# Supplementary material for: Uterine extracellular vesicles as multi-signal messengers during maternal recognition of pregnancy in the mare
Source: Sci Rep. 2022 Sep 16;12:15616. doi: 10.1038/s41598-022-19958-z (PMC9481549; doi:10.1038/s41598-022-19958-z)
Supplement: Supplementary file 1 — Supplementary Information 1. [file 41598_2022_19958_MOESM1_ESM.xlsx]

## Sheet: 1. Read_counts_all RNAs
Gene_ID	Eca Gene symbol	Eca Gene description	Synonyms	type_of_gene	dbXrefs	C10_EV01_02_0	C10_EV11_03_0	C10_EV13_04_0	C10_EV19_05_0	C13_EV02_06_0	C13_EV12_07_0	C13_EV14_09_0	C13_EV20_10_0	P10_EV03_11_1e-3	P10_EV07_12_1e-4	P10_EV15_13_1e-4	P10_EV21_14_1e-5	P10_EV23_15_2e-3-4	P11_EV04_17_2e-7-7	P11_EV08_18_1e-10	P11_EV16_19_1e-8	P11_EV24_20_1e-9	P12_EV05_22_1e-9	P12_EV09_23_1e-10	P12_EV17_24_2e-10-11	P12_EV25_25_1e-7	P13_EV06_26_1e-11	P13_EV10_27_2e-20-26	P13_EV18_29_1e-8	P13_EV22_28_1e-15	P13_EV26_30_2e-nd
100314805	MIR101-1	microRNA mir-101-1	MIR101|eca-mir-101|eca-mir-101-1	microRNA	Ensembl:ENSECAG00000026589|miRBase:MI0012703	56.5	24	2	4	56	40.5	31.5	6.5	46.5	41	13.5	10.5	12	35.5	54.5	31.5	21	50	62.5	33	28.5	59.5	70.5	6	11.5	13.5
100314986	MIR101-2	microRNA mir-101-2	eca-mir-101-2	microRNA	Ensembl:ENSECAG00000025269|miRBase:MI0012861	54.5	23	1	2	54	35.5	30.5	5.5	46.5	39	12.5	9.5	12	34.5	51.5	28.5	20	47	59.5	27	27.5	53.5	69.5	5	11.5	10.5
100314886	MIR103	microRNA mir-103	eca-mir-103	microRNA	Ensembl:ENSECAG00000025407|miRBase:MI0012854	111.17	72.17	0.67	16.33	107.5	79.17	72.5	15.67	77.33	96	40.5	18.67	42.83	68.5	108.67	64.33	44.83	106.5	113.67	69.5	50	92.67	62	12.83	34.17	23.17
100315116	MIR106A	microRNA mir-106a	eca-mir-106a	microRNA	Ensembl:ENSECAG00000025477|miRBase:MI0012942	43.5	19.5	3.5	4	62.5	40	24.5	22.5	42	37.5	11	8.5	17	18	28	28.5	22	29.5	81	28	16	37	32	5.5	11	9
100314855	MIR106B	microRNA mir-106b	eca-mir-106b	microRNA	Ensembl:ENSECAG00000025842|miRBase:MI0012797	39	27	0	1	53	32	22	20	31	26	7	6	5	18	39	23	22	24	65	16	16	35	39	8	4	5
100315064	MIR107A	microRNA mir-107a	eca-mir-107a	microRNA	Ensembl:ENSECAG00000025187|miRBase:MI0012805	41.17	26.17	0.67	5.33	54.5	35.17	28.17	6.17	29.33	34	14	5.67	14.83	26.5	46.67	19.33	20.83	35.5	46.83	23.5	15.5	32.67	28	5.33	15.17	10.17
100314773	MIR107B	microRNA mir-107b	eca-mir-107b	microRNA	Ensembl:ENSECAG00000026215|miRBase:MI0012643	36.67	20.67	1.67	6.33	46	21.67	32	6.17	28.33	21	12.5	9.67	16.33	12	20.67	17.33	10.33	42	37.67	18	19	21.67	28	2.83	6.67	11.67
100315057	MIR10A	microRNA mir-10a	eca-mir-10a	microRNA	Ensembl:ENSECAG00000026330|miRBase:MI0012768	4868	2919	70	765	5314	5137	3602	1942	4322	4930	2325	1298	2055	3991	6324	3251	2850	5817	7309	3542	3523	4944	5814	1365	1821	2050
100314983	MIR10B	microRNA mir-10b	eca-mir-10b	microRNA	Ensembl:ENSECAG00000026059|miRBase:MI0012837	68	6	1	1	63	6	57	5	10	27	16	4	6	26	51	18	5	27	67	8	37	72	17	12	9	8
100314877	MIR1248	microRNA mir-1248	eca-mir-1248	microRNA	Ensembl:ENSECAG00000033064|miRBase:MI0012839	180	31	7	56	372	229	308	120	34	33	21	64	34	16	16	68	534.5	30	45	55.5	9	116	128	14	65	32
104795140	MIR1249	microRNA mir-1249	eca-mir-1249	microRNA	miRBase:MI0028185	13	12	0	6	10	9	13	14	9	18	2	5	5	3	26	14	7	13	12	13	7	12	18	8	6	5
100314835	MIR125A	microRNA mir-125a	eca-mir-125a	microRNA	Ensembl:ENSECAG00000026319|miRBase:MI0012760	1594	1028	57	306	1595	1531	1221	1046	1225	1556	661	398.5	576	1086	1914	987	983	1669.5	1827	933	795	1634	1241	432	490	544
100314821	MIR125B	microRNA mir-125b	eca-mir-125b	microRNA	Ensembl:ENSECAG00000026235|miRBase:MI0012733	479	185.5	24.5	76	126	278.5	308	317.5	1017.5	398.5	91	103	329.5	155	272	161.5	113.5	387.5	156	95.5	173.5	503	298.5	70.5	79	111
100314924	MIR125B-2	microRNA mir-125b-2	eca-mir-125b-2	microRNA	Ensembl:ENSECAG00000025475|miRBase:MI0012926	407	135.5	21	65.5	107	226	253.5	283.5	835	350	79.5	81	278	129.5	227.5	116	98.5	318.5	134	74	140	420	246.5	57.5	58	88
100314868	MIR128-1	microRNA mir-128-1	MIR128|eca-mir-128|eca-mir-128-1	microRNA	Ensembl:ENSECAG00000026157|miRBase:MI0012821	90	45.5	3.5	17.5	67.5	57	53	39.5	75.5	89.5	35	23	39	62.5	98.5	39	42.5	83.5	120	51	37.5	69.5	59	22.5	23.5	24.5
100315070	MIR128-2	microRNA mir-128-2	eca-mir-128-2	microRNA	Ensembl:ENSECAG00000025922|miRBase:MI0012838	126.5	70.5	7.5	24	105.5	75	81.5	41.5	100.5	114.5	44.5	33	50	89.5	114.5	53.5	60.5	135.5	180	74	71	86	80	28.5	41.5	39.5
100315048	MIR1291A	microRNA mir-1291a	eca-mir-1291a	microRNA	Ensembl:ENSECAG00000029181|miRBase:MI0012721	9	5	1	5	35	24	24	7	3	2	11	25	7	3	0	2	48	4	4	8	1	7	8	4	7	7
100315061	MIR130A	microRNA mir-130a	eca-mir-130a	microRNA	Ensembl:ENSECAG00000026357|miRBase:MI0012790	94	35	5	8	92	76	52	42	56	62	27	17	44	45	64	42	26	53	125	47	30	88	62	14	22	22
100314841	MIR132	microRNA mir-132	eca-mir-132	microRNA	miRBase:MI0012770	19	13	2	2	17	16	17	3	30	11	6	4	10	12	34	29	14	23	50	17	8	45	28	10	12	10
100314869	MIR135A	microRNA mir-135a	eca-mir-135a	microRNA	Ensembl:ENSECAG00000026099|miRBase:MI0012823	24.5	11.5	0	0.5	26	20	8.5	2	29	20.5	5	4	12	15	24.5	7	9.5	18	19.5	4.5	11.5	17	22.5	1.5	3	5
100314995	MIR135A-2	microRNA mir-135a-2	eca-mir-135a-2	microRNA	Ensembl:ENSECAG00000025911|miRBase:MI0012933	24.5	11.5	0	0.5	27	21	8.5	2	30	20.5	5	4	12	16	24.5	7	9.5	18	19.5	4.5	11.5	17	22.5	2.5	4	5
100314968	MIR137	microRNA mir-137	eca-mir-137	microRNA	Ensembl:ENSECAG00000025778|miRBase:MI0012705	37	45	2	3	15	16	22	5	15	13	8	8	16	12	11	16	12	46	13	21	6	30	50	1	3	15
104795096	MIR1388	microRNA mir-1388	eca-mir-1388	microRNA	Ensembl:ENSECAG00000026734|miRBase:MI0028115	87	43	3	7	106	53	49	18	76	65	39	16	33	65	77	45	38	90	135	53	40	78	77	12	13	27
100315033	MIR141	microRNA mir-141	eca-mir-141	microRNA	Ensembl:ENSECAG00000026310|miRBase:MI0012723	954	498	6	98	935	601	526	74	727	685	304	168	317	726	733	425	326	767	1308	379	447	821	778	94	141	149
100314861	MIR146A	microRNA mir-146a	eca-mir-146a	microRNA	Ensembl:ENSECAG00000025259|miRBase:MI0012809	26	122	3	4	11	13	13	3	88	90	7	9	109	8	17	9	15	30	27	9	14	3	12	4	3	11
100314797	MIR148A	microRNA mir-148a	eca-mir-148a	microRNA	Ensembl:ENSECAG00000026263|miRBase:MI0012689	201	49	5	10	244	169	100	9	117	128	49	37	50	169	166	62	91	162	258	96	97	150	166	27	28	42
100314816	MIR148B	microRNA mir-148b	eca-mir-148b	microRNA	Ensembl:ENSECAG00000025751|miRBase:MI0012724	91	49	1	15	96	49	46	14	68	51	31	9	40	63	61	35	40	90	119	53	33	64	78	15	17	39
100315010	MIR150	microRNA mir-150	eca-mir-150	microRNA	Ensembl:ENSECAG00000027133|miRBase:MI0012762	175	86	8	42	119	132	114	15	46	38	73	73	45	79	61	36	162	124	67	155	53	61	121	9	33	64
100314833	MIR151	microRNA mir-151	eca-mir-151	microRNA	Ensembl:ENSECAG00000026525|miRBase:MI0012756	209.28	89.33	5.17	12.83	247.22	220.78	158.73	32.33	129	170.03	61.28	46.03	45	135.37	176.03	102.35	98.83	193.32	323.15	126.97	93.87	188.63	148.03	40.7	57.58	63.53
104797087	MIR1543	microRNA mir-1543	eca-mir-1543	microRNA	Ensembl:ENSECAG00000036748|miRBase:MI0028380	188	79	429	74	380	209	211	105	51	26	78	153.5	241	103	154	169	335	343	203	282	132	180	1517	33	101	226
100314994	MIR155	microRNA mir-155	eca-mir-155	microRNA	Ensembl:ENSECAG00000025788|miRBase:MI0012927	105	56	34	36	79	116	64	52	76	105	76	73	127	100	45	65	68	88	124	56	163	80	65	32	49	46
100314872	MIR15A	microRNA mir-15a	eca-mir-15a	microRNA	Ensembl:ENSECAG00000025521|miRBase:MI0012829	112	80	4	14	180	75	98	18	91	86	37	21	31	62	75	59	28	86	173	32	40	93	60	13	15	16
100314806	MIR15B	microRNA mir-15b	eca-mir-15b	microRNA	Ensembl:ENSECAG00000026342|miRBase:MI0012706	736	537	57	113	727	541	563	324	584	626	383	175	275	520	796	492	336	857	1184	473	401	603	705	130	168	220
100314807	MIR16-1	microRNA mir-16-1	MIR16|eca-mir-16|eca-mir-16-1	microRNA	Ensembl:ENSECAG00000026149|miRBase:MI0012707	468	250.5	8.5	34.5	526.5	353	247	67.5	279	322.5	108.5	53	135	276	347	212.5	158	336	538.5	159.5	166.5	281	261.5	42	74.5	83
100314873	MIR16-2	microRNA mir-16-2	eca-mir-16-2	microRNA	Ensembl:ENSECAG00000025361|miRBase:MI0012830	435.5	227.5	12.5	24.5	519.5	339	253.5	59.5	254.5	314.5	105.5	52	128	267	328	203.5	149.5	304.5	513.5	151	161	261	224	41	70.5	76.5
100314982	MIR17	microRNA mir-17	eca-mir-17	microRNA	Ensembl:ENSECAG00000026154|miRBase:MI0012831	47.5	13.5	3.5	5	51.5	36	23.5	18.5	43.5	33.5	15	7.5	17	19	25	22	22	29.5	72	27	13	40	24	4.5	11	6
100314921	MIR181A	microRNA mir-181a	eca-mir-181a	microRNA	Ensembl:ENSECAG00000025786|miRBase:MI0012920	106	70.5	5.5	4	149.5	114.5	61.5	9.5	79.5	159.5	51.5	15.5	29	137	133.5	99.5	33	119.5	238.5	70	69	80	94.5	23	56	22
100315088	MIR181A-2	microRNA mir-181a-2	eca-mir-181a-2	microRNA	Ensembl:ENSECAG00000025552|miRBase:MI0012936	124	81.5	8	6	168.5	136.5	68	11.5	95.5	184.5	61.5	19.5	33	155	159.5	111.5	42.5	145	275	83	84	85	105.5	23.5	70.5	27
100314993	MIR181B	microRNA mir-181b	eca-mir-181b	microRNA	Ensembl:ENSECAG00000026556|miRBase:MI0012921	15.5	17	2	1	24	16	16	3	21	40.5	12.5	4.5	7.5	26.5	32	25.5	10	16	69.5	16.5	14.5	22	20.5	2.5	13.5	4.5
100314799	MIR183	microRNA mir-183	eca-mir-183	microRNA	Ensembl:ENSECAG00000025768|miRBase:MI0012692	36	19	2	2	31	14	17	7	21	32	14	9	17	12	31	28	17	37	39	15	16	26	18	2	6	11
100315035	MIR1839	microRNA mir-1839	eca-mir-1839	microRNA	Ensembl:ENSECAG00000030118|miRBase:MI0012649	46	3	2	10	68	39	47	16	6	7	4	23	10	2	7	7	124	18	8	18	2	35	14	2	18	7
104795068	MIR185	microRNA mir-185	eca-mir-185	microRNA	Ensembl:ENSECAG00000039893|miRBase:MI0028070	55	40	1	12	64	28	29	23	52	30	38	15	28	29	41	20	24	45	71	35	27	36	32	15	12	18
100314935	MIR188	microRNA mir-188	eca-mir-188	microRNA	Ensembl:ENSECAG00000025940|miRBase:MI0012946	12	4	0	0	23	7	15	0	10	15	5	4	7	11	15	14	12	8	45	16	9	21	7	4	5	3
100314962	MIR1892	microRNA mir-1892	eca-mir-1892	microRNA	Ensembl:ENSECAG00000028982|miRBase:MI0012651	24	10	1	11	25	9	9	16	4	2	3	11	9	7	3	6	27	6	5	36	6	12	8	17	26	33
100315069	MIR18A	microRNA mir-18a	eca-mir-18a	microRNA	Ensembl:ENSECAG00000025713|miRBase:MI0012832	37	15	0	0	65.5	17	23.5	15	38.5	24	11	5	12	24.5	36.5	28.5	10.5	25	76.5	8.5	10	33	30	1	16.5	6
100315013	MIR1902	microRNA mir-1902	eca-mir-1902	microRNA	Ensembl:ENSECAG00000036042|miRBase:MI0012791	32	14	0	8	54	33	15	5	5	6	9	44	10	15	8	3	65	4	7	91	12	12	6	17	55	90
100315046	MIR190B	microRNA mir-190b	eca-mir-190b	microRNA	Ensembl:ENSECAG00000026605|miRBase:MI0012710	30	27	1	3	16	4	12	9	27	7	10	3	9	7	22	8	3	25	18	8	6	26	23	0	2	8
100315105	MIR191A	microRNA mir-191a	MIR191|eca-mir-191|eca-mir-191a	microRNA	miRBase:MI0012825	296	241	5	22	259	274	168	37	236	258	125	107	154	192	284	193	167	249	400	173	152	275	178	20	78	90
100314852	MIR192	microRNA mir-192	eca-mir-192	microRNA	Ensembl:ENSECAG00000025539|miRBase:MI0012792	26	20	1	2	13	20	14	4	22	17	11	8	7	15	21	5	19	21	11	21	12	24	38	0	9	5
100314969	MIR197	microRNA mir-197	eca-mir-197	microRNA	Ensembl:ENSECAG00000026500|miRBase:MI0012711	108	122	24.5	24	119.5	179	93.5	47.5	106.5	163	75.5	34.5	59.5	80	211	132	92	129	185	141.5	61.5	103	141	49	47.5	62.5
100314874	MIR19A	microRNA mir-19a	eca-mir-19a	microRNA	Ensembl:ENSECAG00000025698|miRBase:MI0012833	196	94	9	10	246.5	131	178	117	150	177	113	25	60	128	188	190	52.5	136	364	76	91.5	219	208	29	34	33
100315018	MIR19B	microRNA mir-19b	eca-mir-19b	microRNA	Ensembl:ENSECAG00000026068|miRBase:MI0012834	364	234.5	6.5	37.5	599.5	283.5	430	235	324	358	228	66	121	278.5	426	382	148.5	359	674	178	208.5	349	417.5	82.5	89	83.5
100314937	MIR19B-2	microRNA mir-19b-2	eca-mir-19b-2	microRNA	Ensembl:ENSECAG00000025224|miRBase:MI0012949	494	317.5	6.5	49.5	757	352	548	271.5	403.5	460	296	91	165	360	559.5	509.5	181	501.5	848	232	261	479	518.5	102.5	108	108.5
100314784	MIR200A	microRNA mir-200a	eca-mir-200a	microRNA	miRBase:MI0012665	333	154	7	28	302	251	140	21	201	172	54	63	92	166	204	79	84	291	675	153	102	213	314	48	77	79
100315038	MIR200B	microRNA mir-200b	eca-mir-200b	microRNA	Ensembl:ENSECAG00000025919|miRBase:MI0012666	7653	5017	269	541	8573	7254	5915	1091	6288	9139	4122	1897	3350	6343	12619	6809	4433	9675	12984	5995	5145	7983	7913	813	2405	2640
100315006	MIR200C	microRNA mir-200c	eca-mir-200c	microRNA	Ensembl:ENSECAG00000025389|miRBase:MI0012727	1345	998	32	88	1354	1354	980	203	1054	1458	527	299	568	953	1625	968	689	1354	1787	986	679	1367	1155	136	398	465
100315021	MIR204B-2	microRNA mir-204b-2	eca-mir-204b-2	microRNA	Ensembl:ENSECAG00000030779|miRBase:MI0012862	1787	854.5	78	221	1471	1510.5	948.5	51	1031.5	1957.5	816	465.5	528	1434	2514.5	1106	1091	1691	2697	1401.5	1082.5	1643	1490.5	315	589.5	611.5
100314810	MIR205	microRNA mir-205	eca-mir-205	microRNA	Ensembl:ENSECAG00000026322|miRBase:MI0012713	624	225	35	73	175	334	368	622	1047	499	169	153	360	297	366	295	178	400	451	188	264	543	387	77	75	114
100314875	MIR20A	microRNA mir-20a	eca-mir-20a	microRNA	Ensembl:ENSECAG00000026294|miRBase:MI0012835	131	51	4	10	209.5	123.5	70	70	120	98	48	18	41	85	116	65	51	112	208	60.5	61	84	132	37	33	26.5
100314844	MIR21	microRNA mir-21	eca-mir-21	microRNA	Ensembl:ENSECAG00000025574|miRBase:MI0012776	27298.5	20115	962.5	4280	23554	19971	18645.5	3087	26186.5	31174	16009	8208	13272.5	24710.5	33245.5	24418.5	15313.5	25984.5	38873	18971	18525.5	24657.5	31568	5320	7212.5	8031.5
100314963	MIR211	microRNA mir-211	eca-mir-204a|eca-mir-211	microRNA	Ensembl:ENSECAG00000026445|miRBase:MI0012657	96	115	0	40	26	93	62	12	61	25	9	70	49	37	37	9	71	214	17	75	20	80	24	1	28	49
100314845	MIR22	microRNA mir-22	eca-mir-22	microRNA	Ensembl:ENSECAG00000026466|miRBase:MI0012778	135	146	4	17	142	100	145	26	195	188	88	48	88	134	231	139	74	186	219	116	103	197	201	28	47	67
100314997	MIR221	microRNA mir-221	eca-mir-221	microRNA	Ensembl:ENSECAG00000025993|miRBase:MI0012951	286	148	4	26	135	120	147	146	325	250	76	43	159	125	219	138	74	267	272	94	126	208	152	29	60	51
100314938	MIR222	microRNA mir-222	eca-mir-222	microRNA	Ensembl:ENSECAG00000025975|miRBase:MI0012952	78	55	4	19	29	54	51	102	125	84.5	21	17	52	42	50	28	25	87	69	30	23	80	42	12	22	13
100315091	MIR223	microRNA mir-223	eca-mir-223	microRNA	Ensembl:ENSECAG00000026469|miRBase:MI0012953	51	1662	7	19	29	33	22	8	41	36	35	20	50	30	16	21	46	33	33	14	60	30	24	14	19	17
100314823	MIR23A	microRNA mir-23a	eca-mir-23a	microRNA	Ensembl:ENSECAG00000025656|miRBase:MI0012737	2510	2500	95	562	2043	1727	1774	1498	2635	2830	1368	703	1258	1892	3747	1855	1379	3591	3316.5	1934	1484	2719	2850	729	865	897
100314890	MIR23B	microRNA mir-23b	eca-mir-23b	microRNA	Ensembl:ENSECAG00000025270|miRBase:MI0012863	2144	1329	67	358	2327	1751	1456	997	1776	2857	1180	496	921	1806	3846	2175	1322	2947	4420.5	2137	1406	2724	3416	769	925	1131
100315051	MIR24-1	microRNA mir-24-1	MIR24|eca-mir-24|eca-mir-24-1	microRNA	Ensembl:ENSECAG00000026397|miRBase:MI0012738	513.5	364.5	16.5	111.5	567.5	449	400.5	341	524.5	619	274.5	144	254.5	364.5	651.5	469	304.5	560.5	706.5	354.5	280	548	518.5	159	178	186.5
100314891	MIR24-2	microRNA mir-24-2	eca-mir-24-2	microRNA	miRBase:MI0012864	1829	1399	47.5	400.5	2338.5	1897.5	1554	1020	1686.5	2225.5	1008	496.5	830.5	1456	2323.5	1709.5	1074.5	2080.5	2880	1291.5	1122.5	2194	1800.5	484.5	678	750.5
100314978	MIR25	microRNA mir-25	eca-mir-25	microRNA	Ensembl:ENSECAG00000025568|miRBase:MI0012801	401	278	12	13	449	380	284	50	305	361	176	82	135	242	423	211	222	346	595	257	174	329	366	23	106	122
100314818	MIR26A	microRNA mir-26a	eca-mir-26a	microRNA	Ensembl:ENSECAG00000026363|miRBase:MI0012728	526.83	256.83	11.5	68	543.67	418.33	315.17	109.83	403.33	348	151	113.5	176.83	333.33	347.67	250.83	212.67	435.67	572.17	278	239	443.5	417.67	59.83	116.5	156.17
100314870	MIR26A-2	microRNA mir-26a-2	eca-mir-26a-2	microRNA	Ensembl:ENSECAG00000025193|miRBase:MI0012826	513.83	234.83	10.5	58	520.67	394.33	295.17	93.83	360.33	330	140	102.5	168.83	319.33	324.67	221.83	198.67	424.67	546.17	262	229	415.5	388.67	58.83	110.5	144.17
100314824	MIR27A	microRNA mir-27a	eca-mir-27a	microRNA	miRBase:MI0012739	505	387.5	13	88	421.5	273.5	246	180	597.5	347	172	117.5	203	367.5	416	174	157	479	615.5	194	244.5	402	454	102	84.5	129.5
100314892	MIR27B	microRNA mir-27b	eca-mir-27b	microRNA	Ensembl:ENSECAG00000025633|miRBase:MI0012865	799	316	13	119	945.5	538	403	247	539	678	247	138	267	500	775	444	385	944	1406	497	401	676	871	191	197.5	256
100314878	MIR28	microRNA mir-28	eca-mir-28	microRNA	Ensembl:ENSECAG00000025258|miRBase:MI0012840	20.2	17	2	0	22.83	13.2	16.03	3.33	15.33	17.33	12.17	2	16.03	16	34.03	23.2	11.37	23.87	34.7	16.03	10.5	20.33	17	0	3.5	2.83
100314800	MIR29A	microRNA mir-29a	eca-mir-29a	microRNA	Ensembl:ENSECAG00000025945|miRBase:MI0012694	1162	856	29	124	2497	1472	888	209	941	817	536	320	457	1067	1341	663	666	1866	1782	1003	859	1385	2136	198	489	807
100315043	MIR29B	microRNA mir-29b	eca-mir-29b	microRNA	Ensembl:ENSECAG00000026448|miRBase:MI0012695	198.5	230.5	11.5	23.5	399.5	158.5	165	32	236	155	126	64	114	172	194	214.5	85.5	251.5	300.5	114.5	138.5	271	618	22.5	62.5	72.5
100315047	MIR29B-2	microRNA mir-29b-2	eca-mir-29b-2	microRNA	Ensembl:ENSECAG00000026551|miRBase:MI0012715	271	286.5	14.5	41.5	516.5	216.5	247.5	50	282	212.5	171	75	137.5	216.5	271	281.5	111.5	323	383	174.5	182.5	338.5	693.5	56.5	94.5	103.5
100314812	MIR29C	microRNA mir-29c	eca-mir-29c	microRNA	Ensembl:ENSECAG00000040179|miRBase:MI0012716	974	876.5	30.5	83.5	1367	704.5	726	101.5	751	573.5	433.5	258	443	760	734.5	546.5	405	1088	1428	495.5	630.5	857	1109.5	85	227	340
100315101	MIR29C-2	microRNA mir-29c-2	eca-mir-29c-2	microRNA	Ensembl:ENSECAG00000028485|miRBase:MI0012717	973	875.5	30.5	81.5	1363	701.5	723	101.5	750	573.5	433.5	257	436	759	734.5	546.5	405	1087	1427	491.5	629.5	856	1109.5	84	225	338
100315055	MIR30B	microRNA mir-30b	eca-mir-30b	microRNA	Ensembl:ENSECAG00000025376|miRBase:MI0012757	103	39	3	16	155	118	83	22	85	108	32	32	39	93	121	57	52	112	149	89	66	144	96	28	24	33
100315039	MIR30C	microRNA mir-30c	eca-mir-30c	microRNA	Ensembl:ENSECAG00000025658|miRBase:MI0012671	269.5	158.5	12	55.5	215.5	191.5	175	116.5	191.5	195	87	51	116.5	173.5	217.5	121.5	103	283	331.5	143.5	154	231.5	223.5	64	67.5	66.5
100314984	MIR30C-2	microRNA mir-30c-2	eca-mir-30c-2	microRNA	Ensembl:ENSECAG00000026198|miRBase:MI0012849	268.5	158.5	12	55.5	214.5	190.5	175	116.5	188.5	195	86	51	116.5	173.5	218.5	120.5	103	284	330.5	143.5	153	233.5	222.5	65	65.5	65.5
100314834	MIR30D	microRNA mir-30d	eca-mir-30d	microRNA	Ensembl:ENSECAG00000025623|miRBase:MI0012758	294	193	1	24	470	412	220	48	281	355	115	70	137	295	448	236	174	324	475	271	234	373	363	56	99	130
100315112	MIR30E	microRNA mir-30e	eca-mir-30e	microRNA	Ensembl:ENSECAG00000025979|miRBase:MI0012672	588	329	6	54	594	447	360	99	454	474	181	123	225	428	521	275	241	523	773	316	361	525	608	86	139	152
100315075	MIR31	microRNA mir-31	eca-mir-31	microRNA	Ensembl:ENSECAG00000026178|miRBase:MI0012866	300	154	4	47	395	248	224	51	259	326	123	58	88	279	355	184	161	321	676	210	177	256	251	79	103	78
100315086	MIR32	microRNA mir-32	eca-mir-32	microRNA	Ensembl:ENSECAG00000026478|miRBase:MI0012924	23	15	1	1	21	16	9	6	25	23	11	3	7	17	14	13	10	9	31	11	11	13	37	2	4	4
100314846	MIR324	microRNA mir-324	eca-mir-324	microRNA	Ensembl:ENSECAG00000026602|miRBase:MI0012780	26	15	0	4	31.5	19.5	5	5	15	21.5	3	4	15	16	25	13.5	13	35	35	24	20	28	15	6	9	3
100314794	MIR328	microRNA mir-328	eca-mir-328	microRNA	Ensembl:ENSECAG00000026461|miRBase:MI0012684	21	19	0	8	31	25	20	18	21	25	11	11	13	14	15	11	21	32	28	15	12	16	13	12	5	4
100314928	MIR331	microRNA mir-331	eca-mir-331	microRNA	Ensembl:ENSECAG00000026483|miRBase:MI0012934	63	33	0	7	75	33	43	17	57	64	30	13	22	61	115	45	25	59	105	49	34	70	46	13	15	28
100314801	MIR335	microRNA mir-335	eca-mir-335	microRNA	Ensembl:ENSECAG00000026261|miRBase:MI0012696	19	11	2	5	21	22	15	14	24	14	7	3	11	15	25	9	11	21	43	13	11	24	23	2	8	8
100315012	MIR338	microRNA mir-338	eca-mir-338	microRNA	miRBase:MI0012781	35	15	1	4	23	22	25	35	15	19	7	3	16	16	32	4	15	57	30	17	19	48	31	0	8	8
100315065	MIR340	microRNA mir-340	eca-mir-340	microRNA	Ensembl:ENSECAG00000026333|miRBase:MI0012811	93.5	40	1	7	77	59	59	19	70	75	39	26	42	66.5	106	63	45	82	153	55	41	72	109	13	13	26.5
100314902	MIR342	microRNA mir-342	eca-mir-342	microRNA	Ensembl:ENSECAG00000026166|miRBase:MI0012884	31	9	0	2	29	34	19	1	15	24	11	10	7	27	38	24	18	11	32	24	10	21	27	12	6	9
100314972	MIR34B	microRNA mir-34b	eca-mir-34b	microRNA	Ensembl:ENSECAG00000025974|miRBase:MI0012741	1088	1629	71	334	738	501	750	423	753	584	532	391	570	672	712	479	602	1493	594	537	413	811	1273	168	298	382
100314826	MIR34C	microRNA mir-34c	eca-mir-34c	microRNA	Ensembl:ENSECAG00000026022|miRBase:MI0012742	380	404	7	70	225	124	177	51	230	154	102	72	129	230	113	110	107	379	207	92	98	253	292	27	65	71
100314941	MIR361	microRNA mir-361	eca-mir-361	microRNA	Ensembl:ENSECAG00000026163|miRBase:MI0012956	78.5	66.75	1	14	121.33	100.33	68.5	35.83	71	102.33	39.5	23.33	39.5	67	102	54	45.5	72.5	154	69	43.33	91	60.83	26	31	32
100314998	MIR362	microRNA mir-362	eca-mir-362	microRNA	Ensembl:ENSECAG00000026213|miRBase:MI0012957	147.5	42	13	7	180.5	108	86	3	74.5	113	56	29.5	34	106.5	116.5	94	44	105	299	68	92	95.5	117.5	24.5	37	22.5
100314976	MIR365-1	microRNA mir-365-1	MIR365|eca-mir-365|eca-mir-365-1	microRNA	Ensembl:ENSECAG00000026297|miRBase:MI0012783	88	59.5	14.5	15.5	97.5	87	99.5	68.5	69.5	123	77.5	20.5	28.5	87	195	112.5	52.5	107.5	159.5	78.5	48.5	108.5	129	24	31	27.5
100315063	MIR365-2	microRNA mir-365-2	eca-mir-365-2	microRNA	Ensembl:ENSECAG00000026490|miRBase:MI0012802	88	59.5	14.5	15.5	97.5	87	99.5	68.5	70.5	123	77.5	20.5	28.5	88	195	112.5	52.5	107.5	159.5	78.5	48.5	108.5	130	24	31	27.5
100314942	MIR374A	microRNA mir-374a	eca-mir-374a	microRNA	Ensembl:ENSECAG00000025995|miRBase:MI0012959	549	247.5	7	42	514.5	393	253	67.5	393.5	436	173	88.5	194.5	429	529	315.5	220	483.5	930.5	271	336.5	465.5	621.5	46	95.5	118.5
100315029	MIR374B	microRNA mir-374b	eca-mir-374b	microRNA	Ensembl:ENSECAG00000025706|miRBase:MI0012960	31	23	1	2	40	29	24	2	21	33	24	5	12	24	48	30	20.5	35	56	28	29	31	46	8	9	19.5
100314863	MIR378	microRNA mir-378	eca-mir-378	microRNA	Ensembl:ENSECAG00000025913|miRBase:MI0012812	22.03	14.5	2	2.5	18.2	23.58	24.67	7.2	16.4	22.1	7	7.08	5.67	12.33	31.03	26.17	13.87	19.67	28.23	13.25	15.33	23.58	10	2.33	4.17	6.33
100314848	MIR423	microRNA mir-423	eca-mir-423	microRNA	Ensembl:ENSECAG00000025354|miRBase:MI0012784	46	26	3	8	43	53	22	26	27	52	19	16	11	30	33	35	31	37	48	40	20	58	22	22	16	10
104795268	MIR425	microRNA mir-425	eca-mir-425	microRNA	Ensembl:ENSECAG00000025669|miRBase:MI0028397	39	37	1	10.5	40.5	38	36	15	44	32	22	19	24	28	46.5	30.5	16	46	62.5	20.5	25	39	39	12.5	9	16
100314965	MIR429	microRNA mir-429	eca-mir-429	microRNA	Ensembl:ENSECAG00000026257|miRBase:MI0012675	710	403	16	68	748	492	348	106	520	728	253	127	254	513	960	402	278	741	1245	390	347	592	615	90	172	174
100315020	MIR449A	microRNA mir-449a	eca-mir-449a	microRNA	Ensembl:ENSECAG00000025301|miRBase:MI0012851	411	389	13	102	250	137	145	79	450	158	81	64	197	104	112	80	75	264	184	89	106	352	128	34	50	54
104795092	MIR449B	microRNA mir-449b	eca-mir-449b	microRNA	Ensembl:ENSECAG00000025462|miRBase:MI0028109	44	42	0	8	19	13	10	16	43	12	16	10	29	5	19	14	10	44	20	13	11	28	13	3	4	7
100315052	MIR492-2	microRNA 492-2	eca-mir-492-2	microRNA	Ensembl:ENSECAG00000025369|miRBase:MI0012743	13.92	2.67	11.67	28.67	7.83	7.17	1.67	7.5	8	1.5	5	10.5	21.03	14.83	4.5	0	15.33	17.5	11.5	29	96.17	1.33	12.5	7.17	3	27
100314948	MIR500-1	microRNA mir-500-1	MIR500|MIR500A|eca-mir-500|eca-mir-500-1	microRNA	Ensembl:ENSECAG00000026373|miRBase:MI0012968	191.58	106.5	5.17	17.08	264.33	257.75	168.08	20.5	140.17	246.75	111.92	48.25	67.5	159.33	265.58	295.92	102.42	143.83	456.75	170.5	121.17	211.58	169.75	55.67	69.17	44.25
100315094	MIR500-2	microRNA mir-500-2	eca-mir-500-2	microRNA	Ensembl:ENSECAG00000026603|miRBase:MI0012969	144.58	104.25	6.17	10.17	208.08	252.58	126.83	12.75	142.17	237.25	87.25	43.25	37.25	121.58	193.58	274.17	85.17	117.67	476.5	140.5	93.17	145.83	168.75	44.5	48.42	36.25
100314949	MIR501	microRNA mir-501	eca-mir-501	microRNA	Ensembl:ENSECAG00000026117|miRBase:MI0012970	31.67	2.25	1.67	4.17	62.33	6.08	52.83	6.25	7.67	12.75	33.5	2.75	27.25	32.83	82.83	11.83	17.42	24.67	64.5	32.5	16.92	54.5	8.25	12.75	14.42	12.75
100314950	MIR502	microRNA mir-502	eca-mir-502	microRNA	Ensembl:ENSECAG00000025780|miRBase:MI0012971	91.83	45.75	8	5	160	106.75	89	12	81.5	124.75	60.25	17.75	30.25	104.25	178.25	164	42.5	95	257	87.5	86.75	117.75	90.25	22.5	36	30.75
100315095	MIR505	microRNA mir-505	eca-mir-505	microRNA	Ensembl:ENSECAG00000025667|miRBase:MI0012974	54	35	1	12	44	42	43	34	37	56	17	10	28	46	60	37	30	58	92	29	30	59	37	17	19	17
100314955	MIR532	microRNA mir-532	eca-mir-532	microRNA	Ensembl:ENSECAG00000025835|miRBase:MI0012979	235	154	6	20	439	342.5	187.5	19	143.5	305	133	47	94	221	407	279	162	224	712	250	157.5	304	199.5	50	99.5	77
100314858	MIR590	microRNA mir-590	eca-mir-590	microRNA	Ensembl:ENSECAG00000025936|miRBase:MI0012803	83	46	3	3	69	41	38	14	62	62	29	12	17	56	88	73	16	54	140	21	40	79	156	6	9	11
100315097	MIR660	microRNA mir-660	eca-mir-660	microRNA	Ensembl:ENSECAG00000025624|miRBase:MI0012983	801	327	9	117	1374	783	624	119	647	748	375	119	245	814	1040	800	386	755	2187	603	565	787	986	407	208	162
100314932	MIR664	microRNA mir-664	eca-mir-664	microRNA	Ensembl:ENSECAG00000027412|miRBase:MI0012940	13	5	0	6	15	19	34	26	6	4	4	9	9	7	5	5	50	13	5	16	4	23	35	2	11	5
100315062	MIR675	microRNA mir-675	eca-mir-675	microRNA	Ensembl:ENSECAG00000026037|miRBase:MI0012796	88.5	21.5	109	14	12	17	10	274.5	55.5	10	31	40	466	133	33.5	43	35.5	34	65.5	113	609.5	365	490	27	38	224.5
100314894	MIR7-3	microRNA mir-7-3	eca-mir-7-3	microRNA	Ensembl:ENSECAG00000026061|miRBase:MI0012869	32.17	18.5	7.67	1.67	25.17	29.33	29.33	11.33	27	36.67	22.67	9.67	18.67	20.17	36.33	22	21.67	33.5	46	26.67	14.33	34.33	32	7.67	7.33	15.67
100314973	MIR703	microRNA 703	eca-mir-703	microRNA	miRBase:MI0012753	740.19	226.72	5.32	1074.65	1176.91	1599.6	1049.9	1672.85	504.28	444.34	404.98	736.03	504.08	476.46	352.45	713.6	1081.17	339.04	612.03	1897.05	459.51	621.09	557.81	1785.47	1765.56	1548.07
104795058	MIR8917	microRNA mir-8917	eca-mir-8917	microRNA	Ensembl:ENSECAG00000028971|miRBase:MI0028052	18	31	2	5	17	14	14	10	13	11	10	12	23	17	23	17	13	19	16	21	13	9	17	7	11	14
104795085	MIR8950	microRNA mir-8950	eca-mir-8950	microRNA	Ensembl:ENSECAG00000032243|miRBase:MI0028097	33	4	3	39	26	28	18	6	7	5	10	26	36	20	1	5	36	10	12	48	41	8	11	22	24	66
104795105	MIR8973	microRNA mir-8973	eca-mir-8973	microRNA	Ensembl:ENSECAG00000039955|miRBase:MI0028129	54	24	6	48	60.5	52	41	20	27	15	38	38	62	80	9	7	40.5	25	93	141	111	10	36	45	56	143
104796236	MIR8986A	microRNA mir-8986a	eca-mir-8986a	microRNA	Ensembl:ENSECAG00000030594|miRBase:MI0028142	57	21	2	16	79	44	66	42	6	7	9	18	8	12	6	14	182	14	15	12	5	42	50	8	30	15
104796471	MIR8986B	microRNA mir-8986b	eca-mir-8986b	microRNA	Ensembl:ENSECAG00000033733|miRBase:MI0028151	125	35	1	41	387	274	183	122	23	11	20	104	32	17	16	31	470	27	24	57	12	83	89	25	51	35
104797045	MIR9023	microRNA mir-9023	eca-mir-9023	microRNA	Ensembl:ENSECAG00000037080|miRBase:MI0028187	48	7	0	44	115	56	35	28	6	6	26	37	41	36	11	13	89	9	32	191	58	17	31	47	136	240
104797056	MIR9065	microRNA mir-9065	eca-mir-9065	microRNA	Ensembl:ENSECAG00000030935|miRBase:MI0028238	37	10	2	36	42	19	7	7	12	2	13	16	57	34	3	2	27	14	21	48	57	14	13	31	23	69
104795194	MIR9098	microRNA mir-9098	eca-mir-9098	microRNA	Ensembl:ENSECAG00000033881|miRBase:MI0028275	24	9	5	27	12	3	4	2	10	1	8	11	42	22	4	1	12	11	11	26	37	6	14	8	6	26
104795199	MIR9105	microRNA mir-9105	eca-mir-9105	microRNA	miRBase:MI0028282	152	60	11	112	199	153	65	24	69	19	55	92	189	204	12	35	111	46	140	239	226	24	39	82	136	243
104797073	MIR9137	microRNA mir-9137	eca-mir-9137	microRNA	Ensembl:ENSECAG00000040594|miRBase:MI0028320	11	4	4	17	22	22	8	7	1	4	5	11	4	8	3	3	12	4	6	24.5	12	2	31	6	8	32
104795260	MIR9159	microRNA mir-9159	eca-mir-9159	microRNA	Ensembl:ENSECAG00000029121|miRBase:MI0028383	17	49.5	6	15.83	35	53.5	55	35	43	27.5	36.5	25	28	37	78	33.5	30	77	46.5	54.5	35	62	74.5	15	18	33.5
104795265	MIR9167	microRNA mir-9167	eca-mir-9167	microRNA	Ensembl:ENSECAG00000038833|miRBase:MI0028392	12	4	0	17	45	17	7	4	8	2	12	16	19	20	2	3	27	5	15	53	32	3	10	10	32	47
104795277	MIR9182	microRNA mir-9182	COL3A1|eca-mir-9182	microRNA	Ensembl:ENSECAG00000036487|miRBase:MI0028412	23.5	16	0	7	36	5	69	0	4	0	12	20	34	2	0	0	14	3	8	65	2	8	0	1	26	34
100314876	MIR92A	microRNA mir-92a	eca-mir-92a	microRNA	Ensembl:ENSECAG00000025939|miRBase:MI0012836	618.5	483	13.5	57.5	954	931.5	686.5	412.5	590	957.5	389	153.5	247.5	501.5	1031	813	456	702	1194	640.5	438.5	775.5	551.5	140	334	268.5
100315098	MIR92A-2	microRNA mir-92a-2	eca-mir-92a-2	microRNA	Ensembl:ENSECAG00000025834|miRBase:MI0012987	821	616	34.5	67	1116.5	1077.5	803.5	534.5	779	1194.5	483	206	303.5	589.5	1233	992.5	562.5	892.5	1520	757.5	542	963.5	698.5	168.5	414	299.5
100315005	MIR92B	microRNA mir-92b	eca-mir-92b	microRNA	miRBase:MI0012719	1640	2315	88	355	1304	1246	1194	680	1607	1090	865	635	917	856	1099	1124	1043	1917	1080	1205	739	1537	1561	301	644	742
100314859	MIR93	microRNA mir-93	eca-mir-93	microRNA	Ensembl:ENSECAG00000026489|miRBase:MI0012804	226	113	3	18	287	224	143	57	141	139	58	33	80	124	181	97	99	159	347	109	88	174	138	27	65	45
100315031	MIR98	microRNA mir-98	eca-mir-98	microRNA	Ensembl:ENSECAG00000025744|miRBase:MI0012988	45	18	4	9	31	35	20	17	31	27	12	6	16	33	23	12	11	19	50	19	23	18	30	12	16	7
100314926	MIR99A-2	microRNA mir-99a-2	eca-mir-99a-2	microRNA	Ensembl:ENSECAG00000025243|miRBase:MI0012929	71	22	0	4	18	51	37	5	163	70	10	25	53	24	52	18	21	40	33	18	33	74	39	4	10	17
100314839	MIR99B	microRNA mir-99b	eca-mir-99b	microRNA	Ensembl:ENSECAG00000025432|miRBase:MI0012767	49	35	1	5	45	53	29	18	49	64	13	14	27	27	57	37	32	54	65	42	19	42	44	7	16	15
100314820	MIRLET7A	microRNA let-7a	eca-let-7a	microRNA	Ensembl:ENSECAG00000025697|miRBase:MI0012731	595.86	299.36	28	88.98	533.39	426.19	372.66	191.33	390.06	433.66	220.45	160.06	203.2	357.86	449.46	257.45	262.83	526.36	717.26	292.5	257.2	453.23	437.06	109.07	136.03	170.33
100315027	MIRLET7A-2	microRNA let-7a-2	eca-let-7a-2	microRNA	Ensembl:ENSECAG00000025823|miRBase:MI0012932	600.39	297.6	30.5	99.4	551.59	438.39	391.59	207.8	403.89	435.39	227.7	164.1	217.5	359.49	449.49	268.1	262.8	530.59	732.89	311.5	274.4	460.19	456.69	124.4	142.1	168.2
100315026	MIRLET7C	microRNA let-7c	eca-let-7c	microRNA	Ensembl:ENSECAG00000025998|miRBase:MI0012925	119	45	21	32	50	85	53	19	85	78	46.25	40	90	76	52	30.25	91	90	82	32	108	55	53	23	39	45
100314889	MIRLET7D	microRNA let-7d	eca-let-7d	microRNA	Ensembl:ENSECAG00000026479|miRBase:MI0012859	521	320	46	166	403	401	354	228	319	468	248	177	332	398	435	332	336	469	675	287	468	358	282	180	147	206
100314974	MIRLET7E	microRNA let-7e	eca-let-7e	microRNA	Ensembl:ENSECAG00000026515|miRBase:MI0012759	37	5	2	4	27	17	23	13	27	29	13	8	11	18	28	16	16	31	39	22	14	29	23	12	9	8
100315074	MIRLET7F	microRNA let-7f	eca-let-7f	microRNA	Ensembl:ENSECAG00000025660|miRBase:MI0012860	246.5	115	9.5	36	235	162.5	133	85	150	174	75.5	57	83.5	120.5	187.5	111	92	203.5	313.5	118.5	94	167.5	199	52	50.5	62.5
100314867	MIRLET7G	microRNA let-7g	eca-let-7g	microRNA	Ensembl:ENSECAG00000026030|miRBase:MI0012820	633	259	16	89	722	350	384	182	361	410	231	91	178	355	507	298	206	469	830	247	275	404	464	127	108	122
100271857	H19	H19, imprinted maternally expressed transcript (non-protein coding)	-	ncRNA	-	4095.5	689.5	2416	1136.5	2361	2275.5	1455	15652	725.5	210	1977	4795.5	5302.58	2698	588.5	423	6752	1136	2896.5	10929.3	30143.2	5330.5	27345	2973	4644	18084
100060638	LOC100060638	uncharacterized LOC100060638	-	ncRNA	-	8	12	0	7	23	22	10	2	0	2	4	21.5	6	12	0	0	40	2	4	62	25	1	12.2	10	27	49
100063824	LOC100063824	uncharacterized LOC100063824	-	ncRNA	-	470.5	151.33	237	517	514	695.83	482.5	727.33	269	239.5	194	346.5	327	344	167	305.5	500.33	224.5	360	911.5	323.5	309	830.5	686	945.5	665.5
100069954	LOC100069954	uncharacterized LOC100069954	-	ncRNA	-	36	9	1	37.5	37.75	10	8	9	11	2	9	16.5	33	53	1	0	14	9	10	24.5	10	5	4	12	37	61
100071401	LOC100071401	uncharacterized LOC100071401	-	ncRNA	-	155	50.75	4	199	226	258.5	204	237.5	93	88.25	96	99.25	180.5	128.25	88.25	141.58	129.08	64	129.17	236.25	179	106.5	104.17	291	180.5	160.25
100629504	LOC100629504	uncharacterized LOC100629504	-	ncRNA	-	211.42	32.2	8	109.17	221.33	138.2	224.87	138.17	63.33	63.03	40.17	72.5	133.5	149.32	66.5	37.33	118.67	57.17	88.42	259.78	160.48	80.87	112.33	152.83	299.95	309
100629536	LOC100629536	uncharacterized LOC100629536	-	ncRNA	-	23	1	5	22	42	47	32	105	18	10	8	25	17	17	9	14.5	27	8	20	39	32	21	53	55	46	68
100629578	LOC100629578	uncharacterized LOC100629578	-	ncRNA	-	476.95	89.67	47.17	350	608.58	687.08	343.37	330.92	231.33	214	173	460.28	297.33	300.5	121.5	195.83	598.25	129.83	186.33	910.62	320.08	191.03	374.75	414.83	521.33	937.67
100630006	LOC100630006	uncharacterized LOC100630006	-	ncRNA	-	47.5	3	1	29.7	21.7	15	31.33	23.2	8	8.25	6.2	14.7	20.5	15	9	4.7	21.93	6	17.2	44.2	9	23.2	17.8	29.33	68.6	36.1
100630139	LOC100630139	uncharacterized LOC100630139	-	ncRNA	-	11	40.58	0	8	19.25	5	6	16	28	16	26	9.5	73.5	22.08	13	13	10.2	2	21	30.45	15.58	29.5	60	32.25	52.25	5
100630173	LOC100630173	uncharacterized LOC100630173	-	ncRNA	-	18.33	5	1	20	34	29	13.5	30	5	15	9	9	12.5	7	18.5	13	20	4	9	31	7	18	18.83	30	31.5	35
100630497	LOC100630497	uncharacterized LOC100630497	-	ncRNA	-	274.38	266.23	14.02	274.46	568.08	615.33	237.78	290.61	174.26	80	159.86	432.69	375.19	459.64	99.33	129.33	737.22	106.03	221.78	1461.06	283.38	146.13	447.78	442.01	873.06	1127.12
100630516	LOC100630516	uncharacterized LOC100630516	-	ncRNA	-	125.88	122.43	6.43	128.01	334.4	280.33	110.12	115.3	77.83	36	101.52	210.58	178.88	219.6	39.47	54.8	336.56	47.43	97.82	684.74	137.65	68	207.05	200.78	384.26	535.26
100630746	LOC100630746	uncharacterized LOC100630746	-	ncRNA	-	401	80.5	21.5	101	322	278.5	264.5	72.5	39.75	40	96	121.5	98.5	114.5	30.5	48.5	566.5	80	93	510.5	143	103.5	183	58.5	298	231
100630842	LOC100630842	uncharacterized LOC100630842	-	ncRNA	-	1201	288	81	637	3701.5	2113	939.5	449	224	208	473	1940	811.33	1063	183.5	265.5	2740	325	583	5424.5	744	455	788	1725	5794	7010
102147348	LOC102147348	uncharacterized LOC102147348	-	ncRNA	-	217	10	20.5	72	41	56	52	19	30	29	50	270.5	69.5	105.2	10	19	130	24	56	102	67	14	20	44	59	54
102147393	LOC102147393	uncharacterized LOC102147393	-	ncRNA	-	172.12	52.78	31.83	152.9	383.13	307.22	118.15	214.28	121.42	33.58	48.63	153.22	266.53	141.07	24.95	37.12	252.95	46.42	112.47	399.35	170.6	57.75	134.28	174.5	278.23	465.53
102147400	LOC102147400	uncharacterized LOC102147400	-	ncRNA	-	78.5	15.2	3.08	51	146.5	93.2	41.9	24	13	16	37.75	142.4	66.7	68.7	11.5	21.5	111.5	18.5	59.4	330.03	56	21.45	35.73	82.5	183.5	288.5
102147456	LOC102147456	uncharacterized LOC102147456	-	ncRNA	-	33	13	1	19	76	85	27	12	11	4	19	54.5	47.2	40	2.33	7	68.7	8	10	76	40.5	9	9	25	41	98.5
102147464	LOC102147464	uncharacterized LOC102147464	-	ncRNA	-	132.5	106.5	1.75	9.5	200.25	172.75	86	25.5	144.75	120.25	42.75	102.75	94	76.5	74.5	119.25	109.5	74	191.5	105.5	89.25	146.5	85.5	11.25	73	72.75
102147489	LOC102147489	uncharacterized LOC102147489	-	ncRNA	-	88.25	10	3	38.5	120.33	103	51	29	31	24	27	62	70	41.95	11	30	96	8	46	90	20.5	21.5	18.25	75.33	37	71
102147497	LOC102147497	uncharacterized LOC102147497	-	ncRNA	-	62.53	15	3	40.4	60.2	56	21	34	30	6	24	40.2	70	25	8	14	35	18	16	113.4	71	9.2	48	39	47	84
102147504	LOC102147504	uncharacterized LOC102147504	-	ncRNA	-	572.89	289.43	28.5	89.4	516.46	407.23	371.43	189.63	378.39	413.93	217.28	155.93	198.33	343.36	428.99	253.01	254.3	507.96	692.59	290.5	262.73	430.73	417.03	112.07	133.93	165.2
102147514	LOC102147514	uncharacterized LOC102147514	-	ncRNA	-	96.25	34.33	5.67	102	213.6	149.6	52.5	57.5	34.2	27	61.53	124.5	112.2	136.5	18	28.5	143.5	34.5	85.33	271.03	121.9	37.53	123.53	118.83	126.95	255.2
102147580	LOC102147580	uncharacterized LOC102147580	-	ncRNA	-	59.5	9.5	2.5	46.5	42	31	9.5	8	22	2.5	16.5	17.5	65.5	30	2.5	1.5	24.5	10.5	15	53.5	40.5	9	7	20.5	11.5	75.5
102147588	LOC102147588	uncharacterized LOC102147588	-	ncRNA	-	27.05	6.73	3.93	19.12	45.67	28.02	8.88	7.68	13.83	3.53	21.15	24.52	40.82	44.75	2.37	0.4	28.72	8.5	16.83	48.12	34.73	5.72	17.35	25.45	29.3	70.72
102147598	LOC102147598	translation initiation factor IF-2	-	ncRNA	-	20	21	0	20	31	20	15	12	13	8	6	11	18	23	5	3	32	5	16	92	18	10	25	21	44	39
102147644	LOC102147644	uncharacterized LOC102147644	-	ncRNA	-	18	3	0	22	129	108	40	18	4	7	6	20	13	26.2	3	17	37	6	19	57	19	12	8	40	45	80
102147649	LOC102147649	uncharacterized LOC102147649	-	ncRNA	-	27	11	3	31	40	12	8	8	3	3	16.2	22	49	51	0	1	24	8	11	32	39	9	33	24	46	45
102147707	LOC102147707	uncharacterized LOC102147707	-	ncRNA	-	382.2	77	39.5	359	734.63	769.7	432	738.75	230	223	230	401.08	233.03	211.83	157.5	278	639.17	163	264.7	831.87	206.53	327.33	531.2	601.18	822.17	956.75
102147728	LOC102147728	uncharacterized LOC102147728	-	ncRNA	-	34	24	14	11	183	48.5	45	1	8	8	26	3	85	9	6	39	10	41	77	51	25	11	17	38	22	156
102147805	LOC102147805	uncharacterized LOC102147805	-	ncRNA	-	18.37	3.5	0	15.2	14.7	21.95	10.75	13	10.5	9.75	3.25	14.25	14.25	13.08	5.5	4	13	7	8	22.4	14.75	9	10	9.75	26	25.67
102147814	LOC102147814	uncharacterized LOC102147814	-	ncRNA	Ensembl:ENSECAG00000034700	67	17	2	49	86	82	65	47	28	14	24	62	60	71	8	20	68	17	50	138	57	31	46	83	69	124
102147837	LOC102147837	uncharacterized LOC102147837	-	ncRNA	-	50	8	3	41	101	58	25	9	26	10	16	41	50	32	12	8	54	9	15	103	32	12	20	38	93	117
102147850	LOC102147850	uncharacterized LOC102147850	-	ncRNA	-	13	1	3	32	12	21	6	4	15	6	8	23	19	17	5	4	19	6	6	36	8	6	9	22	14	39
102147876	LOC102147876	uncharacterized LOC102147876	-	ncRNA	-	20	5.5	1.5	13.5	41	8	18	3.5	7	4	4	6	10	15.5	3	7	9.5	3	13	28	37	6	13	23	35	24.5
102147951	LOC102147951	uncharacterized LOC102147951	-	ncRNA	Ensembl:ENSECAG00000042543	33.92	7.7	2	23.45	60.62	32	17.08	29.5	8.25	2	14.4	21.4	21.1	27.02	0.7	3.5	29.98	3.7	17.4	64.08	19.45	5.83	13.83	29.65	26.58	62.95
102148022	LOC102148022	uncharacterized LOC102148022	-	ncRNA	-	30	6	3	0	55	17	27	6	7	2	17	17.33	39.33	17	3	8	22	0	19	30	29	13	6	38	17	36
102148033	LOC102148033	uncharacterized LOC102148033	-	ncRNA	-	49.67	14.7	4.2	36.28	81.53	55.67	36.25	44.33	7.92	5.5	20.27	37.7	49.78	36.88	6.2	15.33	37.22	7.03	34.9	92.25	33.28	13	28.83	55.15	45.25	93.45
102148059	LOC102148059	uncharacterized LOC102148059	-	ncRNA	-	31	6	0	17	31	22	15	5	9	15	10	13	10	16	3	8	21	2	10	42	14	7	13	22.2	10	41
102148065	LOC102148065	uncharacterized LOC102148065	-	ncRNA	-	26	7	0	11.5	48.5	25.5	15	15.5	1	2	5	20.5	20	23	0	5.5	20.5	3	13.5	41.5	23	7	6	13.5	21.7	53.5
102148188	LOC102148188	uncharacterized LOC102148188	-	ncRNA	-	9	2	0	9	57	28	12	2	8	6	11	16	11	18	2	13	25	9	3	27	18	3	1	35	16	20
102148198	LOC102148198	uncharacterized LOC102148198	-	ncRNA	-	21	19	2	39	48.5	36	10	7	12	4	11	50	25	55.5	5	5	76.5	18	12	122.5	53	7	34	28	59	158.5
102148199	LOC102148199	uncharacterized LOC102148199	-	ncRNA	-	21	2	2	4	46	30	9	11	10	5	6	13	13.5	23	2	3	21	2	7	35	26	3	13	23	19	31
102148207	LOC102148207	uncharacterized LOC102148207	-	ncRNA	-	122.7	17.03	6.5	74.78	196.95	121	48.75	29.5	11.75	5	47.47	141.15	116.42	133.78	5.2	13	152.8	13.2	52.82	279.62	107.03	19.33	34.03	92.82	108.42	277.95
102148208	LOC102148208	uncharacterized LOC102148208	-	ncRNA	-	14	1	0	19	20	9	3	3	4	0	6	9	22	19	0	0	19	3	3	36	18	3.33	11	5	17	31
102148243	LOC102148243	uncharacterized LOC102148243	-	ncRNA	-	20.2	2	0	15	26	21	6	28	3	7	10	15	17.6	7	5	1	24	8	4	35	13	4	15.5	21	13	37
102148250	LOC102148250	uncharacterized LOC102148250	-	ncRNA	-	72.33	17	3	90.33	103.5	76	35.5	44.33	26.33	21	44.33	77	86.67	95	8	9	99.33	21	43.67	158	90	24	20.83	62	77.67	190.92
102148326	LOC102148326	uncharacterized LOC102148326	-	ncRNA	-	9	3	1	10	20	7	4	8.5	1	1	8	19	4	9.5	0	2	27.33	4.5	3	36.5	5.2	9	17.83	4	25	46
102148336	LOC102148336	uncharacterized LOC102148336	-	ncRNA	-	30	3	3	20	28	23	9	11	4	9	4	20	20	14	0	5	25	1	14	41	13	3	8	12	33	62.25
102148342	LOC102148342	uncharacterized LOC102148342	-	ncRNA	-	64	3	0	30.2	18	33.2	15	9	20	12	10	48.2	26	26	6	15	53	9	61	70	10	8	9	22	26	31.2
102148403	LOC102148403	uncharacterized LOC102148403	-	ncRNA	-	40	13	3	28	77	66	59	51	25	25	25	27	24	31	25	42	40	23	35	79	42	25	44	73	58.5	65
102148406	LOC102148406	uncharacterized LOC102148406	-	ncRNA	-	24	12	4	16	48	52	20	23	8	11	12	64	42	30	7	17	52	5	14	98	17	11	17	21	49	141
102148459	LOC102148459	uncharacterized LOC102148459	-	ncRNA	-	32	4	6.5	27	74	41	18	19	13	10	19	67	32	25	10	21	77	9	15	98	30	9	23	40	82	97
102148546	LOC102148546	uncharacterized LOC102148546	-	ncRNA	-	32.5	10	1.83	36.33	41	37.5	30.5	30.53	11	10.83	16	30.2	32	31.5	2.5	8.2	53.33	8.5	10.5	54	25	8.5	31.03	34.5	26.17	69
102148565	LOC102148565	uncharacterized LOC102148565	-	ncRNA	-	47	8	3	24	51	41	15.5	16.5	13	3	8	20	22	28	2	7	18.5	3	12	52	31	11	24	17	24	68
102148570	LOC102148570	uncharacterized LOC102148570	-	ncRNA	-	13	4	1	33	19	13.33	7	15	2	0	9	14	8	10	5	5	13	6	5	18	13	7	18	23	16	6
102148633	LOC102148633	uncharacterized LOC102148633	-	ncRNA	-	57	27	12.5	101	99	41	22	44.2	18	2	34	52	124	77.5	4	4	49	32.5	66	97.75	95	23	126	47.5	72	132
102148665	LOC102148665	uncharacterized LOC102148665	-	ncRNA	-	33	5	0	64	34	22	7	0	6	5	19	43.2	67	40	1	1	41	5	7	37	14	3	5	13	13	72
102148676	LOC102148676	uncharacterized LOC102148676	-	ncRNA	-	49	25	4	18	70	43	25	26	12	7	9	25	20	22	6	12	25	4	12	80	27	7	25	38	26	73
102148694	LOC102148694	uncharacterized LOC102148694	-	ncRNA	-	14	7	2	10	15	13	3	12	8	4	11	14	26	8	1	4	14	6	12	26	12	0	10	8	18	21
102148723	LOC102148723	uncharacterized LOC102148723	-	ncRNA	-	12	3	2	24	56	24	14	10	7	10	2	28	4	25	7	8	41	6	9	34	6	3	8	29	45	63
102148748	LOC102148748	uncharacterized LOC102148748	-	ncRNA	-	16	2	0	24	18	19	4	16	8	9	1	16	12	8	4	3	21	2	9	19	15	15	8	21	9	20
102148763	LOC102148763	uncharacterized LOC102148763	-	ncRNA	-	4	11.92	0	1	10.25	15	0	1	45.33	7	22.83	136.33	24.33	14.25	1	17	106.03	0	3	257.75	0.25	9	214	43	3.25	46.33
102148843	LOC102148843	uncharacterized LOC102148843	-	ncRNA	-	12	2	2	21	35.5	26	15	4	5	9	7	15	28	19	1	3	25	3	5	55	23	4	12	27	15	78.5
102148913	LOC102148913	uncharacterized LOC102148913	-	ncRNA	-	6298.6	5961.18	649.77	3246.47	7276.67	7731.55	4572.7	4790.01	6137.87	6113.95	3000.55	3809.3	5055.53	4747.82	3921.49	5957.53	2913.82	4381.6	7565.16	4959.83	4142.89	6471.25	5772.6	4526.15	3561.87	3182.06
102148929	LOC102148929	uncharacterized LOC102148929	-	ncRNA	-	12	1	0	16	25	6	8	28	4	10	5	15	13	10	3	2	41	2	8	38	10	3	9	13	21	56
102148965	LOC102148965	uncharacterized LOC102148965	-	ncRNA	-	17	2	0	13	16	8	7	5	7	0	5	14	27	16	1	2	24	3	11	52	24.2	1	7.5	13	9	35
102148991	LOC102148991	uncharacterized LOC102148991	-	ncRNA	-	22	9	4	33	36	8	14	1	5	0	17	23	59	52	1	1	28	6	23	47	26	3	23	22	21	33.2
102149000	LOC102149000	uncharacterized LOC102149000	-	ncRNA	-	22	3	4.95	17.5	41.58	34.75	14.83	11.25	16.33	8	11.83	20.75	11.75	12	6.5	9.2	25.95	6.5	18.25	34.5	36.83	2.83	15	43.83	46.83	43.25
102149019	LOC102149019	uncharacterized LOC102149019	-	ncRNA	-	8	4	1	12	20	20	3	1	5	1	11	46	6	11	0	1	74	4	5	69	18	1	7.5	6	16	73
102149042	LOC102149042	uncharacterized LOC102149042	-	ncRNA	-	20	7	2	24	57	23	13	11	5	1	19	42.5	28	29	4	0	47	8	12	63.25	23	6	43.33	27.33	46	82
102149094	LOC102149094	uncharacterized LOC102149094	-	ncRNA	-	29	3	1	32	47	36	15	27	11	6	21	33	23	42	2	10	41	10	20	95	53	9	71	32	63	90
102149100	LOC102149100	uncharacterized LOC102149100	-	ncRNA	-	27	10	4	19	39	26	15	8	8	6	8	31	35	22	2	1	26	7	7	58	17	7	17	19	31	59
102149109	LOC102149109	uncharacterized LOC102149109	-	ncRNA	-	116	22	5	126	137.5	115	110.5	78	47	57	68	137	71.5	98.5	32	52	164	38	66	172	64	57.5	117	142	153	170.5
102149136	LOC102149136	uncharacterized LOC102149136	-	ncRNA	-	15	2	2	36	35	22	11	3	12	3.33	7	24.7	42	29.33	0	3	21	4	6	40.5	29	3	11	10	23	50
102149236	LOC102149236	uncharacterized LOC102149236	-	ncRNA	-	11	5	3	25	28	21	4	8	5	1	10	29	23	37	0	1	35	6	13	42	20	3	12	22	30	51
102149242	LOC102149242	uncharacterized LOC102149242	-	ncRNA	-	75.4	16	6	60	183	142	62	88	27	21	51	112	51.5	53.33	16	25	170	39	60	257.5	60	37	76	73	175	301
102149298	LOC102149298	uncharacterized LOC102149298	-	ncRNA	-	7	13	0	11	49	38	10	7	1	4	11	10	7	8	4	3	28	5	9	41	10	5	17	13	55	30
102149359	LOC102149359	uncharacterized LOC102149359	-	ncRNA	-	258.3	56	10.2	170.7	186.7	154.7	89.2	34	74	59.2	80.7	206.1	187	188	52.4	43.7	225.9	39.53	79	393.9	171	54	107.53	179.2	240.8	453.5
102149360	LOC102149360	uncharacterized LOC102149360	-	ncRNA	-	13	2	0	13	14	13	4	17	6	7	12	18	10	8	2	3	17	5	8	13	6	10	14	16	25	21
102149361	LOC102149361	uncharacterized LOC102149361	-	ncRNA	-	9	3.2	2	18	22	16	4	3	1	5	11	14	20	21	1	6	18	8	15	31	21	5	7	14	12	43
102149364	LOC102149364	uncharacterized LOC102149364	-	ncRNA	-	28	5	3	23	64	57	34	26	20	9	12.33	41	17	31	10	10	53.33	13	12	75	30	12	34.67	48.33	49	75
102149412	LOC102149412	uncharacterized LOC102149412	-	ncRNA	-	23.5	3	6.33	11.5	51.83	24.33	15.2	7	7	2	12	17	34	17.5	4	0	28.58	5	15	40	13	5	7.5	22.5	24	81
102149483	LOC102149483	uncharacterized LOC102149483	-	ncRNA	-	116.5	9.67	5.5	34.5	277.83	102.5	271.5	37.5	15.33	24	64	111.83	70.33	49.83	18.33	25.5	130.25	11	49.92	168.5	34.5	86.5	78.67	138.33	256.67	177.67
102149554	LOC102149554	uncharacterized LOC102149554	-	ncRNA	-	94.2	8	6	65	115.5	34	29	15.5	21	9	31	45	101.25	98.2	7	10.5	56.5	16	41.2	92	57	12	35	62.83	69	132.2
102149581	LOC102149581	uncharacterized LOC102149581	-	ncRNA	-	11.5	1.5	1	6	73.75	4	10.5	2.5	1	3.5	9.5	2.5	6.25	15.25	1.5	18.5	19	1.5	11.5	11	16	3.25	3	44.75	16.25	4
102149605	LOC102149605	uncharacterized LOC102149605	-	ncRNA	-	83	79.5	10	103.5	828	362.25	90	17	26	13.5	149.5	374	171	179	15	37	568.5	60.5	136	1128.83	110.75	44.5	51	244.5	521.5	1241
102149614	LOC102149614	uncharacterized LOC102149614	-	ncRNA	-	10.02	3.15	1.03	13.63	29.7	46.5	11	15.6	4	4	10.2	27.22	17.67	9.62	3.65	5.15	36.88	5.05	6.45	60.07	10.23	4.33	21.23	27.65	33.83	37.28
102149631	LOC102149631	uncharacterized LOC102149631	-	ncRNA	-	17	3	0	4	34	13	6	0	3	2	6	31	8	27	0	2	25	1	4	31	4	2	1	6	17	37
102149696	LOC102149696	uncharacterized LOC102149696	-	ncRNA	-	29	5	4	62	35	28	12	2	38	3	18	47	112	55	4	1	31	21	21	81	59	2	29	31.25	30	127
102149706	LOC102149706	uncharacterized LOC102149706	-	ncRNA	-	47.5	10	12	30	92.5	34	12	10	8	2	21	19	57.2	26.5	4.5	10	42	12.33	29	43	19	8	15	51	11	28
102149727	LOC102149727	uncharacterized LOC102149727	-	ncRNA	-	27	7	0	15	27	12	7	7	0	0	15	47	77	47	0	0	35	1	21	57	32	7	14	15	22	59
102149837	LOC102149837	uncharacterized LOC102149837	-	ncRNA	-	93	31	14	82.2	99.4	76.2	34	22	20	6.5	33	35	125.2	98.2	7.1	4.2	72.5	18	43.2	135	141.2	15	70.4	46.2	81	143
102149885	LOC102149885	uncharacterized LOC102149885	-	ncRNA	-	12	2	1	16	9	17	10.5	13	11	7	10	9	15	11	3	2	10	4	10	26	10	4	10	8	10	22
102149932	LOC102149932	uncharacterized LOC102149932	-	ncRNA	-	17	9	0	35	104	51.2	16	18	4	3	29	86.2	17.2	33.2	5	9	101.5	9	19	135	14.5	7	50	55.2	39.5	116.7
102149939	LOC102149939	uncharacterized LOC102149939	-	ncRNA	-	18.88	5.98	1.8	25.13	36.28	41.05	10.43	9.58	5.18	2.63	19.05	31.32	38.27	29.88	1.58	4.27	36.85	4.87	19.83	50.55	26.55	3.33	12.63	19.27	15.43	69.63
102149995	LOC102149995	uncharacterized LOC102149995	-	ncRNA	-	17	5	2	13	11	8	7	12	17	6	5	23	15	14	0	1	15	2	10	23	8	9	9	10	19	19
102150010	LOC102150010	uncharacterized LOC102150010	-	ncRNA	-	505	131	24	417	1448	472	243	103	36	25	348	779	557.5	692	11	10	968	57	208	1164.17	357	67	104	430	255	1583.67
102150076	LOC102150076	uncharacterized LOC102150076	-	ncRNA	-	29	5	1	25	47	24	9	24	9	3	18	48	45	34	2	7	52	8	13	67	18	6	11	21	32	64
102150079	LOC102150079	uncharacterized LOC102150079	-	ncRNA	-	50	17.2	8	82.4	89	43	22	14	4	2	37	82	60.2	91.4	3	2	123	21	36	143	53	9	54.33	50	83	212
102150090	LOC102150090	uncharacterized LOC102150090	-	ncRNA	-	34	8	5	35	104	62	49	18	11	5	24	16	72	51	11	16	23	14	50	50	54	21	19	63	58	37
102150170	LOC102150170	uncharacterized LOC102150170	-	ncRNA	-	29.2	6	13.25	40	25.5	35	22	78	17	9	9	37	28	13	11.2	13	40	11	13	24	15	26	36.2	44	22	44.2
102150180	LOC102150180	uncharacterized LOC102150180	-	ncRNA	-	24	14	2	19	20	9	6	3	3	3	10	24	27	22.5	1	2	18	3	5	20	42	10	21	8	6	34
102150204	LOC102150204	uncharacterized LOC102150204	-	ncRNA	-	21	14	0	59	23.5	12	9	16	4	1	14	42	25	61	1	3	57	17	7	47	42	13	20	15	53	75
102150282	LOC102150282	uncharacterized LOC102150282	-	ncRNA	-	19	4	1	18	22	3	2	2	4.5	2	5	16	31	30	1	1	16	2	10	22	11	3	5	7	9	29
102150289	LOC102150289	uncharacterized LOC102150289	-	ncRNA	-	25.5	9	2	33	40	37	16	6	1	0	14	33.5	9	41	0	2	73	6	6	99	41	3	13	12	27	88
102150338	LOC102150338	uncharacterized LOC102150338	-	ncRNA	-	24	5	2	24.25	24.5	22	9	10.25	4	2	7	33	17	5	2	2	34	3	8	46.5	12	6	8	18	23	54.7
102150387	LOC102150387	uncharacterized LOC102150387	-	ncRNA	-	20	5	2	6	35	24	9	4	2	1	8	7	20	14	1	6	10	2	12	26	27	4	5	19	18	28.5
102150391	LOC102150391	uncharacterized LOC102150391	-	ncRNA	-	12	2	1	7	54	26	6	5	2	3	7	30	7	12	3	0	36	4	5	36	2	3	4.25	17	19	75
102150464	LOC102150464	uncharacterized LOC102150464	-	ncRNA	-	41	7	1	29	47.2	17	13	5	1	1	13	31	37	34	0	2	41	4	13	58	22	3	8	25	31	72
102150469	LOC102150469	uncharacterized LOC102150469	-	ncRNA	-	23	8	0	9	18	6	6	3	4	2	7	13	44	15	0	1	12	2	14	26	5	1	1	14	8	25
102150482	LOC102150482	uncharacterized LOC102150482	-	ncRNA	-	8.5	3.5	0	15.5	25	30.5	7	9	9	1	11	13.5	9.5	21	2	2.5	16.5	3	8	43	14.5	3.5	8.5	18.5	12	42.5
102150490	LOC102150490	uncharacterized LOC102150490	-	ncRNA	-	8	7	0	8	21	10	3	2	2	1	6	11	3	10	1	0	20	1	9	39.5	21	3	1	6	15	42
102150619	LOC102150619	uncharacterized LOC102150619	-	ncRNA	-	18.83	6	0.7	12.83	82.5	21.25	14.5	2.33	5.33	0	15.25	8.95	15.4	18.37	0	0	23.25	2	16.08	39.42	15.75	1.5	3.33	22.53	16	38.33
102150677	LOC102150677	uncharacterized LOC102150677	-	ncRNA	-	13	10	0	19	25.5	21	6	25.5	7	4	6	13.5	9	13	3	8	24	5	5	33	15	6	20.5	22	23	42
102150698	LOC102150698	uncharacterized LOC102150698	-	ncRNA	-	30	7	3	26	64	44	11	17	9	2	17	57	33	32	2	6	83	8	9	109.5	27	9	15	26	36	224
102150711	LOC102150711	uncharacterized LOC102150711	-	ncRNA	-	84.83	11	1	43.08	63.25	27.75	40	6	6.33	9	26	27.5	28.5	39.33	11	6	40.25	14	34	68	47	29.5	68.25	58.25	63.5	78.08
102150720	LOC102150720	uncharacterized LOC102150720	-	ncRNA	-	22.5	7	0	14	38	18.5	13	2	7	3	11	18	18	14	0	3	36	3	8	53	16	2	10	16	17	44
102150802	LOC102150802	uncharacterized LOC102150802	-	ncRNA	-	26.75	4.08	3.58	7	45.7	43	22.5	6.67	9	8	16.58	22	24	16.2	3	4	27	4.33	10.08	72.5	21	2.33	15.17	24	44.33	58.7
102150829	LOC102150829	uncharacterized LOC102150829	-	ncRNA	-	42.2	15	3	50	47	26	16	25	9.5	7	30	49	51	40	1	5	45	11	21	84	45	10	36	31.2	39	91
102150867	LOC102150867	uncharacterized LOC102150867	-	ncRNA	Ensembl:ENSECAG00000031874	85.6	37.05	16.2	123.48	148.8	46.9	30.5	57.9	22.4	6.5	38.6	45.05	166.77	87.47	4	7.2	46.2	14.2	57.6	95.8	58.7	8	103.92	58.5	92.13	131.7
102150870	LOC102150870	uncharacterized LOC102150870	-	ncRNA	-	18.1	5.1	1	19.33	32.13	19.6	11.5	15	6.5	4	7.6	29.1	14.9	32.27	3	4.5	18.67	9	13.8	52.03	17.5	4	23	12.13	27.52	46.33
102150905	LOC102150905	uncharacterized LOC102150905	-	ncRNA	-	124.5	25.5	3	128	67.5	74	54.5	43.53	30	13	21	50.5	87.5	123.5	12	4	57.5	19	23	141	82	32.5	53	37	186.7	166
102150913	LOC102150913	uncharacterized LOC102150913	-	ncRNA	-	482	100	22	266	973	569	306	167	92.5	50	193.5	438	418	401	38	74	648	87.5	209.5	1084	398	89	259	407	668	1369
102150938	LOC102150938	uncharacterized LOC102150938	-	ncRNA	-	23	6	0	16	66.5	55	25.5	13	8	5	18	43.5	18.5	26	5	12	36.5	2	17	105	20.5	6.5	9.5	41	34.5	89.5
102150954	LOC102150954	uncharacterized LOC102150954	-	ncRNA	-	33	9	11	62	49.5	28.5	13.5	10	7	2.5	9	12.5	70	47	3	1.5	18	14.5	18	40.2	27	3	14.5	19	17	55
102150964	LOC102150964	uncharacterized LOC102150964	-	ncRNA	-	33.5	4	3	39	35.5	42	11	14	15	4.5	15	27.5	86.5	42.5	4.5	2	26.83	2	15	56	36	6	18.5	18.5	46	63.5
102150966	LOC102150966	uncharacterized LOC102150966	-	ncRNA	-	88.25	7.25	1.5	79.33	291.17	164.42	110.5	75	36.83	38.5	46.95	107.25	53.25	62.62	17	38.58	156.7	38.17	51.92	226.62	40.92	49.67	64.42	147.08	183.67	232.33
102151014	LOC102151014	uncharacterized LOC102151014	-	ncRNA	-	22	3	4	44	36	10	8	0	4	1	28	33	50	25	1	2	27	2	16	48	29	4	13	13	7	38
106780932	LOC106780932	uncharacterized LOC106780932	-	ncRNA	-	23	7	3	50	43	41	27.83	24.5	12	6	17.5	71.5	50	45	7	3	70.25	24	35	150	36	24.5	55.33	50.33	81	151
106780956	LOC106780956	uncharacterized LOC106780956	-	ncRNA	-	172	35	3	120	236	207	134	0	57	126	102	148	52	72	92	80	213	27	75	245	82	40	30	166	123	144
106780959	LOC106780959	uncharacterized LOC106780959	-	ncRNA	-	10	3	1.25	12	39	12	3	1	2	2	6	27	25	32	1	2	18	3	4	24	20	2	0.5	14	11	26
106780960	LOC106780960	uncharacterized LOC106780960	-	ncRNA	-	9	9	0	14	18	9	4	7	5	1	14	13.5	23	21.5	0	0	15.2	4.5	10	24	21	0	9.5	13	17.5	37
106780979	LOC106780979	uncharacterized LOC106780979	-	ncRNA	-	305.33	16	6	154	33	45	25.5	0	151	68	21	84	101	38	13	6	30	6	38	38	18	10	6	8	1	38
106780994	LOC106780994	uncharacterized LOC106780994	-	ncRNA	-	13	12	1	30	41	13	9	2	3	2	16	27	20	43	0	5	30	3	15	36	24	7	28	31	26.33	45
106780996	LOC106780996	uncharacterized LOC106780996	-	ncRNA	-	30	8	1	19	171	60	35	1	0	2	15	66	34	37	0	0	81	1	13	164.2	22	9	5	29	40	175
106781019	LOC106781019	uncharacterized LOC106781019	-	ncRNA	-	14	3	0	19	31	16	7	7	18	0	9	20	13	19	0	8	28	2	12	31	7	10	5	35	13	26
106781042	LOC106781042	uncharacterized LOC106781042	-	ncRNA	-	56.5	10.5	5	81.2	37.17	91.5	40.83	6	15	0	19.67	113.83	111	93.5	1.5	0	97.83	18	34	111.83	44.17	13.33	16.17	20.17	33.83	107.67
106781059	LOC106781059	uncharacterized LOC106781059	-	ncRNA	-	193.25	63	5	195	962.7	801	130.2	63	45.2	18	141.5	907	247	366.2	14	19	1179.65	44	111.5	1733.95	184.5	35.2	61	241	947.2	2477.03
106781130	LOC106781130	uncharacterized LOC106781130	-	ncRNA	-	27.73	5.83	1.9	16.13	53.17	47.02	15.8	7.05	11.5	7.92	13.37	37.17	33.73	28.38	5.17	2.73	42.47	6.32	12.12	69.25	20.03	7.3	10.72	26.57	39.25	70.65
106781134	LOC106781134	uncharacterized LOC106781134	-	ncRNA	-	6.98	2.28	1.6	10.62	24.32	25.65	5.93	6.58	5.35	1.18	9.43	19.75	17.28	16.83	1.5	1.6	21.85	4.87	10.13	30.77	14.58	3.05	5.92	11.5	9.27	34.22
106781149	LOC106781149	uncharacterized LOC106781149	-	ncRNA	-	20.17	4.5	2.5	35.33	10.5	20.33	3	6.5	9.67	1.5	8	16.83	59	53.5	0	0.83	17.33	6.33	16.5	45.67	14.83	1.33	6	5	10.5	29.83
106781152	LOC106781152	uncharacterized LOC106781152	-	ncRNA	-	38.33	13	2	37.33	98	51.17	26.7	25	9	14	36.5	46.83	84	33	11	20	52.53	6	45	103.5	48	6	31.5	51.5	91.5	127.33
106781299	LOC106781299	uncharacterized LOC106781299	-	ncRNA	-	21.33	11	10	15	38	28	9	24	14	9	14	17	52	27	4	7	19	18	21	40	46	5	16	25	20	41
106781358	LOC106781358	uncharacterized LOC106781358	-	ncRNA	-	113	15	7	48	197.2	117	63	41	23	20	35	108	52.2	80	8	17	211	19	40	216	75	32	51	83	178	322.25
106781374	LOC106781374	uncharacterized LOC106781374	-	ncRNA	-	9	0	3	21	16	17	5	12	3	1	3	7	12	4	2	1	19	5	6	11	6	8	24	15	11	16
106781395	LOC106781395	uncharacterized LOC106781395	-	ncRNA	-	52	14	3	41	117	70	25	23.5	9	8	23.2	69	70	60.25	2.5	10	62.5	12.5	32	133.5	85	11.33	32.5	42	68.5	159.5
106781401	LOC106781401	uncharacterized LOC106781401	-	ncRNA	-	34	3	2	23	32	21	19	25	2	0	16	22	15	21	2	2	30	2	10	50	15	5	33	23	27	56
106781429	LOC106781429	uncharacterized LOC106781429	-	ncRNA	-	15	7	1.33	28	25	9	11	12.33	9	3	10	17	34	25	2	6	22	4	12	35	20	9	21.87	16	23	28
106781494	LOC106781494	uncharacterized LOC106781494	-	ncRNA	-	125.18	62.58	16.17	78.5	96.44	57.75	25.42	9.67	44.67	31.58	42.52	104.85	325.61	143.76	12.42	5.58	73.43	53.77	72.4	185.28	100.25	51.25	73.11	38.83	77.75	219.76
106781512	LOC106781512	uncharacterized LOC106781512	-	ncRNA	-	26	5	7	53	16	8	8	22	15	5	16	16	61	29	4	6	23	12	16	22	16	17	32	12	25	20
106781521	LOC106781521	uncharacterized LOC106781521	-	ncRNA	-	11	2	2	13	21	6	3	7	1	6	10	7	9.2	10	0	1	16	4	9	46	10	9	9	17	21	30
106781568	LOC106781568	uncharacterized LOC106781568	-	ncRNA	-	86	33	2	114	54	0	31	34	120.5	49	48	0	33	97.5	20	36	0	12	48	0	78	17	24	73	79	0
106781578	LOC106781578	uncharacterized LOC106781578	-	ncRNA	-	12	6	2	30.5	17	15	13.5	15	8	5	7	10	16	13	1	6	9	7	2	28	12.5	11	15	16	37	30
106781618	LOC106781618	uncharacterized LOC106781618	-	ncRNA	-	5	3	2	4.5	36	14	3	2	3	0	5	16	9	6	1	1	24	2	2	40	3	3.2	3	3	17	44
106781637	LOC106781637	uncharacterized LOC106781637	-	ncRNA	-	7	3	5	24	19	16	6	32	12	2	9	12	10	12	4	9	28	7	9	40	2	9	21	16	17	20
106781747	LOC106781747	uncharacterized LOC106781747	-	ncRNA	-	991.88	829.73	44.23	306.97	1524.66	1760.7	816.27	644.17	824.85	867.37	576.42	1218.38	560.63	595.28	625.25	870.63	879.17	597.52	1102.05	685.48	457.18	915.95	668.26	531.27	406.23	378.9
106781748	LOC106781748	uncharacterized LOC106781748	-	ncRNA	-	22.2	9	0.5	33	92.5	67	18	18.5	12	9	14	43	20	14	7	7	83	15	20	107.83	27	11	19.5	58	55	102
106781751	LOC106781751	uncharacterized LOC106781751	-	ncRNA	-	28.5	8	0	29.5	34.5	39	15.5	50	13	8	9.5	16	11.5	10	4.5	10	26.5	9	19	33.5	14	28	32.7	48.25	37.7	34.5
106781759	LOC106781759	uncharacterized LOC106781759	-	ncRNA	-	12	4	0	17	9	7	3	5	5	2	3	17	28	18	0	0	10	6	5	31	22	2	3	4	9	29
106781774	LOC106781774	uncharacterized LOC106781774	-	ncRNA	-	14	0	2	32	43	14	5	7	5	4	24	36	13	24	5	3	41	22	12	78	15	1	22	16	49	74
106781775	LOC106781775	uncharacterized LOC106781775	-	ncRNA	-	23	5	2	11	36	8	10	1	6	2	14	5	31	9	2	3	4	2	16	14	9	5	7	18	7	20
106781781	LOC106781781	uncharacterized LOC106781781	-	ncRNA	-	43	4	5	44	92	88	28	32	23	4	23	54	26	32	5	5	90	12	13	97	27	11	19	31	40	103
106781856	LOC106781856	uncharacterized LOC106781856	-	ncRNA	-	16	1	0	29.5	14	7	9	11	0	2	5	20	18	25	2	3	17	5	6	32	14	5	26.75	15	36	37
106781885	LOC106781885	uncharacterized LOC106781885	-	ncRNA	-	24	2	1	36	23	16	17	13.25	7	4	14	19	34	17.58	1	2	26	8	10.5	47	20	8	33	21	23	54
106781922	LOC106781922	uncharacterized LOC106781922	-	ncRNA	-	37	17	2	30	392	319.5	155	2	21	23	23.5	17	24	36	16	47	88	13	34	95	29	12	16	196.5	89	127
106781940	LOC106781940	uncharacterized LOC106781940	-	ncRNA	-	18.33	10.5	0.75	30.73	49.87	22.53	14.03	2.5	4.83	1	13.53	26.87	42.62	32.5	0	1.5	32.87	9.67	6.33	53.03	17.87	1.08	6.17	12.87	20	65.83
106781980	LOC106781980	uncharacterized LOC106781980	-	ncRNA	-	13	1	0	19	27	7	5	7	4	3	14	16	12	17	0	3	13	8	15	24	14	1	13	11	14	32
106781993	LOC106781993	uncharacterized LOC106781993	-	ncRNA	-	31	18	3	74	152	100	18.5	69	14	4	29	116	23	23	2	14	204	20	20	180.5	20	17	96	72	120	153
106781994	LOC106781994	uncharacterized LOC106781994	-	ncRNA	-	45	11	0	51	103	89	34	28	16	20.25	34	47	48	48.5	18	20	41	9	38	90	35	16.5	16.25	62	65	80
106782000	LOC106782000	uncharacterized LOC106782000	-	ncRNA	-	33.5	6	0	16.2	77	24	16	9.5	7	6	23	43.5	27	37	4.5	3.5	48.5	9.5	15.5	62	24	9	16.5	21	29	60
106782059	LOC106782059	uncharacterized LOC106782059	-	ncRNA	-	22	2	1	6.5	27	9	4	3	3	5	6	17	9	9	3	2	37	1	10	22	3	5	3	5	26	39.5
106782069	LOC106782069	uncharacterized LOC106782069	-	ncRNA	-	12	4	0	20.5	31	16	3	4	7	3	8	37	14	14	2	5	43	5	11	50	16	4	8	14	38	57.5
106782077	LOC106782077	uncharacterized LOC106782077	-	ncRNA	-	61	12	4	53	70	40	11	37	15	11	27	33	50	30	10	10	40	15	18	71	49	15	31	36	66	90
106782162	LOC106782162	uncharacterized LOC106782162	-	ncRNA	-	0	1	0	14	18	4	8	2	0	0	3	20	10	15.5	0	0	24	1	3	10	4	1	6	3	15	37
106782172	LOC106782172	uncharacterized LOC106782172	-	ncRNA	-	3.75	2	1	29.75	19.5	21.5	8	41	1	3	5	11	9.5	7	3	13	19.5	4.25	12.5	24.5	2.5	11	64	24.75	48.5	27
106782175	LOC106782175	uncharacterized LOC106782175	-	ncRNA	-	41.5	3	6	48	19	11.5	5	12	18	11.5	7	21	43	22	5	5	14	3	10	21	17.25	4	10	14	12	12
106782189	LOC106782189	uncharacterized LOC106782189	-	ncRNA	-	24	7	4	29	36	9	3	6	5	1	6	8	54	31	0	1	7	10	17	19	16	4	12	8	7	13
106782205	LOC106782205	uncharacterized LOC106782205	-	ncRNA	-	2115.68	1749.69	27.99	669.29	2429.59	2406.81	1602.61	1097.53	2085.02	1970.9	897.43	1357.51	1633.25	1439.05	1260.05	1890.35	1520.93	1339.08	2593.11	1559.53	1366.92	2024.03	1346.3	958.97	1027.78	1003.95
106782216	LOC106782216	uncharacterized LOC106782216	-	ncRNA	-	13	4	1	7	34	10	4	7	0	1	3	16	7	9	0	1	40.5	0	1	35	6	1	3	10	17	44
106782227	LOC106782227	uncharacterized LOC106782227	-	ncRNA	-	24	5	2	22.5	34	21	8	13.83	11	9	5	31	21	16.25	3	5.2	34	4	17.2	47	15	7	14	14	20	31
106782230	LOC106782230	uncharacterized LOC106782230	-	ncRNA	-	18.5	9.5	0	18	36.5	24.5	9.5	10.5	4.5	4	9	27.5	34.5	23	0.5	2.5	31	3	15	45	26.5	6	11.33	13.5	27	66
106782243	LOC106782243	uncharacterized LOC106782243	-	ncRNA	-	4	1	0	4	22	9	3	1	7	0	2	10	5	9	0	1	22	2	4	25	3	2	1	8	17	40
106782275	LOC106782275	uncharacterized LOC106782275	-	ncRNA	-	13	0	1	26	45	15	8	6	5	2	13	24	15	24	0	1	30	3	11	43	17	2	16	11	21	35
106782349	LOC106782349	uncharacterized LOC106782349	-	ncRNA	-	4	10	1	19	38	38	7	4	3	13	14	43	18	14.2	10	16	38	15	19.5	122	41	10	16	44	43	162
106782354	LOC106782354	uncharacterized LOC106782354	-	ncRNA	-	29	4	4	19.5	56	18	6	10	8	2	10	23	30	20	0	5	39	6	17	59	22	3	15	20	41	95
106782391	LOC106782391	uncharacterized LOC106782391	-	ncRNA	-	13	7	1	26	42	20	10	11	2	2	11	34	20	26	0	0	27	4	9	55	20	4	36	12	32	54
106782440	LOC106782440	uncharacterized LOC106782440	-	ncRNA	-	238.75	57	38.5	689.15	190	145	147.25	250	136	28	108	167	354	306	26	22	185	269.75	146	341.95	208	150	348.4	163	426.7	292.5
106782441	LOC106782441	uncharacterized LOC106782441	-	ncRNA	-	30	14	1	14	50	26	19	11	8	5	8	34	34	27	10	8	50	6	25	83	27	9	13	50	63	84
106782468	LOC106782468	uncharacterized LOC106782468	-	ncRNA	-	2	1	3	4	50	25	15	11	0	2	2	3	3	8	0	3	7	0	1	21	10	4	2	16	11	31
106782472	LOC106782472	uncharacterized LOC106782472	-	ncRNA	-	21	4	2	22	22.5	8	5	1	2.5	0	8.5	10	21.2	19.5	0	0	12.2	3	7.5	24.5	11	2	8	6	14	32
106782479	LOC106782479	uncharacterized LOC106782479	-	ncRNA	-	19	8	3	17	32	16	9	5	5	7	10.2	17	31	14	2	2	17	1	7	28.2	12.2	4	9	27	30	39
106782533	LOC106782533	uncharacterized LOC106782533	-	ncRNA	-	19.5	18.33	6	41	28.5	11	8	14.5	9	4	17	47.5	30	37.5	3	4	29	11	18	74	26	9.33	32	19.25	28.5	49
106782562	LOC106782562	uncharacterized LOC106782562	-	ncRNA	-	7	7	2	9	26	9	11	1	3	0	11	24	24	16	1	0	28	2	4	30	7	3	4	4	22	33
106782575	LOC106782575	uncharacterized LOC106782575	-	ncRNA	-	183	41	27	288	171	167	92	102	95	65	94	196	412	186	55	59	157	78	167	394	199	83	171	214	260	341
106782650	LOC106782650	uncharacterized LOC106782650	-	ncRNA	-	54	29	0	80.2	52	30	69	60	13	19	97.25	49.25	56.4	166.65	69	74	138	72.25	85.25	386.5	97.75	121	168	294	230.75	219.7
106782651	LOC106782651	uncharacterized LOC106782651	-	ncRNA	-	12.5	14	3	43.2	8	33	29	77	15	8	42.25	47.25	37.4	73.32	24	9	69	30.25	16.25	315.7	62	31	204	66.5	197.92	88.7
106782662	LOC106782662	uncharacterized LOC106782662	-	ncRNA	-	9	17	2	11	31	35	21	5	4	11	9	19	12	12	10	9	22	12.25	12	83	6	8	20	31	10	44.5
106782679	LOC106782679	uncharacterized LOC106782679	-	ncRNA	-	14	2	0	12	2	3	1	17	9	5	10	8	15.25	9	2	3	11	1	5	21	10	1	17	9	36	8
106782684	LOC106782684	uncharacterized LOC106782684	-	ncRNA	-	10	3	0	22	18	10	7	20	5	3	5	17	16	22	1	3	22	4	14	46	18	3	12	16	22	23
106782691	LOC106782691	uncharacterized LOC106782691	-	ncRNA	-	775.79	742.42	21.62	9.62	1134.95	1181.67	469.25	21.92	692.75	704.88	240.12	557.85	638.2	579.88	413.57	613.78	607.22	472.75	1112.83	698.54	526.62	896.52	619.02	25.04	395.1	375.92
106782711	LOC106782711	uncharacterized LOC106782711	-	ncRNA	-	21	7	3	24	53.5	27	5	21	13	17	28	94.5	33	64	7	4	79	7	21	45	35	6	17	41	40	103
106782715	LOC106782715	uncharacterized LOC106782715	-	ncRNA	-	72	13.5	14	129	58	26	16.5	19.5	18	7	22	51	93.5	91.25	5	4	31	39.5	46	65	92	21	163.33	25	14.5	69.75
106782755	LOC106782755	uncharacterized LOC106782755	-	ncRNA	-	13	1	0	19	30	7	8	5	10	1	4	17	22	23	0	2	24	12	12	24	20	5	8	25	7	26
106782774	LOC106782774	uncharacterized LOC106782774	-	ncRNA	-	4015.5	1083.5	4864	3238.75	1420	1505	1149.5	1969.5	620.5	1011	668	1132	3271.5	876	2172.5	3804.5	1162	1926.5	1335.5	2764.5	1417	3078.5	9691.5	478	1439	2899
106782784	LOC106782784	uncharacterized LOC106782784	-	ncRNA	-	20	8	1	25	24.5	16.5	5	4.5	6	1	14.5	14.5	33.67	21	0	3.5	21.5	2.5	25	42	35	3.5	31.5	14.5	19.5	54.5
106782828	LOC106782828	uncharacterized LOC106782828	-	ncRNA	-	12	5	1	27	12	14	4	8	8	4	9	14	48	23	1	2	12	14	16	33	44	4	22	19	20	25
106782846	LOC106782846	uncharacterized LOC106782846	-	ncRNA	-	10	8	0	2	636	279.2	163	2	0	0	18	36	6	77	8	22	132	20	50.5	657	23	23	65	200	693	881
106782872	LOC106782872	uncharacterized LOC106782872	-	ncRNA	-	33.2	2.58	3.2	34.83	43	21	9.2	7.53	2.2	11.7	16.33	46.03	31	38	4.5	7.2	64	8.2	11.5	62	22.2	7	9.25	29.83	39	75.53
106782873	LOC106782873	uncharacterized LOC106782873	-	ncRNA	-	490	20	27	438	206	363	89	36	179	48	192	776.5	277.5	170	30.5	143	550	61	164	359	68	38	55	252	36	232
106782877	LOC106782877	uncharacterized LOC106782877	-	ncRNA	-	190	16	51	78	65	53	107	151.33	29.83	134	32	54	40	85	67	32.33	59	25	37	74	178	90	76	93	56.33	51
106782911	LOC106782911	uncharacterized LOC106782911	-	ncRNA	-	22	4	2	36	15	6	11	11	5	0	12	23	54	22	3	1	24	13	15	32	29	1	20	18	18	32
106782956	LOC106782956	uncharacterized LOC106782956	-	ncRNA	-	12	2	2	32	17	15	10	26	7	2	11	18	21.5	17	2	7	16	6	15	15	16.5	13	25	13	27	37
106782973	LOC106782973	uncharacterized LOC106782973	-	ncRNA	-	21	10	3	43	75	36	29	8	1	4	18	42	41.5	61	0	3	60	4	14	80	47.5	9.33	59	58	49	77
106782990	LOC106782990	uncharacterized LOC106782990	-	ncRNA	-	10	1	1	16.7	17	14	8	6	6	3	3	35	18	29	0	2	52	11	8	56	12	5	20	12	26	49.25
106783012	LOC106783012	uncharacterized LOC106783012	-	ncRNA	-	43	12	3	19	63	55	25	5	7	16	19	55	68	48	6	9	39	3	16	68	20	5	10	37	34	52.5
106783015	LOC106783015	uncharacterized LOC106783015	-	ncRNA	-	15	3	0	7	17	13	9	10	3	5	7	14	6	9	0	3	36	3	0	41	14	5	11	15	29	48
106783034	LOC106783034	uncharacterized LOC106783034	-	ncRNA	-	39	16	6	68	63	49	25	50	21	13	20	38	95	64	13	16	54	13	61	114	83	18	45	56	40	96
106783068	LOC106783068	uncharacterized LOC106783068	-	ncRNA	-	87	29	9	160	141	174	65	247	91	53	61	109	73	77	35	67	148	58	59	141	62	87	259	159	233	144
106783108	LOC106783108	uncharacterized LOC106783108	-	ncRNA	-	10	6	0	10.5	18	22	9	37	12	16	6	25	3	8	8	12	29	6	7	29	8.5	5	33	17	23.5	20.5
106783112	LOC106783112	uncharacterized LOC106783112	-	ncRNA	-	54.5	45.2	3.6	72	419.5	117.25	45	7	15	4	45	132.5	87	77.5	3	3	156.5	19.5	90	594.17	53.2	18.7	13.5	103	173	668.03
106783130	LOC106783130	uncharacterized LOC106783130	-	ncRNA	-	10	3	2	29	8	6	5	9	1.2	1	7	5	9	25	3	2	24	5	7	30	7	6	25	9	12	21
106783150	LOC106783150	uncharacterized LOC106783150	-	ncRNA	-	33	20	4	28	96	42	18	11.25	7	4	19	58	56	44	1	8	76	2	22	93	43	2	21	36	42	95
106783165	LOC106783165	uncharacterized LOC106783165	-	ncRNA	-	19	6	2	24	71.2	29	14	8	3	1	23.25	44	33	45.7	2	1	37.5	6	15	99.5	14	4	13	32	36	89.2
106783182	LOC106783182	uncharacterized LOC106783182	-	ncRNA	-	31	5	3	45	61	38	16	13	11	1	22	42	26	50	3	1	69	8	29	116	55	9	56	49	55	136
106783214	LOC106783214	uncharacterized LOC106783214	-	ncRNA	-	14	1	1	12	39	18	12	3	1	4	4	22	11	18	1	1	32	4	10	40	17	3	6	17	25	48
106783226	LOC106783226	uncharacterized LOC106783226	-	ncRNA	-	30	3	2	19	71	19	11	2	27	13	6	9	9	5	3	6	12	1	13	33	6	0	7	19	7	34
106783262	LOC106783262	uncharacterized LOC106783262	-	ncRNA	-	19	1	0	18	63	25	10	1	2	2	12	25	12	16	0	0	35	2	7.2	42	13	3	7	12	23	65
106783328	LOC106783328	uncharacterized LOC106783328	-	ncRNA	-	30	2	0	25	32	50.5	16	34	17	20	13	25	11.5	23	11	15	32	15	16	45	14	8	24	35	37	39
106783335	LOC106783335	uncharacterized LOC106783335	-	ncRNA	-	33	11	2	45	64	29	17	17	13	1	24	64	34	62	2	4	48	15	16	104	57	11	43	27	87	119
106783366	LOC106783366	uncharacterized LOC106783366	-	ncRNA	-	28	4	3	22	73	22	10	6	7	0	21	41	43.2	33	3	0	71	4	17	75	19	5	13	28	30	86
106783385	LOC106783385	uncharacterized LOC106783385	-	ncRNA	-	16	7	2	12	15	11	10	6	5	1	1	5	24	5	3	2	6	13	11	20	22.2	6	20	10	13	24
106783433	LOC106783433	uncharacterized LOC106783433	-	ncRNA	-	7.33	1.2	0.5	7.95	30.42	15.83	9.25	11.08	2.75	3	4	18.25	5.5	6.25	1.75	2.5	35.75	2.5	5	37.33	3.75	4.2	10.25	13	38.5	36.78
106783468	LOC106783468	uncharacterized LOC106783468	-	ncRNA	-	1307	641	300	2229	3336	2249	1108	1875	202	206	1927	5690	1093	2028	216	295	9407	795	808	7138	1480.4	913	4054	2075	5481	6480
111767447	LOC111767447	uncharacterized LOC111767447	-	ncRNA	-	19	6	0	21	28	31	18	10	8	8	13	19	17	17	7	13	11	2	16	37	9	8	23	22	26	37
111767475	LOC111767475	uncharacterized LOC111767475	-	ncRNA	-	27.5	5.83	0	27	84.17	78	14.5	10.67	5.5	0	13.33	84.33	21.17	45.83	6	1.5	106	2	9.83	158.5	36.5	7	7.5	20.5	99.83	269.5
111767610	LOC111767610	uncharacterized LOC111767610	-	ncRNA	-	17	8	0	14	25	14	16	14	8	2	6	9	17	14	1	3	8	2	10	20	5	6	5	9	19	36
111767616	LOC111767616	uncharacterized LOC111767616	-	ncRNA	-	6	6	0	18	17	22	10	10	5	1	2	15	15	19	2	2	22	11	6	40	32	10	26	4	11	31
111767658	LOC111767658	small Cajal body-specific RNA 20	-	ncRNA	Ensembl:ENSECAG00000027482	50	25	18	16	96	73	54	19	2	4	35	72	19	25	6	10	173	20	19	98	8	23	133	19	36	75
111767691	LOC111767691	uncharacterized LOC111767691	-	ncRNA	-	17	2	0	8	71	27	15	7	7	6	5	13	11	5	2	2	31	1	7	48	18	10	7	20	25	62
111767704	LOC111767704	uncharacterized LOC111767704	-	ncRNA	-	53	5	1	23	32	51.2	31	31	8	5	4	33	14	13	7	8	83.5	4	9	87.2	30	18	41.5	20	55	77
111767731	LOC111767731	uncharacterized LOC111767731	-	ncRNA	-	28.2	2	5	44	9	12	4	3	28	1	9	16	72	13	0	4	17	9	14	19	19	3	4	11	11	26
111767739	LOC111767739	uncharacterized LOC111767739	-	ncRNA	-	27	7	3	19.5	37	100.67	22	1	17	34	15	73	45	58	11	9	103.3	11	24	218.33	36.5	9	22	28	81	232.75
111767753	LOC111767753	uncharacterized LOC111767753	-	ncRNA	-	18	2	3.33	23.2	20	17	6	9	5.2	2	12	12	12	31	0	2	14	6	10	30	28	9	12	11	23	34
111767830	LOC111767830	uncharacterized LOC111767830	-	ncRNA	-	8	0	0	1	33	19	4	3	1	0	10	29	8	8	2	1	56.33	1.33	0	46	8	2	12.67	11.67	16	59
111767872	LOC111767872	uncharacterized LOC111767872	-	ncRNA	-	23.5	3	0	10	27	21.5	8.5	4	7	5	4	12.5	1.5	5	0	3	23.5	1	4	30	14	1	5	12.5	18	17
111767873	LOC111767873	uncharacterized LOC111767873	-	ncRNA	-	3.5	5	0	8	22	34.5	2.5	6	2	0.5	4	22.5	8.5	4	1	0	45.5	2	3	42	3	1	3	3.5	15	43
111767886	LOC111767886	uncharacterized LOC111767886	-	ncRNA	-	8	4	4	14	29	13	9	9	4	8	10	17	7	8	3	1	25	4.33	6	29	9	4	16.33	18	28	39
111767913	LOC111767913	uncharacterized LOC111767913	-	ncRNA	-	10.5	10	1	7	42	24	11	2	1	2	12	25	10	9	0	1	44	2	4	45	7	1	1	10	14	61
111768026	LOC111768026	uncharacterized LOC111768026	-	ncRNA	-	93.33	15	7	56	63	45	15	3	20	9	28	76	90	43	3	1	56	13	39	114	48	5	21	33	36	190.33
111768077	LOC111768077	uncharacterized LOC111768077	-	ncRNA	-	6.2	5	4.25	23	11	7	5	7	4	2	10	14	9	20	3	3	19	19	15	22	28	7	39	10	13	21
111768093	LOC111768093	uncharacterized LOC111768093	-	ncRNA	-	20	7.5	0	60	72	23	14	18	3	4	15	47	20.2	45.53	4	3	78.5	10	12.2	95.83	16	11	46.33	39	94	87
111768109	LOC111768109	uncharacterized LOC111768109	-	ncRNA	-	49	12	10	115.33	57	42	25	44	18	3	51	68	120	83	5	9	71	28	47	86.5	50	22	109	74.5	63	138
111768180	LOC111768180	uncharacterized LOC111768180	-	ncRNA	-	10	5	0	3	30	16	5	4	0	0	9	31	8	9.33	1	1	43.5	1	4	43.5	6	2	2	11	17	63
111768288	LOC111768288	uncharacterized LOC111768288	-	ncRNA	-	7	4	3	10.5	37.25	7	5	2	2	0	10	12	12.5	15.2	0	1	13	3	8	25.5	11	3	4	16	5	52
111768310	LOC111768310	uncharacterized LOC111768310	-	ncRNA	-	8.5	1	2	15	17	1	5	4	0	0	14	19	18	19	3	4	16	3	6	44	10	5	18	8	20	41
111768338	LOC111768338	uncharacterized LOC111768338	-	ncRNA	-	13	7	3	24	37	14	12	2	3	1	12	37	46	30	1	1	42	6	11	40	20	1	2	12	15	50
111768359	LOC111768359	uncharacterized LOC111768359	-	ncRNA	-	33.5	5	5	34	86	42.5	15	9	9	0	18	35	32.5	22	1	8	66	7	19	84.5	23	2	18.5	50	40	66.5
111768430	LOC111768430	uncharacterized LOC111768430	-	ncRNA	-	38.6	12.2	12.7	67.1	21.17	11.3	6.95	7	12.5	1.5	14.25	14.8	61.4	55.23	2.25	1	22.4	17.7	31.35	49.8	42.05	7	37.7	22.8	20.25	36.5
111768432	LOC111768432	uncharacterized LOC111768432	-	ncRNA	-	19	3	5	19	53	20	9	5	6	2	21	27	30	24	1	3	40	2	14	60	22	1	8	18	31	77
111768467	LOC111768467	uncharacterized LOC111768467	-	ncRNA	-	26	10	1	27	82.5	30	7.5	9	3	1	30	69.5	47.25	53	1	1	102	1	10	88.5	35	6	13.5	48.5	38.5	131
111768468	LOC111768468	uncharacterized LOC111768468	-	ncRNA	-	19.5	6	0	27	49	15	7	2	4	2	23	61.5	22	45	1	0	109.33	7	8	67	16	1	18	19	19	87.7
111768566	LOC111768566	uncharacterized LOC111768566	-	ncRNA	-	49	4	0	12.5	2.5	4	3	3	1	0	6	19	28	43	0	3	11	0	4	26	1	7	11	9	3	21
111768575	LOC111768575	uncharacterized LOC111768575	-	ncRNA	-	14	5	6	55	77	34.5	15	34	13	4	32	53	24	38	8	5	83	11	21	68	19	15	64	58	74	87
111768620	LOC111768620	uncharacterized LOC111768620	-	ncRNA	-	37	14	1	29	63	38	18	6	10	5	27	34	56.5	40.5	4	5	35	7	24	115	53	14	14	38	34	75
111768636	LOC111768636	uncharacterized LOC111768636	-	ncRNA	-	21	2	1	32	23	25	14	22	14	11	6.2	18	17.2	20	7	8	15	11	29	18	8	8	19	25	4	18
111768648	LOC111768648	uncharacterized LOC111768648	-	ncRNA	-	42	1	5	39	20	18.5	5.5	1	9	3	12	6	51	26	0	1	11	7	17	33	19	1	8	11	16	37
111768740	LOC111768740	uncharacterized LOC111768740	-	ncRNA	-	20	14	2	19	47	47	21	3	9	7.5	17	47	70.5	28	1	2	29	11	16.5	70	20	7.5	13	20	29	72
111768749	LOC111768749	uncharacterized LOC111768749	-	ncRNA	-	6	4	0	3	34.5	13	6.5	2	0	2	3	17	6	12	2	2	27	0	0	27	5	0	7	6.5	11	34
111768791	LOC111768791	uncharacterized LOC111768791	-	ncRNA	-	16.5	7.5	7	20.5	7.5	16.5	5.5	0.5	18.5	4	5	11.5	87.83	24.5	0.5	2.5	11	6	4.5	19	64	2.5	9.5	10	3	11.5
111768873	LOC111768873	uncharacterized LOC111768873	-	ncRNA	-	16	7	3	29	26	16	4	2	4	2	4	21	49.2	24	0	1	26	8	11	19	9	1	12	11	13	34
111768913	LOC111768913	uncharacterized LOC111768913	-	ncRNA	-	14	4	1	6	0	7.25	6	6	0	0	0	29	14	9	1	0	30	2	1	28	15	4	6	0	15	34
111768917	LOC111768917	uncharacterized LOC111768917	-	ncRNA	-	8	1	0	6	49.5	14	8.5	3	0.5	1.5	10	32	2.5	14	0	0	36.5	2.5	0.5	37.5	2.5	2	4	15.5	10.5	56
111768975	LOC111768975	uncharacterized LOC111768975	-	ncRNA	-	24	5	2	37	43	18	11	2	1	1	16	34	27	48	3	2	72	9	18	109	37	9	40	23	43	97
111768977	LOC111768977	uncharacterized LOC111768977	-	ncRNA	-	11	2	1	17	25.2	9	7	2	2	0	3	20	18	31	3	2	25	5	1	22	20	6	11	8	10	41
111768993	LOC111768993	uncharacterized LOC111768993	-	ncRNA	-	7	2	0	22	18	12	2	3	6	0	6	10	24	11	0	0	18	1	9	18	12	3	10	10	15	31
111768998	LOC111768998	uncharacterized LOC111768998	-	ncRNA	-	11	3	2.2	16	25	20	10	4	5	3	6	9	6	12	1	4	25	4	5	35	5	5	11	13	16	40
111769017	LOC111769017	uncharacterized LOC111769017	-	ncRNA	-	89	6	2	63	74	35	29	7	4	0	40	87	78	85	0	0	130	10	21	117	31	8	14	29	37	151.5
111769041	LOC111769041	uncharacterized LOC111769041	-	ncRNA	-	6	0	0	18	16	4	4	3	1	0	9	23	7	31	1	2	23	7	6	24	22	3	10	19	13	20
111769066	LOC111769066	uncharacterized LOC111769066	-	ncRNA	-	45.5	12	3	37	111.5	70.5	30	34	8	13	18.5	47	65.5	45	8	7	50.5	9	29	87	26.5	11	20	29	67.5	160
111769080	LOC111769080	uncharacterized LOC111769080	-	ncRNA	-	42.25	11	24	34	91	57	50	84	15	14.2	18	29.5	45.2	24.5	11	13	53	13	28	93	61	23	60.5	62	56	112
111769093	LOC111769093	uncharacterized LOC111769093	-	ncRNA	-	26	0	0	17	37	14	13	2	11	3	14	25	29	17	4	3	26	3	10	71	13.5	3	5	19	16	42
111769145	LOC111769145	small Cajal body-specific RNA 7	-	ncRNA	Ensembl:ENSECAG00000027210	179	42	5	96	764	583	455	103	13	16	107	285	78	109	11	17	757	32	61	994	35	58	108	149	528	751
111769179	LOC111769179	uncharacterized LOC111769179	-	ncRNA	-	6126.57	4889.07	277.06	2235.1	6952.54	6557.96	3621.57	4094.83	4901.16	4276.02	2307.49	4441.74	4558.36	3670.67	2425.76	3962.4	3454	3194.69	6615	3694.35	3280.52	5441.82	3838.98	3651.78	2608.01	2460.34
111769187	LOC111769187	uncharacterized LOC111769187	-	ncRNA	-	1	11.67	0	8	16	7	1	0	6.5	1.5	8.5	22.25	17.33	17.5	0	0	16.5	2	6	42.83	16	0	8.5	15	7	58.5
111769188	LOC111769188	uncharacterized LOC111769188	-	ncRNA	-	27.5	0	3	26	32	8.5	6	1	6.5	1	13.5	20.5	38.5	43	1	1	13	4	17	31.5	25	2	4	17.5	8.5	28.5
111769206	LOC111769206	uncharacterized LOC111769206	-	ncRNA	-	37	13	14	51	82	44	28	25	14	4	31	69	54	58	4	9	95	8	22	129	65.5	4	43	35	63	152
111769245	LOC111769245	uncharacterized LOC111769245	-	ncRNA	-	10	2	1	17	36.5	10	4	1	3	1	9	17	18	29	1	1	28	0	9.5	55	9.5	2	5	13	18	48.5
111769246	LOC111769246	uncharacterized LOC111769246	-	ncRNA	-	5	1	0	12	10.5	5	0	3	3	2	3	12	6	10	5	0	22	3	2.5	28	4.5	0	6	8	25	38.7
111769281	LOC111769281	uncharacterized LOC111769281	-	ncRNA	-	19	4	2	12	26	24	5	6	3	4	4	17	6	7	1	5	24	4	6	29	9	8	12	18	23	30
111769314	LOC111769314	uncharacterized LOC111769314	-	ncRNA	-	20.5	1	1	14	7	6	3	9	3	6	6	14	16	3	1	2	18	0	9	28	6	1	5	15	13	19
111769323	LOC111769323	uncharacterized LOC111769323	-	ncRNA	-	13.5	4	3	54	14	17	5	2	6	5	14	21	64	40.5	1	0	37	15	11	32	20	2	11	10.5	24	27
111769335	LOC111769335	uncharacterized LOC111769335	-	ncRNA	-	22.5	3.5	4	46.33	24	8.5	5.5	13.33	4	1	22	22	34	50.5	3	2	35	6	18	28.5	32.5	6	32.5	15	26	51.5
111769348	LOC111769348	uncharacterized LOC111769348	-	ncRNA	-	33	5	0	25	13	20	26	3	20	20	12	16	18	21	19	23	16	6	12	41	9	22	13	40	19	22
111769366	LOC111769366	uncharacterized LOC111769366	-	ncRNA	-	23	9	1	13	69	33	13	8	0	0	10	51	31	34	0	0	69	3	10	81	12	8	11	21	17	84
111769599	LOC111769599	uncharacterized LOC111769599	-	ncRNA	-	34.5	5	2.5	65.5	31	24	11	4	16	14.5	11.5	23	67	45.5	10	5	19.5	12	21.5	31.5	45.5	12.5	10	17.5	9	34
111769605	LOC111769605	uncharacterized LOC111769605	-	ncRNA	-	31.5	4	2.5	63.5	31	24	9	4	15	13.5	10.5	23	61	41.5	10	5	18.5	12	20.5	30.5	43.5	12.5	10	17.5	9	34
111769658	LOC111769658	uncharacterized LOC111769658	-	ncRNA	-	8.5	4	0.5	5	15	19	7	7	2	2	1	20	10	7	1	2	17	0	4	23.75	1	3	8	25	11	33
111769694	LOC111769694	uncharacterized LOC111769694	-	ncRNA	-	24	10	0	30	75	26.5	13	4	7	3	13	29	45	29	1	0.5	48	7	8	57	23	10	7	21	27	84
111769755	LOC111769755	small Cajal body-specific RNA 14	-	ncRNA	Ensembl:ENSECAG00000027631	288	56	3	103	1277	440	880	159	27	31	100	331	63	25	36	39	1708	53	48	186	12	165	154	35	346	220
111769757	LOC111769757	uncharacterized LOC111769757	-	ncRNA	-	6	2	0	5	62	24	11	4	1	1	8	15.5	15	9	0	1	32	2	14	36	6	2	4.5	18	16	56.5
111769845	LOC111769845	uncharacterized LOC111769845	-	ncRNA	-	20	2	1	8	22	15	6	4	3	3	5	26	13	16	4	2	26	4	6	37	13	4	9	6	12	34
111769848	LOC111769848	uncharacterized LOC111769848	-	ncRNA	-	13	4	0	22.5	13	22	18	15	2	2	8	25	7	17	4	4	41	11	7	40	12	17	36	22	26	54
111769909	LOC111769909	uncharacterized LOC111769909	-	ncRNA	-	4	6	9	13	14	26	1	1	24	2	14	17	11	15	3	10	15	1	14	11	6	1	6	25	1	14
111769928	LOC111769928	uncharacterized LOC111769928	-	ncRNA	-	17.83	5.17	0.67	12	19.17	10.33	3.92	2.67	3.5	2.33	6	26.33	15.17	17.33	1	0.83	34.67	3.33	3.17	26	14.67	3.67	8.17	4.33	12.67	29.67
111769935	LOC111769935	uncharacterized LOC111769935	-	ncRNA	-	23	4	2	28	23.33	38.17	11	12	4	3	7	44	33	46.83	6	1	37	3	9	63.33	41	5	22.25	12	16	85.33
111769974	LOC111769974	uncharacterized LOC111769974	-	ncRNA	-	48	14	3	63	21	14	11	2	14	2	14	39	84	46	1	2	28	13	33	46	62	5	24	13	15	72
111770028	LOC111770028	uncharacterized LOC111770028	-	ncRNA	-	54.5	19.5	7.5	78	90	49	26	29	17	5	38	56.2	87	69	2	11	68	25	29	154	89	13	56.33	61	69	150.33
111770125	LOC111770125	uncharacterized LOC111770125	-	ncRNA	-	24	1	1	23	39	21	10	6	10	2	21.45	20	22.2	14	2	6	29.5	4	8	41.2	14	7	7	22	28	37.75
111770138	LOC111770138	uncharacterized LOC111770138	-	ncRNA	-	21	6	5	23	36	25	8	3	9	2	15	22	46	28	0	0	37	3	12	57	16	3	10	20	23	63
111770141	LOC111770141	uncharacterized LOC111770141	-	ncRNA	-	33.75	13	2	19	87	27	20	2	5	0	27	65	60	41	1	3	62	2	14	68.2	18	5	3	31	9	103.5
111770153	LOC111770153	uncharacterized LOC111770153	-	ncRNA	-	33.2	6.5	7	76	46	52	37	43	27	23	22	58	44	49	14	24	99.2	27	23	67	37	22	59.87	48	50.2	80
111770225	LOC111770225	uncharacterized LOC111770225	-	ncRNA	Ensembl:ENSECAG00000036700	15	3	0	14	4	3	5	5	5	0	13	7	17	17	0	2	6	11	20	10	20	1	20	7	10	13
111770226	LOC111770226	uncharacterized LOC111770226	-	ncRNA	-	17	4	2	20	38	15	9	2	4	1	3	13	26	10	0	0	14	1	8	40	7.2	4	0	13	7	27
111770235	LOC111770235	uncharacterized LOC111770235	-	ncRNA	-	12	4	4	22	10	7	3	9	6	2	9	10	15	12	3	4	14	2	10	24	14	5	16	19	14	25
111770257	LOC111770257	small Cajal body-specific RNA 8	-	ncRNA	Ensembl:ENSECAG00000027125	261	115	517	177	369	273	225	76	49	25	65	156	277	113	172	53	574	403	221	614	193	97	706	69	190	453
111770380	LOC111770380	uncharacterized LOC111770380	-	ncRNA	-	190	25	10	79	132	39	69	62	15.33	1	62.2	82	122.6	102.1	5	5	97	15	69	153	109.4	58.5	183	88	56	153
111770404	LOC111770404	uncharacterized LOC111770404	-	ncRNA	-	11	5.5	0	10.33	40	25	8	3	7	2	5	25	28	20.5	2	1	36	4	14.5	54.5	14	8	5	7	19	56
111770412	LOC111770412	uncharacterized LOC111770412	-	ncRNA	-	10	3	2	9.33	51	10	8	2	1	0	8.33	16	16.5	20	1	0	25	2.25	7	50	5	3	5	21	17	76
111770503	LOC111770503	small Cajal body-specific RNA 13	-	ncRNA	Ensembl:ENSECAG00000027262	243	78	63	121	649	507	477	93	27	20	229	326	139	108	28	46	563	136	84	619	97	123	850	164	341	430
111770564	LOC111770564	uncharacterized LOC111770564	-	ncRNA	-	88	18	3	63	192	156.5	76.33	60	30	9.5	34	108	78	79	11	11	165	22	26.5	170.5	83.5	26	55	78	99	186.5
111770603	LOC111770603	uncharacterized LOC111770603	-	ncRNA	-	25	5	4	68	36	38	30	29	17	9	11	50	21	32	10	9	59	29	15	80	17	26	66	48	66	75
111770612	LOC111770612	uncharacterized LOC111770612	-	ncRNA	-	4	16	0	7	30	1	3	8	1	0	8	6	80.5	7	1	10	11	4	23	10	106	4	11	21	5	16
111770623	LOC111770623	uncharacterized LOC111770623	-	ncRNA	-	20	4	0	15	17	4	2	0	2	0	6	9	27	18	0	0	6.5	0	4	10	8	1	1	17	0	10
111770631	LOC111770631	uncharacterized LOC111770631	-	ncRNA	-	13.2	10	8	48.5	35.7	36.5	13.4	29.5	8	5.2	17.2	42.4	23.2	31.4	2	2	39.2	16	24	86.9	46	5	86.53	19	45	56.6
111770637	LOC111770637	uncharacterized LOC111770637	-	ncRNA	-	61	11	10	59	3	11	14	8	60	7	4	12	318	17	4	4	3	10	14	18	35	12	9	6	3	21
111770856	LOC111770856	uncharacterized LOC111770856	-	ncRNA	-	3	3	1	6	32	20	6	0	0	0	7	28	5	14	0	1	26	1	6	34	8	0	4	7	11	60
111770897	LOC111770897	uncharacterized LOC111770897	-	ncRNA	-	5	3	3	8	38	23	7	1	1	1	9	25	6	12	1	0	17	4	7	18	11	2	7	9	19	39
111770900	LOC111770900	uncharacterized LOC111770900	-	ncRNA	-	12	2	0	16	18	1	6	1	1	0	17	21	25	22	2	1	31	1	11	29	13	6	16.5	25	34	41
111770923	LOC111770923	uncharacterized LOC111770923	-	ncRNA	-	17.5	0.5	0	2.5	19	9.5	7.5	6.5	0	0.5	8	32.5	3	4.5	0.5	1.5	41.5	2.5	2	40.5	4.5	4	5	6.5	19	42
111770956	LOC111770956	uncharacterized LOC111770956	-	ncRNA	-	10	2	0	1	41	37.5	11	3	1	4	4	20	7	11	2	2	50	1	2	48	8	4	12	10	34	58.33
111771089	LOC111771089	uncharacterized LOC111771089	-	ncRNA	-	35	7	0	30.33	63	23.25	15	7	4	1	45	101	42	38	0	3	122	4	11	106	29	9	17	45	25	140
111771098	LOC111771098	uncharacterized LOC111771098	-	ncRNA	-	21	7	0	4	48	16	5	4	7	2	10	13	28	10	2	3	16	0	11	27	32	4	1	15	19	30
111771259	LOC111771259	uncharacterized LOC111771259	-	ncRNA	-	37	12	2	63	44	21	23	25	10	6	28	49	46	48	1	6	69	11	27	73	43	22	35	32	70	84
111771345	LOC111771345	uncharacterized LOC111771345	-	ncRNA	-	26.33	3.5	0.5	8	33.5	24.67	9	5	13.5	7.25	4.33	17.58	14.33	18.67	3.25	2	25.92	3.5	9.75	41.75	19	2.25	8.33	23.25	14.5	49.08
111771395	LOC111771395	uncharacterized LOC111771395	-	ncRNA	-	44	15	5	91	6	57	16	68.5	13	7	16	211	97	85	2	1	254	21	11	179	101	19	104	12	77	295.5
111771410	LOC111771410	uncharacterized LOC111771410	-	ncRNA	-	27	6	6	24	53	28	12	9.5	4	1	14	29	33	25	5	6	31	6	28.5	52	39	4	27	21.5	36	67
111771426	LOC111771426	uncharacterized LOC111771426	-	ncRNA	-	18	7.2	1.2	12.2	33	11	2	1.2	5	1	20	28.2	31	9	4	0	35	8	12	61	16	6	14	15	20	67.25
111771431	LOC111771431	uncharacterized LOC111771431	-	ncRNA	-	1	1	1	3	27	18	12.5	0	0	0	2	2	5	0	1	2	9	2	9	20	5	0	2	14	23	38
111771502	LOC111771502	uncharacterized LOC111771502	-	ncRNA	-	14	5.5	1	20	75.5	67.5	33	8	5	2	14	20	12	8	6	6	26	4	20.5	116	21.5	9	43	42	112	223
111771512	LOC111771512	uncharacterized LOC111771512	-	ncRNA	-	8	1	0	10	22	21	12	0	2	1	7	7	15	16.5	3	6	6	2	10	38	11	5	7	23	20	24
111771592	LOC111771592	uncharacterized LOC111771592	-	ncRNA	-	15	6	3	34	35	3	5	0	1	0	10	10	40	45	0	0	19	3	13	19	12	1	2	13	9	31
111771613	LOC111771613	uncharacterized LOC111771613	-	ncRNA	-	10	2.5	0	8	43.5	25	12	4.5	0.5	0.5	4	27	10	15	1	1.5	31.5	3	11	47.5	11.5	3.5	3.5	16	13.25	72.5
111771649	LOC111771649	uncharacterized LOC111771649	-	ncRNA	-	1	4	1	19	29	14	2	12	1	1	6	20	10	14	2	3	37	4	3	26	8	3	24.5	26.5	17	34
111771699	LOC111771699	small Cajal body-specific RNA 24	-	ncRNA	Ensembl:ENSECAG00000027626	102	25	81	28	246	102	95	39	16	11	21	85	45	22	27	22	294	33	36	48	21	43	89	15	38	80
111771770	LOC111771770	uncharacterized LOC111771770	-	ncRNA	-	52	11.33	2.53	31.73	56.32	59.87	17	8.33	19.33	10.03	20.08	36.78	71.48	33.32	3	9.67	59.32	4.75	29.62	129.87	31.73	6.58	16.08	26.83	69.25	128.03
111771824	LOC111771824	uncharacterized LOC111771824	-	ncRNA	-	22.22	6.92	3.43	34.92	38.02	38.28	7.72	10.53	11.38	4.67	14.5	33.42	40.5	38.37	3.3	4.2	36.58	8.97	17.82	54.62	43.5	5.38	18.73	22.05	29.8	66.43
111771827	LOC111771827	uncharacterized LOC111771827	-	ncRNA	-	14.3	5.12	2.48	11.95	13.77	15.62	4.37	4.67	4.35	4.08	7.27	11.33	31	21.27	4.28	1.33	18.63	5.58	10.02	27.23	25.03	4.83	16	13.2	15.98	33.02
111771855	LOC111771855	uncharacterized LOC111771855	-	ncRNA	-	311.12	80.5	4.77	150.95	810.46	383.12	135.15	40.82	23.83	14.63	175.37	562.11	343.03	337.2	10.83	13.92	741.58	24.88	133.57	1108.23	122.28	37.27	67.02	229.47	387.83	1423.61
111771868	LOC111771868	uncharacterized LOC111771868	-	ncRNA	-	27.85	8.12	3.8	27.7	9.32	2.4	3	1.8	4.2	3.15	17.3	9.35	29.48	19.25	0.7	1.83	13.53	6.93	15.65	18.17	19.9	4.2	76.88	20.23	7.43	15.07
111771915	LOC111771915	uncharacterized LOC111771915	-	ncRNA	-	22.5	7.5	7	6	23	6	6.5	15	5.5	1	2	4	24.5	10	0	0	10.5	6	14	10	11	9.5	33.25	9.5	15.25	9.5
111771919	LOC111771919	uncharacterized LOC111771919	-	ncRNA	-	46	6.5	15.75	41	37.83	266.5	39	37	57.5	87	20.5	61	21	217.25	150	27	85.25	71.5	21	378.75	89	87	188.5	56	159.5	254.5
111771946	LOC111771946	uncharacterized LOC111771946	-	ncRNA	-	8.83	2.5	1	5.5	41	13	0.5	1	0.5	1	15.5	13.5	4.5	18.5	1	1	18.5	0.5	7.5	23.33	5	1	3	15.5	12.5	43.5
111771973	LOC111771973	uncharacterized LOC111771973	-	ncRNA	-	31.53	9.83	5.5	16.5	9	27.5	21	2	5	2.5	7	22	12.83	12.5	3	1	22	10	7	71.83	29.03	7	23.83	5.5	7.5	61.83
111771983	LOC111771983	uncharacterized LOC111771983	-	ncRNA	-	37	14	1	39	37	19	19	27.5	8.5	7	32.5	78.5	48.25	61.5	3.5	7.5	122.5	22.5	20.5	138	104.5	20.5	42	34.5	110.58	122
111771988	LOC111771988	uncharacterized LOC111771988	-	ncRNA	-	30.92	5.67	2.2	14.83	52.62	25.83	23.7	23.58	9.33	2.83	12	44.12	12.08	17.67	2	9.25	60.75	10.25	17.25	85.83	17	7.58	22.98	49.83	52.67	91.2
111772113	LOC111772113	uncharacterized LOC111772113	-	ncRNA	-	8.53	4.43	0	17.25	16.35	22.37	15.83	1.25	0.83	1.33	8.88	29.63	23.95	11.57	1	0.25	35.17	0.75	4.53	34.02	13.7	2	4.5	11.75	18.08	47.02
111772131	LOC111772131	uncharacterized LOC111772131	-	ncRNA	-	25.5	7	4	27	61	26.5	14	12.5	9	0	11.5	32	47	51.5	1.5	0	25	6.5	16.5	46	35.5	6	14.5	30	32.5	108
111772139	LOC111772139	uncharacterized LOC111772139	-	ncRNA	-	31.5	30.5	6	52	51.5	46	42.5	25.5	18	6.5	17.5	32	65.5	41	3	4.5	45.5	20.5	36	126.5	73.5	26.5	65.5	64	69.5	70.5
111772145	LOC111772145	uncharacterized LOC111772145	-	ncRNA	-	7	1	0.5	7.95	28.75	15.5	9.25	9.75	2.75	3	4	18.25	5.5	6.25	1.75	2.5	35.75	2.5	5	37.33	3.75	4.2	9.75	11	33.5	35.95
111772153	LOC111772153	uncharacterized LOC111772153	-	ncRNA	-	7.33	1.2	0.5	7.95	29.42	15.83	9.25	11.08	2.75	3	4	18.25	5.5	6.25	1.75	2.5	35.75	2.5	5	37.33	3.75	4.2	9.75	11	35.5	36.28
111772160	LOC111772160	uncharacterized LOC111772160	-	ncRNA	-	22.58	5	1.33	23.17	28.58	24.08	17.42	6.25	10.75	2.08	15.58	27.5	35.83	26.67	0	2	28.08	5.75	14.83	42.42	19	1	14.42	12.75	20.67	56.67
111772165	LOC111772165	uncharacterized LOC111772165	-	ncRNA	-	10	2	0	16	42	20	7	4	3	3	8	48	15	10	0	2	65	2	6	55.5	7	2	4	11	50	71
111772182	LOC111772182	uncharacterized LOC111772182	-	ncRNA	-	11.17	5.5	0.2	11.82	28.4	20.37	3.5	1.75	12.25	2	9	14.03	28.07	14.07	0.25	5.17	24.32	1.25	6.62	49.87	9.15	2.08	1.08	7.58	24.92	57.62
111772258	LOC111772258	uncharacterized LOC111772258	-	ncRNA	-	29.43	11.7	2	36.65	78.1	26.03	21.4	19.5	7.5	1	24.2	22.15	44.6	25	1.25	5.33	20.7	3	27.5	47.95	16.9	1	27.7	35.65	43.9	74.55
111772398	LOC111772398	uncharacterized LOC111772398	-	ncRNA	-	17	4	1.5	31	53	27	15	3	2	1	10	39.5	22	21	0	0	57	5	8.5	64	19	3.5	17	24	33	82
111772436	LOC111772436	uncharacterized LOC111772436	-	ncRNA	-	20	9	12	46.33	8	7	7	10	7	1	3	11	90	58	2	1	20	23	8	27	37	11	64	13	27	29
111772440	LOC111772440	uncharacterized LOC111772440	-	ncRNA	-	10	4	0	17	18	20	7	15	9	5	5	13	16	10	1	7	13	1	8	19	4	6	6	19	19	28
111772457	LOC111772457	uncharacterized LOC111772457	-	ncRNA	-	26	13.33	3	38	36	5	6	3	7	2	17	17	65.7	32	0	0	25	1	14	22	22	3	5.2	9	8	42
111772460	LOC111772460	uncharacterized LOC111772460	-	ncRNA	-	24	4	1	19	109	37	17	6	2	2	6	34	34	48	0	1	50.5	0	16.5	81.5	16	2	10	24	19	111.5
111772589	LOC111772589	uncharacterized LOC111772589	-	ncRNA	-	9	4	0	5	17	7	5	1	2	0	11	26	13.25	6	1	0	42	0	2	33	5	3	3	11	2	46
111772592	LOC111772592	uncharacterized LOC111772592	-	ncRNA	-	33	4	1	34	28	43	13	34	42	24	14	28	16	32	23	14	38	9	17	36	31	21	32	55	49	43
111772596	LOC111772596	uncharacterized LOC111772596	-	ncRNA	-	16	3	1	31	14	11	4	31	6	1	9	6	16	15	3	5	14	9	6	14	13	5	18	13	27	20
111772601	LOC111772601	uncharacterized LOC111772601	-	ncRNA	-	17	5	2	7	34	31	13	3	3	4	3	14	17	16.2	2	1	18	3	13	36	15	1	10	12	12	14
111772612	LOC111772612	small Cajal body-specific RNA 1	-	ncRNA	Ensembl:ENSECAG00000027354	256	25	274	190	312	193	179	74	31	14	58	73	308.5	100	159	27	294	304	200	445	127	68	424	35	205	256
111772665	LOC111772665	uncharacterized LOC111772665	-	ncRNA	-	43	13	10	46	65.5	37	17	27	33	14	25	30	81.5	79	4	3	53.5	29	38	83	71	18	63	49	49	95
111772713	LOC111772713	uncharacterized LOC111772713	-	ncRNA	-	16	4	39	71	4	0	1	9	0	10	9	0	10	22	21	12	0	23	18	0	23	17	47	9	1	0
111772751	LOC111772751	uncharacterized LOC111772751	-	ncRNA	-	314	401	68	673	825	545	461	402	171	80	293	440	521.5	531	51	142	491	217	322	773	641	245	919	831	631	982
111772900	LOC111772900	uncharacterized LOC111772900	-	ncRNA	-	15.5	3	0	2	34.5	10	7	10	1	2	4	21	8	5	1	1	37	3	5	41	5	2	6	6	36	49
111772925	LOC111772925	uncharacterized LOC111772925	-	ncRNA	-	20	29	3	38	28	12	6	18	6	2	21	32	40	41	0	1	55	7	18	41	50	6	39	35	15	78.2
111772963	LOC111772963	uncharacterized LOC111772963	-	ncRNA	-	23.33	29	0	13	45	15	6	1	5	0	24	42	48	34	2	3	37	4	19	62	21	5	6	17	17	69
111773020	LOC111773020	uncharacterized LOC111773020	-	ncRNA	-	17	11	3	18	8.5	16	10	15	9	3	6	21	32.5	18	5	7	18	9	17	38	20	1.33	12	14	36	55
111773056	LOC111773056	small Cajal body-specific RNA 23	-	ncRNA	Ensembl:ENSECAG00000027431	93	50	93	28	118	88	88	26	12	7	18	83	60	26	34	46	127	46.5	34	81	34	40	102	18	72	84
111773151	LOC111773151	uncharacterized LOC111773151	-	ncRNA	-	32	8	1	28	129	48	15	4	1	2.5	19	64	52	37	1	2	92	8	16	132	10	6	4.5	21	54.5	170
111773153	LOC111773153	uncharacterized LOC111773153	-	ncRNA	-	18	1	3	15	20	15	7	3	7	2	7	9	27	17	3	5	29	5	9	25	17	8	8	11	15	33
111773238	LOC111773238	uncharacterized LOC111773238	-	ncRNA	-	8	4	0	7	55	30	8	3.2	1	1	8	33	13	12	0	0.33	58	1	2	82	2	3	6	9	18	75
111773250	LOC111773250	uncharacterized LOC111773250	-	ncRNA	-	11	5	1	8	28	13	2	0	3	0	2	25	8.5	16	1	0	40	2	4	25	3	1	8	11	12.5	27
111773252	LOC111773252	uncharacterized LOC111773252	-	ncRNA	-	20.45	3.5	2.6	38.5	25.85	2.8	2.8	4.4	5.8	0	9.6	7.8	78.73	36.52	2.2	1.4	10.2	6.8	11.53	12.6	16.8	4.4	13.8	9.3	4.5	24.93
111773262	LOC111773262	uncharacterized LOC111773262	-	ncRNA	-	0	2	0	0	39.2	5	7	1	0	0	4	11	1	1	1	0	9	0	4	96.5	4	1	1	16	34	83
111773283	LOC111773283	uncharacterized LOC111773283	-	ncRNA	-	28.14	22.33	1.52	4.32	35.26	26.56	16.18	9.05	25.31	23.44	8.2	13.88	25.65	18.67	12.48	17.07	22.65	18.72	23.61	18.62	14.16	29.36	15.52	7.37	12.47	21.55
111773445	LOC111773445	uncharacterized LOC111773445	-	ncRNA	-	17	8	4.5	31	23	12.5	11	29	4	5	21	42	46	46	0	2	58	20	21	77	33	13	45.5	28	35	100.5
111773476	LOC111773476	uncharacterized LOC111773476	-	ncRNA	-	19	2	4	31	23	14	7	10	8	2	12	24	30	24	3	2	29	10	9	30	40	5	31	21	36	40
111773477	LOC111773477	uncharacterized LOC111773477	-	ncRNA	-	22	7	1	19	25	14	6	11.33	8	3.5	5	13	31	16	0	1	13	11	15	31.33	27	7	25.33	19	22	28
111773514	LOC111773514	uncharacterized LOC111773514	-	ncRNA	-	18	15	2	43	15	10	2	5	12	4	14	13	31	27	2	3	12	17	11	41	56	3	19	17	15	39
111773568	LOC111773568	uncharacterized LOC111773568	-	ncRNA	-	110.4	17	2.2	85.7	302.58	179.7	63.33	146.7	37.53	22	81.7	201.78	78.6	127.98	23.25	37	282.9	32.03	88	367.83	73.5	49	150.83	220.53	310.03	455.25
111773581	LOC111773581	uncharacterized LOC111773581	-	ncRNA	-	130	14	4.8	89.4	31	47.2	22.2	6.2	29	15	27	76.2	58.5	90.2	4	7	94.2	10	21	76	44	13.5	20.6	24.33	18.33	73
111773582	LOC111773582	uncharacterized LOC111773582	-	ncRNA	-	12	9	1	22	53.2	23	12	16	5	0	22	37	36	36	0	0	63.2	8	23	68	54	3	46	31	47	93
111773589	LOC111773589	uncharacterized LOC111773589	-	ncRNA	-	6	1	0	6	29	15	6	4	2	1	7	20	6	6	1	1	33	2	0	34	4	2	4	9.5	16	59
111773592	LOC111773592	uncharacterized LOC111773592	-	ncRNA	-	13	3	0	10	52	25	10	2	1	1	16	38	18	19	0	1	77	2	2	42	6	1	14	10	22	52
111773594	LOC111773594	uncharacterized LOC111773594	-	ncRNA	-	24	5	1	25	22	10	11	19	6	1	3	23	22	23	1	1	50	2	8	54	20	7	21	23	32	45.5
111773623	LOC111773623	uncharacterized LOC111773623	-	ncRNA	-	31	2	2	57	43	23	4	0.5	2	0	35	127	48	30	1	0	147	3	17	124	29	1	29	29	15	201
111773706	LOC111773706	small Cajal body-specific RNA 4	-	ncRNA	Ensembl:ENSECAG00000035162	110	25	41	10	316	209	179	10	6	4	51	96	91	49	11	41	239	31	54	164	14	31	69	15	85	108
111773707	LOC111773707	small Cajal body-specific RNA 3	-	ncRNA	Ensembl:ENSECAG00000027641	50	7	6	35	124	46	62	45	3	5	12	26	14	6	0	5	162	9	10	24	4	42	24	8	34	15
111773712	LOC111773712	small Cajal body-specific RNA 2	-	ncRNA	Ensembl:ENSECAG00000027060	421	203	23	213	711	802	578	69	76	22	272	298	477	308	13	28	359	64	194	962	226	150	201	200	539	776
111773819	LOC111773819	uncharacterized LOC111773819	-	ncRNA	-	7	2	1	12	44.7	16	9	6	1	1	9	28	10	11	0	4	53	1	5	48.5	2	2	7	16	29	51
111773855	LOC111773855	uncharacterized LOC111773855	-	ncRNA	-	19.5	6	2	27	44	28	12	22	5	4	14	35	24	18	6	8	60.2	3.5	11	61	19	12.5	38	34.33	51.5	58
111773859	LOC111773859	uncharacterized LOC111773859	-	ncRNA	-	18	1	4	34	33	10	7.5	7	6.2	2	17	33.5	46	38	1	2	29	5	17	46	31	5	20	19	34	59
111773875	LOC111773875	uncharacterized LOC111773875	-	ncRNA	-	39	3	7	20	75	146	56	4	11	14	15	51	16	21	14	25	48	6	24	89	17	13	15	52	43	34
111773878	LOC111773878	uncharacterized LOC111773878	-	ncRNA	-	4	12	1	3	41	62	15	1	2	0	11	4	13	10	0.5	2	11	2	3	30	10	1	3	20	4	21
111773906	LOC111773906	uncharacterized LOC111773906	-	ncRNA	-	11	5	1	10.5	19	7	8	16	3	0	5	9	8	8	2	4.5	29	5	3	20	3	8	17	4	17	23.5
111773907	LOC111773907	uncharacterized LOC111773907	-	ncRNA	-	5	1	1	18.5	26	8	9	17.2	4	0	7	20.5	8	15	2	1.5	27	4	6	46	17	2	22.5	15	41	41.5
111773947	LOC111773947	uncharacterized LOC111773947	-	ncRNA	-	38	3	2	37	76.25	17	12.5	3.5	3.5	3	35	59.5	49.5	59.5	0	0.5	98	6	13	86	17	3.5	17.5	37	27	117
111774001	LOC111774001	uncharacterized LOC111774001	-	ncRNA	-	48	14	3	35	139	67	31	18	13	12	21	59	53	55	7.33	5	105	14	33	174	58	17	36	74	100.33	205.33
111774019	LOC111774019	uncharacterized LOC111774019	-	ncRNA	-	27.33	7	4	7	38.5	39	26	14	1	4	10	63	21	21	1	4	72.5	3	14	154	19	15	22.67	26	52	143
111774065	LOC111774065	uncharacterized LOC111774065	-	ncRNA	-	30.5	7	1	21	28.33	11	11	1	4	0	24	39	40	32	2	11	36	4	36	81.33	23	7	13	36	25	55
111774087	LOC111774087	small Cajal body-specific RNA 6	-	ncRNA	Ensembl:ENSECAG00000027114	69	54	5	28	350	241	309	20	8	8	96	161	89	83	5	18	259	12	26	138	11	28	32	62	153	388
111774088	LOC111774088	small Cajal body-specific RNA 11	-	ncRNA	Ensembl:ENSECAG00000027043	656	173	402	413	3439	2401	2125	335	60	102	1139	2588	389	212	71	84	5596	161	183	1003	94	387	473	534	811	1318
111774142	LOC111774142	uncharacterized LOC111774142	-	ncRNA	-	11	3	0	11	26	14	3	12	3	2	8	8	16	13	0	3	26	3	6	36	19	5	20.2	7	21.5	33
111774179	LOC111774179	uncharacterized LOC111774179	-	ncRNA	-	18.2	6	16	23	18	11	12	7	8	9	12	7	35.2	17	7	11	14	23	20	26	28	8	35	10	22	34
111774190	LOC111774190	uncharacterized LOC111774190	-	ncRNA	-	6	4	20	17	8	17	7	20	7	8	4	8	10	11	6	4	6	6	19	20.5	11	14	49	20	12	12
111774215	LOC111774215	uncharacterized LOC111774215	-	ncRNA	-	19	1	1	14	22	15	5	3	9	0	6	18	35	17	2	3	30	1	5	25	25	8	8	13	26	46
111774256	LOC111774256	uncharacterized LOC111774256	-	ncRNA	-	136.7	21	5.5	172	261	76	43	36	26	10	141	184	145	241.5	7	9	220	37	131	292	197	24	129	188	200.5	335.5
111774269	LOC111774269	uncharacterized LOC111774269	-	ncRNA	-	22	7	4	21	31	17	7	23	7	5	5	10	27	26	1	0	29	4	14	32	21	9	18	21	20	44
111774313	LOC111774313	uncharacterized LOC111774313	-	ncRNA	-	7.33	1	0.5	7.95	29.42	15.83	9.25	11.08	2.75	3	4	18.25	5.5	6.25	1.75	2.5	35.75	2.5	5	37	3.75	4	10.25	11	37.5	36.78
111774319	LOC111774319	uncharacterized LOC111774319	-	ncRNA	-	4	1	0	3	38	21	6	1	0	1	8	40	9	20	0	0	48	1	3	54	9	3	5	12	19	61.2
111774349	LOC111774349	uncharacterized LOC111774349	-	ncRNA	-	14	2	0	13	28	8	8	2	0	3	8	10	10	21	0	1	21	4	9	24	11	5	5	9	19	38
111774366	LOC111774366	uncharacterized LOC111774366	-	ncRNA	-	24	7	2	41	56	29	16	16	6	1	26	66	32	48	0	3	85	11	17	118	28	11	25	20	40	121
111774390	LOC111774390	uncharacterized LOC111774390	-	ncRNA	-	28	10	6	69	33	9	5	5	10	0	25	36	88	71	0	0	38	4	18.75	32	23	2	17.25	25	10	51
111774447	LOC111774447	uncharacterized LOC111774447	-	ncRNA	-	14	6	1	15	32	12	8	12	1	3	8	14	19	14	1	3	33	2	11	50	16	11.25	15	12	22	45
111774457	LOC111774457	uncharacterized LOC111774457	-	ncRNA	-	15	6	0.5	11.5	21.2	5.2	0	3	2	0	10	16.2	23.6	23.9	1	1	8	2	5	24	13.9	0	2	14	6	26
111774605	LOC111774605	uncharacterized LOC111774605	-	ncRNA	-	18	9	0	8	44	19	12	4	5	0	11	13.33	41	21	2	1	24	2	15	41	21	6	11	22	20	47
111774620	LOC111774620	uncharacterized LOC111774620	-	ncRNA	-	11	9	2	35.5	35	17	21	27	9	3	7	41	19	18	11	6	35	11	12	55	4	13.5	66	38	44	58
111774645	LOC111774645	uncharacterized LOC111774645	-	ncRNA	-	37	0	4	37	26	31	14	6	10	15	9	31	0	39	6	11	35	8	26	51	74	11	7	22	20	50
111774678	LOC111774678	uncharacterized LOC111774678	-	ncRNA	-	3613.66	3444.79	539.09	2104.66	4473.26	4290.38	2667.51	3192.5	3742.9	3372.07	1692.55	2166.31	3298.55	2961.57	2308.15	3461.04	1600.38	2629.57	4283.54	3260.82	2732.29	3623.17	4154.59	2936.25	2426.6	2056.72
111774719	LOC111774719	uncharacterized LOC111774719	-	ncRNA	-	174.5	56.5	18.4	136.83	369	317	153	84.5	36.5	47.5	92	213.5	223.33	219.5	34	42	303	54.5	112.5	471.7	266	36.5	135	214.5	282	523
111774865	LOC111774865	small Cajal body-specific RNA 17	-	ncRNA	Ensembl:ENSECAG00000027586	16	2	3	26	28.5	11	13	1	5	0	8	13.5	14	17	1	0	19	10	3.5	26	28	3	26	7	16	35.5
111774897	LOC111774897	uncharacterized LOC111774897	-	ncRNA	-	18	5	1	7	61	18	10	6	2	5	7	18	28	13	2	1	35	2	15	38	12	2	2	24	20	56
111774904	LOC111774904	uncharacterized LOC111774904	-	ncRNA	-	30	9	1	10	42	19	16	3	3	5	15	42	16	24	2	0.5	39	9	10	61	12	8	3	18	61	63
111774912	LOC111774912	uncharacterized LOC111774912	-	ncRNA	-	12	0	0	17	19	5	4	15	1	1	7	21	12	18	0	1	39	1	5	29	7	6	31	20	16	40
111774932	LOC111774932	uncharacterized LOC111774932	-	ncRNA	-	55	16	0	99	67	76	45	49	24	38	32	64	35	37	20	33	81	20	33	85	23	38	46	87	52	102
111774941	LOC111774941	uncharacterized LOC111774941	-	ncRNA	-	15	6	0	7	29	17	10	12	3	2.2	10	24	17	24	1	3	31	4	9	38	11.4	9	22	15	34	37.2
111774944	LOC111774944	uncharacterized LOC111774944	-	ncRNA	-	13	0	0	14	41	16	11	3	4	0	17	50	20	23	0	1	63.5	4	7	59	14	3	5	20	14	50
111774945	LOC111774945	uncharacterized LOC111774945	-	ncRNA	-	5	0	0	4	32	14	6	4	4	0.5	8	41	21	11	0	0	65	0	4	43	8	0	4	9	15	72
111774953	LOC111774953	uncharacterized LOC111774953	-	ncRNA	-	106	10.6	3	68.2	91.2	81.2	41.6	13	48	17.2	26.2	100.8	152	60.4	5	17.2	75.2	13	64	146.6	50	22.2	26.2	67.2	38.2	118.8
111774957	LOC111774957	uncharacterized LOC111774957	-	ncRNA	-	36	9	0.33	46	58	33	36.25	41.75	7	2	14	31	13	20	3	11	49	10	13	58	22	17	34.75	44.4	58	58
111774958	LOC111774958	uncharacterized LOC111774958	-	ncRNA	-	12.5	2	2	15	24	12	5	18.5	6	1	3.5	24	15.5	20.5	0	5	27	4	16	39.5	24	1	20.5	23.5	3	48.5
111774993	LOC111774993	uncharacterized LOC111774993	-	ncRNA	-	40	7	0	28	23	13	5	6	10	4	10	16	40	26	5	3	16	1	7	23	6	3	5	9	5	27
111775005	LOC111775005	uncharacterized LOC111775005	-	ncRNA	-	26	8	2	13	179	92	25.5	9	0	0	19	63	36	41	2	1	79	2	12	117	16	2	10	24.5	30	147
111775175	LOC111775175	uncharacterized LOC111775175	-	ncRNA	-	9	1	1	26	29	13	12	7	3	5	9	20	16	7	4	1	17	6	13	30	16	9	14	17	23	43
111775181	LOC111775181	uncharacterized LOC111775181	-	ncRNA	-	15	9	0	19	22	3	2	2	5.67	1	3	13	28	19	0	0	8	5	9	21	12	4.5	23.27	3	6	14
111775183	LOC111775183	uncharacterized LOC111775183	-	ncRNA	-	37	5	1	22	29	26	8	2	6	0	11	18	27	16	3	4	26	0	14	28	19	5	10	14	14	47
111775194	LOC111775194	uncharacterized LOC111775194	-	ncRNA	-	231.55	183.65	9.9	48.05	609.41	943.03	318.6	124.25	170.6	159.7	118	465.8	138.55	126.95	113.5	147.55	550.34	124.1	213.05	193.4	98.6	206.12	117.22	103.35	137.82	138.9
111775217	LOC111775217	uncharacterized LOC111775217	-	ncRNA	-	11	2	2	22.5	6	13	3	8	4	0	4	18	10	26	0	1	17	3	6	26	13	2	10	7	17	46
111775222	LOC111775222	uncharacterized LOC111775222	-	ncRNA	-	33	8	8	23	28	10	7	21	20	5	9	12	72	5	1	3	9	5	28	29	23	9	19	26	16	21
111775295	LOC111775295	uncharacterized LOC111775295	-	ncRNA	-	1	4	1	29.5	70.5	32	2.5	8	8	4	15	36.2	36	19	9	8	37.5	3	10	46.5	28.5	0	6	31	18	60
111775353	LOC111775353	uncharacterized LOC111775353	-	ncRNA	-	18	1	1	40	30.2	17	9	25	4	4	12	38	11	15.2	4	5	37	11	6.5	51.4	10.5	10	55.2	22.2	25	65
111775377	LOC111775377	uncharacterized LOC111775377	-	ncRNA	-	1481	403	78	1000	2239.2	2275	1209.5	43	349	341	681	1575.2	1703.33	1933	247.5	381	2147.7	282.5	570	2758.07	1441	332.5	269.5	1171.83	825.83	1714.33
111775378	LOC111775378	uncharacterized LOC111775378	-	ncRNA	-	26	1	3	15.5	16	26	16	4	3	6	8	40	30.5	17	5	3	30	2	10	34	17	4	10	15	18	41
111775424	LOC111775424	uncharacterized LOC111775424	-	ncRNA	-	8.5	2.33	2	23.5	12	5.2	6	4	5.5	0	6.5	16.5	28.5	13.5	0	0	11.5	4.5	6	25	24	1	7	11	7.25	23.5
111775465	LOC111775465	uncharacterized LOC111775465	-	ncRNA	-	22	10	8	35	36	17	11	7	21	5	9	10	106	18	4	0	15	13	27	51.5	42	6	30.5	22	25	50
111775471	LOC111775471	uncharacterized LOC111775471	-	ncRNA	-	11	1	7	15	20	21	7.5	12	3	4	14	20	19	16	4	2	16	7	9	31	18	2	9	8	14	27
111775472	LOC111775472	uncharacterized LOC111775472	-	ncRNA	-	32	1	1	10	17	3	2	0	2	0	10	23	11.2	10	2	1	40	2	4	27	7	1	1	6	12	32
111775588	LOC111775588	uncharacterized LOC111775588	-	ncRNA	-	27	3	10	49	20	19	16	16	13	8	8	17	36	27	2	5	23	26	13	30	38	10	24	13	16	41
111775590	LOC111775590	uncharacterized LOC111775590	-	ncRNA	-	2041.17	2459.61	47.61	181.09	3413.03	2843.88	1265.85	409.8	1822	1629.23	853.68	2417.95	1820.74	1249.62	1138.69	1693.11	1828.29	1436.54	2842.46	1242.48	1245.97	1990.19	1513.36	407.91	1105.63	967.36
111775591	LOC111775591	uncharacterized LOC111775591	-	ncRNA	-	25	5.5	1	26.2	32.2	23	14	8	4.5	5	11	16.2	40.7	22	1	3	29	4	13.5	26.2	24.7	6	7.7	22	19	38
111775596	LOC111775596	uncharacterized LOC111775596	-	ncRNA	-	25	2	2	17	24	31	10	2	11	3	8	11	21	29	1	3	20	5	7	44	25	1	6	9	19	50
111775608	LOC111775608	uncharacterized LOC111775608	-	ncRNA	-	14	5	4	27	21.33	12	6	2	20	0	6	17	81	25	3	1	18	21	19	49	49	2	32	16.33	8	31
111775617	LOC111775617	uncharacterized LOC111775617	-	ncRNA	-	59	16	15	94.5	56	55	27	29.5	14	15	10	41	78	46	12	2	46	24	18	132.5	81	15	62	32	86	118
111775629	LOC111775629	uncharacterized LOC111775629	-	ncRNA	-	2424.03	523.26	567.68	302.28	827.33	594.42	1048.28	337.02	405.92	783.84	165.3	467.47	585.56	260.94	305.32	461.72	1470.31	452.3	344.09	758.76	373.9	1394.25	1053.68	138.95	762.76	709.14
111775630	LOC111775630	uncharacterized LOC111775630	-	ncRNA	-	79.25	21.83	3.67	75.5	158.7	130.7	37.5	34.5	22.7	27	43.53	110.5	65.2	106.5	10	21	134	25.5	56.33	227.53	104.7	29.03	68.83	86.83	104.45	225
111775631	LOC111775631	uncharacterized LOC111775631	-	ncRNA	-	1834.49	414.2	561.77	179.35	521.16	265.66	631.95	145.74	327.13	694.02	113.1	321.74	417.64	206.02	249.76	364.91	717.53	349.06	201.96	414.85	319.33	1014.46	743.62	70.57	412.69	538.39
111775654	LOC111775654	uncharacterized LOC111775654	-	ncRNA	-	22	3	4	43	13	29	5	16	9	4	8	24	24	19	1	2	17	5	16	47	30	5	16	17	7	34
111775659	LOC111775659	uncharacterized LOC111775659	-	ncRNA	-	9	6	6	23.5	28	23	19	17	13	8	14	33	28	22.5	3	8	30	8	14	67	14.5	8	16.5	28.5	27.5	47
111775663	LOC111775663	uncharacterized LOC111775663	-	ncRNA	-	117	32.5	31	235	73	15	15.5	4.5	30	3	47	22	268	170	5	3	24	47.5	79	72	114	12	61	55	23.5	93.25
111775676	LOC111775676	uncharacterized LOC111775676	-	ncRNA	-	19.65	16.04	2.76	6.08	99.63	53.17	54.92	21.8	7.84	4.51	22.62	51.94	21.62	19.3	3.1	2.39	119.55	8.62	6.55	28.96	9.27	10.1	13.8	11.97	22.97	70.97
111775678	LOC111775678	uncharacterized LOC111775678	-	ncRNA	-	7	7	1	7	47	21	3	2	1	1	7	61	10	22	0	0	102	2	4	66	10	3	6	15	27.5	97
111775682	LOC111775682	uncharacterized LOC111775682	-	ncRNA	-	27	11	11	22	41	28	11	8	13	3	11	13	47	30.2	0	8	26	12	25	24	33	6	18	18	14	35
111775690	LOC111775690	uncharacterized LOC111775690	-	ncRNA	-	11	5	1	19	25	20.5	10.5	23	6	4.5	5	13.5	12.5	10.5	3	9	26	6.5	4.5	24	12	8	17.5	18	11.5	26
111775695	LOC111775695	uncharacterized LOC111775695	-	ncRNA	-	14	1	0	12	3	7	6	18	5	1	4	6	11	8	3	12	11	9.5	8	28	9	3	13	10	15	18
111775700	LOC111775700	uncharacterized LOC111775700	-	ncRNA	-	8	1	1	4	31.5	17	11.5	4	1	2.5	11	12	12	14	0	0	50	1	4	32	5	2.5	3	14	10	35
111775757	LOC111775757	uncharacterized LOC111775757	-	ncRNA	-	50.33	13	2.9	57.2	56.2	58	38	46.5	9	17.2	19	44.33	28.25	32.2	9.2	24.2	52	9	21.7	87	21.95	23.7	33	54	73.5	96.25
111775759	LOC111775759	uncharacterized LOC111775759	-	ncRNA	-	326.46	350.05	13.46	59.7	360.19	544.78	271.34	87.34	265.65	247.14	220.79	540.86	248.68	129.44	168.58	252.4	262.25	175.16	341.79	235.37	149.5	335.49	224.78	85.17	166.31	115.57
111775797	LOC111775797	small Cajal body-specific RNA 21	-	ncRNA	Ensembl:ENSECAG00000027122	250	57	30	126	898	632	460	135	28	25	189	418	163	65	24	38	1185	63	63	323	32	164	143	93	237	370
111775847	LOC111775847	small Cajal body-specific RNA 16	-	ncRNA	Ensembl:ENSECAG00000035924	119	29	68	37	482	310	351	53	10	17	51	167	47	16	12	28	862	46	34	145	15	71	95	24	135	168
111775901	LOC111775901	uncharacterized LOC111775901	-	ncRNA	-	6	6	2	12	11	6	7	10	2	3	7	5	12	10	4	0	15	8	4	20	22	1	22	13	21	20
111775953	LOC111775953	uncharacterized LOC111775953	-	ncRNA	-	34.83	7.5	6.17	44.67	17.83	24.83	23.67	16.83	14	2	5.17	24.83	64	7	3.5	3	28	4	7.33	44.58	29.17	8.5	21.33	9.33	13.83	44.17
111775967	LOC111775967	uncharacterized LOC111775967	-	ncRNA	-	435.55	204.83	50.92	235.67	423.49	218.67	114.42	22.75	122.5	47.83	233.22	375.71	1221.67	493.04	33.67	10.5	318.77	156.33	248.38	780.8	377.42	122.25	265.69	188.75	370.42	741.7
111775969	LOC111775969	uncharacterized LOC111775969	-	ncRNA	-	298	174.17	7.17	282.83	509.42	301.17	102.03	28.08	68.67	6.7	189.92	913.65	733.25	378.5	2	6.33	926.92	31	85.58	1132.08	189.5	22.75	570.67	231.67	214.5	1141.77
111775970	LOC111775970	uncharacterized LOC111775970	-	ncRNA	-	14047.2	4118.53	1341	7933.25	42429.7	24855.1	8711	2349	1270.03	1198.27	10188.5	37015.2	17596	18182.1	792.67	628.87	47012.5	3313	7757.03	85557.5	8157.33	4421.37	8361	10034.3	25070.5	84711.3
111775985	LOC111775985	uncharacterized LOC111775985	-	ncRNA	-	26	3	0	27	28	22	17	19	13	11	12	14	19	21	10	11	12	9	17	22	11	12	15	49	15	23
111775994	LOC111775994	uncharacterized LOC111775994	-	ncRNA	-	100	35.5	5	65	308.5	138.5	71.5	32	16	6	66.5	147	167	126.5	2	4.5	232.5	18.5	49	286.25	97.5	11.33	82.5	53.5	193	418.5
111776019	LOC111776019	uncharacterized LOC111776019	-	ncRNA	-	23	10	5.5	25	13	26	13	20	11.5	9	9	22	30	14	6	5	34	22	7	38	21	12	38.5	19	40	38
111776172	LOC111776172	uncharacterized LOC111776172	-	ncRNA	-	7	7	1	12	26	20	3	8	6	4	11	28	37	14	1	2	39	7.5	6	48	8	4	18	14	16	83
111776175	LOC111776175	uncharacterized LOC111776175	-	ncRNA	-	8	2	0	3	17.5	9.5	7	1	5	0	5	8.5	27.5	10.5	1	0	27.5	5.5	5	31	7	0	3	8	22	33
111776200	LOC111776200	uncharacterized LOC111776200	-	ncRNA	-	11	7	0	17	34	9	8	8	1.5	0	9	14	9.5	12.5	1	1	13.33	0	4	25	14	2	8.5	17	11	36
111776203	LOC111776203	uncharacterized LOC111776203	-	ncRNA	-	32	11	7	47	14	6	2	1	7	1	12	5	57	24	3	2	7	11	9	16	35	4	25	11	5	17
100568460	SNHG4	small nucleolar RNA host gene 4 (non-protein coding)	-	ncRNA	-	17	5	0	18	26.5	24.5	5	25	7	9	4	25.5	18	16	4.5	6.5	36	6	11	49	24.5	1.5	8	14	30.5	57
100055383	LOC100055383	T-cell receptor beta-1 chain C region-like	-	protein-coding	-	30.5	23.5	8	60	53.5	46.5	28.5	16.5	7	5.5	23	31	31	35	9.5	6.5	35.5	19	23	134	73.5	12	55	36.5	44	67
100055483	LOC100055483	Ig mu chain C region membrane-bound form-like	-	protein-coding	-	23.18	37.25	0	1.33	26.53	3.83	24.87	0	27.95	2.4	4.5	29.95	35.83	30.92	1	0	8.2	6.78	14.5	147.58	17.83	3	4	4.83	8.83	19
100057843	LOC100057843	T-cell receptor alpha chain C region-like	-	protein-coding	-	22	13	11	30	48	39	33	22	5	8	22	33	11	42	8	1	50	5	27	118	60	16	36	28	39	95
100629325	LOC100629325	T-cell receptor beta-1 chain C region-like	-	protein-coding	-	19.5	22.5	2	32	40	45	14.5	11.5	4	1.5	19.5	38.5	23.5	37.5	3	0	54.5	15	20.5	104.5	75	3.5	41	21	30.5	59.5
102149163	LOC102149163	T-cell receptor gamma chain C region C10.5-like	-	protein-coding	-	15.7	6.5	0.5	28	24.5	22	11	3.5	1	1	9	38	6	14	1	1.5	28	6.33	6	66	24.83	3	7	11	13.5	65.67
106781303	LOC106781303	immunoglobulin heavy constant alpha 2-like	-	protein-coding	-	58	73.5	3	19	45	37	68.5	1	63.5	9.5	9	64.5	110	51	4	1	33	14	37	136	61	9	25	17	24	33
106782144	LOC106782144	T-cell receptor delta chain C region-like	-	protein-coding	Ensembl:ENSECAG00000028590	53	19	1	61	53	37	33	8	4	2	22	56	26	35	3	1	68	13	22	209	63	10	41	23	48	162
111774782	LOC111774782	immunoglobulin lambda constant 6-like	-	protein-coding	-	27.48	43.91	31.2	21.18	25.53	42.58	71.87	20.18	6.62	50.63	15.49	82.96	69.09	12.91	17.3	0.25	33.38	25.35	24.45	154.31	27.19	35.23	158.39	17.98	33.13	32.5
111774817	LOC111774817	immunoglobulin lambda constant 7-like	-	protein-coding	-	31	21.92	31.2	20.2	17.12	37.38	57.49	19.85	10.82	47.55	13.47	62.71	37.63	8.29	16.25	0	22.24	25.03	17.37	124.1	10.92	31.15	158.62	12.42	24.65	26.77
100064369	A1BG	alpha-1-B glycoprotein	-	protein-coding	Ensembl:ENSECAG00000015604	9	3	1	12	11	21	7	23	18	3	5	3	2	13	2	3	6	3	8	11	5	9	16	15	2	5
100061421	A2ML1	alpha-2-macroglobulin like 1	-	protein-coding	VGNC:VGNC:14882|Ensembl:ENSECAG00000024232	92	38	4	54	220	131	81	15	39	22	43	133	129	143	15	20	165	22	73	653	69.5	16	72	164.5	559.5	1741
102150730	A4GALT	alpha 1,4-galactosyltransferase (P blood group)	-	protein-coding	Ensembl:ENSECAG00000019753	151	29	16	160	78	70	57	30	64	48	28	65	296	90	25	17	63	42	59	121	99	32	83	57	59	144
100063811	AAAS	aladin WD repeat nucleoporin	-	protein-coding	VGNC:VGNC:14884|Ensembl:ENSECAG00000012966	37	7	12	55	33	34	20	31	21	4	7	20	43	30	9	4	31	12	32	58	83	9	51	42	49	63
100061661	AACS	acetoacetyl-CoA synthetase	-	protein-coding	VGNC:VGNC:14885|Ensembl:ENSECAG00000015112	68	46	26	101	90	92	46	45	31	7	22	54	149	91	12	9	54	57	58	130	125	16	95	63	48	198
100056411	AADAC	arylacetamide deacetylase	-	protein-coding	VGNC:VGNC:56711|Ensembl:ENSECAG00000042933	14	1	0	18	59	50.5	5	4	3	6	7.5	21	14	19	1	10	52	4	3	86	14	6	8	27	40	69
100052900	AAGAB	alpha and gamma adaptin binding protein	-	protein-coding	VGNC:VGNC:14887|Ensembl:ENSECAG00000013142	95	36	14	69	159	128	62	36	39	19	37	100.5	174	130	18	28	131.5	48	108	281	157	49	132.5	112	164	305
100050738	AAK1	AP2 associated kinase 1	-	protein-coding	VGNC:VGNC:14888|Ensembl:ENSECAG00000002756	167	43	13	101	296	113	62	61	33	9	88	159	195	165	12	15	234	31	77	368	156	33	96.5	137	241.5	542
100051441	AAMDC	adipogenesis associated Mth938 domain containing	-	protein-coding	VGNC:VGNC:14889|Ensembl:ENSECAG00000010625	80	19	5	92	89	126	74	79	38	24	38	71	53	74	21	35	89	15	45	142.5	62	43	72	123	95	123
100058415	AAMP	angio associated migratory cell protein	-	protein-coding	VGNC:VGNC:14890|Ensembl:ENSECAG00000014821	143	45.5	15.5	131	125	156	74	94	78	23	53	63	202	133	24	28	88	58	141	307	228	53	145.5	130	151.5	307
100054983	AARS1	alanyl-tRNA synthetase 1	AARS	protein-coding	VGNC:VGNC:14891|Ensembl:ENSECAG00000008561	119	48	11	92	139	83	48	61	35	9	40	60	139.5	109	6	10	76	27	90	176	192	20	69	68	105	165
100067843	AARS2	alanyl-tRNA synthetase 2, mitochondrial	-	protein-coding	VGNC:VGNC:14892|Ensembl:ENSECAG00000024012	35	8	8	8	23.33	16	7	7	10	1	7	4	45	16	3	4.2	7	12	32	27	36	5	17	13	10	26
100053858	AASDH	aminoadipate-semialdehyde dehydrogenase	-	protein-coding	VGNC:VGNC:14893|Ensembl:ENSECAG00000009502	50	10	6	24	124	86	38	17	18	11	17	58	32	55	5	17	75	17	21	136	32	19	31	47	97	176.5
100061627	AASDHPPT	aminoadipate-semialdehyde dehydrogenase-phosphopantetheinyl transferase	-	protein-coding	VGNC:VGNC:14894|Ensembl:ENSECAG00000013032	316.2	56	8	251	694	524	260	163	96	66	151	624	329	321	55	71	767	101	181	1069	304	106	259	347	718	1130.5
100056260	AASS	aminoadipate-semialdehyde synthase	-	protein-coding	VGNC:VGNC:14895|Ensembl:ENSECAG00000021479	16	4	2	19	47	74	21	6	11	8	12	35	29	26	5	4	28	12	33	64	31	8	13	29	24	99
100057601	AATF	apoptosis antagonizing transcription factor	-	protein-coding	VGNC:VGNC:14896|Ensembl:ENSECAG00000008531	40	21	6	25	41	28	17	9	16	2	15	25	45	46	1	3	30	18	26	77	65	12	31	26	29.5	69
100054241	ABCA1	ATP binding cassette subfamily A member 1	-	protein-coding	VGNC:VGNC:14898|Ensembl:ENSECAG00000008852	625.83	152	44	664.5	1017.83	752	358	110	109.5	70	209.5	612	755.7	647	50.5	92.5	959	149	221	1147.5	514.5	111.5	126.5	436	761.5	1182
100067889	ABCA2	ATP binding cassette subfamily A member 2	-	protein-coding	VGNC:VGNC:14901|Ensembl:ENSECAG00000015652	766.5	94.5	188.5	849	642	263.67	157.33	166	233	59	189.5	169.5	1217	743.5	57.5	61	202	267.5	433.5	580.5	866	71.5	479	322	333.5	820.5
100068313	ABCA3	ATP binding cassette subfamily A member 3	-	protein-coding	VGNC:VGNC:14902|Ensembl:ENSECAG00000013242	95.5	46	23	147.5	178	53	37	15	43	9	38.5	47.5	208	163.5	13	9	67.5	63	132	209	242.5	24	92	99	206	309
100053093	ABCA5	ATP binding cassette subfamily A member 5	-	protein-coding	VGNC:VGNC:14904|Ensembl:ENSECAG00000007880	112	23	2	98	659.5	291	111	28	35	23	112	346	109.5	209	29	49	495	83	139	2431	125	67	91	335.5	1040.5	1571
100062487	ABCA6	ATP binding cassette subfamily A member 6	-	protein-coding	VGNC:VGNC:14905|Ensembl:ENSECAG00000022556	45	12	4	15	51	21	18	11	2	1	14	43	9	31	0	1	68	5	12	205.5	32	8	24	16	64	75.5
111774161	ABCA7	ATP binding cassette subfamily A member 7	-	protein-coding	Ensembl:ENSECAG00000035691	41.5	17	36	115	61	49.5	20.5	74.5	29.5	9	22.5	26.5	79.5	72	12	17.5	33	63	51.5	83	69	34.5	119	84.5	53	88.5
100062524	ABCA9	ATP binding cassette subfamily A member 9	-	protein-coding	VGNC:VGNC:14906|Ensembl:ENSECAG00000022556	11.5	5	0	3	40	20	17	2	1	0	4	7	26	7	0	0	21	2	10	47	6	3	3	9	26	31
100065938	ABCB10	ATP binding cassette subfamily B member 10	-	protein-coding	VGNC:VGNC:14908|Ensembl:ENSECAG00000017883	55	15	5	46	132	60	49	31	16	12	35	85	55	62	10	3	140	15	34	183	53	16	47	39	86	229
100060544	ABCB7	ATP binding cassette subfamily B member 7	-	protein-coding	VGNC:VGNC:14911|Ensembl:ENSECAG00000000643	42	10	2	33	109	63	31	30	16	15	16	56	47	44	7	11	82	12	30	118.5	41	23	24	49	91	124
100064064	ABCB8	ATP binding cassette subfamily B member 8	-	protein-coding	VGNC:VGNC:14912|Ensembl:ENSECAG00000009774	71	20.5	33.5	104	73.5	24	29	36.5	31.5	9	24	23	118.5	61	8	5	30.5	36	33	71	121	20	59.5	42.5	53	99.5
791240	ABCC1	ATP binding cassette subfamily C member 1	-	protein-coding	VGNC:VGNC:14913|Ensembl:ENSECAG00000006784	127	73	22	115	307	68	58	31	38	5	52	44	177	160	30	36	98	158.67	298	682.67	212	41.5	181	228	416	909
100067430	ABCC10	ATP binding cassette subfamily C member 10	-	protein-coding	VGNC:VGNC:14914|Ensembl:ENSECAG00000005169	34.5	7	4	20	23	20	5	21	6	1	11	7	59	25	1	2	11	5	23	34	18	5	19	11	9	40
100050431	ABCC4	ATP binding cassette subfamily C member 4	-	protein-coding	VGNC:VGNC:14919|Ensembl:ENSECAG00000017168	29	15	2	15	45	18	10	29	17	3	47	50	31	28	1	3	77	9	19	68	56	14	48	44	42	97
100066941	ABCC5	ATP binding cassette subfamily C member 5	-	protein-coding	VGNC:VGNC:14920|Ensembl:ENSECAG00000007961	755	125	35.67	820.33	1080	482	234	18.33	192	79	294.33	495	1029	704	52.33	88	678.33	126.33	309	969.5	511.33	63.33	136.5	477.67	508	1161.67
100071788	ABCC8	ATP binding cassette subfamily C member 8	-	protein-coding	VGNC:VGNC:14921|Ensembl:ENSECAG00000020074	14	2	1	0	67.5	14	7	0	4	1	3	1	3	19	0	3	0	0	11	27	5	4	3	20	3	23
100064351	ABCC9	ATP binding cassette subfamily C member 9	-	protein-coding	VGNC:VGNC:14922|Ensembl:ENSECAG00000036801	3.67	1.42	0	6.33	6.58	9.92	1.5	1	1.33	0	3.92	22.42	5.58	12.25	2	0.25	39.42	3.92	2.5	37.83	7.17	2.75	12.2	5.58	15.17	29.25
100058868	ABCD1	ATP binding cassette subfamily D member 1	-	protein-coding	VGNC:VGNC:14923|Ensembl:ENSECAG00000022935	51	14	5	31	43	19	9	19	23	5	10	17	73	33	2	2	28	9	29	45	82	14	30	16	21	52
100058542	ABCD3	ATP binding cassette subfamily D member 3	-	protein-coding	VGNC:VGNC:14924|Ensembl:ENSECAG00000023731	205	48	13	152	440	291	142	90	48	36	112	257	185.5	187.5	24	47	442	59	184	893	145	72.5	95	231.5	557.5	1161.5
100062815	ABCE1	ATP binding cassette subfamily E member 1	-	protein-coding	VGNC:VGNC:14926|Ensembl:ENSECAG00000023648	94	27	4	71	213	146.5	80	62	27	22	40	110	58	68	19	33	199	25	51	335	85	43	41	117	236	384.5
100147183	ABCF1	ATP binding cassette subfamily F member 1	-	protein-coding	VGNC:VGNC:14927|Ensembl:ENSECAG00000024907	117	46	41	103	169	162	72	72	60	21	53	62	193	175	22	26	73	80	124	289	212	56	117	70	134	263
100063507	ABCF2	ATP binding cassette subfamily F member 2	-	protein-coding	VGNC:VGNC:14928|Ensembl:ENSECAG00000011102	59	23	10	38	76	73	40	32	19	11	21	31	70	82	4	21.5	42	22	64	120	89	21	35	53	84	141.5
100067030	ABCF3	ATP binding cassette subfamily F member 3	-	protein-coding	VGNC:VGNC:14929|Ensembl:ENSECAG00000016827	28	9	4	25	47	33	14	37	9	7	10	18	37	24	3	6	25	17	14	59	56	9	28	38	41	63
100058103	ABCG1	ATP binding cassette subfamily G member 1	-	protein-coding	VGNC:VGNC:59232|Ensembl:ENSECAG00000019065	230	155.33	45.83	291	1080	651	384.5	85	71	40	138	263	527.5	343	50	49	358	128	363	1211	322	71	181.83	266.5	485	978.5
100034164	ABCG2	ATP binding cassette subfamily G member 2	-	protein-coding	VGNC:VGNC:49041|Ensembl:ENSECAG00000009773	450.33	10	16	120	604	621.5	225	2	43	40	218	117	80	485.5	63	103	370	93	265	1063	221	142.5	48	674.5	943.5	542
100071551	ABHD10	abhydrolase domain containing 10, depalmitoylase	-	protein-coding	VGNC:VGNC:14934|Ensembl:ENSECAG00000013617	62	18	2	34	84	64	48	32	19	6	21	50	36	54	5	9	54	16	29	120	49	18	46	35	69	105
100061925	ABHD11	abhydrolase domain containing 11	-	protein-coding	VGNC:VGNC:14935|Ensembl:ENSECAG00000024165	68	16	6	70	104	85	48	35	32	13	19	36	111	50	9	18	44	28	29	112	91	27	40	61	48	119
100057168	ABHD12	abhydrolase domain containing 12, lysophospholipase	-	protein-coding	VGNC:VGNC:14936|Ensembl:ENSECAG00000005769	83	21	24	69	98	36	35	77	23	15	28	36	80	58.5	14	15	57	27	32.5	132	76	35	84	59	79	125
100065368	ABHD13	abhydrolase domain containing 13	-	protein-coding	VGNC:VGNC:14938	63	19	4	52	257.5	166.5	63	47	9.5	7	45	197	42.5	68	9	8	290	17.5	28	391	29	23	56	93	255.5	401
100629427	ABHD14A	abhydrolase domain containing 14A	-	protein-coding	VGNC:VGNC:14939|Ensembl:ENSECAG00000021312	321	72	80	410	233	236	116	41	269	136	138	229.5	551	317	91	148	169	112	219	419	374.5	91	145	224	130	238
100052116	ABHD14B	abhydrolase domain containing 14B	-	protein-coding	VGNC:VGNC:14940	2254.7	287	129	1403	1114.33	1257	835.5	195	923	621	756.5	1356.5	1706	1395	368	786	1329.5	378.5	1630.2	3323	1271	413.5	847.5	1515.5	868	1814
100072155	ABHD15	abhydrolase domain containing 15	-	protein-coding	VGNC:VGNC:51370|Ensembl:ENSECAG00000008862	24	8	4	13	94	86	27	11	6	0	27	45	85	74	4	7	80	9	22	99	55	9	37	42	58	100
100058736	ABHD16A	abhydrolase domain containing 16A, phospholipase	BAT5	protein-coding	VGNC:VGNC:14941|Ensembl:ENSECAG00000013375	86	22	26	117	87	46	42	59.5	13	15	39	41	73	66	13	16	65	30	113	207	118.5	20	55	65.5	117	168
100146322	ABHD17A	abhydrolase domain containing 17A, depalmitoylase	-	protein-coding	Ensembl:ENSECAG00000038761	142.33	58.5	28.33	135	125	142.92	75.5	99.33	118.67	59	38	73	267.5	134.75	22.67	66	68	93.5	141.5	219.25	221.5	70	135.17	133.25	138	204.5
100050162	ABHD17B	abhydrolase domain containing 17B, depalmitoylase	-	protein-coding	VGNC:VGNC:14942|Ensembl:ENSECAG00000020790	100	48	23	79	228	220	103	67	45	20	55	178	98	105.5	21	42	256.5	29.2	59	302	65	38	134	95	172	264
100067399	ABHD17C	abhydrolase domain containing 17C, depalmitoylase	-	protein-coding	Ensembl:ENSECAG00000034056	226	92.5	17	118	1086	910	414.2	54	67	53	135	253	209.5	196.5	54	125.5	277.5	123	291.5	1115	209.5	145	245	417	1066	1290.5
100147128	ABHD18	abhydrolase domain containing 18	C2H4orf29	protein-coding	VGNC:VGNC:14943|Ensembl:ENSECAG00000004120	21	8	1	10	48	47	18	17	8	4	13	51	8	14	2	1.5	67	5	11	97.5	16	7	9	19	40	92
100053880	ABHD2	abhydrolase domain containing 2, acylglycerol lipase	-	protein-coding	VGNC:VGNC:14944|Ensembl:ENSECAG00000011528	598	167	72.5	644	1788.5	659	370	127	137	45	239	392	674	885	59	71	789	192	459	2002.5	1106.5	114	453	601	1075	2477.5
100060329	ABHD3	abhydrolase domain containing 3, phospholipase	-	protein-coding	VGNC:VGNC:14945|Ensembl:ENSECAG00000010188	36	22	3	48	59	39	10	6	6	3	25	69	43	79	1	3	112.5	8	22	120	42	4	11	24	46	143
100056825	ABHD4	abhydrolase domain containing 4, N-acyl phospholipase B	-	protein-coding	VGNC:VGNC:14946|Ensembl:ENSECAG00000002199	131	37	20	138	128.5	117	51	65	90	33	45	91	193	142	21	32	95	50	84	188	166	29	91	89	77	204
100066775	ABHD5	abhydrolase domain containing 5, lysophosphatidic acid acyltransferase	-	protein-coding	VGNC:VGNC:14947|Ensembl:ENSECAG00000022063	333.7	70	15	219	667	515	228.03	91	112.5	100	160.7	415.5	260.5	269.5	93.5	123	599	97	230	988.5	231.7	116.5	141.5	422	591	856.7
100057821	ABHD6	abhydrolase domain containing 6, acylglycerol lipase	-	protein-coding	VGNC:VGNC:14948|Ensembl:ENSECAG00000007024	15	6	2	19	21	7	4	2	9	2	6	8	27	16	1	3	20	5	7	27	21	6	10	11	21	40
100070083	ABHD8	abhydrolase domain containing 8	-	protein-coding	VGNC:VGNC:14949|Ensembl:ENSECAG00000009051	28	4	8	45	30	16	17	17	22	12	9	19	42	33	6	9	17	14	13	39	46	10	28.5	29	17	31
100055377	ABI1	abl interactor 1	-	protein-coding	VGNC:VGNC:14950|Ensembl:ENSECAG00000015467	209.83	66.5	8	147.5	363.5	325	136.5	139.83	80.83	52.33	96	264.83	208	181.5	39	66.5	381.5	54.5	120.5	587.33	212	93.5	138	204	356.5	586.5
111768803	ABI2	abl interactor 2	-	protein-coding	VGNC:VGNC:58113|Ensembl:ENSECAG00000018236	123.5	34	7	70	267.5	154	83	41	32	28	75	141	169	158	18	24	162	34	84	310	154	33	97	123	169.5	356
100069674	ABI3	ABI family member 3	-	protein-coding	VGNC:VGNC:51371|Ensembl:ENSECAG00000016070	18	15	0	18	17	19	2	1	5	2	8	11	17	12	0	1	13	12	11	39	33	1	24	8	10	29
100059203	ABITRAM	actin binding transcription modulator	FAM206A	protein-coding	VGNC:VGNC:17844|Ensembl:ENSECAG00000014764	83	23	22	94	133	98	50	76	22	14	40	115	70	86	14	12	149	24	55	249	96.5	30	140	102.5	136	251.5
100069715	ABL1	ABL proto-oncogene 1, non-receptor tyrosine kinase	-	protein-coding	VGNC:VGNC:49495|Ensembl:ENSECAG00000014981	226	79	53	262	315	184	133	113.5	99	39	74	98	504	323	42	44	162	190	278	574	387	79	216	221	359	444
100053033	ABL2	ABL proto-oncogene 2, non-receptor tyrosine kinase	-	protein-coding	VGNC:VGNC:49498|Ensembl:ENSECAG00000005708	265	87	18	189	584	335	161	109	81	29	102	185	300	228	25	55	309	66	242	667.5	305	77	178	268.5	600	1039
100058994	ABLIM1	actin binding LIM protein 1	-	protein-coding	VGNC:VGNC:14951|Ensembl:ENSECAG00000024113	442	140	21	259	1030	582	342.5	93	182	75	237	366	471	396	50	128	397	93	414	1033.5	491	115	191	428	448	967
100070368	ABLIM2	actin binding LIM protein family member 2	-	protein-coding	VGNC:VGNC:14952|Ensembl:ENSECAG00000016485	11	4	3.2	35	16	4	5	9	8	3	12	12	13	19.5	2	0	10	17	18	27	36	3	31	17	9	32
100071715	ABLIM3	actin binding LIM protein family member 3	-	protein-coding	VGNC:VGNC:14953|Ensembl:ENSECAG00000016129	44	26.5	4.5	64	124.5	83	28	36	48	8	25	67	45	55	5	6	62	19	21	130	65	18	43	59	73.5	147.5
102149124	ABO	ABO, alpha 1-3-N-acetylgalactosaminyltransferase and alpha 1-3-galactosyltransferase	-	protein-coding	VGNC:VGNC:97693|Ensembl:ENSECAG00000014463	200.7	42	2.2	35.33	13	12.2	79	5.4	10	5.4	8.2	11	111	137.2	9	1.33	16.53	4	7	19	14.33	69.2	9	9	14	15
100059804	ABR	ABR activator of RhoGEF and GTPase	-	protein-coding	VGNC:VGNC:14954|Ensembl:ENSECAG00000021889	373	109	70	357	722.5	260	219	115	123	43	118	152	622	327	36.5	80	198	168	469	655	647	110	447	277	527.5	882
100629285	ABRACL	ABRA C-terminal like	-	protein-coding	Ensembl:ENSECAG00000029003	318	116	5	327	323	341	237	255	185	190	160	281	293	205	155	208	380	77	167	422	178	163	141	449	217	297
100061483	ABRAXAS1	abraxas 1, BRCA1 A complex subunit	FAM175A	protein-coding	VGNC:VGNC:51129|Ensembl:ENSECAG00000020717	50	14	0	35	116	93.33	29.2	17	17	8	24	89	53	31	8	11	124	2	22	134	38	17	15	46	135	176
100057158	ABRAXAS2	abraxas 2, BRISC complex subunit	FAM175B	protein-coding	VGNC:VGNC:14956|Ensembl:ENSECAG00000023340	51	17	2	50	110	76	33	33	8	11	21	67	51	57	9	18	86	21	39	154	54	26	43	58	95	185
100053564	ABT1	activator of basal transcription 1	-	protein-coding	VGNC:VGNC:14957	92	21	18	73	108	107.5	52	59	38	11	30	56	86	69	18	23	84	39	71	156	93	30	54	72	76	165
100049815	ABTB1	ankyrin repeat and BTB domain containing 1	-	protein-coding	VGNC:VGNC:14958|Ensembl:ENSECAG00000012607	258	81	64	329	291	231.5	134	90	147	87	110	135.5	410.5	285.5	50	81	175	128	140	445	355	42	228	214	279	402
100060581	ABTB2	ankyrin repeat and BTB domain containing 2	-	protein-coding	VGNC:VGNC:14959|Ensembl:ENSECAG00000016829	26	16	2	29	22	32	5	22	19	7	5	8	67	29	1	4	15	20	27	35.5	75.25	2	40.5	15	24	40.5
100050082	ACAA1	acetyl-CoA acyltransferase 1	-	protein-coding	VGNC:VGNC:14960|Ensembl:ENSECAG00000008613	120	25	6	104	152	119	56	68	64	30	50	91	146	143	20	45	81	54	95	249	148	42	58	149	181	241
100069345	ACAA2	acetyl-CoA acyltransferase 2	-	protein-coding	VGNC:VGNC:50910|Ensembl:ENSECAG00000019394	118	34	7	107	200	239	100	64	50	29	56	88	98	105	41	56	130	26	95	406	139	65	91	184	216	301
100071472	ACACA	acetyl-CoA carboxylase alpha	-	protein-coding	VGNC:VGNC:14961|Ensembl:ENSECAG00000010631	185	37	20	134	388	129	68	46	56	23	54	98	195	126	15	30	115	22	76	185.5	188	52	57	138	136	281
100066740	ACACB	acetyl-CoA carboxylase beta	-	protein-coding	VGNC:VGNC:14962|Ensembl:ENSECAG00000015548	237.5	51	79	185	135.5	165.5	86	29	117	50	57.5	132.5	853.5	307	30.5	28.5	150.5	81.5	112	402	219.5	50	84	104	148	343
100057702	ACAD10	acyl-CoA dehydrogenase family member 10	-	protein-coding	VGNC:VGNC:14963|Ensembl:ENSECAG00000013793	47	16.25	5	60	63	31	10	22	17	8	14	22	84	53	3	9	32	10	29	51	88	8	26	31	28	53
100629864	ACAD11	acyl-CoA dehydrogenase family member 11	-	protein-coding	VGNC:VGNC:14964|Ensembl:ENSECAG00000010402	43	16	0	32	40	23	17	10	18	8	13	31	30	57	6	6	37	12	18.5	61	22	6	11	17	30	84.5
100072888	ACAD8	acyl-CoA dehydrogenase family member 8	-	protein-coding	VGNC:VGNC:14965|Ensembl:ENSECAG00000011007	26.5	8.5	3.5	22	48.5	44.5	21.5	8.5	19.5	9.5	7	19	54	44.5	4.5	5.5	29.5	4.5	18	74	53.5	16	15.5	23.5	23.5	70
100066893	ACADL	acyl-CoA dehydrogenase long chain	-	protein-coding	VGNC:VGNC:52295|Ensembl:ENSECAG00000015014	24	14	0	10	62	17	20	7	4	5	23	29	31	51	4	8	32	8	25	58	32	14	17	43	56	66.5
100067343	ACADM	acyl-CoA dehydrogenase medium chain	-	protein-coding	VGNC:VGNC:14966|Ensembl:ENSECAG00000021085	118	40	4	98	688	498	148	87	61	32	96	282	104	173	42	49	454.5	51	106	582	163	61	117	298	506	737
100147113	ACADS	acyl-CoA dehydrogenase short chain	SCAD	protein-coding	VGNC:VGNC:49519|Ensembl:ENSECAG00000012575	75	14	13	73	78	53	26	17	34	8.5	28	45	107	72	5	14	45	27	38	106	111	17	61	42	39	85
100057998	ACADSB	acyl-CoA dehydrogenase short/branched chain	-	protein-coding	Ensembl:ENSECAG00000017638	7	3	0	2	17	25.5	11.5	9.5	8	6	2.5	20	14	6.5	1.5	2.5	24.5	2	1.5	35	24	3.5	16.5	17	13	54
100061583	ACADVL	acyl-CoA dehydrogenase very long chain	-	protein-coding	VGNC:VGNC:49521|Ensembl:ENSECAG00000024844	212.5	84	23	176	305	203	149	66	88	36	102	117	371	250	29	47	134	71	187.5	468	349.5	88	67	222	256	425
100072970	ACAP1	ArfGAP with coiled-coil, ankyrin repeat and PH domains 1	-	protein-coding	VGNC:VGNC:14968|Ensembl:ENSECAG00000014119	28	24	2	35	32	42	24	18	23	3	19	36	48	38	6	0	23	14	29	96	66	10	35	24	23	108
100069317	ACAP2	ArfGAP with coiled-coil, ankyrin repeat and PH domains 2	-	protein-coding	VGNC:VGNC:14969|Ensembl:ENSECAG00000015122	300	70	12	220.5	646	387	145	138	61	57	148	481.5	287	260.5	42	51	686	89	145	811.33	218.5	64	136	261	543	963.5
100147589	ACAP3	ArfGAP with coiled-coil, ankyrin repeat and PH domains 3	-	protein-coding	VGNC:VGNC:14970|Ensembl:ENSECAG00000007315	25	6	2	17	27	5	5	14	9	1	7	13	30	20	3	2	12	8	21	38	24	6	27	22	18	47
100069718	ACAT1	acetyl-CoA acetyltransferase 1	-	protein-coding	VGNC:VGNC:14971|Ensembl:ENSECAG00000020128	111	41	7	125	148	97	59	59	47.5	34	68	115.5	90	96	25	31	108	23	74	218	115	47.5	81	91	172.5	248
100058892	ACAT2	acetyl-CoA acetyltransferase 2	-	protein-coding	VGNC:VGNC:55394|Ensembl:ENSECAG00000014678	85	37	50	88	201	121	71	81	48	54	38	89	103	83	30	39	111	34	69	196	96	53	53	148	158	322
100058044	ACBD3	acyl-CoA binding domain containing 3	-	protein-coding	VGNC:VGNC:14972|Ensembl:ENSECAG00000000084	255	72	40.5	185	369	276	151.5	141.5	81	70	92	246	227	233	32	73.5	383	108	199	532	249	143	212	185	346.5	663.5
100064116	ACBD4	acyl-CoA binding domain containing 4	-	protein-coding	VGNC:VGNC:51372|Ensembl:ENSECAG00000018434	19	4	2	23	26	17	13	10	5	1	9	9	38	15	1	5	7	21	17	25	26	6	23	13	6	23
100055334	ACBD5	acyl-CoA binding domain containing 5	-	protein-coding	VGNC:VGNC:14973|Ensembl:ENSECAG00000013408	114	19	4	67	191	120	49	42	32	22	49	123	88	90	9	13	171	33	39	222	111	30	56	107	127	280
100053473	ACBD6	acyl-CoA binding domain containing 6	-	protein-coding	VGNC:VGNC:49379|Ensembl:ENSECAG00000013545	178.5	66	32	259.5	270.83	314.83	153	131	147	112.5	106	249.83	304.5	191.5	69	74.5	254	105.5	141	493.67	337	108	218	250	272.33	495.83
100066184	ACD	ACD shelterin complex subunit and telomerase recruitment factor	-	protein-coding	VGNC:VGNC:14975|Ensembl:ENSECAG00000020293	41	21	4	32	33	37	15	37	24	6	18	35	83	59.5	3	15	21.5	29	30	88	70	6	44	26	57	87
100064801	ACE	angiotensin I converting enzyme	-	protein-coding	VGNC:VGNC:58509|Ensembl:ENSECAG00000012910	16	6	4	20.5	20	11	7	4	4	0	12	20	44	23.5	4	4	16	6.5	21	44	15.5	8	16	16	14	63
100063894	ACER2	alkaline ceramidase 2	-	protein-coding	VGNC:VGNC:14977|Ensembl:ENSECAG00000017054	149	27	10	73.5	115	39	44	30	29	18	57	100	116	132	9	10	145	19	45	151	126.5	34	97	79	152	212
100063572	ACER3	alkaline ceramidase 3	-	protein-coding	VGNC:VGNC:14978|Ensembl:ENSECAG00000026842	20	9	3	13	44	33	19	15	13	2	10	42	17.5	17	4	11	52.5	9	14	120	24	17	20	55.5	71	91.5
100055865	ACIN1	apoptotic chromatin condensation inducer 1	-	protein-coding	VGNC:VGNC:14979|Ensembl:ENSECAG00000021097	419.2	132	146.2	507.5	448	293.5	127	149	174	68	121	164	757.2	399.5	78	53	191	206.5	379	482	538.5	139	417.75	213	265	559
100146120	ACKR4	atypical chemokine receptor 4	-	protein-coding	VGNC:VGNC:14982|Ensembl:ENSECAG00000021174	68	6	0	47	14	1	1	0	9	6	16	34	29	84	0	2	72	6	9	77	38	6	12	9	22	58
100053195	ACLY	ATP citrate lyase	-	protein-coding	VGNC:VGNC:14983|Ensembl:ENSECAG00000009702	497	147	66	614	849.5	550	274	349	151	63	227	798	531.5	543	53	84	994	204	308.5	1539.5	630	192	671.5	518	966	1738.5
100067866	ACO1	aconitase 1	-	protein-coding	VGNC:VGNC:14985|Ensembl:ENSECAG00000014846	330	82	20	194	610	294	156	93	97	53	110	195	294	302	51	60	217	73	236	836	415	84	116	305	574	1103.5
100055803	ACO2	aconitase 2	-	protein-coding	VGNC:VGNC:14986|Ensembl:ENSECAG00000023762	339.5	106	53	434	510	313	216	134	156	64	156	262	633.5	461.5	40	56	319.5	183	348	723	775.5	86	263	319	456.5	800.5
100629805	ACOT13	acyl-CoA thioesterase 13	-	protein-coding	VGNC:VGNC:14990|Ensembl:ENSECAG00000020263	123	32	4	71.2	212	228	159	68	57	51	74	123	80	45	34	75	148	28	95	208	82	80	92	242.2	159	168
100050302	ACOT4	acyl-CoA thioesterase 4	-	protein-coding	VGNC:VGNC:52296|Ensembl:ENSECAG00000009756	28.13	2.7	2.7	32	36.85	27	25.5	8.5	6	9.5	11.2	20.5	25	17.2	6.2	10.2	21	7.4	11.75	51.5	18.3	12.2	23.4	33.5	19.4	47.9
100056126	ACOT6	acyl-CoA thioesterase 6	-	protein-coding	VGNC:VGNC:58962|Ensembl:ENSECAG00000016290	127.88	29.03	6.12	70.83	194.35	167.58	83	76	21.2	27.53	53.45	126.37	101.02	103.2	20	21.53	203.75	27.27	51.37	296.5	87.05	32.7	58.45	82.25	163.57	288.48
100056378	ACOT8	acyl-CoA thioesterase 8	-	protein-coding	VGNC:VGNC:14991|Ensembl:ENSECAG00000021884	39	13	3	41	35	31	19	25	21	13	22	21	56	39	10	5	28	7	41	84	56	15	19	49	41	58
100060045	ACOT9	acyl-CoA thioesterase 9	-	protein-coding	VGNC:VGNC:14992|Ensembl:ENSECAG00000019023	31	29	2.33	24	88	110.83	49.5	22.33	16	8	28	40.5	44	33	4	27	70	19	48.83	214	61.5	25.5	38	76	109	123
100051466	ACOX1	acyl-CoA oxidase 1	-	protein-coding	VGNC:VGNC:14993|Ensembl:ENSECAG00000022905	430	129	19	337	874.5	515	266	189	112	84	191	512	504	479	80	62	747	116	237	1196	501	132	222	416	639.25	1334
100056690	ACOX3	acyl-CoA oxidase 3, pristanoyl	-	protein-coding	VGNC:VGNC:14995|Ensembl:ENSECAG00000008588	91	19	8	133	69	48	27	33	28	6	26	61	164	108	6	6	58	41	38	108	142	21	81.5	80	67	112
100057408	ACP1	acid phosphatase 1	-	protein-coding	VGNC:VGNC:51272|Ensembl:ENSECAG00000010079	61	26	12.5	83	137	146	64	100	47.5	29	28	76	40	47	28	26	131.33	29.25	52	230	67	37	90	109	88	229.5
100057910	ACP2	acid phosphatase 2, lysosomal	-	protein-coding	VGNC:VGNC:52297|Ensembl:ENSECAG00000013128	93	16	14	86	105	80	28	44	34	10	31	38	109	82	8	14	64	29	52	145	138	17	38	77	87	203
100056621	ACP5	acid phosphatase 5, tartrate resistant	-	protein-coding	VGNC:VGNC:14997|Ensembl:ENSECAG00000012113	1430	652	302	1901	1421	1205	810	449	665	379	396	594	1752	1672	286	330	960	505	567	1515	2626	590	850.5	823	484	1044
100065568	ACP6	acid phosphatase 6, lysophosphatidic	-	protein-coding	VGNC:VGNC:50797|Ensembl:ENSECAG00000022581	26	8	5	24	26	14	16	9	10	3	20	16	46	34	2	4	17	11	13	29	38	8	22	16	22	50
100069942	ACSF2	acyl-CoA synthetase family member 2	-	protein-coding	VGNC:VGNC:15002|Ensembl:ENSECAG00000019245	602	163	172	487	620	501.5	321	105	262.5	93	260	357	804.5	834	91	147	551	262	640.5	1581	831.5	176	346	633	914.5	1840
100051639	ACSF3	acyl-CoA synthetase family member 3	-	protein-coding	VGNC:VGNC:15003|Ensembl:ENSECAG00000015121	44	22	10	67	86	59	26	36	24	12	26	51	103	76	13	12	60	24	50	121	106	15	46	58	74	131
100057925	ACSL1	acyl-CoA synthetase long chain family member 1	-	protein-coding	VGNC:VGNC:15004|Ensembl:ENSECAG00000008679	79	45	7	70	130	77	51	64	39	25	83	170	128	79	9	32	155	33	135	307	123	51	60	121	113	319
100056656	ACSL3	acyl-CoA synthetase long chain family member 3	-	protein-coding	VGNC:VGNC:15005|Ensembl:ENSECAG00000010765	45	11	3	23	74	26	23	16	9	6	22	51	45	36	4	6	82	6	15	118	57	9	27	18.5	60	120
100054459	ACSL4	acyl-CoA synthetase long chain family member 4	-	protein-coding	VGNC:VGNC:15006|Ensembl:ENSECAG00000016854	137	53	6	64	548.5	542	150	49	25	18	42	146	60	85	11	14	335	40	50	641.5	109	42	62	157	264	500
100059190	ACSL5	acyl-CoA synthetase long chain family member 5	-	protein-coding	VGNC:VGNC:15007|Ensembl:ENSECAG00000022003	299	116	19	307.5	502.33	210.5	136	178	70	23	111.5	251	280.5	358	26	37	401	55	211	698.67	589.33	76	199	237	515.5	906
100068672	ACSM3	acyl-CoA synthetase medium chain family member 3	-	protein-coding	VGNC:VGNC:49262|Ensembl:ENSECAG00000006669	44.25	23	2	65.5	57.5	52.5	24.65	52.25	12	5	42	110.33	94.2	114.53	8	4.5	116.83	22	22	147.42	94.25	22	87.17	58	76.58	186.33
100057725	ACSS1	acyl-CoA synthetase short chain family member 1	-	protein-coding	VGNC:VGNC:15009|Ensembl:ENSECAG00000023870	168	37	44	117	69	58.2	42	56	48	16	46	88	149	118	8	13.2	115	35	65	161	217	30.2	119	58	69	222
100054562	ACSS2	acyl-CoA synthetase short chain family member 2	-	protein-coding	VGNC:VGNC:15010|Ensembl:ENSECAG00000016389	32	15	6	34	33	22	11	47	9	3	19	30	34	35	2	10	25	7	24	58	43	15	53	30	15	94
100061000	ACSS3	acyl-CoA synthetase short chain family member 3	-	protein-coding	VGNC:VGNC:15011|Ensembl:ENSECAG00000008242	408	127	27	321	464	400	224	233	126	83	174.5	495	284	397	65	55	647	81	116	715	443	139	246	255	412.5	699
100033878	ACTB	actin beta	-	protein-coding	Ensembl:ENSECAG00000015935	4679.13	3083.03	494.33	4800.12	7669.18	6010.6	3053.67	2934.28	1979.87	845.62	1828.83	3520.9	6902.07	4079.15	725.28	783	4095.2	1951.23	2966.4	10353.4	6704.28	1557.62	3621.48	4496.75	4667.33	8372.02
100050139	ACTG1	actin gamma 1	-	protein-coding	VGNC:VGNC:51374|Ensembl:ENSECAG00000018600	3309.68	1795.5	444.5	3342.12	5552.43	5802.85	2644.92	2158.62	1807.12	1207.45	1578.58	3872.15	5947.12	3037.57	888.03	959	3726	1754.7	2309.6	10549.5	4422.08	1663	2931.95	3703.42	4813.58	7735.9
100065792	ACTL6A	actin like 6A	-	protein-coding	VGNC:VGNC:15017|Ensembl:ENSECAG00000013622	63	16	2	94	163	99	55	70	20	11	46	96	65	87	12	20	144.5	22	55	162	100	33	71	92	128	153
100053070	ACTN1	actinin alpha 1	-	protein-coding	VGNC:VGNC:15022|Ensembl:ENSECAG00000019476	583	211.5	166.5	585	578	598	387	157.5	221	154.5	189	330	979.33	576.5	124	148	464	248.5	528.5	1194.5	708.83	165	323.5	346	622.5	1110
100066343	ACTN4	actinin alpha 4	-	protein-coding	VGNC:VGNC:15024|Ensembl:ENSECAG00000021777	668	267	191	809.5	694	392	288.5	340.5	347	107	232	369.5	1438.83	634.33	120.5	97	423.83	435	509.5	1073.5	1070.33	191	733.5	441.5	514	856.5
100058966	ACTR10	actin related protein 10	-	protein-coding	VGNC:VGNC:15025|Ensembl:ENSECAG00000018903	102	24	3	76	238	172	73	60	33.5	26	47	114	74	67	21	23	191	21	49	246	100.5	39	49.5	121	157	273
100069908	ACTR1A	actin related protein 1A	-	protein-coding	VGNC:VGNC:15026|Ensembl:ENSECAG00000024503	184	79	18	168	356	243	138	72	89	54	72	137	244	198	35	42	163	58	150	407	273	62	105	212.5	215	478
100051108	ACTR1B	actin related protein 1B	-	protein-coding	VGNC:VGNC:15027|Ensembl:ENSECAG00000002758	69	29	6	66	149	150	84	61	42	23	42	48	134	90	20	42	76	44	90	190	146.5	38	73	113	138	175
100063005	ACTR2	actin related protein 2	-	protein-coding	VGNC:VGNC:15028|Ensembl:ENSECAG00000009219	532	161	126	370	1293.5	815	372	340	126	126	304.5	982	430	488.5	105.5	107.5	1460.5	151.5	298	2148	565	235	605	618.5	1458	2263.5
100033909	ACTR3	actin related protein 3	ARP3	protein-coding	VGNC:VGNC:49331|Ensembl:ENSECAG00000020867	528.5	177	21	413	1130	767.5	309	175	187	153	164	553	344	369	88	134	817.5	99	219	1280	374	149	228	482	683	1491
100065073	ACTR3B	actin related protein 3B	-	protein-coding	Ensembl:ENSECAG00000010097	44	7	1	36	73	62	36	17	24	22	18	32	41	37	19	14	45	12	31	80	44	22	29	31	58	89.5
100052662	ACTR6	actin related protein 6	-	protein-coding	VGNC:VGNC:15030|Ensembl:ENSECAG00000017041	21	7	0	11	49	48	20	21	10	6	6	51	23	23.5	3	5	73	8	9	92	17	14	12	21	47.25	91
100059386	ACTR8	actin related protein 8	-	protein-coding	VGNC:VGNC:15031|Ensembl:ENSECAG00000013264	57	10	4	49	96	65	37	21	23	11	28	36	44	43	12	5	58	13	30	112	49	13	35	37	66	131
100050899	ACVR1	activin A receptor type 1	-	protein-coding	VGNC:VGNC:15035|Ensembl:ENSECAG00000018902	31	6	1	40	87	35	29	33	8	8	24	42	41	57	4	3	98	15	24	91	49	28	37	36	78	87
100062619	ACVR1B	activin A receptor type 1B	-	protein-coding	VGNC:VGNC:15036|Ensembl:ENSECAG00000011686	168	46	38	190	247	56	71	85	68	11	81	85	260	210	12	12	111	66	116	195.5	244	38	249	124	171.5	282.5
100059573	ACVR1C	activin A receptor type 1C	-	protein-coding	VGNC:VGNC:15037|Ensembl:ENSECAG00000019682	175	25	7	92	764	179	66	26	24	8	154	385	139	121	6	8	510	26	48	510	102	34	78	227	524	658
100049823	ACVR2A	activin A receptor type 2A	-	protein-coding	VGNC:VGNC:15038|Ensembl:ENSECAG00000000138	51	8	1	42	151	79	59	45.33	14	17	38	101	42	49	9	12	167	11	20	197	40	23	54	56	143	210
100053588	ACVR2B	activin A receptor type 2B	-	protein-coding	VGNC:VGNC:15039|Ensembl:ENSECAG00000019616	134	17	10	92	383	198	82	54	27	17	63	130	147	146	6	27	179	40	60	247.5	138	20	81	114	234	357
100060631	ACY1	aminoacylase 1	-	protein-coding	Ensembl:ENSECAG00000010261	103.5	25	13	97	100	172	85	66	88	53	50	94	167	123.5	21	48	99	48	139	259	154	44	110	118	99	185
100051419	ACYP1	acylphosphatase 1	-	protein-coding	VGNC:VGNC:15041	28	10	7	57	69	38	24	66	6	9	22	36	28	36	4	7	63	16	27	85	43	16	69	52	121	116
100630291	ACYP2	acylphosphatase 2	ACYP	protein-coding	VGNC:VGNC:15042|Ensembl:ENSECAG00000012531	36	6	1	45	35	46	22	39	37	13	13	30	36	12	9	17	66	15	16	64	24	14	34	31	41	54
100070813	ADAL	adenosine deaminase like	-	protein-coding	VGNC:VGNC:15044|Ensembl:ENSECAG00000014340	31	11	1	22	65	37	19	28	12	6	19	45	18	24	4	4	52	12	12	65	38	20	22	31	39	112
100068314	ADAM10	ADAM metallopeptidase domain 10	-	protein-coding	VGNC:VGNC:15045|Ensembl:ENSECAG00000007963	264	37	6.83	105	581	344.33	195.33	96.33	40	31	84	309.33	142	157	20	49	486	33	70	686	162	58.33	97.33	162	431.33	825.33
100063219	ADAM15	ADAM metallopeptidase domain 15	-	protein-coding	VGNC:VGNC:15048|Ensembl:ENSECAG00000008411	117	20	27	120	71	43	24	9	63	12	33	60	304	45	11	15	34	31	96	57	78	11	36	51	60	107
100072496	ADAM17	ADAM metallopeptidase domain 17	-	protein-coding	VGNC:VGNC:15049|Ensembl:ENSECAG00000005760	64	20	6	48	157	67	42	39	22	8	30	74	68	73	7	6	111	23	26	163	65	13	40.5	28	105	197
100059871	ADAM19	ADAM metallopeptidase domain 19	-	protein-coding	VGNC:VGNC:15051|Ensembl:ENSECAG00000017922	15	75	2	30	25	12	6	1	6	0	4	10	25	21	2	0	14	6	22	35	58	1	9	6	9	40
100068579	ADAM23	ADAM metallopeptidase domain 23	-	protein-coding	VGNC:VGNC:15053|Ensembl:ENSECAG00000018514	26	0	1	13	12	23	12	0	20	4	9	10	29	7	2	10	4	5	46	33	11	4	15	28	7	13
100058721	ADAM28	ADAM metallopeptidase domain 28	-	protein-coding	VGNC:VGNC:15054|Ensembl:ENSECAG00000014577	13	2	2	17	26	20	2	4	1	1	10	15	16	9	0	1	27	2	3	36	29	1	9	8	18	26
100057132	ADAM32	ADAM metallopeptidase domain 32	-	protein-coding	VGNC:VGNC:15056	18.5	7.5	0	8	42.83	16	9.5	12	13.5	5	12	14.5	10	18.5	7.5	8	28.5	2	13.5	29.5	16	6	5	19	34	38
100058578	ADAM9	ADAM metallopeptidase domain 9	-	protein-coding	VGNC:VGNC:15059|Ensembl:ENSECAG00000006442	162.5	47.5	5	81	300	116.5	90.5	58.5	21	12.5	85.5	282.5	103	170.5	16.5	15	478	23.5	63.5	459	268.5	48	135.5	137.5	207.5	548.5
791251	ADAMTS1	ADAM metallopeptidase with thrombospondin type 1 motif 1	-	protein-coding	VGNC:VGNC:15061|Ensembl:ENSECAG00000016339	41	158	5	38	1530	715	331	69	10	10	22	54	118	35	7	12	80	12	66	116	53	21	24	201	85	267
100063487	ADAMTS14	ADAM metallopeptidase with thrombospondin type 1 motif 14	-	protein-coding	VGNC:VGNC:15063|Ensembl:ENSECAG00000014713	49	8	15	67	26	13	3	5	30	0	10	16	124	42	0	1	12	18	28	41	38	5	34	27	19	36
100071544	ADAMTS16	ADAM metallopeptidase with thrombospondin type 1 motif 16	-	protein-coding	VGNC:VGNC:15065|Ensembl:ENSECAG00000000787	9	4	1	41	24	14	6	10	8	0	12	22	28	0	1	3	22	14	14	36	28	7	6.2	23	7	51
100056538	ADAMTS17	ADAM metallopeptidase with thrombospondin type 1 motif 17	-	protein-coding	VGNC:VGNC:15066|Ensembl:ENSECAG00000000579	22	6	2	17.2	37	38	27	1	0	3	8	12	36	17	2	9	14	2	17	26	21	0.2	3	19	5	25
100066005	ADAMTS5	ADAM metallopeptidase with thrombospondin type 1 motif 5	-	protein-coding	VGNC:VGNC:59233|Ensembl:ENSECAG00000006500	24	9	1	8	14	21	32	2	2	4	1	17	42	0	0	2	6	4	21	77	1	10	4	10	28	30
100063467	ADAMTSL1	ADAMTS like 1	-	protein-coding	VGNC:VGNC:15075|Ensembl:ENSECAG00000015972	55	21	20	105	23	29	24	7	20	8	36	62	140	229	26	17	105.5	43	41	199	181	21	67	42	107	225
100059096	ADAMTSL4	ADAMTS like 4	-	protein-coding	VGNC:VGNC:15077|Ensembl:ENSECAG00000019154	7	24	0	21	38	45	13	5	7	0	5	8	41	15	0	0	6	2	4	18	35	4	9	9	7	17
100060620	ADAMTSL5	ADAMTS like 5	-	protein-coding	VGNC:VGNC:50328	2	1	1	3	45	54	6	9	1	3	0	1	10	6	1	0	2	12	3	27	3	2	5	13	27	4
100630912	ADAP1	ArfGAP with dual PH domains 1	-	protein-coding	VGNC:VGNC:51102|Ensembl:ENSECAG00000017134	36.5	23	22	37	14	5	7	25	23	2	9	20	47	17	5	2	18	14	15	32	53.5	15	41.5	18	23	34
100058484	ADAP2	ArfGAP with dual PH domains 2	-	protein-coding	VGNC:VGNC:15078|Ensembl:ENSECAG00000015333	19	8	2	17	23	28	17.33	8	7	1.5	7	8	19	26	0	1	18	8	11	31	23	4	13	1	10	28
100056984	ADAR	adenosine deaminase RNA specific	ADAR1	protein-coding	VGNC:VGNC:15079|Ensembl:ENSECAG00000000974	354	169	41	315.5	514	317	170	71	162	45	156.5	211	602	602	28.5	53	251.5	120	506	891	593	82	186	251	325	678
100055928	ADARB1	adenosine deaminase RNA specific B1	-	protein-coding	VGNC:VGNC:15080|Ensembl:ENSECAG00000019917	134	4	16	57	15	12	13	3	42	4	17	7	35	23	2	0	19	11	16	29	32	6	31	20	21	26
100067148	ADAT2	adenosine deaminase tRNA specific 2	-	protein-coding	VGNC:VGNC:15082	200	50	29	130	357.2	303	165.33	89.5	43	56.5	102.58	249.5	186.33	233.7	40.67	67	307.2	79	116	532.83	188.83	87.53	151.17	180	326	503.23
100052487	ADCK1	aarF domain containing kinase 1	-	protein-coding	VGNC:VGNC:15083|Ensembl:ENSECAG00000019547	23	6	3	24	31	10	12	9	13	3	8	23	47.5	42	3	0	19	4	16	54	41	4	8	12	25	58
100065809	ADCK2	aarF domain containing kinase 2	-	protein-coding	VGNC:VGNC:15084|Ensembl:ENSECAG00000023917	107	15	13	108	85	45	32	69	43	12	29	39	162	104	6	8	49	35	59	115	147	22	118	53	85	113
100064927	ADCK5	aarF domain containing kinase 5	-	protein-coding	VGNC:VGNC:15085|Ensembl:ENSECAG00000018817	32	12	3	15	17	23	10	3	5	2	9	15	52	24	3	2	9	8	13	39	34	10	9	20	19	46
100071337	ADCY2	adenylate cyclase 2	-	protein-coding	VGNC:VGNC:15087|Ensembl:ENSECAG00000016266	10	4	2	14	7	3	5	6.33	1	1	10	9	6	14	1	0	22	2	11	15	27	0	10	15	18	27
100051295	ADCY6	adenylate cyclase 6	-	protein-coding	VGNC:VGNC:15091|Ensembl:ENSECAG00000022288	382	119	79.2	490	401	158	101	167	132.5	45	143	182	897	481	29	39	242	141	229.2	469	750	66	329.45	217	240	557
100058891	ADCY7	adenylate cyclase 7	-	protein-coding	VGNC:VGNC:58114|Ensembl:ENSECAG00000007149	83	58	10	61	176	72.33	32	27	36	11	35	56	141	66	9	7	52	33	57	201	109	10	48	48	82	219
100066046	ADCY9	adenylate cyclase 9	-	protein-coding	VGNC:VGNC:15093|Ensembl:ENSECAG00000024355	155	39	29	151	165	58	40	28	67	22	73	111	338	164	17	18	136	30	71	208	147	31	67	71	104	199
100051451	ADD1	adducin 1	-	protein-coding	VGNC:VGNC:15096|Ensembl:ENSECAG00000013136	295	79	19	274	321	201	141	142	101	35	104	149	376	241	32	32	168	94	182	416	373	53	155	151	236	472
100059447	ADD3	adducin 3	-	protein-coding	VGNC:VGNC:15098|Ensembl:ENSECAG00000013629	612.5	135	43.5	241	1373.5	706.5	390.5	190	108.5	87.5	170	406.5	475.67	360	44	75	624	45	177	684	327	75	152.5	419.5	579	1005.33
100065880	ADGB	androglobin	-	protein-coding	Ensembl:ENSECAG00000019757	196	60	22	257.2	413	170	98	75	50	16	189	405	384	350	23	11	452	66	153.2	624	320	53	153	208	254	729.5
100068039	ADGRA3	adhesion G protein-coupled receptor A3	GPR125	protein-coding	VGNC:VGNC:15100|Ensembl:ENSECAG00000014865	83.5	30	2	96	265	147	82	111	37	30	79	131	152	148	31	24	202	57	91	367	149	61	106	178	426	542
102148282	ADGRB1	adhesion G protein-coupled receptor B1	-	protein-coding	Ensembl:ENSECAG00000031963	20	2	14	15	18	13	3	24	11	1	6	5	26	7	6	1	9	22	12	11	26	4.33	35	15	14	9
111774270	ADGRE5	adhesion G protein-coupled receptor E5	-	protein-coding	Ensembl:ENSECAG00000010815	65.17	105.03	9.33	89.33	63.5	37.33	31	37.33	39	7.5	24.33	31.5	92.08	87	11	9	41	28.83	60.5	92.7	192.2	15.53	88.5	33	36	94.5
100068533	ADGRF2	adhesion G protein-coupled receptor F2	GPR111	protein-coding	VGNC:VGNC:15104|Ensembl:ENSECAG00000023950	18	10	1	3	93	8	6	7	0	1	10	8	18	2	0	2	13	1	10	26	9	3	5	16	8	41
100062615	ADGRG1	adhesion G protein-coupled receptor G1	GPR56	protein-coding	VGNC:VGNC:15107|Ensembl:ENSECAG00000021413	148	20	29	144	171	45	31	50	47	6	30	58	182	97	6	7	81	47	68	112	175	26	76	55	41	120
100060706	ADGRG6	adhesion G protein-coupled receptor G6	GPR126	protein-coding	VGNC:VGNC:15111|Ensembl:ENSECAG00000015063	36	6	0	36	40	22	26	14	56	10	35	98	50	40	7	5	79	8	19	111	84	20	33	36	44	99
100065569	ADGRL1	adhesion G protein-coupled receptor L1	LPHN1	protein-coding	VGNC:VGNC:58115|Ensembl:ENSECAG00000021555	98	26	27	173	52	29	24	41	47	15	27	28	224	90.33	10	4	30	40	61	59	134	15	131	40	49	77
100056929	ADGRL3	adhesion G protein-coupled receptor L3	LPHN3	protein-coding	VGNC:VGNC:15114|Ensembl:ENSECAG00000018863	43	4	3	44	78	44	17	19	16	3	96	172.2	41	55	3	5	256	19	39	248	58	12	41	75	126	356
100063782	ADHFE1	alcohol dehydrogenase iron containing 1	-	protein-coding	VGNC:VGNC:15117|Ensembl:ENSECAG00000000795	32	5	3	49.78	48	37	10	13	14	11	26.2	35.2	54.2	44	8	6	54.2	11	26	60.2	45.53	9	26.2	53.5	58.2	82
100072837	ADI1	acireductone dioxygenase 1	-	protein-coding	VGNC:VGNC:15118|Ensembl:ENSECAG00000020695	180	46	22	146	234.5	267	139	104	51	30.5	101.5	166	228	170	24	87	224	43	106	357.5	203	71.5	156	233	192	265
100052436	ADIPOR1	adiponectin receptor 1	-	protein-coding	VGNC:VGNC:15121|Ensembl:ENSECAG00000009624	392.5	108	35.5	395	689	447	227	149	169.5	67.5	194	374.5	523	545	61	81.5	671	143	250.5	1141	602	122	256	438	707.5	1483.5
100050051	ADIPOR2	adiponectin receptor 2	-	protein-coding	VGNC:VGNC:58492|Ensembl:ENSECAG00000016136	276	41	11.5	253.5	491.25	281.25	111	60.5	63	37.5	102	250	257.25	246.25	25	29	407.25	51	98	630	258.25	55.25	155	252	371.25	706.75
100630294	ADIRF	adipogenesis regulatory factor	-	protein-coding	Ensembl:ENSECAG00000037793	152	81	4	166	76	124	172	283	304	75	94	189	245.5	121	29	85	173	40	79	476	174	152	242	325	88	242
100072901	ADK	adenosine kinase	-	protein-coding	VGNC:VGNC:15122|Ensembl:ENSECAG00000008160	75	24	6	70	126	87	52	63	32	21	46	109	97.5	79	16	18	141.5	15	57.5	201	120	25	39	73	103	242.5
100033857	ADM	adrenomedullin	AMPP	protein-coding	VGNC:VGNC:55775	43	37	14	29	440	761	180	0	13	15	64	97	232	187	19	37	415	42	114	774	233	18	65	197	268	365
100049902	ADNP	activity dependent neuroprotector homeobox	-	protein-coding	VGNC:VGNC:15124|Ensembl:ENSECAG00000009307	340	73	9.5	279.5	617.75	417	217	141.5	84.5	43	147	309.5	383	336	37	46.25	415	70	241.5	716.5	372	91.5	212	307	360	770.5
100065519	ADNP2	ADNP homeobox 2	-	protein-coding	VGNC:VGNC:15125|Ensembl:ENSECAG00000008310	113	20	9	81	151	92	39	34	27	11	44	67	139	91	12	15	105	19	66	168	82	19	46	53	113	207
100147027	ADO	2-aminoethanethiol dioxygenase	-	protein-coding	-	180.5	35	13	75	317	216	96	71	39	20	60	173	134	114	20	35	265.5	46	76	324	116	57	109	151	250	405
100052496	ADORA1	adenosine A1 receptor	-	protein-coding	VGNC:VGNC:15126|Ensembl:ENSECAG00000017816	8	7	1	32	10	0	5	2	4	0	6	2	16	19	0	0	9	15	5	10	41	6	28	9	3	9
100052166	ADPGK	ADP dependent glucokinase	-	protein-coding	VGNC:VGNC:15128|Ensembl:ENSECAG00000020480	74	26	6	63	131	71	44	25	10	4	31.5	67	72	76	5	10	97	21	45	189	88	23	38	62	122	223
100070997	ADPRH	ADP-ribosylarginine hydrolase	-	protein-coding	VGNC:VGNC:56419|Ensembl:ENSECAG00000023958	34	14	3	45	69	38	15	15	20.2	4	16	58	73	64	2	4	42	10	27	81	75	6	26	49	62	106.5
100073085	ADPRM	ADP-ribose/CDP-alcohol diphosphatase, manganese dependent	-	protein-coding	VGNC:VGNC:15130|Ensembl:ENSECAG00000025154	24	8	0	13	34	23	19	11	5	7	6	23	16	27	2	5	30	8	13	54	17	6	7	16	22	62
100069360	ADPRS	ADP-ribosylserine hydrolase	ADPRHL2	protein-coding	VGNC:VGNC:15129|Ensembl:ENSECAG00000013445	50	21	16	75	76	66	34	46	25	17	31	36	57	59	7	8	39	28	34	90	87	18	88	59	45	78
100147119	ADRA2A	adrenoceptor alpha 2A	-	protein-coding	Ensembl:ENSECAG00000003921	130	93	28	60	1495	502.5	326	3	33	26	60	44	234	61	34	101	119	116	311	696	87	51	114	257	318	1243
111772982	ADRA2C	adrenoceptor alpha 2C	-	protein-coding	Ensembl:ENSECAG00000040486	30	6	35	24	8	49	19	13	17	3	7	5	15	21	6	7	11	3	4	26	30	5	20	14	8	4
100070427	ADSL	adenylosuccinate lyase	-	protein-coding	VGNC:VGNC:49422	93.5	24.5	16	54	177	106.5	72	63	29	22.5	42.5	75	88.5	77	18	19.5	80.5	26.5	70	190	140.5	39	50.5	101.5	86.5	198.5
102148062	ADSS1	adenylosuccinate synthase 1	ADSSL1	protein-coding	VGNC:VGNC:15137	19	6	10	21	30	40	21	21	16	11	30	33	87	121	23	27	75	70	90	325	68	28	44	64	185	173
100062135	ADSS2	adenylosuccinate synthase 2	ADSS	protein-coding	VGNC:VGNC:15136|Ensembl:ENSECAG00000010744	178	83.5	11	141	442.5	298	181.5	165	66	48	91	243	184.33	215	38	58	409	59.5	126	607.5	196.5	89	153.5	217	299	632.5
100064946	AEBP1	AE binding protein 1	-	protein-coding	VGNC:VGNC:15139|Ensembl:ENSECAG00000019884	169	32	63	199	104	42	48	181	63	17	69	26	172	198.33	21	9	28	62	112	98	351	23	189	70	44	91
100067927	AEBP2	AE binding protein 2	-	protein-coding	VGNC:VGNC:15140|Ensembl:ENSECAG00000012977	155.7	60	64	117.5	510.45	308	141.33	188.7	74	49.5	90	309	130	117	50	66	439	85	122	598.5	121	89.2	181	190	411	603
100069794	AEN	apoptosis enhancing nuclease	-	protein-coding	Ensembl:ENSECAG00000037942	31	32	12	47	60	47	17	40	18	3	11	19	59	37.33	14	6	39	22	37	102	61	10	46	30	44	112
100056653	AFAP1	actin filament associated protein 1	-	protein-coding	VGNC:VGNC:15141|Ensembl:ENSECAG00000013779	94	22	15	104	125	90	49	17	47	13	33	31	124	103	9	7	43	39	63	73	72	14	39	45	49	76
100068108	AFAP1L2	actin filament associated protein 1 like 2	-	protein-coding	VGNC:VGNC:50992|Ensembl:ENSECAG00000014979	257	136	46	145	748.5	684.5	386	128	62	34	106	240	306	246	65	64	329	125	269	973	382	102	136	298	397	997.5
100054846	AFDN	afadin, adherens junction formation factor	-	protein-coding	VGNC:VGNC:15143|Ensembl:ENSECAG00000014680	634	197.5	142	607	1381	884	408	234	231.5	72	275	390.5	1148.5	685	89	127.5	516	347.5	753	1509.5	860.5	203	485	489	562	1951.25
100062821	AFF1	AF4/FMR2 family member 1	-	protein-coding	VGNC:VGNC:15144|Ensembl:ENSECAG00000003619	299	104.5	50	264	635.5	457.5	174	107	116	56	172	401.5	437	368	34	50.2	405.5	118.5	351	756	313.5	87.5	226	324	343.5	859.5
100055437	AFF2	AF4/FMR2 family member 2	-	protein-coding	VGNC:VGNC:15145|Ensembl:ENSECAG00000021132	390.7	34	27	179	446	195	139	19	92	58	104	261	219	249	30	40	265	45	112	385	185	68	84	159	216	569
100059904	AFF3	AF4/FMR2 family member 3	-	protein-coding	Ensembl:ENSECAG00000006249	106	21	23	147	223	131	44	42	68	14	52	157	239	154	15	13	166	59	79	265	216	35	127	95	137	268
100063038	AFF4	AF4/FMR2 family member 4	-	protein-coding	VGNC:VGNC:15146|Ensembl:ENSECAG00000011969	701	151	52	513	1334	865.5	424	297	218	118	318	856	839.5	678	68	138	1048	183	435	1647.17	539.5	217	343	593	908.5	1999
100066538	AFG1L	AFG1 like ATPase	LACE1	protein-coding	VGNC:VGNC:15147|Ensembl:ENSECAG00000023503	19	3	2	12	48	35	10	13	4	5	12	33	28	27	2	6	29	6	20	77	27	10	17	22	23	88
100058377	AFG3L2	AFG3 like matrix AAA peptidase subunit 2	-	protein-coding	VGNC:VGNC:15148|Ensembl:ENSECAG00000005869	66.5	21	6	56	81	54	33	31	22	14	24	43.5	92	73	14	20	58	13	35	102	108	16	33	45	63	129
100063526	AFTPH	aftiphilin	-	protein-coding	VGNC:VGNC:15151|Ensembl:ENSECAG00000012175	517	104	16	347	753.5	562	306	179	144	89.08	204.25	488	523	460.5	100	128	729.67	134	332	1770	395	171	294.7	477	889	1701.5
100060636	AGA	aspartylglucosaminidase	-	protein-coding	VGNC:VGNC:15152|Ensembl:ENSECAG00000000085	550.5	211	25.5	647.5	476	897	402.5	86.5	143	248.5	178.5	690	868	585	248.5	94	1063	278	193.5	1519.5	601	447	386.5	268.5	412	965
100065931	AGAP1	ArfGAP with GTPase domain, ankyrin repeat and PH domain 1	-	protein-coding	VGNC:VGNC:15153|Ensembl:ENSECAG00000014269	291	134	38.25	313.2	392	169	103.25	86.53	117	29	122.33	203.33	533.5	348	28	36	261.2	117	230	518	580	90.75	294.92	178	306	692
100064153	AGAP3	ArfGAP with GTPase domain, ankyrin repeat and PH domain 3	CENTG3	protein-coding	VGNC:VGNC:50863|Ensembl:ENSECAG00000020859	83.5	29.5	28	119	69.5	49	29	53	43.5	9	30	43	201.5	99	13	8.5	52.5	82.5	77	112	135	28.5	187.5	54	48.5	110.5
100051805	AGBL2	ATP/GTP binding protein like 2	-	protein-coding	VGNC:VGNC:15155|Ensembl:ENSECAG00000018720	62	39	9.5	87	110	43	40	26	23	6.5	40	58	141	113	2	6	73	23	48	163.75	144	7	42.5	61	114	172
100063327	AGBL4	ATP/GTP binding protein like 4	-	protein-coding	Ensembl:ENSECAG00000025071	11	5	2	26	22	16	6	3	0	1	13	15	27	22	0	2	18	6	14	50	29	1	18	10	39	50
100055532	AGBL5	ATP/GTP binding protein like 5	-	protein-coding	VGNC:VGNC:15156|Ensembl:ENSECAG00000007490	116	31	11	208	162	86	44	49	64	17	61	92	260	214	11	12	113.5	53.5	94	266	233	26	161	111	133	283
100051699	AGER	advanced glycosylation end-product specific receptor	-	protein-coding	VGNC:VGNC:15157|Ensembl:ENSECAG00000020819	91	27	75	84	141	120.5	80	141	25	31	44	104	62	77	20	36	89.5	42.5	47.5	264	57	54	266.5	69	157	222
100629966	AGFG1	ArfGAP with FG repeats 1	-	protein-coding	VGNC:VGNC:56530|Ensembl:ENSECAG00000015186	510.75	83	14	251.5	355	297	188	92	123.2	61	113	239	279	193	39	63	305.25	40	170	513.25	216	79	109	228	280	567
100068998	AGFG2	ArfGAP with FG repeats 2	-	protein-coding	VGNC:VGNC:15158|Ensembl:ENSECAG00000016244	66	28	9	85	54	48	20	38	36	11	41	38	121	73	12	11	48	42	70	103.5	120	21	110.5	63	53	151
100073274	AGGF1	angiogenic factor with G-patch and FHA domains 1	-	protein-coding	VGNC:VGNC:15159|Ensembl:ENSECAG00000016031	282.5	86	20.5	227	532	380.5	214	139.5	88	81	109	347.5	248	231	73	70	466	78.5	173	810.33	226	120.5	213.33	230	541	823
100064603	AGK	acylglycerol kinase	-	protein-coding	VGNC:VGNC:15160|Ensembl:ENSECAG00000014211	42	13	1	42	75	50	26	21.5	17	11	23	52	43	67.5	3	6.33	62.5	11.33	36	105	68	11	40.33	47	53.5	142
100050695	AGL	amylo-alpha-1, 6-glucosidase, 4-alpha-glucanotransferase	-	protein-coding	VGNC:VGNC:15161|Ensembl:ENSECAG00000010571	190	36	7	122	335	164	90	55	38	44	106	248	141	150	24	26	348	40	67	427	157	56	62	160	249	552
100054283	AGMAT	agmatinase	-	protein-coding	VGNC:VGNC:15162|Ensembl:ENSECAG00000008308	41.5	14	0	55	112	66	18	27	6	4	36	117	39	50	4	8	123	8	19	175	46	15	36	96	60	234
100055148	AGO1	argonaute RISC component 1	EIF2C1	protein-coding	VGNC:VGNC:50644|Ensembl:ENSECAG00000024353	318	59	21	309.5	688	319	179	121	89	41	119	216	421	389	32	43	297	94	247	523	447	59.5	229	359	399.5	639.5
100069541	AGO2	argonaute RISC catalytic component 2	EIF2C2	protein-coding	VGNC:VGNC:15164|Ensembl:ENSECAG00000006078	356	134	23.33	274	656.5	476	255.33	166	110	58	195	469	517	385	47	77	546	132.5	448.25	1308.25	442	126	265	346	602	1286.5
100069387	AGO3	argonaute RISC catalytic component 3	EIF2C3	protein-coding	Ensembl:ENSECAG00000023972	192.5	56	10.5	104.5	792	464.5	178	114.5	39	37	114.5	459	197	224.5	35.33	50	668.5	55.5	123.5	838.5	147.5	60.5	130.5	218	601.5	1099
100055196	AGO4	argonaute RISC component 4	EIF2C4	protein-coding	VGNC:VGNC:50645|Ensembl:ENSECAG00000023972	147.5	30	29	113	337.5	194	88	73	54	29	114	172	134	162	28	35	205	47	130	418	154	67	89	166	319	573
100059501	AGPAT1	1-acylglycerol-3-phosphate O-acyltransferase 1	-	protein-coding	VGNC:VGNC:15165|Ensembl:ENSECAG00000014481	91	23	14	102	192	99.5	46	49	21	7	46	69	158	130	8	13	80	39	68	190	146	28	120	87	94	197
100068797	AGPAT2	1-acylglycerol-3-phosphate O-acyltransferase 2	-	protein-coding	VGNC:VGNC:56860|Ensembl:ENSECAG00000010932	163	69	21	192	138	71	49.2	105	86	23.5	45	70	261.2	142	13	33	76	54	82	188	242	63	127	135	138	197
100057170	AGPAT3	1-acylglycerol-3-phosphate O-acyltransferase 3	-	protein-coding	VGNC:VGNC:15166|Ensembl:ENSECAG00000022861	160	73	28	132.2	218	108	87	40	52	13	68	91.5	241	165	27	31	118	52	120	268	211	38	107	114	135.5	257.5
100063996	AGPAT5	1-acylglycerol-3-phosphate O-acyltransferase 5	-	protein-coding	VGNC:VGNC:55347|Ensembl:ENSECAG00000016106	131	30	11	97	451.5	458	163	118	49	23	86	299	135	125	22	20	557	43	50	596	105	70	105	195	314	673.5
100053590	AGPS	alkylglycerone phosphate synthase	-	protein-coding	VGNC:VGNC:15168|Ensembl:ENSECAG00000008695	343	62	11	158	689	448	259	303	150	64	157	569	218	219	39	61	921.33	67	157	973.83	298	142	156	358	665	1226.5
100053075	AGR2	anterior gradient 2, protein disulphide isomerase family member	-	protein-coding	VGNC:VGNC:15169|Ensembl:ENSECAG00000043283	326.5	305	315	352	331	282.5	367.5	317	73	35	216.5	457.5	379	490.5	33	45	884	169	126	799.5	1220.5	405	658	261.5	668	628.5
100066130	AGR3	anterior gradient 3, protein disulphide isomerase family member	-	protein-coding	VGNC:VGNC:15170|Ensembl:ENSECAG00000012283	41	15	9	56	73	51	45	66	37	24	33	99	52	38	11	11	136	23	19	146	35	25	84	43	110	107
100066334	AGRN	agrin	-	protein-coding	Ensembl:ENSECAG00000030432	351	88	85	335	353	107	90	364	155	25	104	95	515.5	445	38	44	105	196	268	560	737	118	292	187	245	879
100061665	AGTPBP1	ATP/GTP binding protein 1	-	protein-coding	VGNC:VGNC:15172|Ensembl:ENSECAG00000019812	78	8	4	62	147	97	66	19	23	13	43	136	64	103	4	18	160	16	42	237	80	35	36	79	147	288
100051052	AGTRAP	angiotensin II receptor associated protein	-	protein-coding	VGNC:VGNC:15175|Ensembl:ENSECAG00000022839	74	55	24	143	89	43	28	58	16	9	41.5	45	105	92	10	16	74	35	49	142	143	26	154	76.5	94	104
100054592	AHCTF1	AT-hook containing transcription factor 1	-	protein-coding	VGNC:VGNC:15177|Ensembl:ENSECAG00000011125	320	49	13	245	442	345	188	82	113	67	110	333	232	345	55	42	424	63	149	643	243	87	140	202	283	791
100069299	AHCY	adenosylhomocysteinase	-	protein-coding	-	122.83	46.5	24	104	194	168	91	290	58.5	20.5	77	119	131.83	124.5	17.5	33	159.5	56.33	124.83	352	231	75.5	190.5	222.5	129	622.33
100058372	AHCYL1	adenosylhomocysteinase like 1	-	protein-coding	VGNC:VGNC:15178	549	82	46	419	777	486	251	177.5	125	55	216.5	415.5	472	521.5	47	76	714	138	265	986	600	131	267	437	536	1268
100071835	AHCYL2	adenosylhomocysteinase like 2	-	protein-coding	VGNC:VGNC:15179|Ensembl:ENSECAG00000014138	96	16.33	5	62	140	73	44	44	21	18	38	91.5	70	94	10	10	114	28	34	162	92	31	44	87	145	614
100056837	AHDC1	AT-hook DNA binding motif containing 1	-	protein-coding	VGNC:VGNC:50646	105	24	44	121	78	29	26	115	58	14	21.25	34	256	73	14	7	41	42	82	85	140	32	158	60	32	83
100073172	AHI1	Abelson helper integration site 1	-	protein-coding	Ensembl:ENSECAG00000019646	108	26	9	82	136.5	152.2	88	37	25	33	65	114.5	74	91	12	21	127	29	83	263	105	36	85	80	117	234
100063459	AHNAK	AHNAK nucleoprotein	-	protein-coding	Ensembl:ENSECAG00000034383	3632.65	1103.98	333.57	4186.1	5440.2	1337.73	1220.85	1887.12	1071.97	358.6	2578.82	2706.2	6328.38	7185.96	302.42	302.87	3181.62	1122.6	2876.98	7009.9	8079.58	1054.23	2535.12	3235.03	2579.15	8432.71
100146176	AHNAK2	AHNAK nucleoprotein 2	-	protein-coding	-	62.6	20.8	20.22	37.6	126.65	31.4	34.95	13	123.08	25.67	55.47	103.93	429.63	115.55	33.2	26.97	81.6	163.97	99.15	189.83	195.7	96.45	205.47	119.63	123.98	200.6
100066186	AHR	aryl hydrocarbon receptor	-	protein-coding	Ensembl:ENSECAG00000013393	136	66	10	77	336	188	87	71	51	21	60	153	111	86	18	21	259	31	67	323	118	40	74	114	162	332
100052370	AHSA1	activator of HSP90 ATPase activity 1	-	protein-coding	VGNC:VGNC:15181|Ensembl:ENSECAG00000011763	196	70	29	194	218	182	117	142	63	29	78	172	303	199	25	67	159	60	229	408	308	75	262	163	244.5	325.5
100064970	AHSA2	activator of HSP90 ATPase homolog 2	-	protein-coding	-	41	17	2	22	62	47	15	16	11	9	21	50	44	43	12	16	60	15	28	103	36	16	31	53	96.2	95
100053366	AIDA	axin interactor, dorsalization associated	-	protein-coding	VGNC:VGNC:58116|Ensembl:ENSECAG00000011087	584	101	10	458	880.67	801.5	308.67	98.5	243.33	267.08	233.33	565.75	397.92	469.33	156.08	206.83	763.58	158	284.42	1079.5	471.83	198.42	216.5	553.25	603.33	1252.58
100054546	AIFM1	apoptosis inducing factor mitochondria associated 1	-	protein-coding	VGNC:VGNC:15186|Ensembl:ENSECAG00000001360	25	15	1	33	38	26	12	15	6	3	10	20	24	29.5	1	4	33	7	15	56	34	9	13	22	40	83
100067266	AIG1	androgen induced 1	-	protein-coding	Ensembl:ENSECAG00000008340	196.5	57.25	33	207.5	387	229.5	137	145	101	46	89.5	159	161	166	29	81	240	64	109	323	150	86	105	232	246	324
100073027	AIMP1	aminoacyl tRNA synthetase complex interacting multifunctional protein 1	-	protein-coding	VGNC:VGNC:15188|Ensembl:ENSECAG00000006138	120.5	14	1	88.5	181.5	122	105	111	37	19	41	134	84	75.5	21	35	167	35	69	246	141.5	42	68.5	109	187.5	271.5
100059133	AIMP2	aminoacyl tRNA synthetase complex interacting multifunctional protein 2	-	protein-coding	VGNC:VGNC:15189|Ensembl:ENSECAG00000000053	49	33	3	107	72	61	56	69	48	15	24	70	98	85	15	11	93	23	39	165	179	32	61.5	49	108	157
100034148	AIP	aryl hydrocarbon receptor interacting protein	-	protein-coding	VGNC:VGNC:15190|Ensembl:ENSECAG00000017167	88	19	19	67	85	98	67	60	47	20	28	40	103	67	18	43	44	24	53	112	99	38	58	97	61	100
100056024	AJUBA	ajuba LIM protein	-	protein-coding	VGNC:VGNC:15193|Ensembl:ENSECAG00000009971	50	15	7	57	119	56	45	91	26	8	29	54	109	52	7	6	80	24	43	103	94.5	32	71	59	64	111
100070413	AK1	adenylate kinase 1	-	protein-coding	VGNC:VGNC:15194|Ensembl:ENSECAG00000020173	221	51	22	255	176	112.83	129	187	141	47	97	155	204	233	46	42	143	108.33	201.5	346	178	74	252	254	214.5	306
100055706	AK2	adenylate kinase 2	-	protein-coding	VGNC:VGNC:15195|Ensembl:ENSECAG00000023800	74	28	13	57	102.5	79	38	73.5	43	16	33	49	93	65	16	23	73	19	49	124	90	26	51	87	123.5	181
100059240	AK3	adenylate kinase 3	-	protein-coding	VGNC:VGNC:15196|Ensembl:ENSECAG00000011235	722.5	317	34	429	1588.2	1468.5	689	283.5	268	243	425.5	1057	520	690	232.5	276.5	1389.5	231	421	2172	702	383.5	336	976	1240	2181.5
100069665	AK4	adenylate kinase 4	-	protein-coding	VGNC:VGNC:15197|Ensembl:ENSECAG00000018332	31	3	1	23.5	63	24	16	60.33	24	4	33	38	29	58	4	7	54	11	36	64	45	21	38	50.33	23	83
102149609	AK6	adenylate kinase 6	-	protein-coding	VGNC:VGNC:55398|Ensembl:ENSECAG00000015185	20.5	9	2	21.5	37	38.5	17	13.5	15	1	10	23.5	28	31.5	5.5	6.5	34.5	6.5	10.5	55	22	13	26	21.5	37.25	57
100054566	AK7	adenylate kinase 7	-	protein-coding	VGNC:VGNC:55267|Ensembl:ENSECAG00000010535	387	94	36.5	440	908	349	177	101	118	38	302	757	575.5	680	18	47	1022	132	363.2	1162	863	125	387	409	590	1469
100066634	AK8	adenylate kinase 8	-	protein-coding	VGNC:VGNC:56862|Ensembl:ENSECAG00000006330	53	21	7	92	75	37	18	17	30	1	50.2	49.03	131	94	7	6	45	27	65	113	137.5	6	72	57	60	96
100066700	AK9	adenylate kinase 9	AKD1	protein-coding	-	139	50	9	178	215	92.5	51	20	26	13	88	239	183	205	7	17	287	39	93	387	201	50	91.5	116	149	434
100056722	AKAP1	A-kinase anchoring protein 1	-	protein-coding	VGNC:VGNC:15199|Ensembl:ENSECAG00000009841	116	17	30	108	111	21	24	32.33	25	3	33	55	103	144	10	13	96.33	37	65	141	143	27	100	59	119.5	206
100073152	AKAP10	A-kinase anchoring protein 10	-	protein-coding	VGNC:VGNC:15200|Ensembl:ENSECAG00000008584	145	43	7	115	276	203	99	67.5	79	40	83	202	136	152.2	20	49	224	54	98	392.5	170	53	90	136.5	240	504.5
100060352	AKAP11	A-kinase anchoring protein 11	-	protein-coding	VGNC:VGNC:84450|Ensembl:ENSECAG00000021005	293	47.5	9	221.5	764.5	391	165	112	78.5	38.5	163.5	519.5	280	323	36.5	42	768.5	78.5	118.5	894.5	295	106.5	180	280	499	1089.5
100063263	AKAP12	A-kinase anchoring protein 12	-	protein-coding	VGNC:VGNC:15201|Ensembl:ENSECAG00000022166	818.2	72	50	130	1277.4	635.2	409.2	53	428	276	332	413	626	264.2	159	337	183.2	109	917.5	353	345	289	311	740.7	80.5	366
100070242	AKAP13	A-kinase anchoring protein 13	-	protein-coding	VGNC:VGNC:56994|Ensembl:ENSECAG00000009706	418	232	69	515	703	629.5	229	153	197	57	210	296	850	504	71	99.5	329	186	635	966	650	101	406	316	400	1068
100629400	AKAP14	A-kinase anchoring protein 14	-	protein-coding	VGNC:VGNC:51917	168	36	68	180	180	130	116	220	68	27	146	221	204	222	21	34	198	76	150	428	179	97	227	177	259	421
100069806	AKAP17A	A-kinase anchoring protein 17A	-	protein-coding	VGNC:VGNC:49350|Ensembl:ENSECAG00000022295	143	28	92	135	118	76	47	41	60	20	28	59	291	70	41	25	51	131	83	141	116	42	106	67	71	166
100056405	AKAP6	A-kinase anchoring protein 6	-	protein-coding	VGNC:VGNC:15205|Ensembl:ENSECAG00000019940	41	4	4	48	27	3	11	11	5	1	30	29	50	57	0	0	25	7	28	49	45	7	36	28	26	60
100067512	AKAP7	A-kinase anchoring protein 7	-	protein-coding	VGNC:VGNC:15206|Ensembl:ENSECAG00000022011	17	5	0	15	35	33	22	15	3	4	14	34	28	18	6	7	55	6	9	67	23	11	15	22	36	60
100063189	AKAP8	A-kinase anchoring protein 8	-	protein-coding	VGNC:VGNC:15207|Ensembl:ENSECAG00000015084	82	32	5	56	123	84	33	24	33	10	16	53	91	64	6	9	66	22	63	156	72	10	41	53	72	144
100063225	AKAP8L	A-kinase anchoring protein 8 like	-	protein-coding	VGNC:VGNC:15208|Ensembl:ENSECAG00000023532	85	35	33	97	109	67.5	31	20	46	22	35	47	163	71	16	24	48	36	52	105	85	40	77	48	46	126
100061002	AKAP9	A-kinase anchoring protein 9	-	protein-coding	VGNC:VGNC:15209|Ensembl:ENSECAG00000020181	819.5	160	38	502	1537.5	688	416.67	217	157	152	571	1176	819	993	126	116	1271	212	494	2071	697	257.5	509	600	922	2513
100055553	AKIP1	A-kinase interacting protein 1	-	protein-coding	VGNC:VGNC:15210|Ensembl:ENSECAG00000007949	64	22	14	67	123	96	51	47	38	20	33	35	95	46.5	12	21	74	22	51	217.5	79	37	67	87	162	223.5
100068830	AKIRIN1	akirin 1	-	protein-coding	Ensembl:ENSECAG00000012589	110	52	4	84.5	208	172.5	79	66.5	38	21.5	45.5	140	113.5	114.5	18	32.5	176	42.5	62	300.5	84.83	51.5	83	104	183	348.67
100070681	AKIRIN2	akirin 2	-	protein-coding	VGNC:VGNC:15211	123	63	17	79	254	157	84	76	82	25	66	99	130	95	20	33	151	49	75	231	109	49	114	117	143	231
100146418	AKNA	AT-hook transcription factor	-	protein-coding	VGNC:VGNC:15212|Ensembl:ENSECAG00000013443	116	74	105	227	82	53.5	26.5	29.5	79.5	13.5	38	43.5	362.33	132.33	29.17	16	37.5	229.67	135.5	145.5	259	28	292.5	39	52.5	121.67
100052360	AKR1A1	aldo-keto reductase family 1 member A1	-	protein-coding	VGNC:VGNC:15213	112	66	26	146	133	152	82	123.5	60	31.5	39.5	80.5	111	90	22.67	39	88	44	42	171.5	154	52	117	90	70.5	224.5
100065145	AKR1B1	aldo-keto reductase family 1 member B	-	protein-coding	VGNC:VGNC:15214|Ensembl:ENSECAG00000014271	116	39	8	101	150	142	87	76.2	50	22	40	82	115	51	14	28	79	40	65	243.5	148	53	60	118	129	246
100070632	AKR1E2	aldo-keto reductase family 1 member E2	-	protein-coding	VGNC:VGNC:15216|Ensembl:ENSECAG00000003554	60	14	4	59	108	35	21	7	10	3	18	45	42	74	3	3	64	13	28	108	29	7	14	30	51	125
100071914	AKR7A2	aldo-keto reductase family 7 member A2	-	protein-coding	Ensembl:ENSECAG00000032923	74.5	19.5	36.5	94.75	89.83	83	39	114.5	52.5	9	24.5	48.25	96.83	78.75	7.5	27.5	61.5	55	60	144	177.95	33	131	76.75	85	159
100061130	AKT1	AKT serine/threonine kinase 1	-	protein-coding	VGNC:VGNC:15217|Ensembl:ENSECAG00000008264	431.5	184	120	410	498.5	406	273.5	246	289	93	144	240.5	898.5	415	95	102.5	327	344.5	417	781.5	704	184.5	404	456	498	733
100052282	AKT1S1	AKT1 substrate 1	-	protein-coding	VGNC:VGNC:15218|Ensembl:ENSECAG00000023285	75	43	20	88	88	85	68	104	54	30	31	58	152	114	19	26	61	50	65	155	110	53	100	113	100	164
100064671	AKT2	AKT serine/threonine kinase 2	-	protein-coding	VGNC:VGNC:15219|Ensembl:ENSECAG00000008005	204	67	38	187	228	181	77	73	90	34	63	94	335	215	33	41	108	123	179	354	304	49	220	139	166	338
100054961	AKT3	AKT serine/threonine kinase 3	-	protein-coding	VGNC:VGNC:15220|Ensembl:ENSECAG00000019722	2296	96	48	299	1911	1638.5	1424	112	286.5	127	353	510	398	484	73	287	925	132	516	1135	662	165	211	1040	803	1227
100050450	AKTIP	AKT interacting protein	-	protein-coding	VGNC:VGNC:15221|Ensembl:ENSECAG00000020381	56	11	2	30	72	52	20	32	23	10	18	62	42	40	8	10	64.5	20	24	131	58	24	32	50	92.5	130
100052763	ALAD	aminolevulinate dehydratase	-	protein-coding	VGNC:VGNC:15222	60	29	11	62	99	91	40	74	55	18	53	59.67	112.5	104.67	18	48	81	39	72	215	130	32	66.33	97	147	177
100060491	ALAS1	5'-aminolevulinate synthase 1	-	protein-coding	VGNC:VGNC:15223|Ensembl:ENSECAG00000014533	583	144	42	729	513	333	215	228	201	87	270	292	714.5	680	75	127	397	180	523	708	969	190	288	377	477.5	992
100034206	ALB	albumin	-	protein-coding	VGNC:VGNC:49455|Ensembl:ENSECAG00000010305	11	5	0	19	16	16	14	9	5	4	5	20	16	23	4	1.5	21	2	9	28	16	4	17	17.5	22	50
100061848	ALCAM	activated leukocyte cell adhesion molecule	-	protein-coding	VGNC:VGNC:15225|Ensembl:ENSECAG00000018670	1173.7	311	115.33	809.5	4287.5	2382	1428	174	154	221	601	1641.5	1030.5	1292	192	240	2194.5	341	455	3423	797	427	516	1090	1483	3051.5
100055479	ALDH16A1	aldehyde dehydrogenase 16 family member A1	-	protein-coding	VGNC:VGNC:15226|Ensembl:ENSECAG00000023437	47	18	14	47	55	59	25	36	27	11	16	29	66	42	4	10	20	30	32	76	87	11	39	35	26	70
100061213	ALDH18A1	aldehyde dehydrogenase 18 family member A1	-	protein-coding	VGNC:VGNC:15227|Ensembl:ENSECAG00000016847	51	12	4	41	51	37	26	29	17	16	16	22	48	40	5	14	41	12	27	67	74	14	31	43	19	128
100054931	ALDH1A1	aldehyde dehydrogenase 1 family member A1	ALDH-E1|ALDH1|ALHDII|RalDH1	protein-coding	VGNC:VGNC:15228|Ensembl:ENSECAG00000019343	1877	218	118	2432	671.5	907	671	672	474	372	583	1632	1118	2169	354	197	2712.5	568	567	2143.5	1610	551	1435	666.5	969	2301.5
100057072	ALDH1A3	aldehyde dehydrogenase 1 family member A3	-	protein-coding	VGNC:VGNC:15230|Ensembl:ENSECAG00000008871	54	10	3	11	18	26	80	26	127	20	14	86	79	25	10	29	76	8	12	100	33	57	48	47	7	53
100061108	ALDH1L1	aldehyde dehydrogenase 1 family member L1	-	protein-coding	VGNC:VGNC:15232|Ensembl:ENSECAG00000021048	155	56	52	186.5	39	57	28	35	70	16	35	40	214	114	10	8	42	48	63	78	182.5	21	63	49	13	60
100057622	ALDH2	aldehyde dehydrogenase 2 family member	ALDH-E2|ALDHI	protein-coding	VGNC:VGNC:57135|Ensembl:ENSECAG00000017673	490	137	84	489	916.5	829	417.5	304.5	246	155.5	363.5	486.83	500	679.5	174	266.5	722.5	254.5	644.5	1825	900	269.5	433	1072.5	1711.5	1887.5
100073165	ALDH3A2	aldehyde dehydrogenase 3 family member A2	-	protein-coding	VGNC:VGNC:15235|Ensembl:ENSECAG00000011403	460	99	60	474	746	350	188	262	136	48	265.33	455	492	529	51	62	598	145	291	777.5	555	127	413	399	476	810
100053339	ALDH3B1	aldehyde dehydrogenase 3 family member B1	-	protein-coding	VGNC:VGNC:57329|Ensembl:ENSECAG00000007907	142	47	26.5	272.5	99.5	36	57	20	62	12	78	63.5	234.5	201	16	13.5	44	163.5	177.33	165.5	364	63	356	139.5	97	188.5
100147246	ALDH4A1	aldehyde dehydrogenase 4 family member A1	-	protein-coding	VGNC:VGNC:15236|Ensembl:ENSECAG00000011852	27.75	8.5	3.75	25.83	24.58	16.75	12.75	21.75	14	1.75	5.75	7.75	50.75	18.75	1.75	3.25	10.5	14	18.25	31.25	46.5	6.25	19.25	11.75	15.25	37
100067559	ALDH5A1	aldehyde dehydrogenase 5 family member A1	-	protein-coding	VGNC:VGNC:15237|Ensembl:ENSECAG00000020590	49	9	4	36	68	38	11	6	17	8	14	29	56	37	8	3	37	11	18	64	74	7	10	28	33	76
100050834	ALDH6A1	aldehyde dehydrogenase 6 family member A1	-	protein-coding	VGNC:VGNC:15238|Ensembl:ENSECAG00000009453	278	22	10	194	444.65	336.1	134	79	81	39	119	311.4	191.2	234	31	58	377.2	46	131	512.4	233	78	91	254	306	725.95
100063766	ALDH7A1	aldehyde dehydrogenase 7 family member A1	-	protein-coding	VGNC:VGNC:15239|Ensembl:ENSECAG00000010547	182.5	42	7	163	268	178.5	89	77	47.33	49	84	162.5	238	218.33	28	47	184	46	121.5	270.5	214	53	105.5	132	160	417
100060577	ALDH9A1	aldehyde dehydrogenase 9 family member A1	-	protein-coding	VGNC:VGNC:15241|Ensembl:ENSECAG00000012770	363	30	16	256	260	312	149	53	112	61	76	227	181	268	31	46	300	55	134	386	271	85	141	164	130	561
100066121	ALDOA	aldolase, fructose-bisphosphate A	-	protein-coding	VGNC:VGNC:15242|Ensembl:ENSECAG00000003121	858	462.67	79	833	1077.5	723	411	418	439.5	128	363	628	1407.5	1136.5	128	177.5	756.5	350	589	1898	1863	270	445.5	919.5	1263.5	2155.5
100054480	ALDOB	aldolase, fructose-bisphosphate B	-	protein-coding	VGNC:VGNC:15243|Ensembl:ENSECAG00000015932	17	1	3	30	313.5	223	168	10	8	6	21	20	33	64	13	32	22	46	50	58	71	41	49	163	286	107
100147524	ALG1	ALG1 chitobiosyldiphosphodolichol beta-mannosyltransferase	-	protein-coding	Ensembl:ENSECAG00000008022	38	4	7	46.5	54	27	13	25.5	15	4	13	29	71	44	2	4	23	11	21	58	46	11	48	19	31	60
100049892	ALG11	ALG11 alpha-1,2-mannosyltransferase	-	protein-coding	VGNC:VGNC:15245|Ensembl:ENSECAG00000018321	42	13	2	37	104	43	26	12	4	8	21	48	36	42	2	9	76	4	22	116	36	12	24	30	73	141
100146652	ALG12	ALG12 alpha-1,6-mannosyltransferase	-	protein-coding	Ensembl:ENSECAG00000024102	30	15	7	50	60	44	23.33	39.75	27	8	20	25	46	58	4	5	36	14	41	84	90	21	36.5	32	73	92
100058763	ALG13	ALG13 UDP-N-acetylglucosaminyltransferase subunit	-	protein-coding	VGNC:VGNC:15246	67	13	2	34	185	82.5	38	23	11	5	42	100.5	40	42	2	4	123	9	23	174.5	23	10.33	25	43	59	227.5
100058111	ALG14	ALG14 UDP-N-acetylglucosaminyltransferase subunit	-	protein-coding	VGNC:VGNC:15247|Ensembl:ENSECAG00000020146	344.58	68.4	8	181.7	420.8	414.4	202.1	81.2	60.2	79.6	135.4	370.75	176.5	211.1	66.4	92.2	535.9	85.2	144.5	911.8	160.2	96.7	135.65	236.6	456	784.23
100054840	ALG2	ALG2 alpha-1,3/1,6-mannosyltransferase	-	protein-coding	Ensembl:ENSECAG00000011920	81	10	8	71	87	53	32	27	10	4	25	82	42	59	8	7	145	13	18	125	59	19	37	19	69	143
100065925	ALG5	ALG5 dolichyl-phosphate beta-glucosyltransferase	-	protein-coding	VGNC:VGNC:15249|Ensembl:ENSECAG00000024592	22	6	0	27	39	41	26	16	18	9	19	21	22	33	4	7	46	8	10	87	25	17	26	36	38	113
100070118	ALG6	ALG6 alpha-1,3-glucosyltransferase	-	protein-coding	VGNC:VGNC:15250|Ensembl:ENSECAG00000024941	32	3	0	30.5	73	38	18	7	5	6	14	40	23	20	3	4	69	6	5	90	19	4	13	26	55	105
100051152	ALG8	ALG8 alpha-1,3-glucosyltransferase	-	protein-coding	VGNC:VGNC:15251|Ensembl:ENSECAG00000022682	16	5	1	12	39	22	8	17	2	1	8	21	18	19	2	1	33	4	8	47	31	5	11	21	27	59
100070423	ALG9	ALG9 alpha-1,2-mannosyltransferase	-	protein-coding	Ensembl:ENSECAG00000024080	40	5	5	33	114	57	27	35	5	15	19	64.5	57	56	4	13	101	8	24	120	48	14	26	50	107.5	180
100059544	ALKBH1	alkB homolog 1, histone H2A dioxygenase	-	protein-coding	VGNC:VGNC:50584|Ensembl:ENSECAG00000022027	20	8	2	29	81	53	22	18	6	9	13	16	32	28	2	10	34	5	21	57	39	5	18	32	40	68
100055568	ALKBH3	alkB homolog 3, alpha-ketoglutarate dependent dioxygenase	-	protein-coding	VGNC:VGNC:15255|Ensembl:ENSECAG00000010673	27	12	4	37	38	30	12	15	16	7	14	23	75	41	2	5	19	5	19	49	53	7	16	17	40	66
100059659	ALKBH4	alkB homolog 4, lysine demethylase	-	protein-coding	VGNC:VGNC:15256	49	17	31	60	30	44	36	49	35	12	27	36	67	38	6	23	35	16	47	67	65	21	46	50	30	64
100050716	ALKBH5	alkB homolog 5, RNA demethylase	-	protein-coding	VGNC:VGNC:15257|Ensembl:ENSECAG00000018358	631	177	67.83	621.5	688.83	543	255.5	243.67	266	90	233	507.5	964.5	714.5	62	94	668.83	266.5	443	1175.83	1026.83	164	655.33	577.5	634	1320.33
100060277	ALKBH6	alkB homolog 6	-	protein-coding	VGNC:VGNC:15258|Ensembl:ENSECAG00000000190	29.33	6	11.53	34.53	28.25	29	20	25	17	12.2	16	16	38	42	7	6	22.25	8	27	54.95	36	10.25	32.45	32	33	40
100065494	ALKBH7	alkB homolog 7	-	protein-coding	VGNC:VGNC:54255|Ensembl:ENSECAG00000023627	52	20	11	85	91	95	48	82	52	35	41	48	71	69	28	45	53	42	50	132	66	38	87	100	80	107
100061658	ALKBH8	alkB homolog 8, tRNA methyltransferase	-	protein-coding	VGNC:VGNC:15259|Ensembl:ENSECAG00000019425	8	2	0	14	26	29	7	11	4	6	9	13	13	7	2	4	21	5	8	59	15	10	18	10	15	63
100058956	ALMS1	ALMS1 centrosome and basal body associated protein	-	protein-coding	VGNC:VGNC:51274|Ensembl:ENSECAG00000007763	838	168	60	810.7	1719.67	1038	421	322.67	282.33	197	445.33	1298.83	1142.2	986	137.33	169	1273.5	320	501.33	2219.68	1050.5	225	485.5	914.6	1415.87	2829.68
100062351	ALOXE3	arachidonate lipoxygenase 3	-	protein-coding	VGNC:VGNC:15264|Ensembl:ENSECAG00000012771	18.4	17.45	1	20	21.15	8.3	4.05	7	6.8	4.45	5.25	15.9	50.8	18.85	6.15	4.1	14.05	3.35	20.55	60.95	34.6	5.65	7.65	5	15.6	142.8
100068508	ALPK3	alpha kinase 3	-	protein-coding	VGNC:VGNC:15267|Ensembl:ENSECAG00000016283	26	6	9	19	19	9	1	5	11	0	7	13	41.5	15.5	2	0	16	8	11	47	29	3	25.5	15	16	50
100058275	ALPL	alkaline phosphatase, biomineralization associated	-	protein-coding	VGNC:VGNC:50647|Ensembl:ENSECAG00000011467	30	38	10	17	21	22	11	20	27	3	5	30	80	26	2	4	17	7	23	56	18	5	35	22	40	39
100066250	ALS2	alsin Rho guanine nucleotide exchange factor ALS2	-	protein-coding	VGNC:VGNC:15268|Ensembl:ENSECAG00000009855	121	36.5	3	59	268	144	83	33.5	47	16	55.5	88	111	126	12	13	106	23	89	242.5	129	25	44.5	84.5	133	262
100147424	ALS2CL	ALS2 C-terminal like	-	protein-coding	VGNC:VGNC:15269|Ensembl:ENSECAG00000007330	106	38	31	108	80	37.5	29	42	41	11.5	38	40	249.5	90	10	16	45	54	79	151	197	25	98	52	58	141.5
106782613	ALYREF	Aly/REF export factor	-	protein-coding	VGNC:VGNC:56392	105	35	7	80	116	136	88	81	48	27.5	37	75	94	64	20	42	82	32	62	183	105	50	114	107	145.5	160
100054088	AMACR	alpha-methylacyl-CoA racemase	-	protein-coding	-	65	22	3	32	181	292	79	34	25	15	21	73	67	61	12	21	106	10	37	118	70	11	58	147	77	131
100050652	AMBRA1	autophagy and beclin 1 regulator 1	-	protein-coding	VGNC:VGNC:15273|Ensembl:ENSECAG00000023789	105	33	30	116	122	74	52	32	51	20	27	62	186.2	133.5	15	12	52	49	96	132	149	22	95	69	62	153
100072355	AMD1	adenosylmethionine decarboxylase 1	-	protein-coding	VGNC:VGNC:55207|Ensembl:ENSECAG00000011198	254.25	113.67	10.25	177	879.33	473.2	294	173.62	85.58	60.17	307.58	392.83	251.33	338.67	81.03	167	650.67	133.5	400.67	1342.75	251.67	188.75	275.08	663.78	1235.08	1661.42
100068441	AMDHD2	amidohydrolase domain containing 2	-	protein-coding	VGNC:VGNC:58788|Ensembl:ENSECAG00000012571	113	78	68	182	121	96	66	94	77	44	76	74	196	160	38	46	76	80.5	116	270	184	59	129	199	119	238
100054310	AMER1	APC membrane recruitment protein 1	-	protein-coding	VGNC:VGNC:15274|Ensembl:ENSECAG00000004232	110	29	25	74	104	43	34	82	26	17	43	43	142	92	14	19	54	17	81	121.5	118	26	79	68	73	143
100058692	AMER2	APC membrane recruitment protein 2	-	protein-coding	Ensembl:ENSECAG00000000275	9	4	1	9	29	15	15	38	2	3	20	78	6	7	0	4	111	3	12	63	41	10	57	29	16	121
100061759	AMFR	autocrine motility factor receptor	-	protein-coding	VGNC:VGNC:58118|Ensembl:ENSECAG00000015773	204	59	11	181	293	174	109	72	36	24	76	142	212	227	16	22	256	39	114	327	321	65	127	140	182	405
102151043	AMIGO3	adhesion molecule with Ig like domain 3	-	protein-coding	VGNC:VGNC:15279|Ensembl:ENSECAG00000004865	47	33	10	48	41	30	15.5	12	25	5	15	20	114.5	47	2	7	20	20	28	78	73	14	38	22	22	80
100054363	AMMECR1	AMMECR nuclear protein 1	-	protein-coding	Ensembl:ENSECAG00000010802	90	30	8	58	186	147	62	37	30	20	48	132	89	92	16	18	211	33	44	245	101	25	57	108	193	297
100067484	AMMECR1L	AMMECR1 like	-	protein-coding	VGNC:VGNC:15280|Ensembl:ENSECAG00000023095	121.5	37	8	99	225.5	162	98	46	45	18	56.2	142	184.5	124	21	29	192	40	96	440.5	150	35	68	103	182	347
106782539	AMN	amnion associated transmembrane protein	-	protein-coding	-	158	15	224	379	7	17	15	8	150	39	16	35	310.83	183	25	7	31	88	20	41	122	15	70	18	9	9
100069892	AMN1	antagonist of mitotic exit network 1 homolog	-	protein-coding	VGNC:VGNC:52299|Ensembl:ENSECAG00000007078	37	10	0	32	70.5	61.5	26	33	12	12	20	43	27	38	6	12	69	19	19	93	27	22	20	51	53	113
100054069	AMOT	angiomotin	-	protein-coding	VGNC:VGNC:15281|Ensembl:ENSECAG00000015878	212	28	15	138	275	97	69	76	45	30	71	140	208	199	25	22	214	33	89	230	204	54	137	146	193	359
100067270	AMOTL1	angiomotin like 1	-	protein-coding	VGNC:VGNC:54256|Ensembl:ENSECAG00000012681	93	26	15	47	144	102	54	83	46	17	22	44	164	84	8	16	47	17	70	111	102	24	61	52	54	143
100053062	AMOTL2	angiomotin like 2	-	protein-coding	VGNC:VGNC:15282|Ensembl:ENSECAG00000009818	87	58	29	70	110	85	64	96	86	32	37	67	230.5	108	9	18	109	63	110	169	179	38	132	79	57.2	154
100061723	AMPD2	adenosine monophosphate deaminase 2	-	protein-coding	VGNC:VGNC:15284|Ensembl:ENSECAG00000025055	75	38	10	70	129	43	44	64	30	7	18	35	132	81	4	10	71	24	51	116	146	23	46	40	55	160
100055812	AMPD3	adenosine monophosphate deaminase 3	-	protein-coding	VGNC:VGNC:15285|Ensembl:ENSECAG00000000816	113	26	10	94.5	192	96	56	15	31	7	77	100	116	124	16	42.2	149	74	254	494	143	33	127.5	181	298	619
100062918	AMZ2	archaelysin family metallopeptidase 2	-	protein-coding	VGNC:VGNC:15288|Ensembl:ENSECAG00000011450	67	24	2	58	116	83	51	54	38	15	31	41	70	65	19	19	68	25	63	160	79	41	53	100	146	121
100051869	ANAPC1	anaphase promoting complex subunit 1	-	protein-coding	VGNC:VGNC:15289|Ensembl:ENSECAG00000039696	34.53	9.33	4.67	27.17	72.7	43	24.33	29	10.67	6	19.33	35.33	44.17	36	3.67	6.33	50	11.33	19.87	71.33	44.83	11.33	20	34.67	33.17	95.33
100062837	ANAPC10	anaphase promoting complex subunit 10	-	protein-coding	VGNC:VGNC:15290|Ensembl:ENSECAG00000024416	16	9	1	20	48	35	12	18	9	5	12	24	19	22	1	5	43	7	14	57	18	8	14	15	35	68
100055053	ANAPC11	anaphase promoting complex subunit 11	-	protein-coding	Ensembl:ENSECAG00000001140	224	82	93	312	300	305	224	327	127	134	123	178	192	201	83	114	206	89	166	490	159	138	246	423.5	286	371
100053101	ANAPC13	anaphase promoting complex subunit 13	-	protein-coding	Ensembl:ENSECAG00000030928	108.5	31	7.5	96	172	153	84	95.5	45	32	38	114	78	81	18	38	152.5	16	50	305	104	46	102	114	166	263.5
100066106	ANAPC15	anaphase promoting complex subunit 15	-	protein-coding	VGNC:VGNC:15291|Ensembl:ENSECAG00000022080	41	18	7	58	49	47	36	35	22	21	25	33	54	44	9	27	41	22	28	97	55	27	46	92	60	85
100072806	ANAPC16	anaphase promoting complex subunit 16	-	protein-coding	VGNC:VGNC:15292|Ensembl:ENSECAG00000002942	209	44	14	201	437	287	147	180.5	86	88	118	300	174	175	60	77	363.5	52	128	511.5	195	97	205	290.5	324	668
100059767	ANAPC2	anaphase promoting complex subunit 2	-	protein-coding	VGNC:VGNC:15293|Ensembl:ENSECAG00000019216	46	14	22	54	54	30	26	25	32	4	19	28	96	36	8	12	16	13	41	60	82	7	41	43	25	70
100067388	ANAPC4	anaphase promoting complex subunit 4	-	protein-coding	VGNC:VGNC:15294|Ensembl:ENSECAG00000017692	63	12	5	43	138	81	38	46	24	19	34	93	50	52	7	16	126	19	34	194	40	15	26	54	99	204.5
100058548	ANAPC5	anaphase promoting complex subunit 5	-	protein-coding	VGNC:VGNC:15295|Ensembl:ENSECAG00000023913	63	25	3	60.5	73	45	39	26	13	9	37	32	64	68	5	7	45	15	37	99	103	16	29	56	40	98.5
100058376	ANAPC7	anaphase promoting complex subunit 7	-	protein-coding	VGNC:VGNC:49338|Ensembl:ENSECAG00000022848	78	18	10	50	166	105	57	46	21	11	51.5	91	83	101	12	29	128	22	61	233	95	33	50	81	133	257
100058855	ANGEL1	angel homolog 1	-	protein-coding	VGNC:VGNC:15296|Ensembl:ENSECAG00000023551	69.33	16	15	86	72	39	19	53	18	5	41	32	95	60.5	7	6	45	24	28	52	86	16	44	43	49	86
100050459	ANGEL2	angel homolog 2	-	protein-coding	VGNC:VGNC:15297|Ensembl:ENSECAG00000010723	68	16	0	47	239.95	181.75	65.75	55	25	13	49.25	123	85.7	52	13	19	175	20	23	288.7	42	15	58	89	181	355.75
100067146	ANGPTL2	angiopoietin like 2	-	protein-coding	VGNC:VGNC:15301|Ensembl:ENSECAG00000016234	290.33	10	44	143	9	14	22	9	81	19	11	80	151	55	8	26	79	32	117	328.5	16	19	63	23	202	336
100054159	ANGPTL3	angiopoietin like 3	-	protein-coding	VGNC:VGNC:15302|Ensembl:ENSECAG00000008457	39	8	4	40	144	58	29	23	5	6	22	110	19	43	5	2	175.5	8	15	177	29	10	50	47	133	213
100064198	ANK2	ankyrin 2	-	protein-coding	Ensembl:ENSECAG00000024436	80	13	3	89	83.33	23	21	41	14	2	54	35	63	109.5	4	3	58	19	52	66	101	15	65	47	38	82
100062775	ANK3	ankyrin 3	-	protein-coding	VGNC:VGNC:56995|Ensembl:ENSECAG00000009700	242	77	10	246	381	240	158	114.2	45	52	138	336	273	296	19	44	445	61	136	519.67	309	100	188	206	257	652
100069288	ANKAR	ankyrin and armadillo repeat containing	-	protein-coding	VGNC:VGNC:15307|Ensembl:ENSECAG00000003846	32	3	1.25	13	77	27	16	3	0	3	10	14	8	12	1	4	27	4	9	28	3	4	5	15.25	24	36
100073282	ANKDD1B	ankyrin repeat and death domain containing 1B	-	protein-coding	VGNC:VGNC:15309|Ensembl:ENSECAG00000014521	32	25	1	140	147	59	31	24	10	9	52	96	57	130	10	18	152	45	52	176	58	24	67	124	82	236
100070645	ANKFN1	ankyrin repeat and fibronectin type III domain containing 1	-	protein-coding	VGNC:VGNC:15311|Ensembl:ENSECAG00000019701	48	19.5	0	28	50	20.5	11	2	4	5	30	49.5	48	48	3	4.33	47.5	3.5	26	62.5	41	6	12.5	33	18	77
100072709	ANKFY1	ankyrin repeat and FYVE domain containing 1	-	protein-coding	VGNC:VGNC:15312|Ensembl:ENSECAG00000021771	336.5	97	21	252	494.5	298	148	145.5	97	59.5	146	258	397	314	42	48	282	72	192	654.5	403	79	178	254	314	683.5
100070193	ANKH	ANKH inorganic pyrophosphate transport regulator	-	protein-coding	VGNC:VGNC:15313	492	68	41	336	574.5	272	129.2	175	169	39	121	280	439	415	36	47	447	67	159.2	654	412.5	78.2	148	166	493	756
100072419	ANKHD1	ankyrin repeat and KH domain containing 1	-	protein-coding	Ensembl:ENSECAG00000015036	381	89	34.5	318	681	304	166	149	107	70	175	263	510	405	33	61	274	90	298.33	611	466	106	181	284.33	349	804
100061269	ANKIB1	ankyrin repeat and IBR domain containing 1	-	protein-coding	VGNC:VGNC:15314|Ensembl:ENSECAG00000010373	185	46	20	119	393	228	121.5	95	64	47	68	235	221	162	27	43	300.5	61	91	422	159	61	123	133	288	561.5
100061570	ANKLE2	ankyrin repeat and LEM domain containing 2	-	protein-coding	VGNC:VGNC:15315|Ensembl:ENSECAG00000024483	152	36	19	150	249	110	59	70	36	17	61	126	217	194	19	17	202	38	91	314	176	29	108	102	195	387
100146642	ANKMY1	ankyrin repeat and MYND domain containing 1	-	protein-coding	VGNC:VGNC:56531|Ensembl:ENSECAG00000009464	44	29	16	45	47	20	23	10	21	3	30	25	148	69	4	4	17	17	43	46	81	6	77	27	16	71
100052981	ANKMY2	ankyrin repeat and MYND domain containing 2	-	protein-coding	VGNC:VGNC:15316|Ensembl:ENSECAG00000014046	103	29	8	78	138	120	68	38	33	20	39	102	82	86	17	22	108	22	48	139.5	84	38	58	67	93.5	180
100073292	ANKRA2	ankyrin repeat family A member 2	-	protein-coding	VGNC:VGNC:15317|Ensembl:ENSECAG00000021071	44	14	10	44	91	66	35	14	33	12	19	54	69	47	10	24	80.5	18	34	124	55	17	34	57	99	124
100066458	ANKRD10	ankyrin repeat domain 10	-	protein-coding	VGNC:VGNC:15319|Ensembl:ENSECAG00000017363	61	49	2	65	196	105	29	24	33	10	41	70	90	78	7	4	95	17	53	194	78	16	35.5	76	69	222
100050107	ANKRD11	ankyrin repeat domain 11	-	protein-coding	Ensembl:ENSECAG00000029519	369	116.5	100.5	330.5	367	209	128	90	180	50	144.5	155.5	763	343.33	47	41	142	155	301.67	494.5	434	99	332	161	165	487
100049929	ANKRD12	ankyrin repeat domain 12	-	protein-coding	VGNC:VGNC:15320|Ensembl:ENSECAG00000013901	477.33	95	85	306	901.5	827	353	219	220	194	275	654	380	464.5	117	140	710	178	330.5	1392	456	188	375	315	859.5	1550.5
100066442	ANKRD13A	ankyrin repeat domain 13A	-	protein-coding	VGNC:VGNC:15321|Ensembl:ENSECAG00000022194	105	43	9	95	132	97	54	32	39	13	56	86	120	99	9	9	117	33	79	236	132	37	95	94	95	226.5
100053662	ANKRD13C	ankyrin repeat domain 13C	-	protein-coding	VGNC:VGNC:15323|Ensembl:ENSECAG00000016794	245	42	18	148	481	353	142	129	78	47	125	292	215	201	37	59	486	68	132	699.5	189	88	136	250	425	764.5
100059036	ANKRD13D	ankyrin repeat domain 13D	-	protein-coding	VGNC:VGNC:15324	24.5	12	7.5	22.5	12	5	4	11	13	1	7	6	41	17	2	1	13.2	13	14	33	18	2	24	11	23	32
100070343	ANKRD16	ankyrin repeat domain 16	-	protein-coding	VGNC:VGNC:15325|Ensembl:ENSECAG00000020138	60	10	8	34	65	36	16	17	25	10	15	29	76	19	3	9	25	15	24	50	36	8	23	32	33	62
100055546	ANKRD17	ankyrin repeat domain 17	-	protein-coding	VGNC:VGNC:51136|Ensembl:ENSECAG00000007125	421	102	33	313	683	363.5	185	139	112	59	184	352	443	394	40	56	429.5	90	267.5	768	480	102	183	286	384	840
100071652	ANKRD22	ankyrin repeat domain 22	-	protein-coding	VGNC:VGNC:15327|Ensembl:ENSECAG00000022239	8	9	3	11	80	14	2	20	5	3	11	21	15	24	2	10	29	10	9	38	20	6	16	22.5	37	55
100055611	ANKRD27	ankyrin repeat domain 27	-	protein-coding	VGNC:VGNC:15329|Ensembl:ENSECAG00000019736	197	51.5	16	161	237	171.5	79	54.5	66	34	84	172	346	212.5	31	38	219	85	194	454.5	232	64	93	171.5	252	486.5
100052418	ANKRD28	ankyrin repeat domain 28	-	protein-coding	VGNC:VGNC:15330|Ensembl:ENSECAG00000019591	190	25	6	87	688	365	193	77	51	40	63	184	138	150	19	41	271	42	61	420.5	147	43	71	153	193	617
100070835	ANKRD33B	ankyrin repeat domain 33B	-	protein-coding	Ensembl:ENSECAG00000033821	33	90	1	22	286	151	47	9	7	4	10	29	26	40	4	6	45	9	12	150	42	10	23	39	76	256
100630630	ANKRD37	ankyrin repeat domain 37	-	protein-coding	VGNC:VGNC:55348|Ensembl:ENSECAG00000010858	35	11	3	65	52	31	21	37	5	3	17	32	28	29	3	6	50	23	19	63	37	24	85	49	47	63
100062047	ANKRD39	ankyrin repeat domain 39	-	protein-coding	VGNC:VGNC:58912|Ensembl:ENSECAG00000000103	86	27	3	78	175	151	75	48	43	51	58	81	93	68	25	42	123	30	62	273	95	38	54	136	127	210
100070058	ANKRD40	ankyrin repeat domain 40	-	protein-coding	VGNC:VGNC:15336|Ensembl:ENSECAG00000012574	147	31	14	122	222	178	85	76	45	25	58.25	121	162.5	158	24	40	152	46	115	384	164	50	144	146.5	203	384
100061659	ANKRD42	ankyrin repeat domain 42	-	protein-coding	VGNC:VGNC:55780	160	77	24	260	382.5	202	81	60.5	49	20	106	309.5	352.5	286	20	29	362	97	145.33	598	310	56	167.83	178.25	275	673
100070473	ANKRD44	ankyrin repeat domain 44	-	protein-coding	VGNC:VGNC:51435|Ensembl:ENSECAG00000008835	61	15	1	28	69	86	31	5	21	8	17	55	48	33	6	4	63	10	31	135	85	8	21	29	35	128
100060817	ANKRD45	ankyrin repeat domain 45	-	protein-coding	VGNC:VGNC:15337|Ensembl:ENSECAG00000013243	83	27	5.83	119	293.33	130	70.25	50.33	30	13	75	203	103	174	9	17.5	306.5	30.5	75	389.2	156	32.5	153.93	168.7	279.33	473.33
100055980	ANKRD46	ankyrin repeat domain 46	-	protein-coding	VGNC:VGNC:15338|Ensembl:ENSECAG00000013340	161.5	21	14	133	409	266	121	126	69	40	59	232	124	139	31	49	388	47	75	405	120	65	114	201	257.5	504
100060970	ANKRD49	ankyrin repeat domain 49	-	protein-coding	VGNC:VGNC:15339|Ensembl:ENSECAG00000024188	16	8	2	13	58	37	12	17	6	6	13	25	13	12	5	11	33.5	5	10	56	20.25	10	16	27	54	83
100063702	ANKRD50	ankyrin repeat domain 50	-	protein-coding	VGNC:VGNC:15340|Ensembl:ENSECAG00000013698	47	6	2	26	73	55	25	56	21	6	18	68	44	38	1	6	75	5	21	63	47	16	14	34	40	76
100059440	ANKRD52	ankyrin repeat domain 52	-	protein-coding	VGNC:VGNC:15341|Ensembl:ENSECAG00000009511	139	39	15	156	230	147	53	42	62	19	65	89	328	162	14	13	94	47	134	211	223	33	155	100	88	269
100054842	ANKRD54	ankyrin repeat domain 54	-	protein-coding	VGNC:VGNC:56342|Ensembl:ENSECAG00000024838	107	40	40	160	112.2	94.2	45	67.25	85	16	36	75	298.5	128	15	12	75.2	129	97	215.7	263.5	54	264.25	111.2	95.2	170.2
100071064	ANKRD6	ankyrin repeat domain 6	-	protein-coding	VGNC:VGNC:50993|Ensembl:ENSECAG00000021169	71	27	15	45	189	289	119	25	31	12	44	122	121	76	13	18	129	32	62	337	150	29	61	95	86	238
100629193	ANKRD66	ankyrin repeat domain 66	-	protein-coding	Ensembl:ENSECAG00000038904	91	39	6	127.25	185	82	44	28.5	40	6	84	154.2	168	137	9	21	160.5	40	86	388.5	140	26	156.08	103.5	187	306.45
100062898	ANKS1A	ankyrin repeat and sterile alpha motif domain containing 1A	-	protein-coding	VGNC:VGNC:15344|Ensembl:ENSECAG00000019918	253	89.2	35.5	227	372	221.5	89	61	129	36.2	78	125	455	275	37.5	37.2	139	118	247	425.5	366	77	258	182	336	582
100066145	ANKS3	ankyrin repeat and sterile alpha motif domain containing 3	-	protein-coding	VGNC:VGNC:15345|Ensembl:ENSECAG00000005394	38	14	7	37	19	16	14	13	23	3	8	14	72	38	7	7	13	21	14	34	38	6	21	14	14	49
100063895	ANKS6	ankyrin repeat and sterile alpha motif domain containing 6	-	protein-coding	VGNC:VGNC:15347|Ensembl:ENSECAG00000016143	72	31	26	78	86	41	26	46	50	5	36	37	239	95	14	11	54	62	85	122	139	34	113	51	57	110
100058185	ANKUB1	ankyrin repeat and ubiquitin domain containing 1	-	protein-coding	VGNC:VGNC:58746|Ensembl:ENSECAG00000023137	22	10	2	50.2	42	23	19	11	10	3	8	28	44.33	20	3	4	72	4	11	53	46	1	17	19	42	72
100056175	ANKZF1	ankyrin repeat and zinc finger peptidyl tRNA hydrolase 1	-	protein-coding	VGNC:VGNC:15348|Ensembl:ENSECAG00000016473	70	21	16	84	54	72	18	22	33	11	26	35	139	69	6	15	36	21	41	84	86	14	37	43	68	76
100061836	ANO1	anoctamin 1	TMEM16A	protein-coding	VGNC:VGNC:15350|Ensembl:ENSECAG00000020314	62	9	9	63	101	46	27	37	18	2	55	52	92	67	0	8	60	14	55	108	132	21	143.5	35	86	75
100054874	ANO10	anoctamin 10	-	protein-coding	VGNC:VGNC:56713|Ensembl:ENSECAG00000000632	56	10	13	50	149	40	22	14	25	13	30	37	67	45	5	15	50	14	40	129	78	22	26	73	113	174
100055262	ANO6	anoctamin 6	-	protein-coding	VGNC:VGNC:15355|Ensembl:ENSECAG00000012743	409.5	77	26	217	576.5	226.5	153	200	79	39	162	381	404	340	23	39	492.5	76	154.5	649.33	356.5	90	141	271	300.33	980.5
100067683	ANO7	anoctamin 7	TMEM16G	protein-coding	VGNC:VGNC:56532	19	6	7	26	33	18	8	32	18	4	12	14	49	45	12	13	28	32	45.5	102	47	27	80	63	89	124
100146761	ANO8	anoctamin 8	-	protein-coding	VGNC:VGNC:58119|Ensembl:ENSECAG00000014273	48	20	32	63	49	36	16	13	19	14	11	21	156	48	17	14	20	58	39	51	51	28	66	28	25	83
100054456	ANO9	anoctamin 9	TMEM16J	protein-coding	VGNC:VGNC:59235|Ensembl:ENSECAG00000022144	32	10	8	27	22	8.5	3	10.5	8	5	4	14	47.5	37	3	3	22	13	14	30	46	5	29.5	12	17	40
100053718	ANOS1	anosmin 1	-	protein-coding	Ensembl:ENSECAG00000035101	46	4	5	24	57	25	23	20	24	2	12	27	38	10	1	4	26	7	15	37	19	17	19	20	20	34
100065117	ANP32A	acidic nuclear phosphoprotein 32 family member A	-	protein-coding	-	232	38	42	160	275	195	160	178	81	57	82	135	203.5	176	49	57	206.5	80	153	395	244.2	98	323	205	325	324
100064179	ANP32B	acidic nuclear phosphoprotein 32 family member B	-	protein-coding	VGNC:VGNC:56863|Ensembl:ENSECAG00000016772	317.17	77.7	16.83	248	465	457.37	217	331.5	135.5	138.5	149.5	250.5	325	238.5	96.2	149.5	347.17	139	256	776.5	419	157	311.33	367.33	461.67	750
100054493	ANP32E	acidic nuclear phosphoprotein 32 family member E	-	protein-coding	VGNC:VGNC:15356|Ensembl:ENSECAG00000008718	103.5	38.5	21	86.83	225	148.5	73.33	75.5	29.5	24.7	53.5	152.5	74	94.5	20.5	23.5	241	36	47.5	286.5	91	48.5	113	92.5	195	321.83
100050397	ANPEP	alanyl aminopeptidase, membrane	CD13	protein-coding	VGNC:VGNC:15357|Ensembl:ENSECAG00000037098	32.33	10	17.33	40.83	24.5	10.5	6.33	41.33	10.33	3.5	10	11.17	62.5	30.83	3.83	1.83	19.58	17.67	19.83	22.33	76.17	6.33	43.5	17.17	13.67	28.5
100067088	ANTKMT	adenine nucleotide translocase lysine methyltransferase	FAM173A	protein-coding	Ensembl:ENSECAG00000011190	22.5	5	1	29	52	48	30	45	10	8	16	17	33	35	8	20	24	24	27	60	21	14	31	48	45	58
100061334	ANTXR1	ANTXR cell adhesion molecule 1	-	protein-coding	VGNC:VGNC:15358|Ensembl:ENSECAG00000007023	136	31	9	152	150	54	82	61	17	12	101	185	173	191	5	7	289	42	74	336	208	38	225.2	92	269	332
100051770	ANTXR2	ANTXR cell adhesion molecule 2	-	protein-coding	VGNC:VGNC:15359|Ensembl:ENSECAG00000017827	34	30	2	26	64	24	20	7	9	4	17	29	56	20	2	2	30	9	14	64	24	6	17	15	29	66
100033940	ANXA1	annexin A1	-	protein-coding	VGNC:VGNC:57172|Ensembl:ENSECAG00000015794	961.17	281.5	34.5	781	991	737.5	520.5	395	1028.83	262.83	423.5	884	1055.5	900	123.33	163.5	1174.5	234.5	563.5	2414.5	1289.5	362	306	851.5	1103	2595.5
100064425	ANXA11	annexin A11	-	protein-coding	VGNC:VGNC:15360|Ensembl:ENSECAG00000019671	521.17	154	101.33	460.83	615.5	390	242	401.33	189.5	82	209.5	366	540.5	429.67	59	94	353	164.33	322	821	690.5	168.33	420.5	347	563	863.5
100067174	ANXA13	annexin A13	-	protein-coding	VGNC:VGNC:15361|Ensembl:ENSECAG00000021361	4	1	3	10	83	48	7	4	2	1	5	12	8	12	2	2	6	3	7	22	10	2	8	17	15	27
100054320	ANXA2	annexin A2	-	protein-coding	VGNC:VGNC:50573|Ensembl:ENSECAG00000012670	960	532	67	1177	1425	1156.5	840.5	819	356	220	675.5	1218.5	1369.5	1278.5	232	551	1767.5	658.5	1691	5204	1990.5	802.5	1268.5	1643	2694.5	3171.5
100059394	ANXA3	annexin A3	-	protein-coding	VGNC:VGNC:15362|Ensembl:ENSECAG00000018419	88	81	2	76	385.5	212	129.5	114	46	17	54.5	122	126	134	29	29	199	36.5	90	289.5	195	63	74.5	146	212	320.5
100050657	ANXA4	annexin A4	-	protein-coding	VGNC:VGNC:15363|Ensembl:ENSECAG00000012321	643	110	21	457	861	699.5	272	226	208	130	223	521.5	373	477	119	131	909.5	152.5	337	1499.5	387.5	162	273	629.5	1120.5	1934
100072241	ANXA5	annexin A5	-	protein-coding	VGNC:VGNC:15364|Ensembl:ENSECAG00000006429	185	161.5	20	110	238	230	110	154.5	47	25	55	104.5	167	101	20	17	147	31	92.5	195	156	48.5	77	106	157	194
100071569	ANXA6	annexin A6	-	protein-coding	VGNC:VGNC:15365|Ensembl:ENSECAG00000022500	48.5	27	8.5	29	149.5	54.5	39.5	11	15	3.5	19	33.5	61	30.5	9	5	27	9	44	100	95	8	31.5	38	37	91
100072856	ANXA7	annexin A7	-	protein-coding	VGNC:VGNC:15366|Ensembl:ENSECAG00000013554	287	110	16	274	435	328	195	207	131	60	140	335.5	337	258.5	57	67	392	78	247.5	721.5	416	134	168	380	496	765.5
100055508	AOAH	acyloxyacyl hydrolase	-	protein-coding	VGNC:VGNC:15368|Ensembl:ENSECAG00000009261	12	37	2	20	34	21	12	1	6	2	8	17	10	16	0	1	20	6	11	53	43	2	16	9	20	45
100063930	AOC1	amine oxidase copper containing 1	ABP1	protein-coding	VGNC:VGNC:15369|Ensembl:ENSECAG00000022759	7	0	0	14.25	24	4	0	9	1	0.5	14	5	7.5	5	1	0	9	7.5	9	14	8	3	3	14	20.5	13.83
100061428	AOPEP	aminopeptidase O (putative)	C23H9orf3	protein-coding	VGNC:VGNC:49247|Ensembl:ENSECAG00000015883	150.5	83	19	165	407.2	252	141	79	85	42	185	341	597	258	66.5	143.83	552	132	383	1579	269	153	173	536	1022.5	1308.5
100070976	AOX1	aldehyde oxidase 1	-	protein-coding	Ensembl:ENSECAG00000018147	33.5	13	2	8.5	183	162	109	3	2.5	4	8	22.5	41.5	36.5	2.5	4.5	22.5	6	17	45	30.5	7	7	20	20	41.5
100067782	AOX4	aldehyde oxidase 4	-	protein-coding	Ensembl:ENSECAG00000024701	333.25	34	12.5	237.25	265	236	75	2.5	101.5	118	83.5	199.25	221.5	125	43	45	94	41	156	190.5	27	41.5	20.5	80.5	42	168
100072722	AP1AR	adaptor related protein complex 1 associated regulatory protein	-	protein-coding	VGNC:VGNC:15371|Ensembl:ENSECAG00000007498	153	31	7.33	94	270	200	108.5	101	37	26	62	184	104	100	27	44	279.5	28	66	335.33	102	62	99.5	137	256	395
100059054	AP1B1	adaptor related protein complex 1 subunit beta 1	-	protein-coding	VGNC:VGNC:15372|Ensembl:ENSECAG00000019246	138	52	21	113	124	65	47	81	47	16	43	56	182	135	9	10	64	35.5	111	148	211	37	92	76	85	175
100054483	AP1G1	adaptor related protein complex 1 subunit gamma 1	-	protein-coding	VGNC:VGNC:15373|Ensembl:ENSECAG00000012186	385.5	90	41	230	646	385	226	150	91	59	153	335	319	364	53	75	443	65	216	819.5	391	111	200	346	475	943
100052094	AP1G2	adaptor related protein complex 1 subunit gamma 2	-	protein-coding	VGNC:VGNC:15374|Ensembl:ENSECAG00000015018	62	29	11	62	67	31	19	67	21	8	32	38	84	52	10	10	42	28	43	94	122	15	56	63	58	131
100069477	AP1M1	adaptor related protein complex 1 subunit mu 1	-	protein-coding	VGNC:VGNC:15375|Ensembl:ENSECAG00000019502	152	73	38.5	157	183	113	74	92	86	30	59	103	263	185	17	21	124	53	116	284.5	313	54	128	122	155	246
100055078	AP1M2	adaptor related protein complex 1 subunit mu 2	-	protein-coding	VGNC:VGNC:15376|Ensembl:ENSECAG00000023130	301	80	41	290	307	265	154	179	205	77	131	151.5	432	377	84	96	218	105	237	543	446	153	179	291.5	378	502
100060194	AP1S1	adaptor related protein complex 1 subunit sigma 1	-	protein-coding	VGNC:VGNC:51103	103	57	61	118	158	123	94	79	67	34	64	97	148	148	29	40	110	55.5	65	262	173	65	222	139	144	192
100629680	AP1S2	adaptor related protein complex 1 subunit sigma 2	-	protein-coding	VGNC:VGNC:49470|Ensembl:ENSECAG00000011249	656	114.5	23	439.5	1259.5	1017	435	130	254	266.5	247.5	924	404	418	142	187.5	1112	135.5	383	1388.5	355.25	197	265.5	735	606.5	1782.5
100061230	AP1S3	adaptor related protein complex 1 subunit sigma 3	-	protein-coding	VGNC:VGNC:56533	11.33	1.67	0	4.33	22.67	19.33	6.33	7	2	2	2.33	9.33	7	4.67	2	1	21.33	1	4	23.67	4.33	5.33	2	11	24	61.33
100056103	AP2A1	adaptor related protein complex 2 subunit alpha 1	-	protein-coding	VGNC:VGNC:15377|Ensembl:ENSECAG00000007134	239.5	86	77	212	193.5	151	80	70	124	43	96	135	705.5	264	64	58	191	219	537.5	607	411	82	184	200	428	596
100056318	AP2A2	adaptor related protein complex 2 subunit alpha 2	-	protein-coding	VGNC:VGNC:15378|Ensembl:ENSECAG00000014550	226.5	86	37	213	349.5	205	114.5	117	108.5	41	74	130	471.5	265	43	50	162	95	156	411	364	78	133	168.5	265	522
100058050	AP2B1	adaptor related protein complex 2 subunit beta 1	-	protein-coding	VGNC:VGNC:15379|Ensembl:ENSECAG00000009033	367	105	16	399.5	578	287	178	156	126	59	170	311	457	420	34	58.5	344	91	236	810	676	83	289	347.5	698	1109
100058961	AP2M1	adaptor related protein complex 2 subunit mu 1	-	protein-coding	VGNC:VGNC:15380|Ensembl:ENSECAG00000000242	488	148	75	440	592	429	217	333	236	82	182	244	728	544.5	80	113	327	206	387	885	799	154	257	478	604	947
100071193	AP2S1	adaptor related protein complex 2 subunit sigma 1	-	protein-coding	VGNC:VGNC:15381|Ensembl:ENSECAG00000016403	123	65	61	159	171	165	111	158	102	67	85	92	150	197	57	86	113	85	117	308	190	91	147	244	167	292
100065436	AP3B1	adaptor related protein complex 3 subunit beta 1	-	protein-coding	VGNC:VGNC:15382|Ensembl:ENSECAG00000022849	155	65	7	90.2	299	174	97	81	61	25	67.4	167.5	179.4	160	24	30	236	45	113.2	367	232	62	96	156	250	500.4
100068522	AP3D1	adaptor related protein complex 3 subunit delta 1	-	protein-coding	VGNC:VGNC:15384|Ensembl:ENSECAG00000014724	483	200	220.5	589	460	348.5	184	193	298	110	141	222.5	1071	524.5	138	82	267	360.5	399.5	650	924.5	137	502	314	338.5	744.5
100064191	AP3M1	adaptor related protein complex 3 subunit mu 1	-	protein-coding	VGNC:VGNC:15385|Ensembl:ENSECAG00000008103	263	73	21	174	432	347	144	109	57	53	103	314	209.5	218	30	56	456	53.33	131	687.5	237	82	158	235	424	762.5
100050305	AP3M2	adaptor related protein complex 3 subunit mu 2	-	protein-coding	VGNC:VGNC:15386|Ensembl:ENSECAG00000009120	88	22	7	89	122	55	38	47	19	16	59	112	95	107	17	19	110	36	71	220	127	20	88	97	121	239
100073158	AP3S1	adaptor related protein complex 3 subunit sigma 1	-	protein-coding	VGNC:VGNC:15387	63	39	10	47	233.5	224	85	48	43	21	46	151	61	67	22	27.5	214.75	25	34	355	57	46	50	110	220.5	398
100069456	AP3S2	adaptor related protein complex 3 subunit sigma 2	-	protein-coding	VGNC:VGNC:50574|Ensembl:ENSECAG00000024044	60.5	22.5	10	56	108	76.5	38	30.5	19	17.5	29.5	51	105.5	81	10.5	18	54.5	19.5	54	169.5	114.5	26.5	67	68	114.5	178
100059318	AP4B1	adaptor related protein complex 4 subunit beta 1	-	protein-coding	VGNC:VGNC:15388|Ensembl:ENSECAG00000022112	13	5	0	11	24	20	15	9	7	2	5	8	15	18	2	5	18	2	12	36	28	3	12	15	16	33
100055314	AP4E1	adaptor related protein complex 4 subunit epsilon 1	-	protein-coding	VGNC:VGNC:15389|Ensembl:ENSECAG00000022163	69	12	3	50	97	76	29	35	16	13	24	75	61	54	14	6	105	20	30	135	56	23	26	68.5	93	170
100068686	AP4M1	adaptor related protein complex 4 subunit mu 1	-	protein-coding	VGNC:VGNC:15390	21	6	4	29	53	32	13	5	14	0	16	16	68	50	2	4	14	9	32	44	50.5	6	19	20	21	49
100050137	AP4S1	adaptor related protein complex 4 subunit sigma 1	-	protein-coding	VGNC:VGNC:15391|Ensembl:ENSECAG00000021753	21	4	1	21	31	39	14	21	14	10	11	36	21	9	5	15	42	8	15	66	12	16	15	23	38	46
100057559	AP5B1	adaptor related protein complex 5 subunit beta 1	-	protein-coding	Ensembl:ENSECAG00000035192	28	23	9.8	53	37	46	18	17	32	3	16	20	84	43	6	9	11	33	37	69	62	6	28	20	23	63
100050758	AP5M1	adaptor related protein complex 5 subunit mu 1	MUDENG	protein-coding	VGNC:VGNC:15392|Ensembl:ENSECAG00000017818	123	26	7	71	185	131	50	32	34	25	40	101	98	86	13	16	134	17	49	220	74	24	35.5	83	142	273
100052366	AP5S1	adaptor related protein complex 5 subunit sigma 1	-	protein-coding	VGNC:VGNC:15393|Ensembl:ENSECAG00000025082	59	11	16	63	48	40	30	22	20	17	29	18	70	45	8	16	37	18	40	80	72	16	79	50	52	71
100060677	AP5Z1	adaptor related protein complex 5 subunit zeta 1	-	protein-coding	VGNC:VGNC:15394|Ensembl:ENSECAG00000015133	34	11	10	53	27	23	12	13	27	7	13	21	98	43	10	6	29	22	38	71	80	14	48	24	25	63
100052552	APAF1	apoptotic peptidase activating factor 1	-	protein-coding	VGNC:VGNC:15395|Ensembl:ENSECAG00000024703	62	27	5	53	125	86	29	27	22	13	40	85	55	47	5	11	119	12	44	145	54	21	25.5	53.5	73	165
100146445	APBA3	amyloid beta precursor protein binding family A member 3	-	protein-coding	VGNC:VGNC:59379|Ensembl:ENSECAG00000021308	48	12	29	36	43	24	13	22	40	10	13	19	89	45	11	14	10	32	34	44	58	18	35	30	27	54
100069964	APBB1	amyloid beta precursor protein binding family B member 1	-	protein-coding	VGNC:VGNC:15398|Ensembl:ENSECAG00000014015	9	1	1	14	11	14	6.33	5	8	2	12	8	21	9	5	3	6	6	7	37	28	4	29	12	10	52
100065539	APBB1IP	amyloid beta precursor protein binding family B member 1 interacting protein	-	protein-coding	VGNC:VGNC:15399|Ensembl:ENSECAG00000022742	20	24	7	8	34	27	10	8	4	2	12	23	16	26	1	4	24	8	12	55	43	3	13	11	15	43
100054890	APBB2	amyloid beta precursor protein binding family B member 2	-	protein-coding	VGNC:VGNC:15400|Ensembl:ENSECAG00000020719	89	22	6	37	84	203.5	91	46	20	18	33	121	117	69	16	20	95	22	94	214	60	30	42	48	78	164
100064431	APC	APC regulator of WNT signaling pathway	-	protein-coding	VGNC:VGNC:55399|Ensembl:ENSECAG00000009003	238	57	8	187	457	197	105	68	86	35	127.5	260	303	229	15	34	298	42	106	415	187	57	80	186	202	492
100055678	APCDD1	APC down-regulated 1	-	protein-coding	VGNC:VGNC:15401	39	34	13	7	35	82	25.2	13	11	3	21	64	62	77	5	11	68	24	81	287	66	9	31	21	71	302
100053100	APEH	acylaminoacyl-peptide hydrolase	-	protein-coding	VGNC:VGNC:15403|Ensembl:ENSECAG00000012420	79	18	8	88	93	58	33	53	36	8	32	40	117	73	19	28	51	28	59	96	120	26	56	70	83	136
100072588	APEX1	apurinic/apyrimidinic endodeoxyribonuclease 1	-	protein-coding	VGNC:VGNC:15404|Ensembl:ENSECAG00000022325	142	57	11	156	257	205	128	128	58	23	79	128	161	143	14	24	154	48	114	234	200	56	135	145	131	251
100062550	APEX2	apurinic/apyrimidinic endodeoxyribonuclease 2	-	protein-coding	VGNC:VGNC:15405|Ensembl:ENSECAG00000026921	55	21	2	51	76	65	24	36	29	14	17	33	73	52	17.33	11	29	17	40	73	82	23	30	42	46	74
100054581	APH1A	aph-1 homolog A, gamma-secretase subunit	-	protein-coding	VGNC:VGNC:15406|Ensembl:ENSECAG00000012998	67	30	3	60	185	63	52	57	27	5	34	65	108	94	12	18	99	25	43	157	115	30.5	83	94	142	144
100067205	APH1B	aph-1 homolog B, gamma-secretase subunit	-	protein-coding	VGNC:VGNC:15407|Ensembl:ENSECAG00000001985	16	11	3	40	106	47	16	26	4	5	18	81	30	44	4	12	131	10	14	165	46	7	26	37	103.5	188
100050009	API5	apoptosis inhibitor 5	-	protein-coding	VGNC:VGNC:15408|Ensembl:ENSECAG00000000753	303	59	20.5	200	488	374	190.5	145.5	78	51	109	335	181	245	38	43	497	73	132	711.5	244.5	84	210.5	207	418	863.5
100060978	APIP	APAF1 interacting protein	-	protein-coding	VGNC:VGNC:58120|Ensembl:ENSECAG00000006357	29	10	2	50	73	57	21	35	16	9	19	43	41	37	8	10	57	11	24	115	52	14	34	54	75	112
100061683	APLF	aprataxin and PNKP like factor	-	protein-coding	VGNC:VGNC:51276|Ensembl:ENSECAG00000013246	21	4	5	18	42	47	16	21	11	7	14	33	29	36	10	6	33	11	15	62	37	7	19	42	45	66
100072668	APLP2	amyloid beta precursor like protein 2	-	protein-coding	VGNC:VGNC:15411|Ensembl:ENSECAG00000021265	392	68	48.5	402.5	593.5	296.5	194.5	139	73	40.5	187.5	293	335	408	44	49.5	515.5	91	198	597	426.5	89.5	263.5	274.5	395	644
100057777	APMAP	adipocyte plasma membrane associated protein	-	protein-coding	VGNC:VGNC:15412|Ensembl:ENSECAG00000014524	119.5	26	12	106	231.5	77	71	82	25	11	39	80	122	107	10	17	169	26	61	231	183	45	89	93	153	278
100062583	APOA1	apolipoprotein A1	-	protein-coding	VGNC:VGNC:15413|Ensembl:ENSECAG00000009752	116	4	16	68.5	14	35	11	0	29	10	6	12	12	6	8	11	31	3	12	11	13	1	3	12	7	14
100302571	APOBEC3Z2E	apolipoprotein B mRNA-editing enzyme-catalytic polypeptide-like 3Z2e	-	protein-coding	-	46.5	17.5	1	12	27	21.83	10	10	30	0	13.5	7.75	31.5	25	5	14.33	21.67	10	18.5	59.5	31.5	20	10.5	36	27	44.5
100051909	APOBEC4	apolipoprotein B mRNA editing enzyme catalytic polypeptide like 4	-	protein-coding	VGNC:VGNC:15419|Ensembl:ENSECAG00000019734	58	15	2	64	101	60.5	35	25	15	6	36	118	104	100	2	8	160	21	45	177	103	15	45	71	103	237
100066345	APOBR	apolipoprotein B receptor	-	protein-coding	VGNC:VGNC:15420|Ensembl:ENSECAG00000016962	19	14	9	26.5	14	13	7	4	9	6	3.5	9	25	18	6	0	12	20	21	46	65	8	54	4	14	30
100069410	APOD	apolipoprotein D	-	protein-coding	VGNC:VGNC:15421|Ensembl:ENSECAG00000022047	24	8.25	9	7	15	33	59	21.25	6	4	3	21	56.33	6	1	4	6	14	25	63	7	11.58	12	7	29.25	32.25
100065481	APOE	apolipoprotein E	-	protein-coding	VGNC:VGNC:50996|Ensembl:ENSECAG00000008236	36	15	48	42	89	41	37	428	10	18	15	17	46	9	5	1	12	32	15	45	40	32	91	24	9	55
100069335	APOL6	apolipoprotein L6	-	protein-coding	VGNC:VGNC:51918	22.5	46	6.5	17.5	10.5	11.5	12.5	9	11.5	2	11.5	18	45.5	19.5	1.5	2.5	19.5	11	21	52.5	51	9.5	20	10	16	47
100060141	APOO	apolipoprotein O	-	protein-coding	VGNC:VGNC:15425|Ensembl:ENSECAG00000013441	43.5	17	2	72.5	109	123.5	88.5	47	21	14	29.5	57	46	50.5	19	33	71.5	27	45.5	186	39.5	27	43	107	82	111.5
100072334	APOOL	apolipoprotein O like	-	protein-coding	VGNC:VGNC:15426|Ensembl:ENSECAG00000009229	18.5	6.9	0.25	11.83	33.23	36.35	11.65	12.73	9.35	4.25	8.85	22.05	13.35	21.1	4.45	3.98	37.9	5.45	13.7	61.95	27.95	8.33	14.8	18.98	42.75	61.45
100066294	APP	amyloid beta precursor protein	-	protein-coding	VGNC:VGNC:15428|Ensembl:ENSECAG00000021011	1400.83	124	262.13	1408.13	3255.5	976.7	651.23	456.33	287	119.2	363.4	858.33	804.2	1182.9	100.33	132.53	1611.73	378.4	670.5	1556.2	1224.5	307.6	1077.47	639.07	1037.33	1945.17
100071336	APPBP2	amyloid beta precursor protein binding protein 2	-	protein-coding	VGNC:VGNC:15429|Ensembl:ENSECAG00000016822	481	88	15.5	233.5	644	505	197.33	201.5	100	64	130	415.33	264	322	42	70.5	660	79	144	914.5	223	122.5	179	264	585.5	1059
100058653	APPL1	adaptor protein, phosphotyrosine interacting with PH domain and leucine zipper 1	-	protein-coding	VGNC:VGNC:15430|Ensembl:ENSECAG00000017473	193	37	10	161	438	324	125	120	51	43	92	284.5	160.5	155	31	50	382	52	105	634	165	59	104	231	360	664
100068170	APPL2	adaptor protein, phosphotyrosine interacting with PH domain and leucine zipper 2	-	protein-coding	VGNC:VGNC:15431|Ensembl:ENSECAG00000020564	569	122	31.5	470	742	482.5	245.33	138.17	173	66.5	183	404.2	577	447	45.5	79.5	451.33	102.5	318	733.5	451.5	83	137.5	330.5	291.33	742.5
100051212	APRT	adenine phosphoribosyltransferase	-	protein-coding	VGNC:VGNC:51140|Ensembl:ENSECAG00000026808	74	41	8	72	70	80	44	148	45	28	23	39	88	64	21	29	60.5	32	44	135	106	30	54	72	89	118
100068091	APTX	aprataxin	-	protein-coding	VGNC:VGNC:15432|Ensembl:ENSECAG00000012674	47	26	9.35	66	67	70	53	62.7	23	20	23	25	72	58	6.2	16	50	17.2	25	131	61	36.95	44.73	51.65	85.5	100.2
100069916	AQP1	aquaporin 1 (Colton blood group)	-	protein-coding	Ensembl:ENSECAG00000008979	27	1	54	12	1728	225	188	6	34	20	253	39	83	74	38	223	118	83	2162.5	1946.5	239	95	537	1026	1242	2578
100053851	AQP3	aquaporin 3	-	protein-coding	VGNC:VGNC:49126	12	9	6	28	18	11	7	55	15	11	25	34	28	18	4	2	37	13	19	80	93	11	86	32	24	41
100051905	AQP4	aquaporin 4	-	protein-coding	VGNC:VGNC:15433|Ensembl:ENSECAG00000004242	323	23	4	56	197	18	143	25	21	3	160	146	158	491	9	10	315	7	65	205.5	505	216	280.2	228	97	225
111767458	AQP5	aquaporin 5	-	protein-coding	-	7	5	4	13	12	22	2	1	15.5	5	16	62	32	15	1	4	45.5	2	12	57	32	4	52	49	3	50.5
100054508	AQP9	aquaporin 9	-	protein-coding	VGNC:VGNC:15436|Ensembl:ENSECAG00000012789	0	17	0	29.2	8	1	3	14	2	0	7	10	5	2	0	1	19	2	7	11	2	2	3	8	25	19
100057637	AQR	aquarius intron-binding spliceosomal factor	-	protein-coding	VGNC:VGNC:15437|Ensembl:ENSECAG00000016399	145	31	11	90	288	167	74	78	35	26	66	146	147	135	10	27	186	27	83	282	137	32	61.5	129	125	370
100061212	ARAF	A-Raf proto-oncogene, serine/threonine kinase	-	protein-coding	VGNC:VGNC:15438|Ensembl:ENSECAG00000023903	228	58	66	216	209	153	97	64	98	36	72	123	293	176	31	29	113	83	178	364	274	65	142	139	199	327
100052506	ARAP1	ArfGAP with RhoGAP domain, ankyrin repeat and PH domain 1	CENTD2	protein-coding	VGNC:VGNC:15439|Ensembl:ENSECAG00000016491	170	104	46.33	166	210.5	135	66.33	77	78.5	24	46	91	360.5	143	26.33	14	82	93	131	176	264	58	191	96	83	231.5
100065339	ARAP2	ArfGAP with RhoGAP domain, ankyrin repeat and PH domain 2	-	protein-coding	VGNC:VGNC:15440|Ensembl:ENSECAG00000018069	775	158	22	498	1039	872	374.33	205	275	218	268	950	615	471	76	187	963	159	444	1649	473	229	205.33	548	682	1928
100072169	ARAP3	ArfGAP with RhoGAP domain, ankyrin repeat and PH domain 3	-	protein-coding	VGNC:VGNC:15441|Ensembl:ENSECAG00000015544	12	17	0	11	22	6	4	0	5	0	5	9	18	10	0	1	12	11	11	32	24	2	7	9	14	38
100063087	ARCN1	archain 1	-	protein-coding	VGNC:VGNC:15442|Ensembl:ENSECAG00000019849	622	220.5	35	535	990.5	791	415	286	199.5	104	309	642	668	664.33	74	121	802	198	408	1477	829	217	409	591	820	1814
100050528	AREG	amphiregulin	-	protein-coding	VGNC:VGNC:49479|Ensembl:ENSECAG00000022525	4	12	0	1	22	5	2	14	2	0	0	6	6	3	2	4	8	12	8	37	1	6	6	13	36	36
100051130	AREL1	apoptosis resistant E3 ubiquitin protein ligase 1	-	protein-coding	VGNC:VGNC:15443|Ensembl:ENSECAG00000018631	130	32	11.5	128	196.83	92	51	68	30	13	47.5	120	164	160	6	21	115	17	57	285	194	21	87	118	126	331
100060911	ARF1	ADP ribosylation factor 1	-	protein-coding	Ensembl:ENSECAG00000032327	1094	319	129	1003	1089	976	594	574	499	247	352	590	1187	980.5	240	353	802	415	729	1647.5	1305.5	348	978.5	991	1050	1761
100049809	ARF2	ADP-ribosylation factor 2	-	protein-coding	Ensembl:ENSECAG00000009563	68	29	13	62	90	89	55	62	19	13	35	74	87	73	14	15	85	28	49	185	97	26	81	75	94	178
100051578	ARF3	ADP ribosylation factor 3	-	protein-coding	Ensembl:ENSECAG00000008273	395.5	139	25	333	706	437	209	235	133.2	65	205	363	438	491	72	70	568.33	177	309.5	1222	644.5	145.5	572	522	878	1635.5
100050816	ARF4	ADP ribosylation factor 4	-	protein-coding	VGNC:VGNC:15444|Ensembl:ENSECAG00000005229	689.25	197.25	33.33	453.25	1062.5	1000	502	326.5	207	156.5	263	786	493	449.5	121	221.33	1092	179.83	362	1765.58	487	252.5	376.75	609	899.25	1687
100056654	ARF5	ADP ribosylation factor 5	-	protein-coding	VGNC:VGNC:15445|Ensembl:ENSECAG00000020291	63	11	3	54	44	51	40	38	37	28	19	30	75	65	22	25	70	28	34	104	60	38	79	49	80.5	78
100065920	ARF6	ADP ribosylation factor 6	-	protein-coding	VGNC:VGNC:15446|Ensembl:ENSECAG00000005219	816	221.5	65	446	1218	1080.5	451	293	270	168	297	825.5	580.5	488	152.5	257	1089	241.5	488	2206.5	531.5	364.5	478	891.5	1932.5	2832
111770054	ARFGAP1	ADP ribosylation factor GTPase activating protein 1	-	protein-coding	Ensembl:ENSECAG00000038435	69	24	36	61	82	72	48	42	33	10	34	38	100	51	19	21	43	48	68	130	116	35	99	62	63	123
100051105	ARFGAP2	ADP ribosylation factor GTPase activating protein 2	-	protein-coding	VGNC:VGNC:15447|Ensembl:ENSECAG00000024744	200.5	61	86	211.5	238	161	95	160	92	36	62	112.5	255.5	182.5	29	45	125	78	122	297	261	59	252.5	174	180	326
100071070	ARFGAP3	ADP ribosylation factor GTPase activating protein 3	-	protein-coding	VGNC:VGNC:15448|Ensembl:ENSECAG00000023901	270.67	104	30	156	323	446	174.67	93.5	88	109	75	268.67	244	199	79	69	329.5	72	169	559	220	118	156.5	181	277	671
100063272	ARFGEF1	ADP ribosylation factor guanine nucleotide exchange factor 1	-	protein-coding	VGNC:VGNC:15449|Ensembl:ENSECAG00000016412	472	110	21	295.5	1046.5	543	252	300.5	143	87	216	556	382	394	65	81	679	114	193.5	896.5	370	146	238.5	340	465	1264.5
100071351	ARFGEF2	ADP ribosylation factor guanine nucleotide exchange factor 2	-	protein-coding	VGNC:VGNC:15450|Ensembl:ENSECAG00000023909	208	43	15	141.33	322	161	97	57.33	40	13	90	152	194.5	208	24	26	199	46	123	322.5	178	46	88.33	143	179	496
100073198	ARFGEF3	ARFGEF family member 3	KIAA1244	protein-coding	VGNC:VGNC:15451|Ensembl:ENSECAG00000011074	228	66	18	160	236	105	65	42	52	14	100	179	371	220	9	19	259.5	48	92	338	293	38	84	134	108	370
100629457	ARFIP1	ADP ribosylation factor interacting protein 1	-	protein-coding	VGNC:VGNC:15452|Ensembl:ENSECAG00000022286	289	40	10	206	400	304	157	89	76	74	87	260	173	202	26	41	392	62	100	553	179	60	90	209.25	310.5	645.1
100055212	ARFIP2	ADP ribosylation factor interacting protein 2	-	protein-coding	VGNC:VGNC:15453|Ensembl:ENSECAG00000019888	85	30	11	101	95	87	67	60	27	18	42	65	154	95	12	19	73	30	90	191	123	36	82	93	76	183
100146495	ARFRP1	ADP ribosylation factor related protein 1	-	protein-coding	VGNC:VGNC:51511|Ensembl:ENSECAG00000019636	43	20	6	34	37	33	14	16	32	14	10	28.5	71.5	41	6	12	30	17	38	81	80.5	14	19	32	29	66
100034051	ARG2	arginase 2	-	protein-coding	VGNC:VGNC:15455|Ensembl:ENSECAG00000016534	49.5	44	2	51	146.5	161.5	66	36.5	24	15	41	61.5	64	65	18	20	105	22	51	299	110.5	35.5	81.5	131.5	203.5	689.5
100051338	ARGLU1	arginine and glutamate rich 1	-	protein-coding	Ensembl:ENSECAG00000018194	197	49	38	128	332	283	102	96	54	41	65	178	191	138	20	35	330	80	102	390.75	116	75	156	105	214	414
100050810	ARHGAP1	Rho GTPase activating protein 1	-	protein-coding	VGNC:VGNC:15456|Ensembl:ENSECAG00000009844	165	52	29	155	183	120	74	89	52	28	78	75.5	149	165	15	25	110	71	104	232	264	39	156.33	133	129	278
100070647	ARHGAP10	Rho GTPase activating protein 10	-	protein-coding	VGNC:VGNC:15457|Ensembl:ENSECAG00000016629	54	9	5	42	95	75	38	32	29	19	19	43	81	51	13	32	53	25	59	120	79	28	51	61	111	182
100055065	ARHGAP12	Rho GTPase activating protein 12	-	protein-coding	VGNC:VGNC:15458|Ensembl:ENSECAG00000014289	160	65	15	146.5	448	347	141.5	166.5	85	59	131	361	219	193	43	77	421	81	192	922.5	197	115	112	243	403.5	1001
100069347	ARHGAP17	Rho GTPase activating protein 17	-	protein-coding	VGNC:VGNC:15460|Ensembl:ENSECAG00000017234	108	32	17	116	183.5	90	53	29	48	12	36	64	194	108	19	17	81	36	80	199	146	13	69	64	114	229.5
100073070	ARHGAP18	Rho GTPase activating protein 18	-	protein-coding	VGNC:VGNC:15461|Ensembl:ENSECAG00000024764	124.5	62	13	174.5	409	197	109	68.5	48	21	108	215.5	175	207	26	20	361	46	107	488.5	231	53	197.5	227	245	624
100070751	ARHGAP19	Rho GTPase activating protein 19	-	protein-coding	Ensembl:ENSECAG00000011823	17	3	0	23	29	23	12	19	8	4	14	25	16	34	6	4	20	8	9	44	30	9	17	14	29	60
100066007	ARHGAP21	Rho GTPase activating protein 21	-	protein-coding	VGNC:VGNC:15463|Ensembl:ENSECAG00000011309	248.5	62	27	206	407.5	176	102	43	76	29	111	164.5	364	248	14	26	223	61	139	370	237	52	128	152	191	468
100061509	ARHGAP25	Rho GTPase activating protein 25	-	protein-coding	VGNC:VGNC:15465|Ensembl:ENSECAG00000009153	15	11	4	12	30	15	12	5	8	0	8	14	11	14	3	1	12	3	9	42	43	4	8	6	9	42
100072093	ARHGAP26	Rho GTPase activating protein 26	-	protein-coding	VGNC:VGNC:15466|Ensembl:ENSECAG00000012336	62	71	8.5	70	78	53	31	18	19	13	27	54	80	85	8	6	51	15	83	118	116	18	43	29	45	147
100050074	ARHGAP27	Rho GTPase activating protein 27	-	protein-coding	VGNC:VGNC:15467|Ensembl:ENSECAG00000005990	483	120.5	165.5	587	199	122	78.5	72.5	241.5	50	126	196	760.5	525	49	40.5	154.5	195.5	252.5	348.5	545	106.5	470.5	165	139.5	375
100051002	ARHGAP29	Rho GTPase activating protein 29	-	protein-coding	VGNC:VGNC:15469|Ensembl:ENSECAG00000009393	71.5	21	7	54	167	107	69	72	9	16	57	109	89.5	103.5	12	15	163	26	53	265.5	94.5	39	47	73	165	267
100066336	ARHGAP30	Rho GTPase activating protein 30	-	protein-coding	VGNC:VGNC:15470|Ensembl:ENSECAG00000011890	39	91	16	36	44	20	24	6	15	8	18	23	42	33	4	1	15	27	32	88	81	9	50	21	18	66
100071056	ARHGAP31	Rho GTPase activating protein 31	-	protein-coding	VGNC:VGNC:15471|Ensembl:ENSECAG00000007228	60	42	11	111.33	80	46	32	60	37	8	21	61	171	143	8	12	67	31	67	195	126	36	94	46	57	165
100072600	ARHGAP32	Rho GTPase activating protein 32	-	protein-coding	Ensembl:ENSECAG00000025137	556.5	92	40.5	499	727	638	228	170.5	199	113	211	508	605	475.5	56	103	597.2	125	296	875.83	414	112	278.25	501.5	496	1006
100059898	ARHGAP33	Rho GTPase activating protein 33	-	protein-coding	Ensembl:ENSECAG00000017019	9	1	2.5	12	12	2	4	13	6	0	3	6	26	14	2	0	4	11	9	9	22	1	22	5	6	13
100065944	ARHGAP35	Rho GTPase activating protein 35	-	protein-coding	VGNC:VGNC:15472|Ensembl:ENSECAG00000017712	318	104	81.2	326	428.2	284	132	107	166	54	122	178	706	314	50	46	182	183	339	466	593	91	409	239	227	522
100064564	ARHGAP39	Rho GTPase activating protein 39	-	protein-coding	VGNC:VGNC:15474|Ensembl:ENSECAG00000024412	301	100	146	334	184	124	58	33	128	38	93	119	676	240	46	37	131	213	181	269	333	55	324	144	116.33	335
100057993	ARHGAP4	Rho GTPase activating protein 4	-	protein-coding	VGNC:VGNC:15475|Ensembl:ENSECAG00000023201	39	14	9	30	28	19	16	5	12	1	4	12	33	24	0	0	8	12	26	45	49	1	20	6	10	33
100068652	ARHGAP42	Rho GTPase activating protein 42	-	protein-coding	VGNC:VGNC:55785|Ensembl:ENSECAG00000005829	87	19	4.5	53	220.5	111	90	82.5	35	18	65	128	78	79	4	10	140	26	35	174	96.5	33	87.5	81	93.5	218.5
102149595	ARHGAP45	Rho GTPase activating protein 45	-	protein-coding	VGNC:VGNC:59144|Ensembl:ENSECAG00000010977	27	33	18	23	19	13	7	3	19	3	11	11	49	29	13	2	9	33	25	51	79	5	44	10	15	50
100056199	ARHGAP5	Rho GTPase activating protein 5	-	protein-coding	VGNC:VGNC:15477|Ensembl:ENSECAG00000017271	1573	240	132.25	1034.25	3415.25	2548	1060.25	750	434	474	912.5	3073.75	1393.5	1259.25	308	362.25	3219.25	547.5	881.25	4453	1089.25	491.25	1082	1374	3068.75	5555.25
100629845	ARHGAP8	Rho GTPase activating protein 8	-	protein-coding	Ensembl:ENSECAG00000017155	122	39	26.5	68	102.5	51	35	53	42	15	28	53	164	98	9	11	61	45.5	56	151.2	97	30	88.5	49	58	131.5
100050388	ARHGAP9	Rho GTPase activating protein 9	-	protein-coding	VGNC:VGNC:15479|Ensembl:ENSECAG00000011864	12	22	5	9	15	12	5	5	7	1	5	9	12	10	3	4	13	6	5	47	30	2	11	6	15	35
100049942	ARHGDIA	Rho GDP dissociation inhibitor alpha	-	protein-coding	VGNC:VGNC:15480|Ensembl:ENSECAG00000020501	539.5	224	115	645	729	601	309	315	239.5	97	239	364	751	644.5	90	114	434	279	554.5	1219	1138.5	211	845.5	605	628.5	1154
100064001	ARHGDIB	Rho GDP dissociation inhibitor beta	-	protein-coding	VGNC:VGNC:15481|Ensembl:ENSECAG00000013788	117	112	15	86	117	161	65	48	32	12	55	80	68	85	19	6	138	25	72	352	213	30	128	53	100	233
102150569	ARHGEF1	Rho guanine nucleotide exchange factor 1	-	protein-coding	Ensembl:ENSECAG00000035888	88	61	24	94	84	59.5	39	29	41	3	24	32	155	107	11	8	30	53	86	116	150	19	70	46	60	116
100065281	ARHGEF10	Rho guanine nucleotide exchange factor 10	-	protein-coding	VGNC:VGNC:55349|Ensembl:ENSECAG00000015384	27	9	6	33	32	17	12	24	14	8	10	20	60	31	10	3	22	15	26	60	47	8	30	18	59	46
100052916	ARHGEF10L	Rho guanine nucleotide exchange factor 10 like	-	protein-coding	VGNC:VGNC:15482|Ensembl:ENSECAG00000005015	150.5	48	79.5	184	123	71	46	72	113	14	37	47	459	109	22.5	19	50	127	120	153	273.5	29	158.5	92	67	146
100064689	ARHGEF11	Rho guanine nucleotide exchange factor 11	-	protein-coding	VGNC:VGNC:15483|Ensembl:ENSECAG00000022117	185	53	35	169	247	103	52	41	73	16	48	70	393	184	22	14	85	85	133	250	200	41	104	100	124	332
100071503	ARHGEF12	Rho guanine nucleotide exchange factor 12	-	protein-coding	VGNC:VGNC:15484|Ensembl:ENSECAG00000022702	837	226	43	609	1628.5	831.5	467.5	281	231	110.5	369.5	860.5	1030.5	965.5	86	146.5	1096	231	641.5	2113.75	971.5	228.5	570	788	1305.5	2386.83
100073056	ARHGEF15	Rho guanine nucleotide exchange factor 15	-	protein-coding	VGNC:VGNC:15485|Ensembl:ENSECAG00000015545	64	2	12	61	16	11	6	14	34	7	4	21	110	57	5	8	6	13	26	18	51	2	16	8	6	26
100060769	ARHGEF16	Rho guanine nucleotide exchange factor 16	-	protein-coding	VGNC:VGNC:15486|Ensembl:ENSECAG00000015621	141	39	79	158	123	102	50	56	73	28	28	51	404	117	35	18	56	127	146	192	223	32	94	60	67	154.5
100065731	ARHGEF17	Rho guanine nucleotide exchange factor 17	-	protein-coding	VGNC:VGNC:59145|Ensembl:ENSECAG00000008571	13	7	1	29	24	11	9	23	4	1	11	8	92	24	1	4	4	24	20	14	50	12	45	17	17	18
100066300	ARHGEF18	Rho/Rac guanine nucleotide exchange factor 18	-	protein-coding	Ensembl:ENSECAG00000039852	181	72	127	207	166	153	90	53	108	42	43	100	545	238	76	31	111	209	215	319	338	70	289	109	177	418
100053592	ARHGEF19	Rho guanine nucleotide exchange factor 19	-	protein-coding	VGNC:VGNC:15487|Ensembl:ENSECAG00000024002	26	9	5	28	33	10	9	38	16	4	12	23	42	33	0	2	13.5	7	24	41	37	5	26	17	12	43
100057582	ARHGEF2	Rho/Rac guanine nucleotide exchange factor 2	-	protein-coding	VGNC:VGNC:15488|Ensembl:ENSECAG00000013759	238	126	31	222	408	272.5	162	136	98	40	106	152	360	244	22	42	153	91.5	153	332	345	67	236	190	184	343
100054189	ARHGEF26	Rho guanine nucleotide exchange factor 26	-	protein-coding	VGNC:VGNC:58747|Ensembl:ENSECAG00000025019	31	11	6	19	26	28	15	22	13	2	7	52	48	73	5	5	36	10	31	80	46	13	28	19	63	97
100073291	ARHGEF28	Rho guanine nucleotide exchange factor 28	-	protein-coding	VGNC:VGNC:15490|Ensembl:ENSECAG00000017689	708	186	90	803	1055.33	1069	442	262	363.5	190	407	746.5	1542.5	966.5	159	272.5	809	343	932.5	1621.5	1031.5	281	412.5	791	903.5	1513
100051041	ARHGEF3	Rho guanine nucleotide exchange factor 3	-	protein-coding	VGNC:VGNC:15491|Ensembl:ENSECAG00000015058	102	43	6	74	186	104	62.5	43	41	17	67	148	125	116.33	17	22	165	33	75	456	174	40.5	71	124	338	463
100629693	ARHGEF33	Rho guanine nucleotide exchange factor 33	-	protein-coding	VGNC:VGNC:58913|Ensembl:ENSECAG00000018712	7	1	2	21.33	26	20	8	8	2	0	6	31	8	9.5	0	2	25	5	4	35	8	4	10	11	23	34
100071691	ARHGEF37	Rho guanine nucleotide exchange factor 37	-	protein-coding	VGNC:VGNC:15492|Ensembl:ENSECAG00000022738	59	6	14	50	88	47	17	15	21	9	18	23	85	50	5	6	34	18	29	67	62	7	38	40	45	66
100073042	ARHGEF38	Rho guanine nucleotide exchange factor 38	-	protein-coding	VGNC:VGNC:58621|Ensembl:ENSECAG00000011171	57	18	3	41	144	109	60	14	15	14	28	54	83	60	12	13	96	14	24	110	79	7	22	57.5	41	104
100072713	ARHGEF40	Rho guanine nucleotide exchange factor 40	-	protein-coding	VGNC:VGNC:15494|Ensembl:ENSECAG00000021434	34	6	4	23	37	21	10	30	7	2	9	8	97	17	4	3	8	11	34	27	30	7	15	19	9	35
100058328	ARHGEF5	Rho guanine nucleotide exchange factor 5	-	protein-coding	Ensembl:ENSECAG00000021664	144	44	21	159	204	100	48	32	62	25.5	50	57	299	146	11	19	86	71	149	212	158	47	153	108	124	272
100056622	ARHGEF6	Rac/Cdc42 guanine nucleotide exchange factor 6	-	protein-coding	VGNC:VGNC:15495|Ensembl:ENSECAG00000011914	40	21	4	36	101	54	19	11	3	6	25	59	31	38	3	3	81	5	36	133	98	9	21.5	22	49	142
100066489	ARHGEF7	Rho guanine nucleotide exchange factor 7	-	protein-coding	VGNC:VGNC:15496|Ensembl:ENSECAG00000019366	129	39	9	83	162	122	53	46	51	28	43	78	197	143	13	20	82	45	94	206	133	23	99	96	129	219
100054217	ARHGEF9	Cdc42 guanine nucleotide exchange factor 9	-	protein-coding	VGNC:VGNC:15497|Ensembl:ENSECAG00000014934	295	44	19.5	205	204	214	81	67.33	86	33.2	73	125	193	158	25	39	137	51	96	222	196	34	111.2	129	107	251.2
100071048	ARID1A	AT-rich interaction domain 1A	-	protein-coding	VGNC:VGNC:15498|Ensembl:ENSECAG00000017991	734.75	151.5	160.5	681.5	928.75	588.83	260	280	296	97	265	373.5	1076.5	599.25	86	102.75	429.25	265.95	515.75	935.08	828	157.5	392.5	423.75	395.75	1095.75
100061001	ARID1B	AT-rich interaction domain 1B	-	protein-coding	VGNC:VGNC:15499|Ensembl:ENSECAG00000000518	458.08	86.5	93.5	438	699.45	698.33	395.03	128.5	184.5	47.5	190.5	318.75	726.33	412.75	49	63.75	360.75	184.25	352.75	829.08	619	127	334.5	332.25	448.08	811.75
100055426	ARID2	AT-rich interaction domain 2	-	protein-coding	VGNC:VGNC:15500|Ensembl:ENSECAG00000019032	346	78	18	270	674	412.33	211	133	92	72	189	363	363	315	42	82	383	65	202	631	298	73	159	311	323	656.5
100147532	ARID3A	AT-rich interaction domain 3A	-	protein-coding	VGNC:VGNC:84442|Ensembl:ENSECAG00000011779	44	23	25.2	28	33.2	13	13.33	6.25	13	6	19	12	84.9	35.7	10	9	20	26	28.5	82.67	29	11.9	50	16	43.25	100
100051675	ARID3B	AT-rich interaction domain 3B	-	protein-coding	VGNC:VGNC:15501	35	14	13	38	74	46	20	8	19	7	7	20	71	24	2	8	23	16	24	64	48	6	24	37	30	91.5
100051059	ARID4A	AT-rich interaction domain 4A	-	protein-coding	VGNC:VGNC:15502|Ensembl:ENSECAG00000019256	108	35	6	76.5	176.5	129.5	56.2	50.83	27.5	29.5	61	147.2	102.5	92.5	11.5	26	156	24	64	237	101	38.5	78	73	152	266.5
100058766	ARID4B	AT-rich interaction domain 4B	-	protein-coding	VGNC:VGNC:15503|Ensembl:ENSECAG00000017836	163	62	8	110	349.2	204	135	86	53	42.2	75	171	191.25	120	30	37	222	45	117	380.5	162	56	122	145	213	387.5
100062248	ARID5A	AT-rich interaction domain 5A	-	protein-coding	VGNC:VGNC:15504|Ensembl:ENSECAG00000023667	119	88	49	182	119	92	49	48	56	17	69.5	49	220	154	30	15	56	118	115	219.5	225	26	173	90	90	212
100072374	ARID5B	AT-rich interaction domain 5B	-	protein-coding	VGNC:VGNC:15505|Ensembl:ENSECAG00000019795	2620.5	414	225	1426	4537	2501	1717	366	572	360	1092	2309	3405.5	2232	289	531	2693	716	2086	7879.5	1942.2	585	963	1965	4200	6140.25
100063423	ARIH1	ariadne RBR E3 ubiquitin protein ligase 1	-	protein-coding	VGNC:VGNC:51477|Ensembl:ENSECAG00000019466	256	75	36.6	186.2	575.7	467.1	218.4	164	115	68.6	161	379	246	260.7	61.6	97.2	503	99.4	160.2	915.5	221	101.4	202.2	330	557.53	886.5
100053691	ARIH2	ariadne RBR E3 ubiquitin protein ligase 2	-	protein-coding	VGNC:VGNC:15506|Ensembl:ENSECAG00000010851	105	41	8	114	212.5	154	87	60.5	44	20	47	108	132	126	18	35	135	33	87	296.5	160	30.75	93.75	143	192.5	344
100052976	ARL1	ADP ribosylation factor like GTPase 1	-	protein-coding	VGNC:VGNC:15507|Ensembl:ENSECAG00000000372	215	85	6	223	473	403.5	160	153.5	71	55	133	398	213	221	50	78	608.5	76	152	769	191	120	252.5	330	466	763
100068932	ARL10	ADP ribosylation factor like GTPase 10	-	protein-coding	VGNC:VGNC:55400|Ensembl:ENSECAG00000029432	75	13	6.67	69	64	48	24	40.33	26.5	9	17	36	93	59	4	6	46	20	33	99	70	12	40	34	54	98
100072908	ARL13B	ADP ribosylation factor like GTPase 13B	-	protein-coding	VGNC:VGNC:15510|Ensembl:ENSECAG00000014459	128	33	4	128.33	236	215	85	91	34	34	63	261	128.33	169	38	17	362	52	72	392	138	57	120	127	225	442
100072557	ARL14EP	ADP ribosylation factor like GTPase 14 effector protein	-	protein-coding	VGNC:VGNC:15512|Ensembl:ENSECAG00000019214	229.5	49	8	157	332	332	140	106	59	31	93	286	160	232.5	29	49	367	67.5	130.2	555	230	76	162	210.2	421	611
100062980	ARL15	ADP ribosylation factor like GTPase 15	-	protein-coding	VGNC:VGNC:15513|Ensembl:ENSECAG00000014970	130	29	3	99	287.33	360.33	182	45	45	53	67	183	98	107	26	43	258.33	24	49	486.67	83	43	95.33	181	219	382.33
100629157	ARL16	ADP ribosylation factor like GTPase 16	-	protein-coding	VGNC:VGNC:15514	62	19	7	30	65	41	25	29	20	10	26	44	86.33	67	6	6	61	17	39	101.33	67	13	48	34	64	119
100056286	ARL2	ADP ribosylation factor like GTPase 2	-	protein-coding	VGNC:VGNC:97695|Ensembl:ENSECAG00000018075	126	38	29	153	119	127	83	102	68	41	54	68	163	142	22	32	63	87	126	248	180	55	139	172	147	194
100062265	ARL2BP	ADP ribosylation factor like GTPase 2 binding protein	-	protein-coding	VGNC:VGNC:58441|Ensembl:ENSECAG00000016621	397	139	44	303	651	488.5	287	333	162	112	181	456.5	426	424	72	106.2	543	157	263.5	1131	516	191	385.5	488	773	1239.5
100059896	ARL3	ADP ribosylation factor like GTPase 3	-	protein-coding	VGNC:VGNC:15515|Ensembl:ENSECAG00000000300	86	20	2	79	135.5	105	69	79	31	23	52	71	53	74	18	25	116	20	48	272	46	29	43	127	130	213.5
100052666	ARL4A	ADP ribosylation factor like GTPase 4A	-	protein-coding	VGNC:VGNC:15516|Ensembl:ENSECAG00000019333	66	20	11	57	83	72	35	35	21	9	27	80	42	53	7	7	92	13	18	148	43	18	77	38	62	146
100057460	ARL4C	ADP ribosylation factor like GTPase 4C	-	protein-coding	VGNC:VGNC:15517	109.5	62	14	42	1099	245	264	528	35.5	16	46	92	68	64	9	38	123	20	85	202	84	84	143	179	187	252
100051867	ARL4D	ADP ribosylation factor like GTPase 4D	-	protein-coding	VGNC:VGNC:15518|Ensembl:ENSECAG00000001021	36.5	3	2.5	18.5	13.5	10.5	9.5	2	9	18.5	9	12	14	13.5	2	4	29.5	2	6.5	32	6.5	9	5	11.5	25.5	39
100050291	ARL5A	ADP ribosylation factor like GTPase 5A	-	protein-coding	VGNC:VGNC:15519|Ensembl:ENSECAG00000023672	184	45	12	132	826	488	220	187	53	44	143	502.5	160.33	216.5	35	65	848.5	79	105	1116	162	105.5	172	332	892.5	1379.5
100068038	ARL5B	ADP ribosylation factor like GTPase 5B	-	protein-coding	VGNC:VGNC:15520|Ensembl:ENSECAG00000009195	82	56	11	49	294	225	97.5	67.5	38	23.5	46	193	73	89	11	25	264	23	32.5	361	44	38	36	128	284	462
100072567	ARL6	ADP ribosylation factor like GTPase 6	-	protein-coding	VGNC:VGNC:15522	128.5	37	4	110	380	239	82	56	17	23	64	281.5	83	148	20	31	425.25	56	55	683.5	102	53	80.2	182	486	748.5
100050211	ARL6IP1	ADP ribosylation factor like GTPase 6 interacting protein 1	-	protein-coding	VGNC:VGNC:58789|Ensembl:ENSECAG00000018811	330.5	111.5	48	394.83	918.83	478	212	230.17	65	68	288	851.5	408.5	500	38.5	48.5	1364.5	124.5	220.5	1453	462	131.5	505	439.33	1139.33	1439.83
100058978	ARL6IP4	ADP ribosylation factor like GTPase 6 interacting protein 4	-	protein-coding	VGNC:VGNC:50912|Ensembl:ENSECAG00000023197	58.2	15.2	11.6	58.8	84.8	73.2	53.7	54.2	40.4	16.2	19.6	37.8	86.9	50.2	17	22.2	35.2	40.2	31	136	63.4	42.4	57.2	69.4	76	86.2
100053342	ARL6IP5	ADP ribosylation factor like GTPase 6 interacting protein 5	-	protein-coding	VGNC:VGNC:15523|Ensembl:ENSECAG00000008774	271	38	38	170.5	230	210	117.2	58	45	57	86	568	118	131	11	39	468	39	57	496	87	69	123	98	250	369
100050511	ARL6IP6	ADP ribosylation factor like GTPase 6 interacting protein 6	-	protein-coding	VGNC:VGNC:15524|Ensembl:ENSECAG00000007580	32	14	1.5	21	84	53	13.5	20	11	11	12	60	31	34	2	9	95	13	17	93	30	10	30	24	66	113
100052198	ARL8A	ADP ribosylation factor like GTPase 8A	-	protein-coding	VGNC:VGNC:58121|Ensembl:ENSECAG00000021194	31	12.5	4	17	30	30	17	10	11	5	15	16	28	28	5	8	14	24	20	51	30	9	34	21	24	37
100052748	ARL8B	ADP ribosylation factor like GTPase 8B	-	protein-coding	VGNC:VGNC:15525|Ensembl:ENSECAG00000013084	215	42.5	15.33	169.5	489.5	365	133.5	126.5	72	43	120	329	192	213	33	67.5	531.5	76.5	98.5	779	189	87.5	173	260	499.5	797.5
100052510	ARMC1	armadillo repeat containing 1	-	protein-coding	VGNC:VGNC:15526|Ensembl:ENSECAG00000022099	84	25	0	55	181	123	70	54	21	17	38	110	70	78	12	22	182	21	54	232	69	22	46	95	151	295
100058288	ARMC10	armadillo repeat containing 10	-	protein-coding	VGNC:VGNC:49374|Ensembl:ENSECAG00000011461	457	109.5	51.83	315	724.75	623.33	338	385	195.5	103	171	449.5	415	402	88	228	593.83	126.83	283	1030.08	535	184	283.5	560.5	618	1086
100053594	ARMC12	armadillo repeat containing 12	-	protein-coding	VGNC:VGNC:15527|Ensembl:ENSECAG00000011493	22	12	5	97	15	32	7	5	25	9	10	44	137	40	8	2	41	22	20	91	128	3	73.5	17	34	87
100072196	ARMC2	armadillo repeat containing 2	-	protein-coding	VGNC:VGNC:15528|Ensembl:ENSECAG00000024506	73	23	11	112	109	43	29	30	31	7	50	90	134	126	7	9	122	35	61	205.5	132	15	61	57	109	196.5
100066680	ARMC3	armadillo repeat containing 3	-	protein-coding	VGNC:VGNC:15529|Ensembl:ENSECAG00000013576	123	46	5	264.67	287.67	117.67	39.33	30.67	43	12.67	122.33	225.17	189.67	287.83	8.33	18.67	272.67	40.17	121	433.17	331	26.67	94.67	176.83	179.33	481.5
100055205	ARMC4	armadillo repeat containing 4	-	protein-coding	VGNC:VGNC:15530|Ensembl:ENSECAG00000015255	51	20	5	57	106	48	28	18	9	8	55	75	64	75	7	8	100	29	42	154	69	14	57	68.5	88	174.5
100064673	ARMC5	armadillo repeat containing 5	-	protein-coding	VGNC:VGNC:15531|Ensembl:ENSECAG00000009891	17	7	8	9	26	19	6	8	3	1	9	9	32	15	2	3	3	13	26	23	36	10	24	15	16	39
100052109	ARMC7	armadillo repeat containing 7	-	protein-coding	VGNC:VGNC:15532|Ensembl:ENSECAG00000021003	51	25	23	59	71	27	23	41	16	6	20	33	91	39.5	4	6	24	17	38	71.2	56	10	71	48	56	94
100066776	ARMC8	armadillo repeat containing 8	-	protein-coding	VGNC:VGNC:15533|Ensembl:ENSECAG00000014265	86	21	7	76	170	113	39	40	22	26	48	105.33	130	113	21	19	138	24	60	260	102	39	45	75	147	297
100064101	ARMC9	armadillo repeat containing 9	-	protein-coding	VGNC:VGNC:15534|Ensembl:ENSECAG00000001583	116	40	30	170	181	90	29	35	50	13	59	78	296	164	16	4	83	65	107	202	235	23	112	86	86	249
102148146	ARMCX1	armadillo repeat containing X-linked 1	-	protein-coding	Ensembl:ENSECAG00000023779	28	5	3	16	24	29	23	19	4	1	6	17.5	16	21	2	3	25	6	11.5	52	21	8	11	18	45	50
100060746	ARMCX2	armadillo repeat containing X-linked 2	-	protein-coding	VGNC:VGNC:58991|Ensembl:ENSECAG00000024150	176	12	17	87	365.5	348	164	65	35	43	96	118	129	254	45	63	315	37	103	395	191	42	35	257	368	428
100057749	ARMCX3	armadillo repeat containing X-linked 3	-	protein-coding	VGNC:VGNC:55416|Ensembl:ENSECAG00000001648	173.7	47	14.5	91	311	235	111	112.5	34.2	41.53	80.2	221.83	150.5	155.7	16	35	324	32.5	79.5	411	157	71	67	153	258.5	529
100065876	ARMH1	armadillo like helical domain containing 1	C2H1orf228	protein-coding	VGNC:VGNC:50659|Ensembl:ENSECAG00000024264	26	12	8	49	30	46	20	15	16	7	22	24	46	24	4	7	33	10	19	53	49	10	31	40	32	55
100070070	ARMH3	armadillo like helical domain containing 3	C1H10orf76	protein-coding	VGNC:VGNC:49190|Ensembl:ENSECAG00000020347	129.2	44	19	83	186	79	41	22	36	24	49	91	154.5	123	9	24	115	36	70	249	115	24	83	79	177	279.2
100063142	ARMT1	acidic residue methyltransferase 1	C31H6orf211	protein-coding	VGNC:VGNC:15535|Ensembl:ENSECAG00000015349	40	18	1	30	142	99	41	11	13	6	19	54	33	49	16	17	84	19	25	243	40	25	28	60	177	292
100059178	ARNT	aryl hydrocarbon receptor nuclear translocator	-	protein-coding	VGNC:VGNC:50801|Ensembl:ENSECAG00000009602	216	45	17.7	190	392	290	122	111	73.5	38	107	203	257	200	27	39	311	72	184	454	238	62	122.5	171	323	558.5
100067423	ARNT2	aryl hydrocarbon receptor nuclear translocator 2	-	protein-coding	VGNC:VGNC:56996|Ensembl:ENSECAG00000015748	594	112	99	402	2107	1496.5	805	30	188	56	91	84	632	218	36	83	119	124	337.5	292	617	84	157	447.5	271	934
100034115	ARNTL	aryl hydrocarbon receptor nuclear translocator like	BMAL1	protein-coding	VGNC:VGNC:55790|Ensembl:ENSECAG00000012118	29	12	2.33	16	50	50.5	26	11	4	2	14	22	31.2	34	5	2	30	12.2	27	75	32	4	27	20	25	67
100069111	ARNTL2	aryl hydrocarbon receptor nuclear translocator like 2	-	protein-coding	VGNC:VGNC:54639|Ensembl:ENSECAG00000009925	5	3	0	3	22	8	8	8	7	3	8	13.33	11	9	5	3	28	2	9	46	11	1	8	18	36	57
100059256	ARPC1A	actin related protein 2/3 complex subunit 1A	-	protein-coding	VGNC:VGNC:49486	557.5	172.83	31.5	538	856	773	354	337.5	327.33	244	218	497.5	684	472.5	194	233.5	644	223	415.5	1219	674.5	287.5	423	639	768.5	1429.5
100059292	ARPC1B	actin related protein 2/3 complex subunit 1B	-	protein-coding	VGNC:VGNC:15536|Ensembl:ENSECAG00000024991	333.33	256.33	61.67	265.25	439.67	404.92	232.67	172	201.67	109.33	151	260.83	755.45	378.83	96.67	142.83	337.08	203.33	364.83	940.5	560.83	150.33	264.17	482.67	639.62	750.33
100058331	ARPC2	actin related protein 2/3 complex subunit 2	-	protein-coding	VGNC:VGNC:15537|Ensembl:ENSECAG00000011456	567.5	330	54	435	895	1000	498	319	261	207	441.5	1052.5	1588	1065	265	378	1432.5	427.5	894	4487.5	1113	398	476	895	1921	3345.5
100058336	ARPC3	actin related protein 2/3 complex subunit 3	-	protein-coding	VGNC:VGNC:15538|Ensembl:ENSECAG00000020416	566.75	162.25	40.33	458.08	714.75	618.58	364.75	392.58	199.25	132.83	266.75	562.5	373.83	445	120.83	174.5	769.5	163.58	315	1159.33	484	222.33	443.95	604.92	792	916
100051848	ARPC5	actin related protein 2/3 complex subunit 5	-	protein-coding	VGNC:VGNC:15539|Ensembl:ENSECAG00000019128	317.53	123.33	15	268.33	496.83	432.25	268.67	178.67	128.67	73.67	139.67	335.83	266.33	345.33	70.33	116.67	496.67	88.33	187.67	839.17	257.33	137.33	181.33	413	447.92	774.5
100067289	ARPC5L	actin related protein 2/3 complex subunit 5 like	-	protein-coding	VGNC:VGNC:15540|Ensembl:ENSECAG00000009791	76	27	3	59	79	71	47	46	35	17	27	48	60	62	17	29	58	27	53	154	58	35	90	66	99	148
102149083	ARPIN	actin related protein 2/3 complex inhibitor	C1H15orf38	protein-coding	Ensembl:ENSECAG00000023388	192	55	36	206	167	126	78	175	86	62	75	104.33	307	223	43	55	134	109	166	248	350	80	300	175	227	292.5
100069511	ARPP19	cAMP regulated phosphoprotein 19	-	protein-coding	VGNC:VGNC:15541	546.5	133	33	328	1291	936	359	419.5	160	123	288	923	397	482.5	131	164	1464	177	364.5	1872	386	197.5	314	722.5	1413	2078
100064657	ARRB1	arrestin beta 1	-	protein-coding	VGNC:VGNC:15543|Ensembl:ENSECAG00000017459	47	26	4	41	42	28	20	7	17	4	22	18	42	35	1	1	20.33	12	37	61	85	8	24	19	18	54
100072892	ARRB2	arrestin beta 2	-	protein-coding	VGNC:VGNC:15544|Ensembl:ENSECAG00000018471	61	32	5	62.5	81	40	27	38	34	13	31	31	90	60	5	10	38.5	22	41	121	96	17	54	62	42	119.5
100059025	ARRDC1	arrestin domain containing 1	-	protein-coding	VGNC:VGNC:15545|Ensembl:ENSECAG00000013420	173	70	143	208	136	96	31	118	95	28	48	88	438	172	23	23	83	91	100	204	306	64	267	104	109	223
100070547	ARRDC2	arrestin domain containing 2	-	protein-coding	VGNC:VGNC:58123|Ensembl:ENSECAG00000016486	233	56	79	321	165	232	115	29	101	34	79	108	627	270	66	57	129	213	291.5	399	500	63	275	132	183.5	390
100065030	ARRDC3	arrestin domain containing 3	-	protein-coding	VGNC:VGNC:15546|Ensembl:ENSECAG00000019506	704	178	65.5	416	1319	787.4	465	314.6	289	184	357	824	548	542	101	205.2	1177	139.5	275.5	1080	386	218	447	530.2	1087.5	1542
100055139	ARRDC4	arrestin domain containing 4	-	protein-coding	VGNC:VGNC:15547|Ensembl:ENSECAG00000009400	1392.5	321	88	959	2549	2423.5	1118	209	443	517	956	1491.5	1154	2008	373.5	589	3368	421	791	3356	1105	382	575	1629	1094	1851
100056911	ARSA	arylsulfatase A	-	protein-coding	VGNC:VGNC:49487|Ensembl:ENSECAG00000020104	74	14	15	57	48	28	32	53	19	13	36	43	76	62	5	8	46	12	25	95	94	9	57	34	19	73
100073268	ARSB	arylsulfatase B	-	protein-coding	VGNC:VGNC:15549|Ensembl:ENSECAG00000020847	85	20	8	69	189	76	35.5	26.5	28	10	36	74	115	75	10	22	99	23	56	171.5	121	16	51	65	138	205
100064719	ARSH	arylsulfatase family member H	-	protein-coding	VGNC:VGNC:49443|Ensembl:ENSECAG00000012190	31	2	1	18	23	2	6	3	7	2	6	4	33	52	2	4	6	10	11	8	35	5	9	9	9	8
100073230	ARSK	arylsulfatase family member K	-	protein-coding	VGNC:VGNC:15551|Ensembl:ENSECAG00000024881	152	15	3.5	128.5	136	80.5	43	16	21	28	81	166.5	57	114.5	21	24	308.5	20	36	348	63	27	45.2	81	174	269.4
100064693	ARSL	arylsulfatase L	ARSE	protein-coding	VGNC:VGNC:55095|Ensembl:ENSECAG00000010384	143	27	2	55	30	55	41.5	12	11	17	18	58	52	40	11	10	62	8	22	113	48	8	29	21	107.5	173.5
100051066	ART3	ADP-ribosyltransferase 3 (inactive)	-	protein-coding	VGNC:VGNC:15553|Ensembl:ENSECAG00000007900	6	1	0	27	13	9	4	10	3	0	7	15	14	17	1	1	19	2	7	15	14	5	19	13	13	22
100060950	ARV1	ARV1 homolog, fatty acid homeostasis modulator	-	protein-coding	VGNC:VGNC:15555|Ensembl:ENSECAG00000016519	39	11	2	36	66	59	28	30	25	10	21	59	49	44	6	8	88	16	20	124	52	18	28	67.5	118	165
100050796	ARVCF	ARVCF delta catenin family member	-	protein-coding	VGNC:VGNC:50446|Ensembl:ENSECAG00000026951	46.5	8	18	33	32	22.5	16.5	13.5	17.5	6	9	13	95.5	27.5	4	3	20.5	24.5	27	22.5	36	9	49	14	20	42.5
100069819	AS3MT	arsenite methyltransferase	-	protein-coding	VGNC:VGNC:15556|Ensembl:ENSECAG00000018722	59	11	1	35	50	34	35	55	23.5	4	17	23	47	51	6	11	28	12	9	42	28	15	33	37	39	42
100054433	ASAH1	N-acylsphingosine amidohydrolase 1	-	protein-coding	VGNC:VGNC:15557|Ensembl:ENSECAG00000030398	37.67	9.67	3.83	26.7	56.17	45.87	25.9	22.67	9	15.67	33	107.07	58	49.83	9.67	11.33	102.67	11.67	29.67	110.67	40	14.67	30.67	36.17	75.33	89.75
100068654	ASAP1	ArfGAP with SH3 domain, ankyrin repeat and PH domain 1	DDEF1	protein-coding	VGNC:VGNC:15558|Ensembl:ENSECAG00000016246	51	31	8	35	51	31	19	24	19	7	15	28	52	37	3	6	36	17	31	105	61	10	32	20	50	134
100072516	ASAP2	ArfGAP with SH3 domain, ankyrin repeat and PH domain 2	DDEF2	protein-coding	VGNC:VGNC:15559|Ensembl:ENSECAG00000024278	350	57	20	292	553	431	170	130	90	70.33	91	366	340	245	39	65	454	58	154	683.2	228	81	161	235	312	824
100071599	ASAP3	ArfGAP with SH3 domain, ankyrin repeat and PH domain 3	DDEFL1	protein-coding	VGNC:VGNC:15560|Ensembl:ENSECAG00000007189	43	17	14	48	53	20	14	12	21	14	10	20	158	50	10	6	15	34	40	33	86	11	48	24	42.5	32
100070388	ASB13	ankyrin repeat and SOCS box containing 13	-	protein-coding	VGNC:VGNC:15565|Ensembl:ENSECAG00000016117	52	19	9	48	99	64	36	24	25	29	25	44	105	76	19	12	69	14	44	102	98	24	41	71	40	137
100058612	ASB14	ankyrin repeat and SOCS box containing 14	-	protein-coding	VGNC:VGNC:15566|Ensembl:ENSECAG00000012739	20	6	2.5	27.5	38.5	22.5	7.5	8.5	4	2.5	22.5	38.5	54.5	39.5	1	1	46.5	3	11.5	46.5	24	7	18.5	21	15	83
100052747	ASB3	ankyrin repeat and SOCS box containing 3	-	protein-coding	Ensembl:ENSECAG00000022145	58	15	3	48	188	113	42	42	22	15	28	68	52	50	11	24	117	19	26	165	48	25	30	60	110	177
100052021	ASB4	ankyrin repeat and SOCS box containing 4	-	protein-coding	VGNC:VGNC:15571|Ensembl:ENSECAG00000022256	49	1	1	60	76	108	22	16	30	19	27	117	54	72	13	20	113	23	36	107.5	57	13	19	47	43	171
100069992	ASB6	ankyrin repeat and SOCS box containing 6	-	protein-coding	VGNC:VGNC:15573|Ensembl:ENSECAG00000018213	81	21	36	85	79	69	35	48	44	11	28	32	121.5	74	18	13	35	43	59	106	111	22	78	58	56	120
100050201	ASB7	ankyrin repeat and SOCS box containing 7	-	protein-coding	VGNC:VGNC:15574|Ensembl:ENSECAG00000003905	62	11	2	54	151	100	50	43	22	8	35	125	74	56	14	14	174	20	48	193	59	20	53	63	123	226
100050927	ASB8	ankyrin repeat and SOCS box containing 8	-	protein-coding	VGNC:VGNC:15575|Ensembl:ENSECAG00000022302	43	9	1	27	59	55	24	24	14	12	12	39	42	53	4	9	53	7	21	80	43	13	18	32	44	100
100072800	ASCC1	activating signal cointegrator 1 complex subunit 1	-	protein-coding	VGNC:VGNC:15577|Ensembl:ENSECAG00000017211	43	12	0	31	48.5	42	15	14	11	7	11	27	43	45	7	3	51	9	23	88	52	16	26	44	60	102
100058860	ASCC2	activating signal cointegrator 1 complex subunit 2	-	protein-coding	VGNC:VGNC:15578|Ensembl:ENSECAG00000023271	67	27	12	80	66	38	21	14	30	14	22	42	107	96.5	13	16	63	48	68	161	147	19	54	65	105	198.5
100066202	ASCC3	activating signal cointegrator 1 complex subunit 3	-	protein-coding	VGNC:VGNC:15579|Ensembl:ENSECAG00000012013	82	39	0	47	197	78	60	35	15	22	39	94	98	83	9	10	106	15	58	206	85	34	34	63	103	279
102147766	ASF1A	anti-silencing function 1A histone chaperone	-	protein-coding	VGNC:VGNC:50997|Ensembl:ENSECAG00000014665	22	15	11	19	60	51	21	19	11	12	18	33	24	28	8	12	56	15	19	68	18	25	21	26	55	81
100057386	ASH1L	ASH1 like histone lysine methyltransferase	-	protein-coding	VGNC:VGNC:50585|Ensembl:ENSECAG00000018527	626	167	67.5	396	1043.5	603	314	243	182	139	261	571	766	577	65	109	656	144	438	1356.5	643	158	328	449	651	1456
100059465	ASH2L	ASH2 like, histone lysine methyltransferase complex subunit	-	protein-coding	VGNC:VGNC:50586|Ensembl:ENSECAG00000013970	72	14	6	56	118	64	33	38	17	13	30	66	66	53	9	17	100	15	22	139	61	29	43	70	97	209
100060801	ASL	argininosuccinate lyase	-	protein-coding	VGNC:VGNC:58790|Ensembl:ENSECAG00000012730	66.5	24	12	89	39	37	29	19	29	14	34	36.5	74	52	13	9	19	11	28	67	79	17	20	34	33	70
100063632	ASNS	asparagine synthetase (glutamine-hydrolyzing)	-	protein-coding	Ensembl:ENSECAG00000012134	152	66	4	96	135	86.5	54	56.5	65.5	36	59	112	177	103	20	33	124	39	78	332	135	43	70.5	124	112	457
100069270	ASNSD1	asparagine synthetase domain containing 1	-	protein-coding	VGNC:VGNC:15586|Ensembl:ENSECAG00000033696	18.5	3.5	0	12	29.5	17	15.5	7	5	4.5	7.5	18.5	18	16.5	1	4.5	18.5	6.5	16	48	24.5	6	5.5	14.5	22	54.5
111767406	ASNSD1	asparagine synthetase domain containing 1	-	protein-coding	Ensembl:ENSECAG00000024547	52.5	11.5	3	44	109.5	73.5	59.5	39	24	17.5	36.5	62.5	61	64.5	9	20.5	61.5	15.5	42	168.5	60.5	23	40.5	79.5	100	192.5
100065909	ASPH	aspartate beta-hydroxylase	-	protein-coding	VGNC:VGNC:57204|Ensembl:ENSECAG00000021447	191.5	34	30	176	141	70.5	61	48	23	16.5	89	190	166	202	19	14	325	76	77	304	201	76	145.5	111	285.5	373.5
100054827	ASPSCR1	ASPSCR1 tether for SLC2A4, UBX domain containing	-	protein-coding	VGNC:VGNC:15593	150	47	70	129	121.5	115	43	75	81	38	44	66	210.5	111	30	40	55	72	83	155	153	41	134.5	136	72	126
100069776	ASS1	argininosuccinate synthase 1	-	protein-coding	VGNC:VGNC:15595|Ensembl:ENSECAG00000006717	17	14	0	9	9	7	11	28	15	4	4	5	17	8	1	1	6	5	5	19	47	3	24	6	6	37
102149134	ASTE1	asteroid homolog 1	-	protein-coding	VGNC:VGNC:56714	5	3	0	5	24	21	3	5	8	2	4	10	17	19	0	1	13	1	8	26	15	1	2	5	8	29
100062059	ASTN1	astrotactin 1	-	protein-coding	VGNC:VGNC:15597|Ensembl:ENSECAG00000007481	24	1	1	45	12	15	18	15	5	0	11.2	14	45	25	0	2	20	9	11	43	57	9	31	11	35	33
100053850	ASXL1	ASXL transcriptional regulator 1	-	protein-coding	VGNC:VGNC:15599|Ensembl:ENSECAG00000022110	144	61	58	187.2	238	170.5	64	82	73	27	64	97.5	353.5	186	33	26	149.5	99	155.5	286.75	224	40	133	131.5	145	276
100071411	ASXL2	ASXL transcriptional regulator 2	-	protein-coding	VGNC:VGNC:15600|Ensembl:ENSECAG00000010885	521	124	31.5	416	957	398	204	139	115	49	253	617	688	577	31	49	855	103	301	1128	578	88	269	378	612	1415
100062416	ATAD1	ATPase family AAA domain containing 1	-	protein-coding	VGNC:VGNC:15602|Ensembl:ENSECAG00000000473	115	16	5	59	232	118	71.5	37	15	18	40	188	50	60	16	16	282	24	42	377.5	57	38	39	56	215	372
100067061	ATAD2	ATPase family AAA domain containing 2	-	protein-coding	VGNC:VGNC:15603|Ensembl:ENSECAG00000023808	47	10	4	36	72	68.2	32	54	14	6	18	56	27	28	3	4	49	8	24.5	84	22	13	14	37	50	99
100071677	ATAD2B	ATPase family AAA domain containing 2B	-	protein-coding	VGNC:VGNC:15604|Ensembl:ENSECAG00000023573	134	47.5	8.5	83	301	238.5	121.5	53	58.5	43	85	171	120	123	18	28	233	33	70.5	365.5	112	39	63	107	210.5	409
100058527	ATAD5	ATPase family AAA domain containing 5	-	protein-coding	VGNC:VGNC:15605|Ensembl:ENSECAG00000018443	33	7	1	19	50	50	16	34	5	4	22	37	31	30	2	7	46	11	19	87	31	9	14	33	17	68
100055595	ATAT1	alpha tubulin acetyltransferase 1	-	protein-coding	VGNC:VGNC:15606|Ensembl:ENSECAG00000010618	59	14	10.33	43	150	80	37	9	10	4	21	64	93	48	5	9	56	7	45	118.5	49	5	21.5	40	55	144
100064881	ATE1	arginyltransferase 1	-	protein-coding	VGNC:VGNC:15608|Ensembl:ENSECAG00000012383	173	35	6	113	307	252.5	113	83	39	40	68	241	164	167	19	24	343	54	66	442	150	49	95	146	201	501
100060298	ATF1	activating transcription factor 1	-	protein-coding	VGNC:VGNC:15609|Ensembl:ENSECAG00000016445	157.33	33	10	105	247	202.33	99	103.67	40	51.53	67	215.5	121.53	120	36	57.33	314	37	95	399.5	143	52.67	82.67	113	278	447
100053304	ATF2	activating transcription factor 2	-	protein-coding	VGNC:VGNC:15610|Ensembl:ENSECAG00000018723	213	33	5	161	415.5	297	132	101	54	42	85	256	171	141	28	53	387	45	142	545	224	72	119	203	268	552
100050849	ATF3	activating transcription factor 3	-	protein-coding	VGNC:VGNC:15611|Ensembl:ENSECAG00000011486	29	149	8	28	339	160	104	40	25	20	77	86	77	79	40	42	277	80	57	428	76	80	71	185	690	475
100070334	ATF4	activating transcription factor 4	-	protein-coding	VGNC:VGNC:56343|Ensembl:ENSECAG00000006931	256	151	197	230	276	250	146	101	197	98	97	133	660	273.5	84	163	113	354	240	384	344	172	364	251	173	318
111773414	ATF6	activating transcription factor 6	-	protein-coding	VGNC:VGNC:58659|Ensembl:ENSECAG00000022307	226	78	14	214	493	243	151	71	49	30	127	300	228	243	26	38	433	58	157	651	380	73	183	221	418	808
100059348	ATF6B	activating transcription factor 6 beta	-	protein-coding	VGNC:VGNC:15613|Ensembl:ENSECAG00000021507	171.5	56	102	229	178	95	59	113.5	66	21	49	61	267	182.5	21.5	18	83	106.5	156.5	178	308	44	168.5	83	136	210
100062229	ATF7	activating transcription factor 7	-	protein-coding	Ensembl:ENSECAG00000021521	428	91	33	342	566	378	183	134	120	47	172	340	554	398	34	50	402	96	268	619	521	82	277	344	582	738
100063778	ATF7IP	activating transcription factor 7 interacting protein	-	protein-coding	VGNC:VGNC:15614|Ensembl:ENSECAG00000008029	400	73	18.25	247.33	1002	480	210	131	91	61	205	473.2	407.5	414.33	32	50	722.75	102	195	1030.5	326	101	213.67	361.33	523.83	1141.33
100057122	ATF7IP2	activating transcription factor 7 interacting protein 2	-	protein-coding	VGNC:VGNC:51105|Ensembl:ENSECAG00000022565	152	49	3	63	582	560	205	87	18	37	88	246	74	86	22	56	245	32	149	572.5	98	58	67	213	275	396
100073249	ATG10	autophagy related 10	-	protein-coding	VGNC:VGNC:15615|Ensembl:ENSECAG00000026970	40	9	4	40	110	59	28	40	16	22	30	56	26	41	9	17	89	17	17	150	40	31	37	75	117	184.5
100062689	ATG101	autophagy related 101	C6H12orf44	protein-coding	VGNC:VGNC:15616|Ensembl:ENSECAG00000019169	61	26	12	55	96	137	60	52	31	12	29	51	75	71	10	28	56	29	61	212	66	25	63	53	92	194
100073160	ATG12	autophagy related 12	-	protein-coding	VGNC:VGNC:15617|Ensembl:ENSECAG00000012452	86	52	4	58	142	130	66	43	42	28	44	119	110	65	20	26	183	28	55	300	70	42	51	88	171	251
100050734	ATG13	autophagy related 13	-	protein-coding	VGNC:VGNC:15618|Ensembl:ENSECAG00000024606	214	79.5	24	265.5	266.33	205.5	95.5	67	117	39	92	143	382	252	31.5	41	154	57.5	143.5	345	334	65.5	187.5	166.5	190	386
100050443	ATG14	autophagy related 14	-	protein-coding	VGNC:VGNC:15619|Ensembl:ENSECAG00000011752	73	11	15	64	133	82	46	39	23	27	31	53	74	66	13	28	104	24	44	165	68	19	46	68	125	167
100064920	ATG16L1	autophagy related 16 like 1	-	protein-coding	VGNC:VGNC:56535|Ensembl:ENSECAG00000016091	115	47	9	107	171.5	130	78	34	46	13	42	62	141	100	17	20	63	29	75	187.33	145	37	98	92	124	200
100050653	ATG2A	autophagy related 2A	-	protein-coding	VGNC:VGNC:15620|Ensembl:ENSECAG00000013442	64	23	35	65	84	43	21	39	29	8	11	35	208	65	14	17	40	48	65	95	111	17	79	50	45	96
100054652	ATG2B	autophagy related 2B	-	protein-coding	VGNC:VGNC:15621|Ensembl:ENSECAG00000000965	220	33	19	157	293	201	89	48	43	23	72	167	221	178	12	31	184	26	59	390	128	33	42	103.5	144	435.5
100061410	ATG3	autophagy related 3	-	protein-coding	VGNC:VGNC:15622|Ensembl:ENSECAG00000011954	320.5	112.5	23.5	177	738	769	448	158.5	127	92.75	122.5	241.5	233.5	260.5	73.5	148	430	87	203.5	775.5	292	132.5	146.5	438.5	547.5	748.5
100067797	ATG4B	autophagy related 4B cysteine peptidase	-	protein-coding	VGNC:VGNC:58494|Ensembl:ENSECAG00000006659	63.5	30	13	78	92	50	37	36	43	10	16	35	139	68	11	16	36	36	69	97	104	17	52	40	45	97.5
100054106	ATG4C	autophagy related 4C cysteine peptidase	-	protein-coding	VGNC:VGNC:15624|Ensembl:ENSECAG00000000823	68	16	2	45	174	114	51	34	21	21	27	88	56	58	10	24	123	28	34	195	49	22	44	62	112	215
100057841	ATG4D	autophagy related 4D cysteine peptidase	-	protein-coding	VGNC:VGNC:15625|Ensembl:ENSECAG00000015306	51	26	13	48	65	63	23	35	47	18	23	25	107	53	9	15	39	38	33	111	67	24	41	51	45	94
100066344	ATG5	autophagy related 5	-	protein-coding	VGNC:VGNC:15626|Ensembl:ENSECAG00000013971	73	29	1	69	131	127.5	61	57	35	26	36	105	94	102	13	32	147	27	54	211	96	32	43	98	129	251
100051544	ATG7	autophagy related 7	-	protein-coding	VGNC:VGNC:15627|Ensembl:ENSECAG00000022756	56	23	2	34	59	42	24	22	15	5	24	21	44	51	8	9	24	9	30	80	43	9	16	31	34	63
100056136	ATG9A	autophagy related 9A	-	protein-coding	VGNC:VGNC:15628|Ensembl:ENSECAG00000007801	93	28	14	90	130	60	47	29	30	11	41	44	132	115	8	19	77	32	61	123	99	17	53	64	79	132
100064027	ATG9B	autophagy related 9B	-	protein-coding	VGNC:VGNC:15629|Ensembl:ENSECAG00000006591	37	23	9	60	44	15	6	4	14	3	23	27	104	48	6	2	16	29	32	85	51	3	45	38	47	115
100054298	ATIC	5-aminoimidazole-4-carboxamide ribonucleotide formyltransferase/IMP cyclohydrolase	-	protein-coding	VGNC:VGNC:15630|Ensembl:ENSECAG00000014653	115	40	7	69	160.5	129	87	94	36	15	38	83	102	104	23	27	84	32	81	238	172	44	59	109	159.5	287
100066513	ATL1	atlastin GTPase 1	-	protein-coding	VGNC:VGNC:15631|Ensembl:ENSECAG00000008487	19	3	0	8	19	12	12	12	4	4	10	27	16	11	2	0	31	0	10	35	18	8	15	16	18	33
100070059	ATL2	atlastin GTPase 2	-	protein-coding	VGNC:VGNC:15632|Ensembl:ENSECAG00000023470	468	24	43	239	350	197	129	50	84	67	158	349	212	196	47	63	326	49	119	289	98.5	55	65	156	227	306.5
100054275	ATL3	atlastin GTPase 3	-	protein-coding	VGNC:VGNC:15633|Ensembl:ENSECAG00000019843	453	69	28	321	1178.5	433	262	224	88	47	217	611	350	401	61	63	937.5	104.33	221	1411	321	150	260	485.75	1042	1578.5
100061765	ATM	ATM serine/threonine kinase	-	protein-coding	VGNC:VGNC:15634|Ensembl:ENSECAG00000021147	358	90	13	217	871	423	254	160	58	50	199	506	306	354	34	39	808	56	158	1101	265	104	165	277.5	451	1388
100069801	ATMIN	ATM interactor	-	protein-coding	VGNC:VGNC:49420|Ensembl:ENSECAG00000011923	146	40	6	109	345	260	117	92	57.5	40	63	155	181.5	125	40	42.7	234.5	45	122	501	139.5	73	94	155.5	341.5	642.83
100060226	ATN1	atrophin 1	DRPLA|atrophin-1	protein-coding	VGNC:VGNC:56536|Ensembl:ENSECAG00000021403	585	172.33	263	654.33	650	468	251	287	227	145.5	264	310	1193	502	100	110	287.5	344	548.2	712	748	164.2	667	371	416	839.5
100071499	ATOX1	antioxidant 1 copper chaperone	-	protein-coding	Ensembl:ENSECAG00000013276	469.5	117	68	726	370.33	484.5	309	191.5	330	297	255.5	364	468	423	228	227	332	213	328	833	344.5	239	438.5	537	395	513
100070951	ATP10B	ATPase phospholipid transporting 10B (putative)	-	protein-coding	Ensembl:ENSECAG00000021758	18	52	4	23	9	11	3	6	17	5	24	65	88	30	3	3	97	9	14	98	172	5	34	26	30	99
100061624	ATP10D	ATPase phospholipid transporting 10D (putative)	-	protein-coding	VGNC:VGNC:58473|Ensembl:ENSECAG00000012518	39	11	3	22	41	15	20	12	5	1	5	30	34	18	0	3	33	7	8	44	26	4	8	13	30	63
100066940	ATP11A	ATPase phospholipid transporting 11A	-	protein-coding	VGNC:VGNC:15636|Ensembl:ENSECAG00000014304	29	19	3	22	48	26	6	6	12	3	13	26	57	16	1	0	28	10	28	63	33	7	32	22	19	82
100066562	ATP11B	ATPase phospholipid transporting 11B (putative)	-	protein-coding	Ensembl:ENSECAG00000016912	202	67	10	115	400	253	113	134	48	41	98	359	158	126	22	36	522.5	34	95	694	163	73	98.25	146	414.25	708.5
100055432	ATP11C	ATPase phospholipid transporting 11C	-	protein-coding	VGNC:VGNC:15637|Ensembl:ENSECAG00000005393	56	21	2	41	252	102	50	47.5	16	14	46	196	56	56	8	9	211	15	30	308	51	43	36	67	150	293
100052912	ATP12A	ATPase H+/K+ transporting non-gastric alpha2 subunit	-	protein-coding	VGNC:VGNC:15638|Ensembl:ENSECAG00000017460	9	9	0	11	3	5	6	18	7	5	6	39	16	12	1	1	71	4	7	161	21	11	24	7	23	116
100071205	ATP13A1	ATPase 13A1	-	protein-coding	VGNC:VGNC:15639|Ensembl:ENSECAG00000020569	66	21	16	100	115	57	35	39	36	7	27	28	147.5	78	5	10	43	36	66	106	139	10	50	44	57	135
100053155	ATP13A2	ATPase cation transporting 13A2	-	protein-coding	VGNC:VGNC:15640|Ensembl:ENSECAG00000016746	47	22	11	56	87	49	23	23	31	2	21	20	108	48	5	7	25	32	50	88	93.5	6	29	36	50	105
100069072	ATP13A3	ATPase 13A3	-	protein-coding	VGNC:VGNC:15641|Ensembl:ENSECAG00000006749	512	102	24	251	6124.2	2844.33	1537	134	54	92	332	1083	352.5	418	55	183	1393	151	371	2593.5	281	169	166	750.5	1842.67	2546.2
100068981	ATP13A4	ATPase 13A4	-	protein-coding	VGNC:VGNC:15642|Ensembl:ENSECAG00000013520	146.5	21	11	111	128.5	59	26	129	14	9	108	196.5	40	157	3	9	221.5	23	87	302	267.5	45	113.5	105.5	87.5	410.5
100068956	ATP13A5	ATPase 13A5	-	protein-coding	VGNC:VGNC:15643|Ensembl:ENSECAG00000024692	124.5	16	2	45	54	32	38	16.5	61	21	48.5	181	36	71.5	2	13	126.5	15	28	216	116.5	29	54.5	70	29.5	109.5
100034139	ATP1A1	ATPase Na+/K+ transporting subunit alpha 1	-	protein-coding	VGNC:VGNC:49506|Ensembl:ENSECAG00000024623	5059.5	745	318.5	4639.5	2462.2	1624	981.5	738	1396.5	629	1181	2180	5698.7	4039	473	704	2008.5	1007.5	2448	3329	4337	822	1104	2022	2765	3945
100033968	ATP1B1	ATPase Na+/K+ transporting subunit beta 1	-	protein-coding	VGNC:VGNC:50803|Ensembl:ENSECAG00000017771	1125.5	122	136	694.5	574.5	295.5	195	103	233	130.5	280	789	575	527.5	47	49	1157.5	144	148	1256.83	444	142.5	463	263	501	1588.5
100062895	ATP1B3	ATPase Na+/K+ transporting subunit beta 3	-	protein-coding	VGNC:VGNC:15647|Ensembl:ENSECAG00000019885	118	83	5	64	120.5	76	51	61	29	19	25	64	65	49	22	20	94	18	36	101	53	31	50	44	81	187
100054108	ATP23	ATP23 metallopeptidase and ATP synthase assembly factor homolog	-	protein-coding	VGNC:VGNC:15649|Ensembl:ENSECAG00000019876	6	4	4	12	11	13	8	13	8	1	8	12	13	7	2	7	14	1	6	24	9	3	13	15	21.5	27
791242	ATP2A2	ATPase sarcoplasmic/endoplasmic reticulum Ca2+ transporting 2	-	protein-coding	VGNC:VGNC:15651|Ensembl:ENSECAG00000007671	475	112.5	55.5	299	909	439	217	137.5	104.5	52.5	235.5	528.5	419.17	460.5	49.5	85	685.5	101	251	957.5	453	119	223	322.5	589.5	1003.5
100072684	ATP2A3	ATPase sarcoplasmic/endoplasmic reticulum Ca2+ transporting 3	-	protein-coding	VGNC:VGNC:15652|Ensembl:ENSECAG00000012083	183	74	52	297	199	113	88	113	94	33	86	190	359.5	220	46	22	179.5	108	194.5	344	615	57	232	182	132	295
100051636	ATP2B1	ATPase plasma membrane Ca2+ transporting 1	-	protein-coding	VGNC:VGNC:15653|Ensembl:ENSECAG00000008450	245	43.5	17.5	95.5	338.5	198	142.5	106	35	28.5	76	274.5	193	178	10	26	365.5	47.5	85.5	483.5	146	66	105	107	221	426.5
100034081	ATP2B2	ATPase plasma membrane Ca2+ transporting 2	PMCA	protein-coding	VGNC:VGNC:15654|Ensembl:ENSECAG00000023528	22	4	2	10	18	4	1	1	8	0	9	7	126.5	17.5	2	0	15	4	11	21	24	2	3.5	1.5	4	23
100057711	ATP2B3	ATPase plasma membrane Ca2+ transporting 3	-	protein-coding	VGNC:VGNC:15655|Ensembl:ENSECAG00000023490	21	4	3	10	8	3	3	15	6	0	10	3	26.5	17.5	1	0	7	5	15	9	90	3	23.5	9.5	6	8
100049920	ATP2B4	ATPase plasma membrane Ca2+ transporting 4	-	protein-coding	VGNC:VGNC:49512|Ensembl:ENSECAG00000002919	318.25	125	25.67	366	453	130	100	111	85	15	173	267	543	495	31	28.33	402	91	295	668.33	643	80	241.67	291.2	394	723
100052698	ATP2C1	ATPase secretory pathway Ca2+ transporting 1	-	protein-coding	VGNC:VGNC:15656|Ensembl:ENSECAG00000023680	276	67	11	171	567	318	138	61	60	46	142	290	241	343	15	50	429.5	48	134	741	307.5	86	77	240.83	496	844
100070166	ATP2C2	ATPase secretory pathway Ca2+ transporting 2	-	protein-coding	VGNC:VGNC:15657|Ensembl:ENSECAG00000005796	260	117	46	332	186	78	57	184.2	68	18	106	108	425	371	18	15	156	93	222	315	893.5	55	294	128	218	340.5
100053178	ATP5F1A	ATP synthase F1 subunit alpha	ATP5A1	protein-coding	VGNC:VGNC:15659|Ensembl:ENSECAG00000021561	989	263	71	905.5	1577	1217.5	685.5	722	428.5	270	455	729	971.5	1012.5	195	305	953.5	277	754	2063	1415.5	451	673	1224	1282	2379
100059825	ATP5F1B	ATP synthase F1 subunit beta	ATP5B	protein-coding	VGNC:VGNC:15660|Ensembl:ENSECAG00000022627	812	259	48	775	1207.5	892	460	454	326	154	368	510	808	715	126	192	673	183	605	1501	1226	257	341	881	862	1844
100069978	ATP5F1C	ATP synthase F1 subunit gamma	ATP5C1	protein-coding	VGNC:VGNC:58981|Ensembl:ENSECAG00000024684	279	107	7	257	413	304.5	225	225.5	123	79	155	236	270	303	54	118	315.5	89	187	591	316	127.5	192	395	471	796
100146850	ATP5F1D	ATP synthase F1 subunit delta	ATP5D	protein-coding	VGNC:VGNC:58124|Ensembl:ENSECAG00000012169	357.67	181	84	442.33	366	315.33	239	275	184.33	103	178	193.67	389	327	106	142	218	199	288	796	449	220	667	530	381	625
100630568	ATP5F1E	ATP synthase F1 subunit epsilon	ATP5E	protein-coding	Ensembl:ENSECAG00000025162	643	203	45	687	1329	1852	870	979	399	393	468	799	453	533	362	565	995	255	455	1896	359	476.5	641	1784	1111	1445
100056596	ATP5IF1	ATP synthase inhibitory factor subunit 1	ATPIF1	protein-coding	VGNC:VGNC:15691|Ensembl:ENSECAG00000011826	164	62	4	152	207	249	153	200	94	86	103	142	143	139	52	91	177	48	102	321	147	99	139	253	229	326
100069523	ATP5MC1	ATP synthase membrane subunit c locus 1	ATP5G1	protein-coding	VGNC:VGNC:51377|Ensembl:ENSECAG00000019908	166	69	5	174.5	238	232	145	239	88	39	66	117	136	158	47	77	149	54	99	388	183	88	146	283	218	316.5
100064131	ATP5MC2	ATP synthase membrane subunit c locus 2	ATP5G2	protein-coding	VGNC:VGNC:56537	894	244.5	34	1097	1032.5	1284	873.5	1489.5	523.5	361	440	560.5	791	662.5	340	602	821.5	330	642	1558.5	829	679	746	1517.83	1271.5	1418
100053347	ATP5MC3	ATP synthase membrane subunit c locus 3	ATP5G3	protein-coding	VGNC:VGNC:51436|Ensembl:ENSECAG00000008514	292	95	43	313	371	388	259	401	146	118	125	216	203	178	79	190	275.5	132	161	509	226	171	278	449.5	396	513
100629664	ATP5MD	ATP synthase membrane subunit DAPIT	USMG5	protein-coding	Ensembl:ENSECAG00000028196	257.5	94.5	7.5	399	414.83	544.33	318.5	344	127	141	166.5	337	197.5	166.5	121.5	168	517.5	110	162	661	168.5	192.5	308.5	523.5	456	528.5
100629290	ATP5ME	ATP synthase membrane subunit e	ATP5I	protein-coding	VGNC:VGNC:51142	128.5	39	5	165	182.5	191.5	150	136	67	60	78	127	120	135	49	84.5	155	58	120	437	93	93	185	256	213	289
100059401	ATP5MF	ATP synthase membrane subunit f	ATP5J2	protein-coding	VGNC:VGNC:15664|Ensembl:ENSECAG00000002088	190	55	6	198	294	323	207	174	100	77	96	183	122	138	64	104	253	63	136	531	135	91	189	366	316	407.5
100063018	ATP5MG	ATP synthase membrane subunit g	ATP5L	protein-coding	Ensembl:ENSECAG00000023715	421.5	113	10	381	472.5	514.5	408	526.5	247	176.5	194	304	243	291	163	267.5	495.5	153	252.5	697.5	240	239.5	453	507	591.5	626.5
100629643	ATP5MPL	ATP synthase membrane subunit 6.8PL	C24H14orf2	protein-coding	VGNC:VGNC:50449	414	152.5	16	531	752.33	827.67	463	460.5	266	240	238.5	493.5	375.5	333.5	164.5	344.5	556	155.5	305.83	1081.83	324.5	296.5	472	853.5	609.5	872.5
100058893	ATP5PB	ATP synthase peripheral stalk-membrane subunit b	ATP5F1	protein-coding	VGNC:VGNC:15661|Ensembl:ENSECAG00000018599	230	92	21	245	461.5	389	229	240	138	93	94	284	209	196	66	106	331	92	149	542.5	205	127	208	343	402	635
100052170	ATP5PD	ATP synthase peripheral stalk subunit d	ATP5H	protein-coding	VGNC:VGNC:15662|Ensembl:ENSECAG00000009487	211	48	1	203	237.5	291	176	197.5	98	84.5	85.5	182	141.5	137.5	47	89	220.5	57	129	414	134.5	112	162	282	328	319.5
100066379	ATP5PF	ATP synthase peripheral stalk subunit F6	ATP5J	protein-coding	VGNC:VGNC:15663|Ensembl:ENSECAG00000017858	167	62	4	196	266	306.5	182	238	92.5	58	87	170.5	131.5	139.5	42	114	252	59.5	121	442	122.5	137	186	330	331.5	357.5
100052131	ATP5PO	ATP synthase peripheral stalk subunit OSCP	ATP5O	protein-coding	Ensembl:ENSECAG00000009059	520.5	146	62	517	712	805	437	545	281	196	302	624.5	379	459	125	246	732	154	360	1323	505	258	424	855.5	734	1268
100630677	ATP6AP1	ATPase H+ transporting accessory protein 1	-	protein-coding	VGNC:VGNC:15665|Ensembl:ENSECAG00000014216	145	34	27	137	181	107	67	59	38	14	48	76	103	152	8	25	143	46	69	228	217	24	142	69	137	232
100057118	ATP6AP2	ATPase H+ transporting accessory protein 2	-	protein-coding	VGNC:VGNC:15666|Ensembl:ENSECAG00000019889	137	36	11	131	428	199	84	52	26	13	101	234	110	160.5	17	24	405	31	82	496	146	43	110	157	399	533.5
100052802	ATP6V0A1	ATPase H+ transporting V0 subunit a1	-	protein-coding	VGNC:VGNC:15667|Ensembl:ENSECAG00000016326	148	47	22	144	366	195	98	49	36	23	82	134	188	143	24	39	147	47	163	265	167	52	126	163	194	373
100061140	ATP6V0A2	ATPase H+ transporting V0 subunit a2	-	protein-coding	VGNC:VGNC:15668|Ensembl:ENSECAG00000024587	199	47	20	125	403	206	96	53	48	40	100	253	147	144	24	49	391	58	102	590	216	59	61.5	184	457	660
100064797	ATP6V0A4	ATPase H+ transporting V0 subunit a4	-	protein-coding	VGNC:VGNC:15669|Ensembl:ENSECAG00000016114	33	13	4	20	319	151	100	6	10	8	42	102	62	66	9	15	115	41	133	798	112	21	76	190	347	731
100146553	ATP6V0B	ATPase H+ transporting V0 subunit b	-	protein-coding	VGNC:VGNC:15670|Ensembl:ENSECAG00000024290	56	28	16	75	106.5	83	36	29	14	12	39	48	46	63	7	10	92	21	24	175	51	29	87	72	132.5	112
100065783	ATP6V0C	ATPase H+ transporting V0 subunit c	-	protein-coding	VGNC:VGNC:15671|Ensembl:ENSECAG00000026846	315	133	86	290	371	280	127	130	114	64	167	225	262	282	56	68.5	205	106.5	168	406	378	108	336	307	438	565
100053316	ATP6V0D1	ATPase H+ transporting V0 subunit d1	-	protein-coding	VGNC:VGNC:15672|Ensembl:ENSECAG00000015817	208	96	18	230	247	175	96	77.5	99	33	85	145.5	307	240	35	58	192	87	207	526.5	341	78	171	274.5	329.5	483.5
100049996	ATP6V0D2	ATPase H+ transporting V0 subunit d2	-	protein-coding	VGNC:VGNC:15673|Ensembl:ENSECAG00000015484	69	10	6	146.5	168	122	43	50	39	29	61	155	95	202	20	23	221	40	75	311	71	38	121	127	223	344
100069785	ATP6V0E1	ATPase H+ transporting V0 subunit e1	-	protein-coding	VGNC:VGNC:15674|Ensembl:ENSECAG00000000869	866.5	216	54	834	980	787.5	443	527.83	379.5	259	417.75	795.5	626	703.5	198	289	1232.5	237.5	490	1624.5	619.5	377.5	755.5	843.5	1138.7	1591
100629184	ATP6V0E2	ATPase H+ transporting V0 subunit e2	-	protein-coding	Ensembl:ENSECAG00000014451	25	4	13	34	24	17	11	14	5	7	5	11	20	28.5	3	3	16	5	10	36	26	8	21	19	25	30
100061223	ATP6V1A	ATPase H+ transporting V1 subunit A	-	protein-coding	VGNC:VGNC:15675|Ensembl:ENSECAG00000021773	196	73	9	101.5	251	169	113	90	50	37	37	190	144	152	20	28	206	27	61	265	170	31	90	138	159	447
100055525	ATP6V1B2	ATPase H+ transporting V1 subunit B2	-	protein-coding	VGNC:VGNC:15677|Ensembl:ENSECAG00000016500	338	89.5	8	295.75	577.5	454.25	235	181.5	132	52.5	161	415	303	338	53	78	580	95.5	201	968.5	399	121.5	262.5	338.5	540	1060.75
100056307	ATP6V1C1	ATPase H+ transporting V1 subunit C1	-	protein-coding	VGNC:VGNC:15678	20.5	11	2	20	52.5	49	25	14.5	5	6	7	42	13.5	20	4.5	7	64.5	7	14	89	14.5	11.5	17.5	32	49	95
111767396	ATP6V1C1	ATPase H+ transporting V1 subunit C1	-	protein-coding	Ensembl:ENSECAG00000024964	52.5	24	2.5	52.5	177.5	132.5	58.5	29	22.5	17	41	121.5	41.83	60	9	19.5	152	18.5	44.5	255	75.5	27.5	45.67	90.5	127.83	283.5
100057005	ATP6V1C2	ATPase H+ transporting V1 subunit C2	-	protein-coding	VGNC:VGNC:15679	79	68	9	41	97	227	111	5	30	36	84	176	238	386	48	49	271.5	79	107	1076.5	224	84	108	193	932.5	1067
100052659	ATP6V1D	ATPase H+ transporting V1 subunit D	-	protein-coding	VGNC:VGNC:15680|Ensembl:ENSECAG00000017556	261.5	91	26	344.5	403.5	376.5	201.5	182	98	60	143	338.5	259.5	293	53	54	478.5	102	165	854.5	398.5	122	232.5	313	528	762.5
100049854	ATP6V1E1	ATPase H+ transporting V1 subunit E1	-	protein-coding	VGNC:VGNC:15681|Ensembl:ENSECAG00000016487	129	44	5.5	89.5	164.5	171	86	77	46	32	59	121	147	112.5	25	35	178.5	31.5	70	318	122	45	105	95	196.5	308
102148469	ATP6V1F	ATPase H+ transporting V1 subunit F	-	protein-coding	Ensembl:ENSECAG00000034144	174	79	51	198	148	188	135	200	100	48	91	146	204	146	42	64	154	64	99	349.5	222	89	207	211	195	316
100051132	ATP6V1G1	ATPase H+ transporting V1 subunit G1	-	protein-coding	VGNC:VGNC:56864|Ensembl:ENSECAG00000037138	298.5	138.5	30	282	495	435	244.33	191	147.5	112.5	109.5	315	287	215.5	96.5	108	451	98.5	157	710	190	136	237.5	352	454.5	599.5
100054947	ATP6V1H	ATPase H+ transporting V1 subunit H	-	protein-coding	VGNC:VGNC:15683|Ensembl:ENSECAG00000024159	52	23	13	46	74	65.5	30	23	21	18	28	57	69	44	10	10	64	13	36.5	121	75	23	41	33	59	116
100071762	ATP7A	ATPase copper transporting alpha	-	protein-coding	VGNC:VGNC:15684|Ensembl:ENSECAG00000016767	105	20	2	41	203	72	36	25	21	11	37	118	54	88	4	7	186	19	36	219.5	71	26	38	72	164	308
100052751	ATP7B	ATPase copper transporting beta	-	protein-coding	VGNC:VGNC:15685|Ensembl:ENSECAG00000019943	74	29	7	129	73	19	21	18	19	5	66	54	81	123	14	6	74	35	49	93	346	15	64	56	22	150
100062902	ATP8A1	ATPase phospholipid transporting 8A1	-	protein-coding	VGNC:VGNC:15686|Ensembl:ENSECAG00000022873	340	28	7.5	168	614.5	195	86	117	38	26	99	305	128	160	27	31	485.5	51	63	700.5	91	86	87	283	655	1176
100059537	ATP8A2	ATPase phospholipid transporting 8A2	-	protein-coding	VGNC:VGNC:84465|Ensembl:ENSECAG00000017268	29	3	2	60	26	45	28	1	26	10	12	57	16	80	4	2	82	11	9	103	40	6	20	17	22	103
100054112	ATP8B1	ATPase phospholipid transporting 8B1	-	protein-coding	VGNC:VGNC:15687|Ensembl:ENSECAG00000021015	124	64	9	95	168	117	90	150	64	34	87	206	143	140	18	32	271	32	87	352	171	62	98	154	296	512
100629225	ATP8B2	ATPase phospholipid transporting 8B2	-	protein-coding	VGNC:VGNC:15688|Ensembl:ENSECAG00000001415	65	37	9	57	107	59	27.25	30.5	9	13	12	37	79	72	4.25	8	71	18	54	122	103	12	31.25	53	103	205
100069998	ATP8B4	ATPase phospholipid transporting 8B4 (putative)	-	protein-coding	Ensembl:ENSECAG00000019617	34	18	2	21	74	47	17	4	4	10	14	26	14	43	5	4	53	11	20	76	39	9	17	20	69	87
100052707	ATP9A	ATPase phospholipid transporting 9A (putative)	-	protein-coding	VGNC:VGNC:56195|Ensembl:ENSECAG00000020949	842	255	112	939.5	1054.5	454	293	258	196	69	285	497.2	1509	1125.5	52	55	810.5	267	473.5	1368	1090	130	524.5	450	946	1702.83
100065346	ATP9B	ATPase phospholipid transporting 9B (putative)	-	protein-coding	Ensembl:ENSECAG00000018805	145	39	11	154	233.5	179.5	73.5	56	58	23	67	172	156	151	23	38	165	34	86	351.67	176	44	83	103	158.5	408.5
100064407	ATPAF1	ATP synthase mitochondrial F1 complex assembly factor 1	-	protein-coding	VGNC:VGNC:15689|Ensembl:ENSECAG00000018487	105	21	5	92	311.5	182	75	50	46	17	62	142	94	116	24	26	212	34	70	387	126	31	72	146	227.5	420
100052098	ATPAF2	ATP synthase mitochondrial F1 complex assembly factor 2	-	protein-coding	VGNC:VGNC:15690|Ensembl:ENSECAG00000019200	41	18	5	48	52	48	35	35	20	5	18	27	64	36	13	18	37	13	21	80	40	13	30	41	55	78
100070925	ATPSCKMT	ATP synthase c subunit lysine N-methyltransferase	FAM173B	protein-coding	VGNC:VGNC:59236	18	7	2	11	27	25	16	26	7	5	4	12	17	17	5	5	27	8	3	49	13	20	23	9	27	53
100062529	ATR	ATR serine/threonine kinase	-	protein-coding	VGNC:VGNC:15692|Ensembl:ENSECAG00000013285	97	29	7.5	76	266	174	82	43	33	32	56	148	95	110.5	26	33	210	36	53	303	82	39	42	85	188	423.5
100071247	ATRAID	all-trans retinoic acid induced differentiation factor	-	protein-coding	Ensembl:ENSECAG00000041819	71.5	10	4.23	61.33	123.53	73	71	45.5	13	12.83	24	49	47	55.2	7	22.5	84.7	21.5	27.5	144.7	57	31	87.07	57.5	122.5	141.5
100063799	ATRIP	ATR interacting protein	-	protein-coding	VGNC:VGNC:49445|Ensembl:ENSECAG00000010784	17	6	3	23	20	14	5	13	10	0	7	11	30	17	3	1	9	3	16	39	15	3	9	20	24	39
100066461	ATRN	attractin	-	protein-coding	Ensembl:ENSECAG00000017025	377	72	27	296	649	309	158.5	69	62	24	144	257	384	383	21	33	343	64.5	143	607	451	65	192	225	329	799.5
100058912	ATRNL1	attractin like 1	-	protein-coding	VGNC:VGNC:15693|Ensembl:ENSECAG00000009515	11	1	0	22	16	19	11	6	13	40	3	13	11	13	18	1	13	9	10	32	15	5	8	9	10	23
100072678	ATRX	ATRX chromatin remodeler	-	protein-coding	Ensembl:ENSECAG00000016707	372.5	68	23.5	203	726.5	405.5	201	114	71.5	71	184.5	373	298	334	53	51	555	76.83	209	790.5	261	93	182.5	257	460.33	968.5
111769168	ATXN1	ataxin 1	sca1	protein-coding	VGNC:VGNC:58728	212	65	24	235.5	304	162	114	89	98	21	93	211	478.2	223	29	36	198	94	185	390	264	49.5	116	190	227	496
100052926	ATXN10	ataxin 10	-	protein-coding	VGNC:VGNC:56344|Ensembl:ENSECAG00000007113	197	43	22.5	156.5	545	308	149	134	46	38	127	212	171	284	25	49	401	85	142	744	301	92	143	328	501.5	926
100054435	ATXN1L	ataxin 1 like	-	protein-coding	-	204.5	68	19	249	311	217	124	80	65	28	109	183	349.5	242	25	26	221	60	188	413	339	49	175	187	295.7	492
100057794	ATXN2	ataxin 2	-	protein-coding	VGNC:VGNC:15694|Ensembl:ENSECAG00000014347	401.33	92.5	60	323	571.33	342.7	190	119	130	62	183	354.33	535	342	43	51	409	103	246	681.2	441	96	226	247	399	808.33
100066373	ATXN2L	ataxin 2 like	-	protein-coding	VGNC:VGNC:15695|Ensembl:ENSECAG00000007301	327.5	109	60	335	354.5	208	131.5	134.2	160	49	100	145	650.5	344	47	42.5	176	136	295	428.5	487	67	278	214	285	560
100053162	ATXN3	ataxin 3	-	protein-coding	Ensembl:ENSECAG00000015533	187	33.5	8	113.2	440.5	280.5	144.5	123.5	59	52.5	98	302.5	196	163	43.5	56	423	61.5	101	508.5	174.5	73.5	124.5	258.5	375	580.17
100055963	ATXN7	ataxin 7	-	protein-coding	VGNC:VGNC:15696|Ensembl:ENSECAG00000024801	203	82	25	163	326	215.5	116	82	82	29	80	235	229	222	23	47	257.5	52	174	600	203	65.33	114	167	371	624
100059050	ATXN7L1	ataxin 7 like 1	-	protein-coding	VGNC:VGNC:15697|Ensembl:ENSECAG00000000399	79	31	9	71	75	52	32	35	22	20	35	63.5	134	86	8	13	73	25	69	181	106	22	79	76	89	149.5
100629633	ATXN7L2	ataxin 7 like 2	-	protein-coding	VGNC:VGNC:15698|Ensembl:ENSECAG00000011272	80	35	17	93	114	76	25	42	29	13	36	54	174	102	12	15	71	23	80.5	169	163	24	81	91.5	126	194
100064752	ATXN7L3	ataxin 7 like 3	-	protein-coding	VGNC:VGNC:15699|Ensembl:ENSECAG00000007920	156	75	35	131	203.5	168	65	62	65	40.2	51	88	271	168	23	28	111	53	128	282	212.5	55	235.2	97	133	252
100050038	ATXN7L3B	ataxin 7 like 3B	-	protein-coding	VGNC:VGNC:15700|Ensembl:ENSECAG00000001807	601.33	128	37	355.5	1165	1239.9	591	206.6	162	89.2	228	345	584	590	80	134	620.2	147.4	362	1062.2	659	152.9	339.1	604.7	550.2	1042.7
100064392	AUH	AU RNA binding methylglutaconyl-CoA hydratase	-	protein-coding	VGNC:VGNC:57176|Ensembl:ENSECAG00000008989	123	35	17	73	179.5	156	97	80	61	44	54	158	117.5	125.67	32	41	232.5	48	64	419	93	61	106.5	129	266	445
100053638	AUP1	AUP1 lipid droplet regulating VLDL assembly factor	-	protein-coding	VGNC:VGNC:15702|Ensembl:ENSECAG00000013531	164	45	59	200	209.5	149	102	160	83	58	61	130	250	120	41	54	135	80	102	388	219.5	74	156	164	192	328
100050161	AURKA	aurora kinase A	-	protein-coding	VGNC:VGNC:15703|Ensembl:ENSECAG00000023961	24	5	3	4	15	20	6	22	7.5	1	9	33	18	15	3	3	26	5	7	35	27	6	8	11	20	39
111772480	AURKAIP1	aurora kinase A interacting protein 1	-	protein-coding	Ensembl:ENSECAG00000039235	63	29	10	93	81	105	88	78	46	20	33	54	82	75	20	27	56	48	56	178	84	35	75	151	125	148
100062562	AUTS2	activator of transcription and developmental regulator AUTS2	-	protein-coding	VGNC:VGNC:15706|Ensembl:ENSECAG00000009074	266	38	53	252	204	154	78	63	134.5	24	72	126.2	471	170	20	33	135	55	182.2	169	199	55	136	89	80	182
100071845	AVEN	apoptosis and caspase activation inhibitor	-	protein-coding	Ensembl:ENSECAG00000018235	94	20	6	60	90	76	79	37	32	25	59	58	63	103	22	37	84	15	58	203	112	43	59	97	190	243
100051151	AVIL	advillin	-	protein-coding	VGNC:VGNC:15707|Ensembl:ENSECAG00000013528	13.5	2.5	0.5	4	26	18	3	3	6.5	1	4.5	4.5	19.5	14	2	0.5	10.5	3.5	13.5	24	26	3	12.5	7.5	19.5	29.5
100070105	AVL9	AVL9 cell migration associated	-	protein-coding	VGNC:VGNC:15708|Ensembl:ENSECAG00000019332	343	95	12	252	868	434.5	194	117	84	67	176	467	319	313	40	50	629	67	208	929.5	358	81	201	357	499.5	1079
100060949	AVPI1	arginine vasopressin induced 1	-	protein-coding	VGNC:VGNC:15709|Ensembl:ENSECAG00000008293	41	24	6	35	47	72	46	42	20	11	18	42	67	40	15	42	51	42	82	166	69	39	47	48	89	116
100065116	AXIN1	axin 1	-	protein-coding	VGNC:VGNC:15716|Ensembl:ENSECAG00000023674	170	59	90	224	162	179.5	89	95	137	28	64.5	93	334	159	45	33.5	101.5	184.5	185	283	229	57.5	212	102	121	236.5
100630049	AXIN2	axin 2	-	protein-coding	VGNC:VGNC:15717|Ensembl:ENSECAG00000017986	37	5	18	78	36	20	15	53	18	7	14	20	112	34	8	6	41	22.5	37	27	33	10	71	20	25	59
100064907	AXL	AXL receptor tyrosine kinase	-	protein-coding	VGNC:VGNC:15718|Ensembl:ENSECAG00000011471	33	10	2	31	36	21	25	3	7	1	6	17	36	16	1	1	20	12	24	54	30	10	17	10	12	29
100051113	AZI2	5-azacytidine induced 2	-	protein-coding	VGNC:VGNC:15720|Ensembl:ENSECAG00000020392	236	65	21.2	144	440	343	152	102	81	60	93	338	175	158	44.5	65	437.5	58	104	743	165	77	111.33	233	439	706
100056267	AZIN1	antizyme inhibitor 1	-	protein-coding	VGNC:VGNC:15721|Ensembl:ENSECAG00000016922	677	233.5	34	447	1585.5	1096	403	418.5	189.5	148.5	359.5	1212	550.5	545	116.5	167	1554.5	201	369	2084.5	502.5	237.5	400	780	1266.5	1905.5
100034203	B2M	beta-2-microglobulin	-	protein-coding	VGNC:VGNC:15722|Ensembl:ENSECAG00000000685	2721.5	1561.5	335.5	2689	5483.5	3546.5	2027.5	1614.5	450.5	476.5	1275	5548.5	1496	2582	440	384	11531	851.5	818	11268.8	1833.5	1388	3409.75	1979	9611.5	9120
100062101	B3GALNT1	beta-1,3-N-acetylgalactosaminyltransferase 1 (globoside blood group)	-	protein-coding	Ensembl:ENSECAG00000004809	112	22	14	73	115	72	44.5	81.5	45	12	44	74	77	68	8	11	144	16	32	213	62	34	61	75	104	229.5
100058647	B3GALNT2	beta-1,3-N-acetylgalactosaminyltransferase 2	-	protein-coding	VGNC:VGNC:15723|Ensembl:ENSECAG00000013338	10.75	3.75	1	14.25	46.75	22.5	13.75	20.25	4.75	1.25	10.75	10	26.25	22.75	3	2.25	19.25	5	10.5	44.75	18.25	7	12	24	38.25	46.5
100052244	B3GALT1	beta-1,3-galactosyltransferase 1	-	protein-coding	VGNC:VGNC:15724|Ensembl:ENSECAG00000002755	145	30	8	139.33	667.5	214	115.7	44.5	17	11	199	485.33	171.5	279.5	10	13	643.83	27	80.5	698	92	25	130.5	211.5	293	844
100146417	B3GALT6	beta-1,3-galactosyltransferase 6	-	protein-coding	VGNC:VGNC:58622|Ensembl:ENSECAG00000001258	16	7.5	6.5	20	17	10	8	10.5	12	1	10	3	24	15	2	5	7	10	18	12	25	2	16	13	7	13
100063587	B3GAT3	beta-1,3-glucuronyltransferase 3	-	protein-coding	VGNC:VGNC:15729|Ensembl:ENSECAG00000013416	54	24	8	72	77	45	31	33	29.5	9	21	23	102	62	8	16	38	22	41	95	70	21	57	37	48	87
100064175	B3GLCT	beta 3-glucosyltransferase	B3GALTL	protein-coding	VGNC:VGNC:15730|Ensembl:ENSECAG00000009608	34	10	3	12	93	51.33	22	12	3	4	22	49	20	30	4	5	64	7	12	124	29	13	24	31	94	133
100064405	B3GNT2	UDP-GlcNAc:betaGal beta-1,3-N-acetylglucosaminyltransferase 2	-	protein-coding	VGNC:VGNC:15731|Ensembl:ENSECAG00000016959	33	23	5	29	151	49	25	26.5	11	5	22	81	38	41.5	4	7	156	12	23	170	32	11	35	42	164	255
100058694	B3GNT5	UDP-GlcNAc:betaGal beta-1,3-N-acetylglucosaminyltransferase 5	-	protein-coding	VGNC:VGNC:15733|Ensembl:ENSECAG00000001863	26	17	2	18	81.5	62	17	10	3	5	8.5	36	37	29	3	6	60	9	12.5	122.2	22	11	24	19	54	98
102148196	B3GNT7	UDP-GlcNAc:betaGal beta-1,3-N-acetylglucosaminyltransferase 7	-	protein-coding	VGNC:VGNC:56538|Ensembl:ENSECAG00000006840	220	85	63	268	706.33	285	153	80	70	15	109	112	383	302	37.5	45	170	207	386	716	449	106	385	273	703	853
100065028	B3GNT8	UDP-GlcNAc:betaGal beta-1,3-N-acetylglucosaminyltransferase 8	-	protein-coding	VGNC:VGNC:15734	23	8	4	28	28	10	12	11	7	4	8	0	29	29	5	2	10	4	16	27	27	3	11	14	22	30
100056441	B3GNTL1	UDP-GlcNAc:betaGal beta-1,3-N-acetylglucosaminyltransferase like 1	-	protein-coding	VGNC:VGNC:15736|Ensembl:ENSECAG00000007738	95	25	32	100	145	73	34	25	51	10	35	42	189	64	15	10	56	38	54	141	96	25	76	52	112	214
100069631	B4GALNT2	beta-1,4-N-acetyl-galactosaminyltransferase 2	-	protein-coding	VGNC:VGNC:53708|Ensembl:ENSECAG00000013354	41	52	5	50	247	119	47	78	33	8	29	42	81	66	4	8	75	16	42	150	141	24	69	60	141	230
100056854	B4GALNT3	beta-1,4-N-acetyl-galactosaminyltransferase 3	-	protein-coding	VGNC:VGNC:15737|Ensembl:ENSECAG00000014031	87	2	29	51	142	42	29	40	15	7	17	16	106	51	6	10	36	17	33	89	63	24	45	36	66	151
100054676	B4GALNT4	beta-1,4-N-acetyl-galactosaminyltransferase 4	-	protein-coding	VGNC:VGNC:15738|Ensembl:ENSECAG00000022353	10	9	16	11	28	7	7	20	7	0	2	7	22	14	0	0	14	14	6	25	35	7	19	2	3	21
100068209	B4GALT1	beta-1,4-galactosyltransferase 1	-	protein-coding	VGNC:VGNC:15739|Ensembl:ENSECAG00000012393	932.5	407	162	704	945	606.5	305	253	321	128.5	364.5	813	1188.33	960	110	175	990.5	320	522	1394	1118.5	280	656	502	728	1279
100066149	B4GALT2	beta-1,4-galactosyltransferase 2	-	protein-coding	VGNC:VGNC:15740|Ensembl:ENSECAG00000024265	147	38	29	141	157	80	55	69	72	22	56	61	186	117	21	17	74	79	81	181	212	34	114	108	105	181
100066144	B4GALT3	beta-1,4-galactosyltransferase 3	-	protein-coding	VGNC:VGNC:15741|Ensembl:ENSECAG00000022022	163	27	32	142	187.5	107	74	55	43	19	44	73	124	103	9	20	99	23	65	230	145	25	84	86	127	211
100071082	B4GALT4	beta-1,4-galactosyltransferase 4	-	protein-coding	VGNC:VGNC:15742|Ensembl:ENSECAG00000013334	37	12	8	40	73	38	26.5	39	24.5	7	28	65	53	43	2	7	94.5	12	26	118	63	9.5	77	27	94.5	119
100071419	B4GALT5	beta-1,4-galactosyltransferase 5	-	protein-coding	VGNC:VGNC:15743|Ensembl:ENSECAG00000022249	187	128	20	191	444	223	140	88	108	30	102	203	246	209	25	28	250	79	157	485	280	63	272	166	303	485
100052209	B4GALT6	beta-1,4-galactosyltransferase 6	-	protein-coding	VGNC:VGNC:15744|Ensembl:ENSECAG00000017478	63	13	0	25	118	93	46	26	10	13	21	76	29	49	4	5	179	18	23	183	41	27	35	42	74	163
100058225	B4GALT7	beta-1,4-galactosyltransferase 7	-	protein-coding	VGNC:VGNC:15745|Ensembl:ENSECAG00000011175	20	8	3	20	31	28	16	21	9	2	11	9	40	16	5	7	19	10	20	51	33	6	17	25	24	49
100063389	B9D1	B9 domain containing 1	-	protein-coding	VGNC:VGNC:15747|Ensembl:ENSECAG00000013639	83	37	5	134	80	85	57	119	26	18	38	61	132	88	12	29	88	44	71	181	125	62	128	105	125	174
100146820	B9D2	B9 domain containing 2	-	protein-coding	VGNC:VGNC:15748|Ensembl:ENSECAG00000012073	42	17	35	52	31	24	22	51	16	7	18	32	35	42	6	12	23	21	24	63	56	35	43	55	35	33
100069531	BABAM1	BRISC and BRCA1 A complex member 1	-	protein-coding	VGNC:VGNC:51923|Ensembl:ENSECAG00000017099	171	56	54	169	203	205	110	147	104	54	71	105	286	164	41	51	138	100.2	147	308	278	66	121	197	188	308
100054872	BABAM2	BRISC and BRCA1 A complex member 2	BRE	protein-coding	VGNC:VGNC:15749|Ensembl:ENSECAG00000018411	61	11	5	56	110	87.33	54	38	25	18	28	54	73	68	21	8	76	13	43	167	85	25	62	72	74	137
100071137	BACE1	beta-secretase 1	-	protein-coding	VGNC:VGNC:15750|Ensembl:ENSECAG00000012427	20	1	2	12	5	3	7	22	4	0	12	12	7	7	2	3	19	2	14	14	33	1	33	12	12	23
100058700	BACE2	beta-secretase 2	-	protein-coding	VGNC:VGNC:59237|Ensembl:ENSECAG00000005305	82	123	5	54	146	64	49	81	48	12	59	165	148	134	10.5	18	240	20	67	545	231.5	55.5	95	92	240	519
100053654	BACH1	BTB domain and CNC homolog 1	-	protein-coding	VGNC:VGNC:58125|Ensembl:ENSECAG00000000307	802.5	128	21.83	395	557	565	326	182.5	159.5	109	162	421	496	433	73	116	569	102	294	902	445	134	208	295.5	421.5	945.5
100065814	BACH2	BTB domain and CNC homolog 2	-	protein-coding	VGNC:VGNC:15751|Ensembl:ENSECAG00000010522	119	38	13	117	164	372	153	12	34	34	68	363	247	154	24	33	125	56	449	533	137.5	55	48	86	66	285
100055447	BAD	BCL2 associated agonist of cell death	-	protein-coding	VGNC:VGNC:15752|Ensembl:ENSECAG00000014950	92	31	15	96	51	56	29	35	74	28	39	27	158	95	22	29	36	71	59	98	142	55	125	64	70	95
100070045	BAG2	BAG cochaperone 2	-	protein-coding	VGNC:VGNC:56649|Ensembl:ENSECAG00000012417	99.5	16.5	6.5	75	168	92	54	61	49.5	28.5	36	106.5	67.5	54	12	35.5	98.5	23.5	43.5	133	49	27	30.5	94.5	79.5	165.5
100065784	BAG3	BAG cochaperone 3	-	protein-coding	VGNC:VGNC:15753|Ensembl:ENSECAG00000005267	34	10	16	24	40	12	12	8	20	2	11	25	53	29	4	9	23	24	38	46	77	12	50	26	42	56
100057730	BAG4	BAG cochaperone 4	-	protein-coding	VGNC:VGNC:15754|Ensembl:ENSECAG00000010407	99	21	4	63	235.5	163	91	65	30	22	62	192	93	90	9	30	245.2	29	85.5	304	90	36	62	95	206	322
100146239	BAG5	BAG cochaperone 5	-	protein-coding	VGNC:VGNC:15755|Ensembl:ENSECAG00000006244	144	43	6	124	319	229	69	66.5	54	25	94	185.5	164	169	23	40.5	278	43	111	447	172	52	89	159	209	461
100050296	BAG6	BAG cochaperone 6	BAT3	protein-coding	VGNC:VGNC:15756|Ensembl:ENSECAG00000013260	490	157	196	600	655.5	423	244.5	343	246	85	137.5	241.5	952	497	67.5	97	250.5	285	482.5	728.5	897.5	161	338	336.5	598.5	863
100071395	BAHD1	bromo adjacent homology domain containing 1	-	protein-coding	VGNC:VGNC:15758|Ensembl:ENSECAG00000000916	171	34	56	174	131	85	53.2	44	76	34	32	55	347.5	114	19	13	64	66	99	129	189	20	142.33	66.25	61	138
100050207	BAIAP2	BAR/IMD domain containing adaptor protein 2	-	protein-coding	VGNC:VGNC:15759|Ensembl:ENSECAG00000022150	122	26	35	173	104	52	43	59.5	63	10	42	80	226	124.5	12	16	58	54	114.5	129	177	30	160	91	87	128
100062881	BAIAP2L1	BAR/IMD domain containing adaptor protein 2 like 1	-	protein-coding	VGNC:VGNC:15760|Ensembl:ENSECAG00000012734	117	46	15.5	135	194	118	62	90.5	68	21	69	152	174	130	29	33	162	36	121	365.5	170	59	95	133	175	329
100061755	BAK1	BCL2 antagonist/killer 1	-	protein-coding	VGNC:VGNC:15761|Ensembl:ENSECAG00000023902	74	41	8	63	122	87	34	32	39	13	44	35	112	61	10	22	56	44	81	150	77	17	62	85	58	150
100063997	BAMBI	BMP and activin membrane bound inhibitor	-	protein-coding	VGNC:VGNC:15762|Ensembl:ENSECAG00000003193	62	4	8	139	89	87	30	28	23	12	16	37	72	174	5	8	120	23.5	16	70	62	18	36.5	29	40	64
100052051	BANF1	BAF nuclear assembly factor 1	-	protein-coding	VGNC:VGNC:82557|Ensembl:ENSECAG00000024311	454.5	126	34	506	565	645	387	536	226	152	217.5	410	399	404	129	184	472.5	161	325	1145	441	233	588	803.5	687	789.5
100067773	BANK1	B cell scaffold protein with ankyrin repeats 1	-	protein-coding	VGNC:VGNC:15763|Ensembl:ENSECAG00000008109	40	9	0	17	56	33	21	13	11	2	8	36	30	21	7	4	26	8	12	79	33	12	18	17	33	82
100056298	BANP	BTG3 associated nuclear protein	-	protein-coding	VGNC:VGNC:15764|Ensembl:ENSECAG00000000420	34	15	11	40	35	36	18	18	23	8	21	26	67	41	7	14	32	21	29	69	68	9	45	38	42	81
100051934	BAP1	BRCA1 associated protein 1	-	protein-coding	VGNC:VGNC:15765|Ensembl:ENSECAG00000020681	102	47	28	106.5	170	117.5	52.5	49.5	49	17	29.5	64	223	102	14.5	20.5	81.5	50	109	236	189	37.5	136	93	121.5	241.5
100053962	BARD1	BRCA1 associated RING domain 1	-	protein-coding	VGNC:VGNC:56539|Ensembl:ENSECAG00000002113	15	3	0	13	24	12	14	30	4	1	7	10	12	8	1	4.5	22	6	4	34	9	4	7.33	18	20	43
100072628	BARX2	BARX homeobox 2	-	protein-coding	VGNC:VGNC:15768|Ensembl:ENSECAG00000000616	16	6	10	32	23	12	6	44	22	6	10	15	71	19	3	4	15	15.33	15	32	26	10	46	13	18	27
100069914	BASP1	brain abundant membrane attached signal protein 1	-	protein-coding	VGNC:VGNC:15769	224	178	96	355	363	190.5	145.5	334.5	102	32.5	164	360.5	297	298	37	39.5	394.5	233	198	554.5	243	144	534	208	437	534.5
100056246	BATF2	basic leucine zipper ATF-like transcription factor 2	-	protein-coding	VGNC:VGNC:15771|Ensembl:ENSECAG00000035459	62	254	14	62	57	47	31	39	36	10	16	31	93	77	11	8	39	35	81	143	114	28	63	45	64	117
100054674	BAX	BCL2 associated X, apoptosis regulator	-	protein-coding	VGNC:VGNC:50999|Ensembl:ENSECAG00000016635	88	39	46	99	89	78	71	79	43	18	34	63	174	108	24	19	79	57	69	178	125.5	46	172	111	131	157
100057597	BAZ1A	bromodomain adjacent to zinc finger domain 1A	-	protein-coding	VGNC:VGNC:15773|Ensembl:ENSECAG00000007751	166	83.5	5	93	294.5	184.5	98	50	64	41	76	164	155	166.5	15	25	213	36	117.5	311	132	55	81	133	141	340
100061668	BAZ1B	bromodomain adjacent to zinc finger domain 1B	-	protein-coding	VGNC:VGNC:15774|Ensembl:ENSECAG00000002889	273.5	67	25.5	243.5	369	216	147	105	87	53	116	193	305	257	41	48	234	76.5	170	404.5	290	59.5	183	169.5	198	473.5
100052682	BAZ2A	bromodomain adjacent to zinc finger domain 2A	-	protein-coding	VGNC:VGNC:15775|Ensembl:ENSECAG00000018243	638.5	164	61	592.67	776	458	248.83	189	212.33	82.5	239.83	347.5	1045.75	644.33	53.5	76	473.33	198.17	493.5	972.17	805.83	104.83	459.83	450.5	649.83	1262.33
100051120	BAZ2B	bromodomain adjacent to zinc finger domain 2B	-	protein-coding	VGNC:VGNC:51437|Ensembl:ENSECAG00000012235	263	59	22	217	355	239.5	147	108	82	39	128	271	285	255	28	42	292	63	149	371	209	59	151	165.5	175	480
100146714	BBC3	BCL2 binding component 3	-	protein-coding	-	22	2	2	25	17	9	7	16	11	3	2	10	25	4	3	4	7	6	7	11	18	8	22	9	3	14
100629163	BBIP1	BBSome interacting protein 1	-	protein-coding	VGNC:VGNC:50576|Ensembl:ENSECAG00000020430	54	19	5	71	82	97	45	67	32	19	26	53	36	52	17	14	94	22	48	126	32	38	75	68	119.5	120
100056509	BBOF1	basal body orientation factor 1	CCDC176	protein-coding	VGNC:VGNC:15776|Ensembl:ENSECAG00000005420	63	15	3	49	82	39	31	21	17	6	31	69	42	63	3	6	100	21	26.5	197	69	20	52	46	103	176.33
100072253	BBOX1	gamma-butyrobetaine hydroxylase 1	-	protein-coding	VGNC:VGNC:15777|Ensembl:ENSECAG00000012656	21	8	6	43	8	3	8	4	5	0	11	35	19	39	2	4	62	15	7	38	32	10	32	18	18	40
100629509	BBS1	Bardet-Biedl syndrome 1	-	protein-coding	Ensembl:ENSECAG00000017091	235.67	80	56	270	204	156	61	52	98	13	83	99	475	291	21	22	138	100	173	306.5	450.5	53	247	151	146	279
100058970	BBS10	Bardet-Biedl syndrome 10	-	protein-coding	Ensembl:ENSECAG00000015525	47.2	5	1	18	57	59	28	28	14	6.25	23	51	31	31	5	4	85	4	12	109.5	26	11	20	34	68	88
100072131	BBS12	Bardet-Biedl syndrome 12	-	protein-coding	-	44	10	1	34	95	64	14	13	11	10	29	48	45	59	3	4	53	8	20	119	55	12	26	33	65	126
100051424	BBS2	Bardet-Biedl syndrome 2	-	protein-coding	Ensembl:ENSECAG00000010270	76	17	6	69	109	53	43	19	18	9	32	46	81	53	4	13	38	20	47	81	78	16	50	64	76	106.5
100063282	BBS4	Bardet-Biedl syndrome 4	-	protein-coding	Ensembl:ENSECAG00000003146	95.33	21	3.2	79	97	84.2	53	47	31	16	37	77	85	88	12	20	107	21	67	193	105	20	82.33	71	136.5	173
100052477	BBS5	Bardet-Biedl syndrome 5	-	protein-coding	Ensembl:ENSECAG00000007520	22	5	1	22	38	35	18	20	3	4	13	40	18	13	4	5	77.5	10	14	65	16	7	26	18	60	55
100063923	BBS7	Bardet-Biedl syndrome 7	-	protein-coding	Ensembl:ENSECAG00000023824	32	8	3	30	53	54	19	21	4	4	26	60	38	28	1	5	72	10	22	91	35	6	27	36	56	111
100055338	BBS9	Bardet-Biedl syndrome 9	-	protein-coding	Ensembl:ENSECAG00000022057	94	42	8	138	263	115	48	44	36	11	87	216	168	159	10	15	231	40	77	327.5	156	32	95	138	168.5	499.7
100061782	BBX	BBX high mobility group box domain containing	-	protein-coding	VGNC:VGNC:15778|Ensembl:ENSECAG00000023413	309.5	95	46	267	467.33	243.5	145.5	148	95	45.2	240.33	375.5	371	376	33	46	429	92	175	682.33	368	111	284.53	275.5	416.5	708.5
100070622	BCAM	basal cell adhesion molecule	-	protein-coding	VGNC:VGNC:51000|Ensembl:ENSECAG00000018814	141	20	51	261	113	46	34	298	46	19	48	46	201	157	12	11	37	119	70	100	240	53	157	67	43	103
100050769	BCAP29	B cell receptor associated protein 29	-	protein-coding	VGNC:VGNC:15780|Ensembl:ENSECAG00000017348	171.33	47	21.33	136	687	319	196	46	31	46.67	238	918	277	388	105	99.33	1452.67	144.67	322.33	5065.67	185	229	177	528	2724.83	2104
100058834	BCAP31	B cell receptor associated protein 31	-	protein-coding	VGNC:VGNC:15781|Ensembl:ENSECAG00000022787	131	31	11	135	233	102	75	84	38	23	72	71	144	168	14	21	155	40	86	318	258	35	159	124	184	255
100068908	BCAR1	BCAR1 scaffold protein, Cas family member	-	protein-coding	VGNC:VGNC:15782|Ensembl:ENSECAG00000014666	196	50	45.25	145	176	79	62.25	52	74	16	30	39	276	120	13	18	45	66	101	132	158	27	93	55.25	63	161
100059015	BCAR3	BCAR3 adaptor protein, NSP family member	-	protein-coding	VGNC:VGNC:50447|Ensembl:ENSECAG00000022721	152	14	18	97	93	46	42	21	51	7	30	46	175	96	6	16	60	29	51	96	101	16	36	51	49	183
100053354	BCAS1	brain enriched myelin associated protein 1	-	protein-coding	VGNC:VGNC:98870|Ensembl:ENSECAG00000013155	113	24	21.67	115	111	57	29	33	55.2	19	36	54	102	91	11	8	87	33	57	144	128	36	75	60	32	163
100065284	BCAS2	BCAS2 pre-mRNA processing factor	-	protein-coding	VGNC:VGNC:15783|Ensembl:ENSECAG00000021026	61	18	1	47	111	107.5	48	53	32	22	43	101	38	51	16	25	128	17	46	196	63	24	57	61	151	179
100071315	BCAS3	BCAS3 microtubule associated cell migration factor	-	protein-coding	VGNC:VGNC:51379|Ensembl:ENSECAG00000008651	59	11	14	55	101	54	22	24	23	16	28	55	92	64	4	13	51	12	42	117.5	74	17	44	49	63	169
100051237	BCAT2	branched chain amino acid transaminase 2	-	protein-coding	VGNC:VGNC:15785|Ensembl:ENSECAG00000011310	98.33	25.5	8	118	143	121	75	60	33	41	44	93	146	115	23	19	113	33	65	156	164	30	83	116	91	221.5
100056320	BCCIP	BRCA2 and CDKN1A interacting protein	-	protein-coding	VGNC:VGNC:15786|Ensembl:ENSECAG00000012266	91.5	35.5	8	65	165	165	101.2	109	39	28	29	107	57	46	27	41	167	23.33	63	244.5	104	45	85	131	170	241
100059723	BCDIN3D	BCDIN3 domain containing RNA methyltransferase	-	protein-coding	VGNC:VGNC:15787|Ensembl:ENSECAG00000020861	28	8	3	19	41	31	16	3	1	3	4	23	38	24	2	1	29	6	12	50	27	6	22	10	29	51
100068678	BCKDHA	branched chain keto acid dehydrogenase E1 subunit alpha	-	protein-coding	Ensembl:ENSECAG00000012246	120.03	35.33	42	117.33	149.83	89.42	73.67	57	56.5	26.17	48.5	77.33	183.78	97.32	15.33	30.5	71.67	25	67.83	165.7	155.75	39.33	104.33	107.53	123.75	171.92
100065300	BCKDHB	branched chain keto acid dehydrogenase E1 subunit beta	-	protein-coding	VGNC:VGNC:15788|Ensembl:ENSECAG00000009840	54	21	10	51	168.5	170	80	43	35	29	36	78	64	60	19	23	91	20	59	175.5	57	29	88	92.5	139	187
100063321	BCKDK	branched chain keto acid dehydrogenase kinase	-	protein-coding	VGNC:VGNC:15789|Ensembl:ENSECAG00000011818	222	66	28	195	224	168	105	170	83	59	83	136.5	310	247	26	63	158	65	161	394	339.5	61	135	234	218.5	403
100064204	BCL10	BCL10 immune signaling adaptor	-	protein-coding	VGNC:VGNC:57977	54	23	3	34	107	93	56	54	21	10	25	71	49	53	8	14	117	15	30	120	49	28	60	52	119	128
100052012	BCL11B	BAF chromatin remodeling complex subunit BCL11B	-	protein-coding	Ensembl:ENSECAG00000031995	31	8	8	24	28	28	18	1	9	2	12	32	18	16	1	3	37	19	19	97	52	5	40	12	19	51
100050934	BCL2	BCL2 apoptosis regulator	-	protein-coding	VGNC:VGNC:15790|Ensembl:ENSECAG00000020437	25	6	4	21	59	49	18	12	13	3	24	35	37	40	9	6	67	14	46	164	49	15	13	22	81	111
100053597	BCL2L1	BCL2 like 1	-	protein-coding	VGNC:VGNC:15791|Ensembl:ENSECAG00000017223	247	88	25	272	316	193	92.5	114	125	44	84	162	479	204	30	42	175	97	259	437.5	365	66	244.5	167	169	489
100064312	BCL2L11	BCL2 like 11	-	protein-coding	VGNC:VGNC:49534|Ensembl:ENSECAG00000032970	79	28.5	4.5	54	237.5	211.5	110	107.5	37	15	36	72.5	110.5	74	11	25	83.5	27.5	62.5	172.5	65.5	19	87.5	84	149	176
100055909	BCL2L12	BCL2 like 12	-	protein-coding	VGNC:VGNC:15792|Ensembl:ENSECAG00000022614	43	18	14	49	84	114	60	43	20	13	8	39	74	46	6	21	42	35	51	106	80	19	27	56	56	73
100055032	BCL2L13	BCL2 like 13	-	protein-coding	VGNC:VGNC:15793|Ensembl:ENSECAG00000010335	162	50	8	144	310	195	107	91	64	29	58	125	220	150	26	38	221.5	45	102	427	196	47	105.5	209	219	508
100063375	BCL2L14	BCL2 like 14	-	protein-coding	VGNC:VGNC:15794|Ensembl:ENSECAG00000024880	23	14	4	12	18	7	11	6	5	2	17	29	22	30	2	2	42	3	7	50	23	4	21	14	36	40
100055644	BCL2L2	BCL2 like 2	-	protein-coding	VGNC:VGNC:50577	67	34	6	59	106	65.5	34	29.5	25	10.5	28	66	103	66	7	11	84	26.5	44	155	78	28.5	77	50	85	182
100059642	BCL6	BCL6 transcription repressor	-	protein-coding	VGNC:VGNC:57978|Ensembl:ENSECAG00000004556	73	90	16	72	61	55	31	60	51	12	57	80	119	117	10	17	96	34	45	143	100	38	123	46	111	118
100059917	BCL7A	BAF chromatin remodeling complex subunit BCL7A	-	protein-coding	VGNC:VGNC:15796|Ensembl:ENSECAG00000011747	53	4	7	48	46	30	16	55	21	7	7	29	62	40	7	4	21	15	16	34	60	12	40	24	33	35
100061703	BCL7B	BAF chromatin remodeling complex subunit BCL7B	-	protein-coding	VGNC:VGNC:58126|Ensembl:ENSECAG00000015512	103.5	31	5	110	121	109	61	31	45	40	29	83	128	106	27	26	95	34	78	186	101	38	65	87	110	166
100063618	BCL7C	BAF chromatin remodeling complex subunit BCL7C	-	protein-coding	VGNC:VGNC:15797|Ensembl:ENSECAG00000000482	133.5	60	61	152	157	214	130	168	84	32	60.5	83	151.5	125	37	70.5	107.5	99	131	306	162	65	232	181	139	208
100065022	BCL9	BCL9 transcription coactivator	-	protein-coding	VGNC:VGNC:58089|Ensembl:ENSECAG00000004159	237	79	17	273	401	271	131	108	67	26	103	123	460	269	11	39	177	109	290	511	361	44	204	215	221	491
100067787	BCLAF1	BCL2 associated transcription factor 1	-	protein-coding	VGNC:VGNC:15798|Ensembl:ENSECAG00000023692	634	133	55	518	1007	816	386.33	219	179	94	294	611	622	593	73	102	900	159	419	1329	716	161	320	479	694	1504
100058722	BCLAF3	BCLAF1 and THRAP3 family member 3	CXHXorf23	protein-coding	VGNC:VGNC:15799|Ensembl:ENSECAG00000024666	39	9	5	15	92.5	55	25	18.2	13	6	14	54	31	31	2	10	74	4	21.2	122	34	15	30	29	68	135
100070518	BCO2	beta-carotene oxygenase 2	-	protein-coding	VGNC:VGNC:15801|Ensembl:ENSECAG00000020311	43	13	3	24	73	25	18	13	8	7	30	65	46	49	0	2	87	10	22	100	76	17	65	23.5	81	115
100050335	BCOR	BCL6 corepressor	-	protein-coding	VGNC:VGNC:58992|Ensembl:ENSECAG00000005995	170	71	46.5	200	313	208	69	128.5	93.2	25	94	81	381.5	203	29	47	122	57.2	271	286	230	41	140.5	120	110	311
100054632	BCORL1	BCL6 corepressor like 1	-	protein-coding	VGNC:VGNC:15802|Ensembl:ENSECAG00000025037	61	19	17	80	63	41	18	31	19	13	22	34	109	60	5	7	32	28	58	60	57.5	4	70	21	28	53
100052938	BCR	BCR activator of RhoGEF and GTPase	-	protein-coding	VGNC:VGNC:58127|Ensembl:ENSECAG00000020125	398	118	105	428	521.5	375.5	180	148	203	59	166	242	878	461	78	82	337	326	437	1159.5	739	120	496	381	733	966
100055811	BCS1L	BCS1 homolog, ubiquinol-cytochrome c reductase complex chaperone	-	protein-coding	VGNC:VGNC:15803|Ensembl:ENSECAG00000000224	22	5	4	22	37	18	14	32	6	3	16	8	20	15	4	2	19	7	8	31	26	7	20	18	20	53
100068172	BDH2	3-hydroxybutyrate dehydrogenase 2	-	protein-coding	VGNC:VGNC:15805|Ensembl:ENSECAG00000010010	22	11	1	26	19	12	14	27	12	4	19	28	21	24.2	1	6	34	10	25	48	32	11	30.5	20	31.5	38
100073302	BDP1	B double prime 1, subunit of RNA polymerase III transcription initiation factor IIIB	-	protein-coding	VGNC:VGNC:15807|Ensembl:ENSECAG00000011402	447	152.5	49	341	918.5	660.5	253	118	143	106	217	418.5	573	354	57	81	563.25	139	420	1005.5	427	93	292	318	435	1124.5
100052295	BECN1	beclin 1	-	protein-coding	VGNC:VGNC:15809|Ensembl:ENSECAG00000018079	96	46	5	70	152	147	69	30	32	13	44.5	127	118	86	15.5	22	131	30	88	277	116	34	69	105	151	256
100066484	BEND3	BEN domain containing 3	-	protein-coding	VGNC:VGNC:15811|Ensembl:ENSECAG00000023993	43	10	12	53	76	39	32	19	17	3	15	29	59	63	2	8	24	17	37	60.83	83	11	46	34	34	72
100063015	BEND4	BEN domain containing 4	CCDC4	protein-coding	VGNC:VGNC:15812|Ensembl:ENSECAG00000021008	2	2	0	9	26	8	0	5	1	0	6	19	7	20	1	0	23	3	3	40	12	1	7	17	14	51
102149185	BEND5	BEN domain containing 5	-	protein-coding	VGNC:VGNC:58623|Ensembl:ENSECAG00000025071	29	8	7	28	23	20	13	31	18	14	20	12	40	21	3	7.5	12	5	9	29	45	10	24	16	24	23
100069127	BEND7	BEN domain containing 7	-	protein-coding	VGNC:VGNC:15814|Ensembl:ENSECAG00000009086	29	7	0	23	24	36	22	15	11	5	17	43	25	31	3	14	40	6	11	52	30	8	36	17	27	53
100051572	BET1	Bet1 golgi vesicular membrane trafficking protein	-	protein-coding	Ensembl:ENSECAG00000024195	50	25	5	55	115	105	53	73	19	17	21	87	37	46	8	21	137	20	34	188	32	40	45	83	122	186
100059187	BEX3	brain expressed X-linked 3	-	protein-coding	VGNC:VGNC:55441|Ensembl:ENSECAG00000012041	179	46	21	173	279	284	167	156	82	51	80.33	109	184	154	30	84	157	52	109	283.33	130.67	65	115	237	238.5	300
102147473	BEX4	brain expressed X-linked 4	-	protein-coding	-	49	8.5	1	30.5	65	76.5	48.5	97	22.5	19.5	11.83	36	30.5	31	6	10	59	10	27	55.83	31.5	14	41	56.5	47.5	83.5
100050577	BFAR	bifunctional apoptosis regulator	-	protein-coding	VGNC:VGNC:15818|Ensembl:ENSECAG00000016920	42	7	5	34	76	56	26	16	14	6	20	35	58	45	4	8	41	9	19	68	58	11	30	22	37	85
100033879	BGN	biglycan	-	protein-coding	VGNC:VGNC:15820|Ensembl:ENSECAG00000018717	36	14	1	12	20	7	32	1	10	2	3	9	39	2	0	0	5	3	26	39	8	10	33	6	13	31
100062732	BHLHA15	basic helix-loop-helix family member a15	-	protein-coding	-	32	11	4	14	31	53	24	0	16	11	6	21	70	35	12	7	12	23	28	21	23	19	25	15	8	57
100069417	BHLHB9	basic helix-loop-helix family member b9	-	protein-coding	VGNC:VGNC:15821	24.5	1	1	11	41	24	24	11	9	3	22	27	8	8	1	2	28	1	13	35.5	16	11	17	18	12	43
100059809	BHLHE40	basic helix-loop-helix family member e40	-	protein-coding	VGNC:VGNC:15822|Ensembl:ENSECAG00000015069	224	271	22	287	292	384	167	89	113	17	103	145	332	223	20	31	154	83	137	293	500	69	199	125	142	283
100068969	BHLHE41	basic helix-loop-helix family member e41	-	protein-coding	Ensembl:ENSECAG00000034955	10	12	0	12	11.2	17	25	16.2	12	11	15.2	18	13	24	1.2	1	29.2	6.5	5	22	9	9	29	16	27	48.2
100072191	BICC1	BicC family RNA binding protein 1	-	protein-coding	VGNC:VGNC:15823|Ensembl:ENSECAG00000013979	57	13	3	43	63	62	28	53	29	18	16	71	122	52	11	7	88	15	60	133	62	20	32	45	67	187
100056101	BICD2	BICD cargo adaptor 2	-	protein-coding	VGNC:VGNC:15825|Ensembl:ENSECAG00000010780	1499	259	120	1639	2069	1674	894	1709	1247	1105.5	900	1153.5	1660	1127	580	1065	849	772.5	1851.7	1478	1114.5	943	985	1654.5	660	1769
100054012	BICDL1	BICD family like cargo adaptor 1	-	protein-coding	VGNC:VGNC:15826|Ensembl:ENSECAG00000004286	27	22	7	43	41	92	44	18	31	19	34	66	96	45	28	62	19	73	227	133	68	48	83	57	32	63
100068930	BICDL2	BICD family like cargo adaptor 2	-	protein-coding	VGNC:VGNC:15827|Ensembl:ENSECAG00000016056	29	19	16	38	44	32	19	10	30	4	13	26	125	44	16	3	16	37	38	59	51	21	70	18	35	43
102150373	BICRA	BRD4 interacting chromatin remodeling complex associated protein	GLTSCR1	protein-coding	Ensembl:ENSECAG00000030809	96	27	80.2	105.5	96.2	50.5	33.2	32.5	64.2	12	35.2	17.5	251.2	73	16	22	26	110	107	61	126.2	23	168	38	36.5	102.5
100054835	BICRAL	BRD4 interacting chromatin remodeling complex associated protein like	GLTSCR1L	protein-coding	VGNC:VGNC:15828|Ensembl:ENSECAG00000020500	156.2	39	16.8	128	285	197	82.7	75.2	58	35.2	73.2	142	220	184.2	18	29.2	182	37.33	117	334.4	169	40	89.4	137	173	395.5
100054988	BID	BH3 interacting domain death agonist	-	protein-coding	VGNC:VGNC:15829|Ensembl:ENSECAG00000006592	33	22	0	31	80	56	34	33	24	5	18.5	46	58	60	12	12	63	17	36	147.5	70	21	23	43	82	125
102150906	BIK	BCL2 interacting killer	-	protein-coding	Ensembl:ENSECAG00000018135	28	13	2	28.5	56	41.5	37.5	31	12	4	8	18.5	36	34	7	7	32	12.5	12	67.33	28	11.5	32.67	24	57.5	59.5
100052213	BIN1	bridging integrator 1	-	protein-coding	VGNC:VGNC:15830|Ensembl:ENSECAG00000006957	160	36	90	135	95	101	51	47	88	33	32	56	355	116	25	18	77	84	90	155	170	29	90	69	80	132.5
100060850	BIN2	bridging integrator 2	-	protein-coding	VGNC:VGNC:15831	22	40	6	26	42	25	11	3	9	2	10	18	19	16	1	2	31	11	21	74	46	3	31.5	9	22	43
100057635	BIN3	bridging integrator 3	-	protein-coding	VGNC:VGNC:50649|Ensembl:ENSECAG00000022315	41.5	10	15	45	58	36.5	26	25	20	12	24	22	54	40	1	17	32	22	50	90	76	16	54	75	60	89
100061273	BIRC2	baculoviral IAP repeat containing 2	-	protein-coding	VGNC:VGNC:15832|Ensembl:ENSECAG00000012229	137	39	4	108	278.5	221	122	59	45	44	83	260	114.5	147.5	31	37	321.5	31	63	416	119.5	54	78	123	224	472.5
100068894	BIRC3	baculoviral IAP repeat containing 3	-	protein-coding	VGNC:VGNC:15833|Ensembl:ENSECAG00000012229	134	505	7	110	631.5	418	165.5	76	56	22	92.25	356	127.5	144.5	18	29	476.5	42	67.5	743	134.5	56	109.5	181	415	728.5
100070568	BIRC6	baculoviral IAP repeat containing 6	-	protein-coding	VGNC:VGNC:15834|Ensembl:ENSECAG00000019545	511	115	21	310	1043	623.5	294	143	105.5	58	197	471.5	450.5	433	42	63	574.5	78.5	253.5	1016	442.5	127	139	391.5	406.5	1258
100055373	BLCAP	BLCAP apoptosis inducing factor	-	protein-coding	VGNC:VGNC:54695|Ensembl:ENSECAG00000030259	112	37	9	102.5	155	78	46.5	49.5	49.5	17.5	39.5	89.5	137	124	9	12	121	48	59	204	124	35	125.5	86.5	131	204.5
100053387	BLM	BLM RecQ like helicase	-	protein-coding	VGNC:VGNC:57212|Ensembl:ENSECAG00000011405	25	3	3	17	41	23	22	18	8	9	14	42	13	22	3	7	38	14	12	53	22	9	15	14	10	69
100072223	BLMH	bleomycin hydrolase	-	protein-coding	VGNC:VGNC:15837	94	25	4	48	90	106	81	70	26	28	35	74	113	83	22	21	113	24	54	267	98	32	83.2	74	136	191
100070841	BLNK	B cell linker	-	protein-coding	VGNC:VGNC:50578|Ensembl:ENSECAG00000015745	65	35	6	38	94	60	43.5	63	40	10	31	64	73	57	10	13	108	15	42	190	100.5	31	64	61	118	179
100051308	BLOC1S1	biogenesis of lysosomal organelles complex 1 subunit 1	-	protein-coding	VGNC:VGNC:101468	307	91.5	18.5	340.5	313	415	282.5	344.5	128	121	186.5	248	244.5	210	81.5	142	271	98	199	596.5	181	163.5	253.5	504.5	344.5	355
100060519	BLOC1S2	biogenesis of lysosomal organelles complex 1 subunit 2	-	protein-coding	VGNC:VGNC:51478|Ensembl:ENSECAG00000013421	21	9	5.2	21.7	49	45.5	28.2	23.4	11	7.4	6	35	19	14	4	13.2	37.2	2.5	9	63	14.2	11.2	30	30	56.5	61
100630138	BLOC1S3	biogenesis of lysosomal organelles complex 1 subunit 3	-	protein-coding	-	69	17	11	63	64	66	48	31	32	14	22	31	55	50	16	23	52	19	38	99	93	22	86	67	50	94
100070253	BLOC1S4	biogenesis of lysosomal organelles complex 1 subunit 4	-	protein-coding	VGNC:VGNC:15838|Ensembl:ENSECAG00000003954	114	29.2	11.2	90	137	127	87	83.8	51	31	32.2	91	97.33	63.5	22	36.5	121	34	50	178.7	77	58	73.4	122.5	132	157
100051053	BLOC1S5	biogenesis of lysosomal organelles complex 1 subunit 5	-	protein-coding	VGNC:VGNC:15839|Ensembl:ENSECAG00000010563	89	19	1	58	99	132.5	31	40	17	31	38	135	60	52	19	25	238	22	49	336	54	26	48	106	125	213
111767411	BLOC1S6	biogenesis of lysosomal organelles complex 1 subunit 6	-	protein-coding	-	109	58.5	9	107	304	201	67	164.5	39	14.5	43.5	190.5	97	86.5	14.5	16	292	27.5	44	338.5	97	45	111.5	135.5	253.5	447.5
100064761	BLVRA	biliverdin reductase A	-	protein-coding	VGNC:VGNC:15840|Ensembl:ENSECAG00000011650	25	13	12	27	34	32	19	18	10	19	9	23	26	30	7	12	28	4	7	41	20	9	14	30	20	24
100068145	BLVRB	biliverdin reductase B	-	protein-coding	VGNC:VGNC:15841	38	20	6	46	29	51	35	130	58	12	20	34	44	30	11	19	43	18	24	76	35	28	50	57	35	102
100058289	BLZF1	basic leucine zipper nuclear factor 1	-	protein-coding	VGNC:VGNC:15842|Ensembl:ENSECAG00000017383	96	29	8	62	219.33	200.83	91	73.5	35.5	39	53.5	136	83.5	61.5	21.5	34	219	38	67	356	70	42	74.5	124	310	379.33
100057359	BMF	Bcl2 modifying factor	-	protein-coding	VGNC:VGNC:15843	66	21	26	41	231	148	78	29	25	10	36	40	128	95	7	17	71	15	41	108	77.2	13	43	93	59	84
100056914	BMP1	bone morphogenetic protein 1	-	protein-coding	VGNC:VGNC:15844|Ensembl:ENSECAG00000021675	37	11	11	38	34	17	15	13	11	0	12	12	88	19	1	3	12	9.5	22	40	23	2	8	16	22	43
100059466	BMP2K	BMP2 inducible kinase	-	protein-coding	VGNC:VGNC:58442|Ensembl:ENSECAG00000016099	291	84	10	293	786	556	228	79	76	50	145	335	286.5	355	34	45	341	71	136	599	326.2	71	143.5	294.5	273	681
100034048	BMP4	bone morphogenetic protein 4	-	protein-coding	VGNC:VGNC:15848|Ensembl:ENSECAG00000017676	21	2	2	15	16.25	23	18	1	13	4	3	9	9	6	2	0	9	1	2	24	5	7	13	4	23	11
100064367	BMPR1A	bone morphogenetic protein receptor type 1A	-	protein-coding	VGNC:VGNC:15851|Ensembl:ENSECAG00000020461	323.33	37	48	197	570	285	153	135	58	63	118	344	177	198	43	50	559	53	102.33	743	132	73	137	189	552	728
100053554	BMPR1B	bone morphogenetic protein receptor type 1B	-	protein-coding	VGNC:VGNC:15852|Ensembl:ENSECAG00000012140	201	31	26	229.4	412.5	170	100	101.5	53	53	112	314	218	277.25	34	41	498	72	111	453	228	76	256	166	369	621.5
100067195	BMPR2	bone morphogenetic protein receptor type 2	-	protein-coding	VGNC:VGNC:15853|Ensembl:ENSECAG00000025141	341	56	14	165	913	408	192	186.5	48	30	145	547	266	245	20	44	847	64	109	981	170	75	139	282	672	1012.5
100056034	BMS1	BMS1 ribosome biogenesis factor	-	protein-coding	VGNC:VGNC:15854|Ensembl:ENSECAG00000001358	89	32	8	98	133	68	44	39	22	13	28	53	88	84	6	13	86	24	65	156.5	125	29	35	53	90	190
100070896	BMT2	base methyltransferase of 25S rRNA 2 homolog	-	protein-coding	VGNC:VGNC:57108|Ensembl:ENSECAG00000021680	51	19	3.5	53	152	113	46	45	27	18	34	124	60	54	10	18	157	8	27	181	42	25	44.83	77	159	271
100069728	BNIP1	BCL2 interacting protein 1	-	protein-coding	VGNC:VGNC:55406|Ensembl:ENSECAG00000023543	10	6	1	34	28	24	14	14	7	3	6	20	26	17	1	3	21	5	11	31	25	7	17	13	35	50
100068048	BNIP2	BCL2 interacting protein 2	-	protein-coding	VGNC:VGNC:55907|Ensembl:ENSECAG00000022557	37	11.5	0	25.5	81	53	20.5	11.5	14	10.5	17.5	41.5	38	36.5	6.5	12	71.5	7.5	31	134	36	12.5	16	28	58	127
100051673	BNIP3	BCL2 interacting protein 3	-	protein-coding	VGNC:VGNC:15857|Ensembl:ENSECAG00000017458	202.33	46	23.5	243.57	960	1033.07	466.5	86.67	84	99.33	122.83	246	198	223	104.83	108.5	397	100.03	151.5	689.2	237.33	107.17	182.03	472	346.83	607.2
100054317	BNIP3L	BCL2 interacting protein 3 like	-	protein-coding	VGNC:VGNC:15858|Ensembl:ENSECAG00000005770	654.5	137	129.2	723.33	1409.33	1103.83	446	239	245	197	357.5	1278	594	621.5	152	154	1799.33	231.5	287	2233.67	566.5	268	462	765.83	1113.37	2536.67
100055170	BNIPL	BCL2 interacting protein like	-	protein-coding	VGNC:VGNC:15859	31	7	6	23	16	21	7	11	17	16	14	17	21	19	5	15	17	1	20	21	24	2	9	29	11	20.5
100069587	BOD1	biorientation of chromosomes in cell division 1	-	protein-coding	-	81	26	13	69	74	111	53	48	30	25	29	71	84	66	23	35	73	29	51	135	84	28	61	77	72	137
100056054	BOD1L1	biorientation of chromosomes in cell division 1 like 1	-	protein-coding	VGNC:VGNC:15861|Ensembl:ENSECAG00000010410	257	51	12	148	352	164	96	57	69	28	106	195	286.33	262	20	31	198	71	217	431	312	54	130	129	190	482
100147141	BOK	BCL2 family apoptosis regulator BOK	-	protein-coding	VGNC:VGNC:56540|Ensembl:ENSECAG00000000238	158	17	30	138	105	98	88	102	74	61	77	104	211	123	73	74	98	108	148	353	190	91	168	186	199	351
111773534	BOLA1	bolA family member 1	-	protein-coding	Ensembl:ENSECAG00000034826	61	14	7	72	86	76	32	73	35	23	29	40	61	42	22	18	60	16	36	120	59	33	71	73	85	95
100066237	BOLA2B	bolA family member 2B	BOLA2	protein-coding	-	75	37	2	103.5	80	117	64	84	55	25	36	53	78	49	37	36	67	31	50	203	45	48	68	156.5	117	137
100058052	BOLA3	bolA family member 3	-	protein-coding	VGNC:VGNC:51277|Ensembl:ENSECAG00000009537	76	28	4	79	133	111	53	38	52	17	34	78	98	91.5	17	19	128	27	67	242	130	31	39	105	101	239
100065050	BOP1	BOP1 ribosomal biogenesis factor	-	protein-coding	VGNC:VGNC:15862|Ensembl:ENSECAG00000016440	37	27	9	63	54	48	31	51	20	7	22	25	88	50	8	17	25	30.25	26	96	92	22	45	64	38	99
100063444	BORCS5	BLOC-1 related complex subunit 5	LOH12CR1	protein-coding	VGNC:VGNC:15864|Ensembl:ENSECAG00000016338	41	19	7	39	56	35	29	30	14	17	17	27	46	42	9	17	33	16	42	96	59	17	35	41	68	85
100069851	BORCS7	BLOC-1 related complex subunit 7	C1H10orf32	protein-coding	Ensembl:ENSECAG00000007175	73	17	3	74	191	169	86	78	44	30	50	131	75	101.5	24	42	185	39	70	293	65	38	46	159	267	375.5
100065115	BPGM	bisphosphoglycerate mutase	-	protein-coding	VGNC:VGNC:15866	53	10	7	34	85	53	27	30	21	18	23	45	38	25	7	19	58	18	31	104	41	13	25	68	90	94
100058143	BPHL	biphenyl hydrolase like	-	protein-coding	VGNC:VGNC:15867	224	32	9	196	281	318	182.5	165.5	99.5	68	83	160.5	143.5	184	54	80	263.5	44	146	431	168	83	120.5	262	225	425
100068832	BPIFC	BPI fold containing family C	BPIL2	protein-coding	VGNC:VGNC:15873|Ensembl:ENSECAG00000024388	10	3	0	6	9	31	3	0	2	0	6	25	2	30	1	2	32	2	8	62	3	1	0	9	5	56
100053608	BPNT1	3'(2'), 5'-bisphosphate nucleotidase 1	-	protein-coding	Ensembl:ENSECAG00000021210	56	19	2	50	81	73	44	41	15	12	26	56	36	42	11	15	96	16	24	99	54	12	33	69	60	117
100067414	BPNT2	3'(2'), 5'-bisphosphate nucleotidase 2	IMPAD1	protein-coding	VGNC:VGNC:56248|Ensembl:ENSECAG00000020044	455	109	36	277	1632	745	310	271	55	50	206	988	380	478	43	46	1617	108	171	1924	392	145	390	435	1185	2302
100063881	BPTF	bromodomain PHD finger transcription factor	-	protein-coding	VGNC:VGNC:15874|Ensembl:ENSECAG00000019916	453	107	48	308	690	404	261	166	137	89.5	248.2	426	626.5	458	53.5	74	485.2	96	288.5	838.67	415	127	251	266	419	946.5
100065760	BRAF	B-Raf proto-oncogene, serine/threonine kinase	-	protein-coding	VGNC:VGNC:15875|Ensembl:ENSECAG00000002746	260	41	9	176	502	281.5	132	76	60	41	136	326	262	232	25	32	401.5	50	146	658.5	208	63	160	223	430.5	694
100057742	BRAP	BRCA1 associated protein	-	protein-coding	VGNC:VGNC:15876|Ensembl:ENSECAG00000007549	85	26	7	61	188	121	63	55	47	26	44	100	115	88	18	18	136	17	74	235	124	20	68	95	153	294
100058937	BRAT1	BRCA1 associated ATM activator 1	-	protein-coding	VGNC:VGNC:15877|Ensembl:ENSECAG00000012635	22	15	9	25	29	20	9	20	11	3	8	12	95	33	5	3	12	20	26	33	36	5	24	18	21	34
100051990	BRCA1	BRCA1 DNA repair associated	-	protein-coding	VGNC:VGNC:15878|Ensembl:ENSECAG00000016974	10	4	1	5	12	25	7	17	6	0	8	13	9	16	3	6	19	1	4	26	13	4	3	5	18	19
100064578	BRCA2	BRCA2 DNA repair associated	-	protein-coding	VGNC:VGNC:15879|Ensembl:ENSECAG00000014890	20	1	0	11	56	35	23	37	11	1	17	28	32	23	2	3	51	4	11	69	13	11	13	23	43	101
100062237	BRCC3	BRCA1/BRCA2-containing complex subunit 3	-	protein-coding	VGNC:VGNC:15880|Ensembl:ENSECAG00000021441	118.45	27	3	80	262.83	201	105	42	36.5	27	73.5	163.75	114	97	24	27	245.25	24	63	392.7	117.2	42	69.33	130.25	269.5	455.75
100050039	BRD1	bromodomain containing 1	BDNF	protein-coding	VGNC:VGNC:15881|Ensembl:ENSECAG00000020261	167	46	43	119	259	197	110	63	80	29	46	119.25	287	146	21	35	136	82	136	318	188	44	178	125	149	308
100052542	BRD2	bromodomain containing 2	-	protein-coding	VGNC:VGNC:15882|Ensembl:ENSECAG00000012089	565.5	251.5	78	503.67	929	613	262	306	295	88	201	376	909	590.5	76	102	478	206	508	1143.5	804	150	477	459	630	1279
100066434	BRD3	bromodomain containing 3	-	protein-coding	VGNC:VGNC:15883|Ensembl:ENSECAG00000021276	381.25	111	174.95	407.75	483	369.25	233.75	231.45	155.5	64	158.5	193.75	705	343	64.5	69.75	295.5	224.25	294.5	562	471	132	507.25	291.25	289.5	508.5
100062072	BRD4	bromodomain containing 4	-	protein-coding	VGNC:VGNC:15884|Ensembl:ENSECAG00000030438	474	204	206	479	529.5	481	247	153	217	85.5	189.2	277	1009.7	473	82	84	268.33	317.5	698.5	879.2	640	135	600	269.7	452	744
100059012	BRD7	bromodomain containing 7	-	protein-coding	VGNC:VGNC:15885|Ensembl:ENSECAG00000013213	180	55	20	142	205.5	204	112	78	65	38	67	112	219.5	174	22	31	160	72	112	325	199	59	136.5	141	182	372
100062423	BRD8	bromodomain containing 8	-	protein-coding	VGNC:VGNC:15886|Ensembl:ENSECAG00000022484	93	33	7.5	79.5	108	106	37.5	52	40	11	35	56	103	81.5	14	25	79	15	76	162	123	18	58	51	98	165
100057849	BRD9	bromodomain containing 9	-	protein-coding	VGNC:VGNC:58128|Ensembl:ENSECAG00000013115	108	26	28.25	81	86	110	42	51	41	27	34	40	191	84	23	17	54	49	66.5	118	87	33	60	63	58	117
100063663	BRF1	BRF1 RNA polymerase III transcription initiation factor subunit	-	protein-coding	VGNC:VGNC:15888|Ensembl:ENSECAG00000018468	85	12	25	97	67	45	40	20	32	11	26	24	149	65	11	7	24	49	54	71	105.5	18	63	45	50	72
100629883	BRI3	brain protein I3	-	protein-coding	-	136	59	7	183	176	159	92	118	70	64	53	129	132	102	43	77	158	55	102.5	298	156	91	124	199	221	235
100061629	BRI3BP	BRI3 binding protein	-	protein-coding	VGNC:VGNC:15890|Ensembl:ENSECAG00000015008	60.5	14	3	51	222	68.5	40	34	13	1	23	49	58	79	8	4	105	25.5	47	191	88.5	15	54.7	71	219	335.5
100071185	BRIP1	BRCA1 interacting protein C-terminal helicase 1	-	protein-coding	Ensembl:ENSECAG00000024392	79	9	11	17	382	956	304	20	12	26	46.5	170	26	59	14	47	173	7	52	441	70	21	15	143	102	171
100053899	BRIX1	biogenesis of ribosomes BRX1	-	protein-coding	VGNC:VGNC:15894|Ensembl:ENSECAG00000000377	30	6	2	11	70.5	77	33	36	22	5	25	44	36	31	11	17	81.5	12.5	26	168.5	46	19.5	43	35	87	149
100058184	BRK1	BRICK1 subunit of SCAR/WAVE actin nucleating complex	-	protein-coding	VGNC:VGNC:56715|Ensembl:ENSECAG00000017962	310.5	91	9	314	443.2	433	246	363	149	113	164	295	278	255	78	118	346.5	110.33	185.5	647	277	159	347	459	395.5	601.5
100063643	BRME1	break repair meiotic recombinase recruitment factor 1	C7H19orf57	protein-coding	Ensembl:ENSECAG00000029150	26	12	12	43	8	17	19	32	17	2	12	19	44	19	7	3	23	29	25	46	70	13	61	17	12	43
100058315	BRMS1	BRMS1 transcriptional repressor and anoikis regulator	-	protein-coding	VGNC:VGNC:54773|Ensembl:ENSECAG00000010489	79	25	32	94	85	69	59	27	39	17	33	46	133	71	21	23	61	69	82	171	122	34	122	75	88	113
100058264	BRMS1L	BRMS1 like transcriptional repressor	-	protein-coding	VGNC:VGNC:54774|Ensembl:ENSECAG00000013452	21	3	2	11.5	58	34	16	19	7	2	11	29	20	17	3	4	45	5	16	62	18	9	17	22	28	74
100053271	BROX	BRO1 domain and CAAX motif containing	-	protein-coding	VGNC:VGNC:15895|Ensembl:ENSECAG00000018547	180	50	4	192	489	313	116	55	72	53	139.5	324	240	219	38	61	444	59	113	630	263	61	77	217	284	696
100052356	BRPF1	bromodomain and PHD finger containing 1	-	protein-coding	VGNC:VGNC:15896|Ensembl:ENSECAG00000021020	67	23	11	75	68	42	26	37	25	8	25	21	123	66	7	12	36	25	86	99	82	12	58	39	49	109
100063594	BRPF3	bromodomain and PHD finger containing 3	-	protein-coding	VGNC:VGNC:15897|Ensembl:ENSECAG00000005945	127	67	30	105	258	155	82	40	59	21	56	120	241	176	24	25	133	58	125	378	270	21	136	110	217	429
100059579	BRWD1	bromodomain and WD repeat domain containing 1	-	protein-coding	VGNC:VGNC:15899|Ensembl:ENSECAG00000022262	323	74	14	201.5	691	420	217	156	136	75	147	416	352.5	334	42	79	527	84	184	826	267	81	149	278	376	992.5
100071730	BRWD3	bromodomain and WD repeat domain containing 3	-	protein-coding	VGNC:VGNC:15900|Ensembl:ENSECAG00000007187	171	29	5	100	324.7	169	86	74	49	29	76	216	118	127	20	21	292	45	73	346	115	49.5	82	116	246	477.5
100063764	BSCL2	BSCL2 lipid droplet biogenesis associated, seipin	-	protein-coding	VGNC:VGNC:15901|Ensembl:ENSECAG00000018657	122	39	14	164.5	135.5	79	44	56	65	29	44	88	171	95	26	23	92.5	47	84	220	237	38	108	117	101	218
100055839	BSDC1	BSD domain containing 1	-	protein-coding	VGNC:VGNC:15902|Ensembl:ENSECAG00000009115	193	55	48	139	239	161	86	86	68	29	72	106	274	181	23	19	127	60	96	286.5	224	57	139	113	166	303
100049616	BSG	basigin	CD147	protein-coding	VGNC:VGNC:59146|Ensembl:ENSECAG00000012389	485	184	224	761	503	330	298.5	366	208	97	288	287	620	448.5	109	109	305.5	297	318	881	822	250	726.5	571	458	683
100062814	BSN	bassoon presynaptic cytomatrix protein	-	protein-coding	VGNC:VGNC:15903|Ensembl:ENSECAG00000008283	364.5	46	13	161	702.5	278	143	2	118	365.5	95	188	587.5	157.5	197.5	76	65.5	82	255	269	344	191	147	234.5	44.5	341.5
100052923	BSPRY	B-box and SPRY domain containing	-	protein-coding	VGNC:VGNC:15905|Ensembl:ENSECAG00000012440	92.5	44	20	113	77	54	43	34	40	16	31	37	139	106	15	13	55	39	65	116	122	31	65	76	97.5	112
100146856	BST2	bone marrow stromal cell antigen 2	-	protein-coding	VGNC:VGNC:96656|Ensembl:ENSECAG00000003563	30	21	8	33	27	16	22	39	17	9	12	19	28	25	6	6	25	17	16	105	51	22	77	22	40	63
100071348	BTAF1	B-TFIID TATA-box binding protein associated factor 1	-	protein-coding	VGNC:VGNC:55906|Ensembl:ENSECAG00000007796	143	46.5	11.5	116	371.5	276	108	89	60	38	69	179	155.5	141	18	41	225.5	27	116	448	123	59	81	168	193	513
100068143	BTBD1	BTB domain containing 1	-	protein-coding	VGNC:VGNC:15907|Ensembl:ENSECAG00000017040	152	53	9	118	321	234.5	123	106.5	81	45.5	65	201	156.33	162	33	52	259	51	103	440.5	188.5	57.5	109	141.5	262	491
100056058	BTBD10	BTB domain containing 10	-	protein-coding	VGNC:VGNC:15908|Ensembl:ENSECAG00000017056	40	9	4	35	97	69	44	26	18	6	27	58	45	45	9	11	75	15	25	120	48	13	31	64	73	153
100068599	BTBD2	BTB domain containing 2	-	protein-coding	VGNC:VGNC:55804|Ensembl:ENSECAG00000020996	142	57	130	177	158	125.33	53	111	114	33	46	64	334	162	36	37	78	127	149	210.67	269	40.5	237.5	98	99	180.5
100063893	BTBD3	BTB domain containing 3	-	protein-coding	VGNC:VGNC:15911	112.5	34	3	55.33	1512.75	439	152	70	23	16.5	71	152	95	114	28.33	77	316	101	168	1790.5	103.2	174.83	240.33	421.5	2850.33	3219
102150846	BTBD6	BTB domain containing 6	-	protein-coding	VGNC:VGNC:15912	153	35	16	141	115	57	38	34	50	19	43	70	266	146	22	28	53	63	86	134	133	46	54	99	107	126
100053454	BTBD7	BTB domain containing 7	-	protein-coding	VGNC:VGNC:15913|Ensembl:ENSECAG00000012986	320	57	22	293	643	364	178	119	87	55	188	318	363	307	40	67	475	72.5	234	722.5	281	110	189	304	392	789
100065100	BTBD9	BTB domain containing 9	-	protein-coding	VGNC:VGNC:15914|Ensembl:ENSECAG00000018393	215	68	61	353	277	163	100	67	110	30	99	129	491	310	28	28	174	140.5	243	372	421	66	246	162	250	387
100056845	BTC	betacellulin	-	protein-coding	VGNC:VGNC:15915|Ensembl:ENSECAG00000022505	24	14	13	14	58	16	9	27.5	5	7	20	35	35	27	2	6	43	7	15	125	21	8	18	36	65	108
100063800	BTD	biotinidase	-	protein-coding	VGNC:VGNC:15916|Ensembl:ENSECAG00000003387	101	25	5	92	125	72	61	49	20	16	41	55	113	91	3	12	95	32.5	44	164.5	145	25.5	63.5	84	96	174
100065663	BTF3	basic transcription factor 3	-	protein-coding	VGNC:VGNC:15917|Ensembl:ENSECAG00000021629	1238	318	92	1178	1474	1678.83	1055.5	1365.83	641	457	514	950	1198	1042	382	577	1298	468	940.5	2702.5	1400	613	1029.5	1456.5	1773.83	2367.17
100050901	BTF3L4	basic transcription factor 3 like 4	-	protein-coding	VGNC:VGNC:15918|Ensembl:ENSECAG00000024180	210.5	73	16	199	580.25	435	191	199	82	54	114	411.33	201	221	47	74	628.5	78	135	823.5	183	110	223	352.5	571.5	889.5
100629230	BTG1	BTG anti-proliferation factor 1	-	protein-coding	VGNC:VGNC:56400|Ensembl:ENSECAG00000031980	1007	434	86	788.5	1530	1567	955.5	339	366	220	388	913	914	738	237.5	342.5	1623	308	513	2438	775	310	665.5	917	1652.5	1903
100053122	BTG2	BTG anti-proliferation factor 2	-	protein-coding	-	5	63	3	6	33	23	6	1	12	1	24	25	36	10	5	5	65	27	4	28	16	12	4	29	36	27
100054048	BTG3	BTG anti-proliferation factor 3	-	protein-coding	VGNC:VGNC:15919|Ensembl:ENSECAG00000023859	99	62	30	99	221	238	128	91	44	24	69	180	110	116	26	32	154	55	98	356	123.5	68	107	139	167	263
100070324	BTG4	BTG anti-proliferation factor 4	-	protein-coding	VGNC:VGNC:55806|Ensembl:ENSECAG00000012564	2	1	1	12	17	12	3	6	1	1	4	28	11	9	2	0	24	5	5	35	6	0	5	11	40	58
100070200	BTRC	beta-transducin repeat containing E3 ubiquitin protein ligase	-	protein-coding	VGNC:VGNC:15923|Ensembl:ENSECAG00000022888	129	30	7	124	233	131	53	55.5	36	25	65	116	166	169	25	14	188	18	76	275	158	28	64	139	155	338
100050269	BUB3	BUB3 mitotic checkpoint protein	-	protein-coding	VGNC:VGNC:15926|Ensembl:ENSECAG00000010047	86	26	6	86	213	171	71	81	32	26	52	124	109	131	12	28	200.5	19	46	280	127	37	81	118	158	316
100062438	BUD13	BUD13 homolog	-	protein-coding	VGNC:VGNC:15927|Ensembl:ENSECAG00000008863	86	28	55.5	133.33	115.33	77	40.33	50.5	29	17.5	26	62.5	157	109	5.67	11	59	39	96.5	136.5	151	32	103.33	62	90	148.5
100061799	BUD23	BUD23 rRNA methyltransferase and ribosome maturation factor	WBSCR22	protein-coding	VGNC:VGNC:15928|Ensembl:ENSECAG00000012489	72	34	15	55	110	64	48	58	37	11	33	48	126	49	5	13	69	40	66	175	133	35	64	73	77.5	189.5
100059325	BUD31	BUD31 homolog	-	protein-coding	VGNC:VGNC:15929|Ensembl:ENSECAG00000024151	54	22	2	57	77	85	50	39	31	21	32	52	57	56	12	20	59	18	60	141	57	23	32	71	89	147
100066546	BYSL	bystin like	-	protein-coding	VGNC:VGNC:15930|Ensembl:ENSECAG00000021260	19	8	4	21	24	17	12	14	5	3	9	12	36	21	4	9	13	10	18	41	38	4	17	9	20	31
100067807	BZW1	basic leucine zipper and W2 domains 1	-	protein-coding	VGNC:VGNC:15931|Ensembl:ENSECAG00000011768	615	235	35	485	1747	1466	590	423	246	153	335	1029	596	672	120	177	1416	197	494	2311	743	234	419.5	876	1083	2395
100053031	BZW2	basic leucine zipper and W2 domains 2	-	protein-coding	VGNC:VGNC:15932|Ensembl:ENSECAG00000022038	169	60	7.5	142	157.5	153.5	101.5	125.5	59	25.5	77	143.5	159	142	21.5	34.5	179.7	44.5	85.5	251	237	62	87.5	96	132.5	302
100053776	C10H19orf12	chromosome 10 C19orf12 homolog	-	protein-coding	VGNC:VGNC:51001|Ensembl:ENSECAG00000021258	49	30	7	56	93	60	34	46	33	11	31	53	121	74	6	17	40	14	35	99	65	20	53	73	56	98
102150959	C10H19orf33	chromosome 10 C19orf33 homolog	-	protein-coding	-	918	417	300	1555	1249	1260	947	1196	639	431	690.25	760.33	1299	1156	406	571	1017	573	875	2731	931	711	1478	2065	1452	2010
100068049	C10H19orf47	chromosome 10 C19orf47 homolog	-	protein-coding	VGNC:VGNC:51002|Ensembl:ENSECAG00000012764	28	7	9	57	29	21	8.33	11	14	1	11	15	58	26	8	2	19	30	27	52	47	6	54	28	33	67
100068235	C10H19orf54	chromosome 10 C19orf54 homolog	-	protein-coding	VGNC:VGNC:51003|Ensembl:ENSECAG00000011907	115	24	25	149	117	92	41	61	53	21	48	63	134	100	14	15	66	52	74	154	131	27	136	107	88	192
100072920	C11H17orf49	chromosome 11 C17orf49 homolog	-	protein-coding	Ensembl:ENSECAG00000023364	93	45	18	83	111	120	78	90	58	30	58	85	94	92	13	30	60	33	75	183	78	32	134	147	131	167
100053685	C11H17orf58	chromosome 11 C17orf58 homolog	-	protein-coding	VGNC:VGNC:51381	40	7	4	37	40	32.5	23	38	10	5	12.5	48	18.5	24.5	7	5	61	14	14.5	60	26.5	19	40.5	41	59	80.5
100058439	C11H17orf75	chromosome 11 C17orf75 homolog	-	protein-coding	VGNC:VGNC:51356|Ensembl:ENSECAG00000001756	60	14	7	50	159	102	43	52	20	16	40	90	69	68.5	8	15	156	28	49	231	48	25	57	101	140	260
100061250	C11H17orf80	chromosome 11 C17orf80 homolog	-	protein-coding	VGNC:VGNC:51355|Ensembl:ENSECAG00000024819	62.2	19	4	62	95	57	31	36	9	7	24	54	68	41	2	13	61	9	41	113	61	12	29	54	63	134
102147452	C11H17orf97	chromosome 11 C17orf97 homolog	-	protein-coding	VGNC:VGNC:51384|Ensembl:ENSECAG00000008776	40	10	13	83	46	20	16	20	17	4	18	30	114	50	9	2	41	35	45	76	97	26	68	48	56	84
100059902	C12H11orf24	chromosome 12 C11orf24 homolog	-	protein-coding	VGNC:VGNC:52302|Ensembl:ENSECAG00000028930	23	10	5	24	23	23	14	14	5	3	8	18	34	13	4	4	12	9	14	38	22	4	14	24	11	38
100050961	C12H11orf49	chromosome 12 C11orf49 homolog	-	protein-coding	VGNC:VGNC:52303|Ensembl:ENSECAG00000024739	27	10	18	47	33	14	10.25	18	19	5	15	15	46	43	9	3	34	14	18	58	50	17	56	39	29	49
100057770	C12H11orf68	chromosome 12 C11orf68 homolog	-	protein-coding	-	83	37	16	123	94	86	60	70	43	18	31	42	127	78	14	27	46	48	71	132	91	41	84	94	57	108
100630504	C12H11orf95	chromosome 12 C11orf95 homolog	-	protein-coding	Ensembl:ENSECAG00000029864	49	7	18.2	29	50	32	26	21	17	8	2	14	79	28.2	5	8	20	14	23	28	27	4	31	9	12	12
100060174	C12H11orf98	chromosome 12 C11orf98 homolog	C12H11orf48	protein-coding	Ensembl:ENSECAG00000040586	49	16	13	47	64	56	35	40	20	19	24	29	29	55	16	12	29	13	28	79	38	22	68.5	72	86	91
100629263	C13H16orf52	chromosome 13 C16orf52 homolog	MOSMO	protein-coding	Ensembl:ENSECAG00000020342	21.5	1.5	0.5	9.5	59.5	36.5	17.5	5.5	3.5	8	12	24	15.5	13.5	1	4.5	52.5	6.5	6	88.5	10	7	13	21	71.5	76
100063884	C13H16orf54	chromosome 13 C16orf54 homolog	-	protein-coding	VGNC:VGNC:51109|Ensembl:ENSECAG00000003481	27	13	7	46	25	10	17	5.2	9	4	13.5	16	32	29	3	3	19	18	25	38.2	71	8	44	19	23	28
100066170	C13H16orf71	chromosome 13 C16orf71 homolog	-	protein-coding	VGNC:VGNC:51110|Ensembl:ENSECAG00000000864	35	18	26	83	39	20	15	13	40	6	24	38	157	83	8	7	46	93	50	72	130	15	66	34	26	84
100057445	C13H16orf72	chromosome 13 C16orf72 homolog	-	protein-coding	VGNC:VGNC:51111|Ensembl:ENSECAG00000009430	284.33	105	58.5	269	551	418	194.25	138.58	154.5	82	133	398.33	567.5	323	93	94	506.5	149	250.5	800.5	399	123	181.25	310	418	812.5
100069997	C13H16orf89	chromosome 13 C16orf89 homolog	-	protein-coding	VGNC:VGNC:51112|Ensembl:ENSECAG00000009586	121	20	22	177	20	10	33	65	17	3	42	29	84	121.5	3	5	49	30	67	71	202	39	99	52	59	52
111767593	C13H16orf91	chromosome 13 C16orf91 homolog	-	protein-coding	-	27	11	6	30	43	39	29	37	18	9	13	23	54	33	6	12	28	17	25	56	44	21	40	34	24	46
100147530	C13H16orf96	chromosome 13 C16orf96 homolog	-	protein-coding	VGNC:VGNC:58791|Ensembl:ENSECAG00000017298	71	26	21	212	69	18	24	19	36	3	41	30	218	123	4	2	48	67	65	78	166	11	116	36	47	75
100061568	C13H7orf26	chromosome 13 C7orf26 homolog	-	protein-coding	VGNC:VGNC:58130|Ensembl:ENSECAG00000011713	157	62	17	210	193	149	85	122	84	30	59	107	275	194	21	32	120	75	131	269	255	50	145.5	161	214.5	311
100629591	C13H7orf50	chromosome 13 C7orf50 homolog	-	protein-coding	VGNC:VGNC:51115|Ensembl:ENSECAG00000022930	76	22	28	93	77	77	63	64	48	13	32	60	99	102	13	19	61	37	41	146	126	46	120	98	75	116.5
100629259	C14H1orf35	chromosome 14 C1orf35 homolog	-	protein-coding	Ensembl:ENSECAG00000019688	25	6	20	18	22	18.33	14	4	12	14	6	10	58	24.33	13	14	20	16	19	29	37	26.33	35	15	23	26.33
100072795	C14H5orf15	chromosome 14 C5orf15 homolog	-	protein-coding	VGNC:VGNC:49241|Ensembl:ENSECAG00000017207	137	21	2	80	443	186	94	60	18	11	52	222	65	74	13	20	454	24	34	409	30	32	67.5	94	295	387
100062781	C14H5orf24	chromosome 14 C5orf24 homolog	-	protein-coding	VGNC:VGNC:49242|Ensembl:ENSECAG00000039558	254	42	10	157	652	401.5	185	140	67	52	83	295	146	149	33	72	541	59	106	691	136	73	102.5	272	363	632.5
100060802	C14H5orf46	chromosome 14 C5orf46 homolog	-	protein-coding	VGNC:VGNC:57199|Ensembl:ENSECAG00000012468	40	17	8	55	66	33	26	74	10	5	32	57	40	57	9	7	53	17	27	98	43	23	67	75	77	108
100630603	C14H5orf63	chromosome 14 C5orf63 homolog	-	protein-coding	VGNC:VGNC:49244	27.5	6	1.5	11.5	42.5	48	11	14	5	4	6	20	15.5	8.5	5.5	3.5	35	2.5	13.5	60	14.5	3.5	14.5	25.5	31	47.5
111768182	C15H2orf15	chromosome 15 C2orf15 homolog	-	protein-coding	-	11	2	1	16.5	36	23.5	7.5	14	2	6	13	26	8	15	2	3	57	6	5.5	40	13.5	4	16	29	32.5	67.5
100060630	C15H2orf42	chromosome 15 C2orf42 homolog	-	protein-coding	VGNC:VGNC:51281|Ensembl:ENSECAG00000007634	31	10	3	23	54	43	19	13	13	7	19	32	44	30	8	6	37	12	27	82	40	4	22	39	48	87
100050013	C15H2orf49	chromosome 15 C2orf49 homolog	-	protein-coding	VGNC:VGNC:51282|Ensembl:ENSECAG00000007267	101	37	3	74	281	228	86	65	21	25	60	164	86	110	15	26	254	33	46	382	97	23	63	134	236.5	384
100056919	C15H2orf50	chromosome 15 C2orf50 homolog	-	protein-coding	VGNC:VGNC:51284	170	53	53	364	141	81	47	52	72	16	83	105	401.33	239	12	14	112	177	163	235	327	34	295	103	117	227
100067258	C15H2orf68	chromosome 15 C2orf68 homolog	-	protein-coding	VGNC:VGNC:51285|Ensembl:ENSECAG00000014919	180.5	32.5	21	167	322.5	202.5	79	109.5	55	31	87.5	156.5	204.5	174	18	29	232.5	40.5	112	400	215	47	120.5	191.25	288.5	480.5
100066839	C15H2orf73	chromosome 15 C2orf73 homolog	-	protein-coding	VGNC:VGNC:51288|Ensembl:ENSECAG00000011941	154	37.5	10	212	318.6	192.2	80.5	52.5	42	11.6	122.5	386.1	230	246	17	13	436.6	36.25	110	661	231.5	34.5	231.5	189.5	412	777.1
106781732	C15H2orf81	chromosome 15 C2orf81 homolog	-	protein-coding	Ensembl:ENSECAG00000023291	23	10	4	35	19	7	4	11	6	5	11	11	39	26	5	5	15	20	12	26	47	7	18	21	16	22.5
100052057	C16H3orf33	chromosome 16 C3orf33 homolog	-	protein-coding	VGNC:VGNC:52311	24	7	4	17	48	45	20	10	3	6	8	27	9	19	4	11	48	9	8	70	12	4	14	20	52	62
100053494	C16H3orf62	chromosome 16 C3orf62 homolog	-	protein-coding	VGNC:VGNC:52312|Ensembl:ENSECAG00000017474	27	6	4	22	32	17	12	7	9	4	11	16	43	15	3	0	23	6	13	45	29	2	14	12	24	39.5
100070882	C18H2orf69	chromosome 18 C2orf69 homolog	-	protein-coding	VGNC:VGNC:51440|Ensembl:ENSECAG00000014107	49	14	3	32	159	92	43	40	20	14	36	108	49	57	8	8	176	11	23	203	39	20	47	43	125	246
100629302	C18H2orf76	chromosome 18 C2orf76 homolog	-	protein-coding	VGNC:VGNC:51441|Ensembl:ENSECAG00000002063	23	1	0	8	55	39	27	13	12	7	10	25	12	13	2	8	41	3	21	54	10	12	18	26	27	57.5
100071542	C19H3orf52	chromosome 19 C3orf52 homolog	-	protein-coding	VGNC:VGNC:49245|Ensembl:ENSECAG00000022902	24	15	1	12	55	43	16.5	17	12	4	12	27	29	23.5	8	6	31	3	14	50	28	10	16	21	39	65
102149685	C19H3orf70	chromosome 19 C3orf70 homolog	-	protein-coding	VGNC:VGNC:57076|Ensembl:ENSECAG00000023548	63	8	11	45.5	96	70	38	25	24	14	14	69	43	49	12	15	101	10	21	129	54	25	24	42	61	124
100061974	C1D	C1D nuclear receptor corepressor	-	protein-coding	VGNC:VGNC:15933|Ensembl:ENSECAG00000002187	241.5	58	4	152	638	388	190	129	70	38	109	450	172	242	33	49.33	720.5	65	103	945	184	86	158	261	696	1064
100063865	C1GALT1	core 1 synthase, glycoprotein-N-acetylgalactosamine 3-beta-galactosyltransferase 1	-	protein-coding	VGNC:VGNC:15934|Ensembl:ENSECAG00000013002	128.5	43.5	5	78	439	249	101.5	143	67	27	126	532.5	178	127.5	16	31	852.5	35	42	661	94.5	89	135	142	611.5	888.2
100055183	C1GALT1C1	C1GALT1 specific chaperone 1	-	protein-coding	VGNC:VGNC:15935|Ensembl:ENSECAG00000004034	39	10	2	31.5	184.5	119	53	21	4	7	17	98.5	28	48.5	5	7	188	9	13.5	246.5	30	16	35	42.5	136	281.5
100050410	C1H10orf88	chromosome 1 C10orf88 homolog	-	protein-coding	Ensembl:ENSECAG00000012505	23.5	4.5	1.5	18	84	42.5	26	13	12	6	13.5	32.5	32	31.5	4.5	10	54.5	13	14.5	93	26	7	21	28	41	75
100050066	C1H10orf90	chromosome 1 C10orf90 homolog	-	protein-coding	VGNC:VGNC:49192|Ensembl:ENSECAG00000010056	1	4	7	3	13	9	0	0	27.5	3	6	12.5	23	4	0	9	11	1	5	9	19	0	3	15	1	15
102149943	C1H10orf99	chromosome 1 C10orf99 homolog	-	protein-coding	-	162	202	11	265.5	148	81	94	181.5	122.5	29	108	237.5	255.5	229	17	35	235.5	72	123	320	232	101.5	347	169	224	369
100055817	C1H14orf119	chromosome 1 C14orf119 homolog	-	protein-coding	VGNC:VGNC:49193	114.5	38	5.5	112	141	153.5	90	37.5	42	25	32.5	117.5	83.5	76	24	34.5	141	27	64.5	252	55	40.5	62.5	89.5	167.5	224.5
100051248	C1H14orf28	chromosome 1 C14orf28 homolog	-	protein-coding	VGNC:VGNC:49194|Ensembl:ENSECAG00000007020	301	57	58	179	484	672	311	19	98	129	178	535.5	174	229	122	187	856.33	116	209	1397	170	163	110	334	809	680
100052626	C1H14orf93	chromosome 1 C14orf93 homolog	-	protein-coding	VGNC:VGNC:49195|Ensembl:ENSECAG00000015564	29	6	8	25	38	29	14	18	13	10	10	15	34	25	4	2	15	6	15	42	37	6	20	22	20	28
100061743	C1H15orf39	chromosome 1 C15orf39 homolog	-	protein-coding	VGNC:VGNC:49196|Ensembl:ENSECAG00000017739	616	67	77.5	667	124	151	101	34	311	72.25	86	131	750.5	317	22	42	96	61	154	225	218	49	126	98.25	86	305
100068202	C1H15orf40	chromosome 1 C15orf40 homolog	-	protein-coding	-	176	57	9	118	346.5	198	116	127	90	76	90	132	220	159.5	59.5	55	225	57	119	432	271	69	106	261	504	471
100499505	C1H15orf48	chromosome 1 C15orf48 homolog	NMES1	protein-coding	VGNC:VGNC:49197|Ensembl:ENSECAG00000012148	28	295	1	11	69.5	35	26	30	36	14	20	41	36	17	3	11	63	6	22	108	47	17	26	33	62	64
106782202	C1H15orf61	chromosome 1 C15orf61 homolog	-	protein-coding	Ensembl:ENSECAG00000029823	23	4	0	29	30	18	18	25	15	6	2	18	19	26	6	8	31	9	11	22	25	6	24	33	28	33
100629577	C1H15orf62	chromosome 1 C15orf62 homolog	-	protein-coding	VGNC:VGNC:52314|Ensembl:ENSECAG00000042039	58.5	16	32	103.5	46	31	23	16	33	7	10	21	162.5	55	15	7	36.5	34	47	69	99	18	120	34	25	80
100060794	C1H1orf131	chromosome 1 C1orf131 homolog	-	protein-coding	VGNC:VGNC:50581|Ensembl:ENSECAG00000024809	50	14	11	35.5	66.7	63.2	28.2	40.5	8	16.33	22.2	49	59	33.5	9	7.5	51.5	17.33	33	136.33	73.2	24.17	78.33	46	68.03	112.53
100061368	C1H1orf198	chromosome 1 C1orf198 homolog	-	protein-coding	VGNC:VGNC:50582|Ensembl:ENSECAG00000013108	120.33	35	26	105.9	213.2	139.5	63.5	96	59	29	81	115	217.2	150.45	20	24.5	164.53	64	100	247.95	210.2	57.5	186.4	124.83	160.5	254.95
100058097	C1QA	complement C1q A chain	-	protein-coding	VGNC:VGNC:15936	73	48	19	65	48	47	52	20	24	4	15	25	70	61	3	2	30	35	31	107	124	9	84	35	48	37
100071667	C1QB	complement C1q B chain	-	protein-coding	VGNC:VGNC:15937|Ensembl:ENSECAG00000019868	65	56	30	114	69	63	43	62	17	11	12	26	88	80	10	2	36	47	37	99	175	12	77	33	29.5	51
100072802	C1QBP	complement C1q binding protein	-	protein-coding	VGNC:VGNC:51386|Ensembl:ENSECAG00000011765	399	110	22	379	587	397.5	287	509	177	120	172	294	356	297	116	194	471	142	350	949	439.5	214	422	565	779	1095
100058056	C1QC	complement C1q C chain	-	protein-coding	VGNC:VGNC:50650	94	51	14.5	103	57	57	24	33	30	1	11	24	87	69	4	2	47	37	24	106	197	12.5	69	19	43	82
100066088	C1QTNF12	C1q and TNF related 12	FAM132A	protein-coding	VGNC:VGNC:15940|Ensembl:ENSECAG00000016576	121	20	50	225	73	23	57	158	33	7	103	63	145	97	16	18	81	92	117	165.5	272	74	288.5	156	119	104
100060297	C1R	complement C1r	-	protein-coding	VGNC:VGNC:15944|Ensembl:ENSECAG00000021429	24	17.5	3	43	33	22	29	7	8	2	11	17	38	28	3	2	29	20	29	51	49	13	31	22	19	39
100060326	C1RL	complement C1r subcomponent like	-	protein-coding	VGNC:VGNC:15945|Ensembl:ENSECAG00000014251	20	12	3	59	23	17	10	22	0	3	13	14	29	35	4	1	31	18	23	39	107.5	7	41	17	25	35
100060261	C1S	complement C1s	CC1s	protein-coding	VGNC:VGNC:15946|Ensembl:ENSECAG00000009519	8	9	0	17	33	10	19	2	2	0	2	8	22	5	0	1	14	2	9	32	10	9	8	9	15	29
100066633	C20H6orf132	chromosome 20 C6orf132 homolog	-	protein-coding	Ensembl:ENSECAG00000034930	302.33	81	119	489	120	86	64	168	237	45	100	106	674	249.5	48	47	97	152	226	230	406	99	414	167	131	223
100055557	C20H6orf136	chromosome 20 C6orf136 homolog	-	protein-coding	-	41	12	3	28	53	31	25	11	12	2	13	22	55	34	8	8	31	18	26	53.5	45	14	37	32	45	65
111769330	C20H6orf226	chromosome 20 C6orf226 homolog	-	protein-coding	-	51.5	14	3.5	70	36	62	41.5	66	19	20.5	24	35	24	31	14	27	41	21	28	76	30	33	61	80	44	36
100050438	C20H6orf47	chromosome 20 C6orf47 homolog	-	protein-coding	Ensembl:ENSECAG00000038641	79	34	9	81	91	67	54	33	26	11	40	51	92	77	13	14	49	23	55	166	93	29	89	46	61	120
102148309	C20H6orf52	chromosome 20 C6orf52 homolog	-	protein-coding	VGNC:VGNC:56652	38	4	0	24	144.5	96.5	26	18.83	9	15	42	40	25	42	19	16	48.5	10	23	122.5	27	13	32	74	54	102.5
100052541	C20H6orf62	chromosome 20 C6orf62 homolog	-	protein-coding	VGNC:VGNC:52318|Ensembl:ENSECAG00000000329	715.5	332.5	65	529	2206.5	1578	759	536.5	283	180.25	417	1112	856	743.5	118	220	1334.5	240.2	474	2824.5	861	287	619	899	1432.5	2721
100064123	C20H6orf89	chromosome 20 C6orf89 homolog	-	protein-coding	VGNC:VGNC:52319|Ensembl:ENSECAG00000024122	289	70	14	224	391	206	135	68	59	27	114	191	372	336	22	29	318	53	148	698	379	47	173	218	559	705
100069877	C21H19orf44	chromosome 21 C19orf44 homolog	-	protein-coding	VGNC:VGNC:58131|Ensembl:ENSECAG00000009448	10	6	4	26	23	10	8	4	6	1	3	7	41	22	2	1	17	16	18	25	26	5	21	7	7	16
100054195	C21H5orf22	chromosome 21 C5orf22 homolog	-	protein-coding	VGNC:VGNC:52320|Ensembl:ENSECAG00000011712	116	19	6	95	150	123	52	41	27	25	52	130	107	80	15	20	144	25	35.33	230	94	27	66	107	113	255
100146459	C21H5orf49	chromosome 21 C5orf49 homolog	-	protein-coding	VGNC:VGNC:52322|Ensembl:ENSECAG00000015640	85	47	21	152	106	81	48	125	40	10	51	116	140	114	9	23	130	69	78	264	138	66	211	103	161	216
100065794	C21H5orf51	chromosome 21 C5orf51 homolog	-	protein-coding	VGNC:VGNC:58132|Ensembl:ENSECAG00000016437	274	63	5	241	820	437	157	218.5	78	47	165	532	278.5	299	29	65	752	103	151	933	292	78.5	229	381	647	1178
100052483	C22H20orf27	chromosome 22 C20orf27 homolog	-	protein-coding	VGNC:VGNC:51515|Ensembl:ENSECAG00000021455	91.5	30	4	79	94.5	88.5	65	116.5	38.5	18	27.5	47	137	47	22	27	45	46	61.5	151.5	116	35	104	105	107.5	157
100050519	C22H20orf85	chromosome 22 C20orf85 homolog	-	protein-coding	VGNC:VGNC:51516	113	40	15	256	158.5	139	83.5	111	60	22	97	202	183.5	147	14	29	195	108	91	405	188	81	210	131	233	376
100068113	C22H20orf96	chromosome 22 C20orf96 homolog	-	protein-coding	VGNC:VGNC:51517|Ensembl:ENSECAG00000003445	31	13	5	24	31	9	9	12	9	2	20	19	55	47	0	3	12	14	42.2	31	54	4	40	29	35	29
100056294	C23H9orf135	chromosome 23 C9orf135 homolog	-	protein-coding	VGNC:VGNC:57178|Ensembl:ENSECAG00000021795	39	14	2	51.5	87	46	18	25	5	2	32	90.5	48	47	5	3	88	18	28	139	42	19	38.33	49	92	167.5
100068624	C23H9orf24	chromosome 23 C9orf24 homolog	-	protein-coding	Ensembl:ENSECAG00000011566	57	15	4	94	125	66	36	92	24	4	66	83	53	66	3	11	63	30	70	155	39	46	111	128	128	129
111770150	C23H9orf40	chromosome 23 C9orf40 homolog	-	protein-coding	Ensembl:ENSECAG00000034238	27	10	2	18	100	56	45	46	14	4	10	38	33	19	11	6	56	10	19	75	24	7	27	32	59	74
100053674	C23H9orf64	chromosome 23 C9orf64 homolog	-	protein-coding	VGNC:VGNC:49248|Ensembl:ENSECAG00000025074	148	45	12	123.5	340	258.5	144.5	211.75	68	27	62	168	163	117	27	57	248	57	63	348	176	52	160.25	153	190.5	337
100053503	C23H9orf72	chromosome 23 C9orf72 homolog	-	protein-coding	VGNC:VGNC:49249|Ensembl:ENSECAG00000022028	53	43	1	40	131	93	55	44	78.5	31	32	75	123	56	19.5	17	108	31	41	157	48	65	54	74	111	157
100055329	C23H9orf85	chromosome 23 C9orf85 homolog	-	protein-coding	VGNC:VGNC:49250|Ensembl:ENSECAG00000020775	15	5	1	8	36	33	9	8	8	4	6	41	8	14	4	3	69	7	9	50	7	8	9	26	43	61
106782538	C24H14orf132	chromosome 24 C14orf132 homolog	-	protein-coding	-	433.33	76	44.33	331	389.33	151	120	90	135	15.33	105	122	599	392	21	23.33	133	67	238	202	316	70	289.5	165	78	252
111770633	C25H9orf116	chromosome 25 C9orf116 homolog	-	protein-coding	Ensembl:ENSECAG00000029848	370	177.5	79	859	624	444	345	532	180	90.5	311	543	559.5	519.5	68	125.5	498	235.5	335.5	1180	557	341	1074.5	755	814	1002.5
100067056	C25H9orf16	chromosome 25 C9orf16 homolog	-	protein-coding	VGNC:VGNC:56865|Ensembl:ENSECAG00000036564	740	285	87	982.5	834.5	1029	553	436	477	238.5	456	693	923.5	690	219	346	723	283	532	1965.5	707.5	381	597.5	1259	755	1829
100069900	C25H9orf78	chromosome 25 C9orf78 homolog	-	protein-coding	VGNC:VGNC:52325	58	15	5	37	87	72	23	20	15	12	21	30	82	67	11	22	62	27	77	145.5	95	24	51	27	94.5	110.5
100055253	C26H21orf58	chromosome 26 C21orf58 homolog	-	protein-coding	VGNC:VGNC:52327|Ensembl:ENSECAG00000018980	46	14	13	126.5	57	48	26	37	37	4	36	79	136	81	5	5	71.5	45	52	159	105	18	103	76	108	160.5
100063599	C26H21orf62	chromosome 26 C21orf62 homolog	-	protein-coding	VGNC:VGNC:52328|Ensembl:ENSECAG00000006590	534.83	36	46	370	212	145	106	38	99	37.5	131	361	350	419	14	30	438	70	128	537	344	67	201.5	199	294	634
100054000	C26H21orf91	chromosome 26 C21orf91 homolog	-	protein-coding	VGNC:VGNC:52329|Ensembl:ENSECAG00000004444	75	69	7	39	168.5	141	61	58.33	25	6	33	133	33	52	17	5	177.5	18	20	274	56	33.33	32	50	249.5	300
100057211	C27H4orf47	chromosome 27 C4orf47 homolog	-	protein-coding	VGNC:VGNC:52330|Ensembl:ENSECAG00000006614	41	12	0	46	85	41	26	26	5	4	19	46	41	43	7	8	73	9	12	112	76	13	57	51	68	83
100051280	C28H12orf29	chromosome 28 C12orf29 homolog	-	protein-coding	VGNC:VGNC:49251|Ensembl:ENSECAG00000019028	94	14	1	47	72	70	25	16	28	12	19	73	48	37	6	16	109	9	18	129	58	15	15	50	51	114
100053656	C28H12orf45	chromosome 28 C12orf45 homolog	-	protein-coding	VGNC:VGNC:49253|Ensembl:ENSECAG00000023579	32	8	2	29	51	47	18	43	14	8	20	36	35	32	8	12	59	11	22	95	40	16	29	42	55	71
100630833	C28H12orf73	chromosome 28 C12orf73 homolog	-	protein-coding	VGNC:VGNC:49254	34	9	1	31	54	54	28	22.5	16	9	9	32	26	17	10	17	58	16	27	80	23	15	31.5	43	78	69
102148079	C28H12orf75	chromosome 28 C12orf75 homolog	-	protein-coding	Ensembl:ENSECAG00000030502	23	5	2	22	22	30	16	17	17	9	7	52	25	26	4	5	68	11	18	76	13	9	14	27	28	80
100069945	C28H22orf23	chromosome 28 C22orf23 homolog	-	protein-coding	VGNC:VGNC:49255|Ensembl:ENSECAG00000022674	54	20	7	127	49	24	26	40	31	4	27	34	102	82	5	3	49	43	59	78	111	18	90	48	65	80
100629657	C29H10orf67	chromosome 29 C10orf67 homolog	-	protein-coding	VGNC:VGNC:58982|Ensembl:ENSECAG00000012482	15	8	0	29	34	16	8	6	9	0	11	33	37	14	1	0	34	6	13	55	44	9	15	22	35	59.5
100058281	C2CD2	C2 calcium dependent domain containing 2	-	protein-coding	VGNC:VGNC:15948|Ensembl:ENSECAG00000006419	241	63	41	216	400	327	152	51	66	52	171	320	511	363	56	70	320.5	110	322	665	208	119	191	205	362	684
100071353	C2CD2L	C2CD2 like	-	protein-coding	VGNC:VGNC:15949|Ensembl:ENSECAG00000018541	32	19	8	40	27	18	2	8	9	4	14	19	50	32	3	5	14	14	17	45	48	6	10	18	18	48
100065345	C2CD3	C2 domain containing 3 centriole elongation regulator	-	protein-coding	VGNC:VGNC:15950|Ensembl:ENSECAG00000012038	163	60	13	182	236	147	64	64	52	21	114	136	328	242	8	26	158	40	155	303	328	34	139	130	130	382
111767566	C2CD4B	C2 calcium dependent domain containing 4B	-	protein-coding	-	10.5	10	11.5	1	27	34	24	7.2	1	5	4.5	5.5	13	12.5	10	14.5	11.5	24.5	12.5	53	7	26	34	36	75.5	11
100068403	C2CD5	C2 calcium dependent domain containing 5	-	protein-coding	VGNC:VGNC:15951|Ensembl:ENSECAG00000020692	353	77	22.2	210	733.5	654.5	256.5	144	104	103	148	404	327	296	65	83	530.5	70	169	876	293	95	199	392	445	995.5
100054694	C2H1orf109	chromosome 2 C1orf109 homolog	-	protein-coding	VGNC:VGNC:50651|Ensembl:ENSECAG00000021402	13	6	0.33	20	24	11	12	14	6	2	8	12	23	15	1	3	12	2	10	37	11	2	19	9	28	39
106782767	C2H1orf122	chromosome 2 C1orf122 homolog	-	protein-coding	Ensembl:ENSECAG00000029557	83	19	17	87	106	90	85	28	63	67	44	55	104	69	47	67	72	44	62	84	51	49	52	153	54	67
100066254	C2H1orf159	chromosome 2 C1orf159 homolog	-	protein-coding	VGNC:VGNC:50654	25	7	9	28	25	21	10	16.5	11	0	11.33	10.2	47	21	6	7	13	8	13	39	29	9	29	17.5	16	45.2
100052479	C2H1orf174	chromosome 2 C1orf174 homolog	-	protein-coding	VGNC:VGNC:50655|Ensembl:ENSECAG00000020498	59	7	10	47	77	65.2	55	50	20	11	27	37	60	34	13	27	58	25	56	104	47	23	36.2	55	67	78
100630016	C2H1orf210	chromosome 2 C1orf210 homolog	-	protein-coding	VGNC:VGNC:50657|Ensembl:ENSECAG00000020470	122.5	32	13	120	107.5	83	48	79.5	46.5	25	30	79	115.5	90.5	27	18	115	30	40	144	117	32	96.5	80	101	198
100067286	C2H1orf50	chromosome 2 C1orf50 homolog	-	protein-coding	VGNC:VGNC:50660|Ensembl:ENSECAG00000021435	82	36	7	116	159	101	65	63	31	21	51	107	110	106.5	10	23	125	30	67	201.4	131	38	71	128	117	254
100072406	C2H4orf3	chromosome 2 C4orf3 homolog	-	protein-coding	VGNC:VGNC:50667	228.5	88	13	196	489.5	345	152.5	186.5	94	84	118.5	303.33	163.5	172.5	71	101	444.83	88.5	133.5	663	199.5	98	212	352	506	643.5
100063562	C2H4orf33	chromosome 2 C4orf33 homolog	-	protein-coding	VGNC:VGNC:50668|Ensembl:ENSECAG00000023838	21	8	0	22	41.25	24	12	8.5	5	1	17.75	41.5	17.25	13.25	5	6	50.2	6	6.5	67	13.33	4.75	10	27.25	43.25	71.5
100061878	C2H4orf46	chromosome 2 C4orf46 homolog	-	protein-coding	VGNC:VGNC:50670|Ensembl:ENSECAG00000026866	812.2	132	49	397	1101.5	723	430	289.5	173	130	213.33	561.5	526.4	448.33	113.33	166	1022	128	231	1250.5	364.67	165	169.5	514	678	1159
111771310	C30H1orf53	chromosome 30 C1orf53 homolog	-	protein-coding	Ensembl:ENSECAG00000038174	50	22	2	76	58	76	53	68	50	54	28	44.5	38	52	44	38	51	32	36	113	32	41	54	85	108	81
100056561	C31H6orf118	chromosome 31 C6orf118 homolog	-	protein-coding	VGNC:VGNC:52335|Ensembl:ENSECAG00000000126	72	17	7	49	102	59	34	33	25	3	37	89	116	106	2	8	126	14	65	160	107	17	92	59	122	169
102150445	C31H6orf120	chromosome 31 C6orf120 homolog	-	protein-coding	-	112	23	22	73	298	158	85	71	30	23	52	142	89	100	18	23	235	27	51	385	78	47	60	111	223	429
100053275	C3AR1	complement C3a receptor 1	-	protein-coding	VGNC:VGNC:15952|Ensembl:ENSECAG00000003106	11	3	1	4	36	21	11	4	1	0	8	15	8	15	0	1	22	5	3	26	23	1	4	5	16	15
100055628	C3H16orf46	chromosome 3 C16orf46 homolog	-	protein-coding	VGNC:VGNC:51362|Ensembl:ENSECAG00000015354	67	21	14	115	83	32	25	9	30	4.33	32	53	111	71	11	10	85	27	41	129	115	16	93	65	74	111
100065750	C3H16orf70	chromosome 3 C16orf70 homolog	-	protein-coding	VGNC:VGNC:51363|Ensembl:ENSECAG00000022219	51	15	4	43	87	80	26	25	18	15	18	44	89	57	7	11	69	18	42	113	61	10	42	53	64.5	110
106782954	C3H16orf87	chromosome 3 C16orf87 homolog	-	protein-coding	VGNC:VGNC:58476|Ensembl:ENSECAG00000009182	58	19	3	29	140	121.5	58	28	21.5	21	36	72	52	55	21	17	120.5	10	37	190	52.5	34	30.2	84.5	174.5	186.75
100055379	C3H4orf19	chromosome 3 C4orf19 homolog	-	protein-coding	VGNC:VGNC:51366	106	74	8	136	250	244	124	101	72	23	78	190	181	124	34	50	149	58	190	450.5	190	84	123	193	289	492
102148244	C3H4orf48	chromosome 3 C4orf48 homolog	-	protein-coding	-	109	27	48	150	124	93	77	134	87	52	94	92	114	120	13	43	48	43	65	139	101	72	110	215	110	82
102150062	C3H4orf54	chromosome 3 C4orf54 homolog	-	protein-coding	Ensembl:ENSECAG00000029132	29	5	9	31	39	14	11	5	9	1	16	25	45	19	0	1	29	16	16	47	37	10	17	17	19	40
100056222	C4BPA	complement component 4 binding protein alpha	-	protein-coding	VGNC:VGNC:97698|Ensembl:ENSECAG00000013486	100.5	62.5	4	63.5	71	29	39	8	17	11	93	158.5	52	122	21	9	241	15	34	172.5	121	42	133	74.5	47.5	208.5
100064260	C4H7orf25	chromosome 4 C7orf25 homolog	-	protein-coding	VGNC:VGNC:52336|Ensembl:ENSECAG00000002284	33	12	1	36	97	83	34	19	17	6	26	53	34	35	5	11	52	11	26	131	41	12	31	37	86	132
100066158	C4H7orf57	chromosome 4 C7orf57 homolog	-	protein-coding	VGNC:VGNC:49238|Ensembl:ENSECAG00000000583	49	25	14	107.5	49	13	11	12	34	5	30	39	160.5	72	5	1	46	42	76	94	143	3	26	47	34	106
100058821	C5H1orf112	chromosome 5 C1orf112 homolog	-	protein-coding	VGNC:VGNC:50807|Ensembl:ENSECAG00000008931	22	7	2	54	25	25	9	16	11	5	13	21	40	35	4	3	24	12	11	52	39	3	24	15	23	73
100055935	C5H1orf116	chromosome 5 C1orf116 homolog	-	protein-coding	VGNC:VGNC:59239|Ensembl:ENSECAG00000007901	55	56	6	64	86	43	31	49	51	11	21	49	107	50	12	11	59	18	17	122	150	22	53	47	53	116
100069177	C5H1orf141	chromosome 5 C1orf141 homolog	-	protein-coding	VGNC:VGNC:50808|Ensembl:ENSECAG00000019495	81	26	9	68	247	148	58	64	15	8	81	198	110	136	1	13	298	31	69	374	105	25	167	119	207	393.5
100061201	C5H1orf194	chromosome 5 C1orf194 homolog	-	protein-coding	VGNC:VGNC:50811|Ensembl:ENSECAG00000003513	33	6	4	52	41	28	23	29	14	1	17	44	37	27	5	3	51	13	13	96	31	16	39	46	53	67
100052032	C5H1orf21	chromosome 5 C1orf21 homolog	-	protein-coding	VGNC:VGNC:50812|Ensembl:ENSECAG00000018288	69	22	8	77	90	94	52.5	201	38	32	38	115	108	83	21	24	130	34	45	189	125	47	101	78	121	186
100052670	C5H1orf52	chromosome 5 C1orf52 homolog	-	protein-coding	VGNC:VGNC:50813|Ensembl:ENSECAG00000025029	51	12	0	48	121	90	39	22	14	18	20	53.5	53	35	9	13	98	16	31	141	51	14	41	54	97	174
100065952	C6	complement C6	-	protein-coding	VGNC:VGNC:15954|Ensembl:ENSECAG00000021639	246.5	50	10.5	288	305	145	105	43	34	16	181	469	358.7	442	12	3	631.5	43.2	131	723	321	36	166.5	226	296	906.2
100051294	C6H12orf4	chromosome 6 C12orf4 homolog	-	protein-coding	VGNC:VGNC:52339|Ensembl:ENSECAG00000022082	53	19	4	52	98	92	30	28	10	19	28	59	46	67	11	8	65	19	27	133	67	25	26	72	93	145
100056746	C6H12orf56	chromosome 6 C12orf56 homolog	-	protein-coding	VGNC:VGNC:52340|Ensembl:ENSECAG00000016235	32	10	2	45	80	69	44	24	12	3	15	29	35	34	5	2	45	13	15	156	57	13	24	35	57	109
100052829	C6H12orf57	chromosome 6 C12orf57 homolog	-	protein-coding	VGNC:VGNC:52341|Ensembl:ENSECAG00000024869	527.5	248.5	316	324	301.5	519.1	297	415.2	269.75	258.25	115	202.1	275.5	223.7	317.85	336.6	299.12	296.6	262.5	580.6	401.6	428.35	670.25	321.25	335.5	497.6
100051506	C6H12orf66	chromosome 6 C12orf66 homolog	-	protein-coding	VGNC:VGNC:52343	15	7	3	30	47	27	12	9	16	2	10	17	41	16	4	8	33	7	20	80	58	9	22	24	50	88
100629277	C7H11orf1	chromosome 7 C11orf1 homolog	-	protein-coding	VGNC:VGNC:52346|Ensembl:ENSECAG00000011862	13	9	0	34	49	47	11	29.5	13	7	14	45	32	30	6	11	62	2	19	77	24.25	15	45	32	68	75
100070452	C7H11orf52	chromosome 7 C11orf52 homolog	-	protein-coding	VGNC:VGNC:52348|Ensembl:ENSECAG00000012767	56	17	7	44	88	60	29	57	25	12	32	58	64	63	7	19	80	20	37	117	64	33	59.5	63	70	167
100049927	C7H11orf54	chromosome 7 C11orf54 homolog	-	protein-coding	VGNC:VGNC:52350|Ensembl:ENSECAG00000015110	51	2	4	23	46	55	32	16	11	16	18	37	17	28	5	10	64	4	10	67	23	12	12	30	25	110
100071719	C7H11orf58	chromosome 7 C11orf58 homolog	-	protein-coding	VGNC:VGNC:59147|Ensembl:ENSECAG00000011778	325.7	94.5	36.5	256	672.7	572	258.5	243	136	86.5	132.5	405.5	279	243.5	64	97	644.5	104	178	837.2	258	115.5	249.5	332	537	796.5
100070838	C7H11orf71	chromosome 7 C11orf71 homolog	-	protein-coding	VGNC:VGNC:52351|Ensembl:ENSECAG00000005737	9	5	0	7	42	16	9	2	2	0	3	9	13	11	2	1	20	3	6	36	4	0	5	24	13	34
102147562	C7H19orf25	chromosome 7 C19orf25 homolog	-	protein-coding	Ensembl:ENSECAG00000031316	56	23	37	90	90.5	113	50	87.5	37.5	27	46.5	46.5	84	87.5	26	41.5	54	42	55	182	68.5	37.5	146.5	156	64.5	107
100147574	C7H19orf53	chromosome 7 C19orf53 homolog	-	protein-coding	VGNC:VGNC:52355|Ensembl:ENSECAG00000010593	103	39	43	114	111	133.5	97	120	75	54	55	53	113	100	43	51	84	47	76	242	88	56	152	188	155	176
111774444	C7H19orf71	chromosome 7 C19orf71 homolog	-	protein-coding	Ensembl:ENSECAG00000043412	14	3.2	12.5	22	9	3	2	4	8	4	5	6	20	17	2	0	3	13	19	11.5	26	0	70.5	2	2	13
100052565	C8H12orf43	chromosome 8 C12orf43 homolog	-	protein-coding	VGNC:VGNC:50914|Ensembl:ENSECAG00000014885	23	11	6	23	26	17	10	18	6	10	12	12	34	22	6	8	13	9	15	39	26	5	26.5	19	21	27.5
100060743	C8H12orf65	chromosome 8 C12orf65 homolog	-	protein-coding	VGNC:VGNC:50915|Ensembl:ENSECAG00000001057	14	1	2	11	14	21	10	8	2	1.2	12	12	13	19	3	0	17	6	8	37	20	2	6	12	8	13
100067413	C8H18orf21	chromosome 8 C18orf21 homolog	-	protein-coding	VGNC:VGNC:50916|Ensembl:ENSECAG00000000733	54	19	1	41	144	133	67	58	17	15	29	108	63	46	8	15	170	15	37	212	56	32	54	65	144	208
100053277	C8H18orf25	chromosome 8 C18orf25 homolog	-	protein-coding	VGNC:VGNC:50917|Ensembl:ENSECAG00000020333	393	25	14	228	373	263	110	79	70	50	93	278	193	210.5	21	38	359	55.5	102	542	177	57	116	201	264	535
102150480	C8H18orf32	chromosome 8 C18orf32 homolog	-	protein-coding	-	184.5	38	5	216.5	295	323	192	207	72.5	78	83	215.5	121	98.5	49	85.5	314.5	59.5	91	436	104	90.5	149	251	300.5	371.5
100070157	C8H18orf54	chromosome 8 C18orf54 homolog	-	protein-coding	VGNC:VGNC:50918|Ensembl:ENSECAG00000043788	3	2	0	5	18	19	3	18	3	1	3	24.5	4	4	0	0	35	3	0	34	7	0	9	4	5	39
100064504	C8H22orf31	chromosome 8 C22orf31 homolog	-	protein-coding	VGNC:VGNC:50921|Ensembl:ENSECAG00000011607	90.2	36	19	232	213	67	34	124	57	16	84	128	194	207	8	10	152	70	136	211.33	177	39	332	150	179	225
100630659	C8H22orf39	chromosome 8 C22orf39 homolog	-	protein-coding	Ensembl:ENSECAG00000000286	73	20	11	70	82	116	55	41	26	18	40	63	86.5	77	13	15	70	27	61	194	83	27	62	96	113	122
102148374	C9H8orf33	chromosome 9 C8orf33 homolog	-	protein-coding	VGNC:VGNC:49239|Ensembl:ENSECAG00000011952	94.5	24	15.5	54	120.5	98	72.5	86	32.5	30.5	39	58	120	79.5	21	32	81.5	32	72.5	175	102	33	62	83	89	165
100055428	C9H8orf37	chromosome 9 C8orf37 homolog	-	protein-coding	VGNC:VGNC:49240|Ensembl:ENSECAG00000021198	107	23	13	74	218.2	137	60	60	28	8	53	138	75	81	9	22	246.5	36	20	327	59	31	55	102	221	301
106780971	C9H8orf89	chromosome 9 C8orf89 homolog	-	protein-coding	Ensembl:ENSECAG00000031944	170.5	41	8	234	460.5	135	104	81	62	29	181	275	275	213	30	40.5	267.7	106	136	408.5	350.2	68	113	260.5	210	703.5
100054121	CA11	carbonic anhydrase 11	-	protein-coding	VGNC:VGNC:15960|Ensembl:ENSECAG00000018341	11	4	4	24	27	18	13	31	10	6	4	7	35	20	1	8	10	5	14	13	16	15	19	14	9	18
100056020	CA13	carbonic anhydrase 13	-	protein-coding	VGNC:VGNC:56324|Ensembl:ENSECAG00000013368	21	15	2	13	56.5	26	12	66	10	5	19	31	29	23.5	3	2	64	9	10	71	31	10	28	31	79.5	87
100050059	CA2	carbonic anhydrase 2	-	protein-coding	VGNC:VGNC:15963|Ensembl:ENSECAG00000016228	68	15	5	24	69	96	69	4	16	22	7	12	51	38	9	21	12	6	22	27	54	16	16	85	44	115
100051095	CA5B	carbonic anhydrase 5B	-	protein-coding	VGNC:VGNC:55444|Ensembl:ENSECAG00000000478	37.5	23.5	2	24	71	52	17	31	22.5	5.33	23.5	70.5	48.9	42	4	9	135.5	9	18.5	201.5	34.5	25.5	32.5	41.7	94	247.5
100052678	CA8	carbonic anhydrase 8	-	protein-coding	VGNC:VGNC:15967|Ensembl:ENSECAG00000018004	6	4	0	0	8	3	8	12	0	0	9	24	4	4	0	0	28	2	2	31	0	7	4	6	7	22
100055579	CA9	carbonic anhydrase 9	-	protein-coding	VGNC:VGNC:15968|Ensembl:ENSECAG00000010059	21	3	3	16	16	15	15	14	10	6	7	13	26	22	7	6	10	8	8	22	20	6	25	20	26	25
100066904	CAAP1	caspase activity and apoptosis inhibitor 1	-	protein-coding	VGNC:VGNC:15969|Ensembl:ENSECAG00000018209	75	9	9	42	124	107	73	55	29	13	42	94	57	55.33	20	41	137	32	46	204	63	44	60.33	68	170.5	231
100063745	CAB39	calcium binding protein 39	-	protein-coding	VGNC:VGNC:15970|Ensembl:ENSECAG00000015288	320	88.5	45.5	202	673.5	426.5	237	127.5	95	62	144.5	439.5	263	317.5	48	99	562	98.5	218.5	1021.5	330	103.5	224.75	347	595	1061.5
100050219	CAB39L	calcium binding protein 39 like	-	protein-coding	VGNC:VGNC:15971|Ensembl:ENSECAG00000000879	37	7	5	41	80	60	40	33	27	7	9	52	51	65	6	4	81	21	32	127	57	26	30	52	69	165
100072364	CABCOCO1	ciliary associated calcium binding coiled-coil 1	C1H10orf107	protein-coding	VGNC:VGNC:51479|Ensembl:ENSECAG00000018759	12	2	0	18	11	10	7	3	2	1	4	13	8	13	1	0	30	1	6	39	11	5	6	11	22	41
100053375	CABIN1	calcineurin binding protein 1	-	protein-coding	VGNC:VGNC:15972|Ensembl:ENSECAG00000006093	330	111	61	322	385.5	217	93	63	163	55	84	154	796	298	52	39	177	151	274	423	431	71	292	194	255	599
100059359	CABLES1	Cdk5 and Abl enzyme substrate 1	-	protein-coding	VGNC:VGNC:15973|Ensembl:ENSECAG00000015927	23	7	5	17	91	53	51	40	11	7.5	15	18	33	40	8	28	21	12	43	43	44	13	19	72.5	44	46
100058145	CABLES2	Cdk5 and Abl enzyme substrate 2	-	protein-coding	VGNC:VGNC:15974|Ensembl:ENSECAG00000013898	53.5	24	12	74	98	60	27	46	32	12	34	36	116	79	20	21	52	39	82	123	128	18	53	69	81	141
100051654	CABYR	calcium binding tyrosine phosphorylation regulated	-	protein-coding	VGNC:VGNC:50923|Ensembl:ENSECAG00000014148	13	1	1	14	15	8	10	9	2	1	4	15	8	7	0	2	10	7	7	34	25	7	11	13	31	27
111770626	CACFD1	calcium channel flower domain containing 1	-	protein-coding	Ensembl:ENSECAG00000036846	72	28	36	79	112	81	51	65	42	16	33	59	153	107	28	30	62	60	67	143	114	24	124	77	78	116
100054054	CACHD1	cache domain containing 1	-	protein-coding	VGNC:VGNC:15980|Ensembl:ENSECAG00000022152	273	65	24	310	590	208.2	161	104	51	10	126	195	309	352	16	29	304	50	194	417	354	86	191	208	399	572.5
100063873	CACNA1A	calcium voltage-gated channel subunit alpha1 A	-	protein-coding	VGNC:VGNC:56017|Ensembl:ENSECAG00000016371	29	10	18	30	46	54.2	29	44	13	10	17	24	26	22	6	11	22	11	12	94	23	22	38	49	42	52
100051367	CACNB3	calcium voltage-gated channel auxiliary subunit beta 3	-	protein-coding	VGNC:VGNC:15992|Ensembl:ENSECAG00000012018	33	17	6	38	122	54	26	36	15	1	18	22	92	38	4	10	23	18	24	54	67	10	48	38	45	62
106780860	CACNG4	calcium voltage-gated channel auxiliary subunit gamma 4	-	protein-coding	VGNC:VGNC:15995|Ensembl:ENSECAG00000007214	9	14	2	36	18	26	7	3	16	1	10	17	83	30	14	1	22	23	15	68	26	3	27	55	157	136
111774172	CACTIN	cactin, spliceosome C complex subunit	-	protein-coding	Ensembl:ENSECAG00000039454	39	17	65.25	37	23	28	15	29.25	20	8	8	11	95	31	12	8	16	41	36	33	53	22	70	15	22	33
100058684	CACUL1	CDK2 associated cullin domain 1	-	protein-coding	VGNC:VGNC:15997|Ensembl:ENSECAG00000013139	465	100	13	236	821	557	289.2	175	137	63	191	501	445	406	67	87	708	80	232	1080	378	153	240	400	638	1240
100061486	CACYBP	calcyclin binding protein	-	protein-coding	VGNC:VGNC:15998|Ensembl:ENSECAG00000004919	169	64	32	151	322	536	309	125	83.5	73	110	244.5	185	160	58	115	272	62	149	525	211	79	151	278	289	363
100055366	CAD	carbamoyl-phosphate synthetase 2, aspartate transcarbamylase, and dihydroorotase	-	protein-coding	VGNC:VGNC:58915|Ensembl:ENSECAG00000014690	64	31	9	58	147	79	30	65	34	11	20	26	130	71	9	14	43	14	38	106	107	16	29	46	55	151
100062374	CADM1	cell adhesion molecule 1	-	protein-coding	VGNC:VGNC:15999|Ensembl:ENSECAG00000015144	652	71	43.25	365.25	1701	597	428.5	95.25	68	73.25	464.75	1062.5	398	633.5	78	113	1554.5	167.5	367.5	3050	490.5	169.75	353	869	2118.25	1894.75
100070257	CADM4	cell adhesion molecule 4	-	protein-coding	VGNC:VGNC:16001|Ensembl:ENSECAG00000013952	27	4	17	21	100	48	24	18	4	9	10	10	15	23	8	7	20	7	8	23	12	9	31	16	20	23
100056300	CADPS2	calcium dependent secretion activator 2	-	protein-coding	VGNC:VGNC:55943|Ensembl:ENSECAG00000024021	162	37	8	142	183	95.5	52	70	28	33	68	162	211.5	196	31	46	191.5	35	86	340.5	200	50	98	134	196	559.25
100064155	CALCOCO1	calcium binding and coiled-coil domain 1	-	protein-coding	VGNC:VGNC:16005|Ensembl:ENSECAG00000024023	164	43	90	217	201.83	113	78.25	73	65	38	72	104.5	300.5	199.5	28	37	116	129	131	201.25	266.33	47.4	274.5	154	130.58	226
100055791	CALCOCO2	calcium binding and coiled-coil domain 2	-	protein-coding	VGNC:VGNC:16006|Ensembl:ENSECAG00000015498	477	142	35	412	475.5	388	203	227	197	90	171	357	499.5	549	80	98	490	111	291	705	610	151	240	387	506	891
100054281	CALCRL	calcitonin receptor like receptor	-	protein-coding	VGNC:VGNC:16008|Ensembl:ENSECAG00000012990	6	2	0	0	15	14	13	0	2	1	5	27	5	1	0	3	39	3	1	42	2	5	7	14	14	26
100068106	CALD1	caldesmon 1	-	protein-coding	VGNC:VGNC:16009|Ensembl:ENSECAG00000006844	28	9	2	9	33	34	30	28	3	6	3	11	25	7	2	1	11	10	8	40	7	29	13	10	12	57
100062752	CALM1	calmodulin 1	-	protein-coding	Ensembl:ENSECAG00000009162	1409.5	339.5	62	1200	1854.5	1402	867.7	704.5	363.5	246	647	1848	849	920.83	183	275.5	1983.83	374.83	596	3946.83	926	455.7	1261.2	1124	2116	2900.83
100629145	CALM2	calmodulin 2	CALM	protein-coding	Ensembl:ENSECAG00000008396	542.5	140	14	511	1422.5	888	394	558.5	224	124	236.5	873	430	466	89	157	1480	200	277.5	1925.5	385	248	363	680	1381.5	2170.5
100071150	CALM3	calmodulin 3	-	protein-coding	Ensembl:ENSECAG00000022442	343	143	111	458	462	354	187	264	212	75	158	256	637	458	75	71	275	306	343	681	817	193	634.5	372	433	688
100052798	CALML4	calmodulin like 4	-	protein-coding	VGNC:VGNC:16015|Ensembl:ENSECAG00000021844	75	26	5	86	99	84	57	88	23	17	31	65	92	70	11	12	104	21	45	166	82	47	79	92	92	204
100064107	CALR	calreticulin	-	protein-coding	VGNC:VGNC:16017|Ensembl:ENSECAG00000008164	911	234.5	268	729.5	799	416	276.5	323	323	76	233	280	955.5	740.5	170	86	436	384	420	987	1071	301	711	360	968	1240
100056849	CALU	calumenin	-	protein-coding	VGNC:VGNC:55944	156	40	26	76	455	414	158	49	19	16	49	162	91.5	109	9	20	239.5	28	80	496.5	110	34	75	132.33	264	578
100052300	CAMK1	calcium/calmodulin dependent protein kinase I	-	protein-coding	VGNC:VGNC:16019|Ensembl:ENSECAG00000023628	19	7	7	18	17	28	15	6	9	4	6	5	20	21	1	5	10.5	11	13	51	28	5	9.5	24.5	24	36
100056740	CAMK1D	calcium/calmodulin dependent protein kinase ID	-	protein-coding	VGNC:VGNC:58562|Ensembl:ENSECAG00000019290	27	8	5	11	27	20	14.33	2	7	4	14	15	16	23	3	3	16	7	16	57	29	3	10	13	13	43
100056611	CAMK1G	calcium/calmodulin dependent protein kinase IG	-	protein-coding	VGNC:VGNC:16020|Ensembl:ENSECAG00000014588	16	3	7	33	86	80	23	8	6	3	11	10	36	20	3	2	21	5	23	119	22	5	33	35	38	190
100072618	CAMK2D	calcium/calmodulin dependent protein kinase II delta	-	protein-coding	VGNC:VGNC:50672|Ensembl:ENSECAG00000024339	81	12	11	71	138.2	134	56	72	22	9	43	125	57	80	6	9	136	15	31	200	93	30	89	74	78	258
100064138	CAMK2G	calcium/calmodulin dependent protein kinase II gamma	-	protein-coding	VGNC:VGNC:16022|Ensembl:ENSECAG00000000031	55	9	2	41	81	27	21	22	18	9	15	36	63	55	7	7	37	9	34.5	103	90	21	36	59	48	107
111772428	CAMK2N1	calcium/calmodulin dependent protein kinase II inhibitor 1	-	protein-coding	Ensembl:ENSECAG00000000964	110	78.5	7	63	286.2	269.33	226.83	98	47	53	62	118	183	59	46	51	131.5	46	92	220	82	76	68	159.58	138.5	153
100060657	CAMKK1	calcium/calmodulin dependent protein kinase kinase 1	-	protein-coding	VGNC:VGNC:16024|Ensembl:ENSECAG00000008937	55	20	10	86	63	41	32	19	30	2	43	54	137	56	5	9	44	44	53	97	102	19	108	56	39	103
100058510	CAMKK2	calcium/calmodulin dependent protein kinase kinase 2	-	protein-coding	VGNC:VGNC:55187|Ensembl:ENSECAG00000012142	31	24	7	25	49	43	22	9	21	3	18	35	51	38	5	5	26	23	29	55	40	4	13	29	29	39
100053440	CAMKMT	calmodulin-lysine N-methyltransferase	-	protein-coding	Ensembl:ENSECAG00000018469	24	12	3	24	74	25	18	14	12	5	15	20	40	19	5	6	52	7	18	98.5	34	15	19	33	64	119
100062812	CAMLG	calcium modulating ligand	-	protein-coding	VGNC:VGNC:16026|Ensembl:ENSECAG00000001757	55	18	5.83	58	108	67	25	39	20	13	13	69.33	63	48	8	18	105	18	34	142	57	19	36	50	109	137
100068448	CAMSAP1	calmodulin regulated spectrin associated protein 1	-	protein-coding	VGNC:VGNC:16027|Ensembl:ENSECAG00000017095	130.5	54	26.5	151.5	188	100.5	57.5	51	69	20	51.5	95	297.5	146.5	17.5	22	92	75.5	135.5	245	199	40.5	94.5	104	104.5	221.5
100062957	CAMSAP2	calmodulin regulated spectrin associated protein family member 2	-	protein-coding	VGNC:VGNC:16028|Ensembl:ENSECAG00000012562	240	97.7	15.85	202	585.5	360	184	120.9	119	67.5	134	290	272	238.5	46.2	63.5	340.5	74.7	156	648.5	273.5	92.45	143.9	219.15	287.5	728.7
100066468	CAMSAP3	calmodulin regulated spectrin associated protein family member 3	-	protein-coding	VGNC:VGNC:56018|Ensembl:ENSECAG00000010533	103.33	20	55	81	73	68	34	36	57	12	29	37	213	76	22	16	38	96	111	86	126	30	113	47.2	43	90
100058852	CAMTA1	calmodulin binding transcription activator 1	-	protein-coding	VGNC:VGNC:16029|Ensembl:ENSECAG00000020792	75.83	23	13	83	150	147	69	98	31	21	54	106	73	61	32	28	113.5	27	67	202	54	46	78	134.5	144	263
100072844	CAMTA2	calmodulin binding transcription activator 2	-	protein-coding	VGNC:VGNC:16030|Ensembl:ENSECAG00000019370	120	40	19	117	114	64	38	29	57	15	39	54	211	112	10	9	77	56	78	164	159.5	36	109	61	124	188
100058333	CAND1	cullin associated and neddylation dissociated 1	-	protein-coding	VGNC:VGNC:16031|Ensembl:ENSECAG00000013404	324	60.2	15	250	784.5	388.5	214	232.5	73.5	65	176	342.2	266.5	252	39	77	474	64	244	658	266	94	149	340.5	340	859.5
100057405	CANT1	calcium activated nucleotidase 1	-	protein-coding	VGNC:VGNC:16032|Ensembl:ENSECAG00000023633	91.5	30	26	93	104	37	27	36	34	10	30	51	126	103	4	5	66	29	46	156.5	145	16	57	50	69	170
100067402	CANX	calnexin	-	protein-coding	VGNC:VGNC:16033|Ensembl:ENSECAG00000003079	1232	285	74	891.5	2548.25	1232	646.5	439	308	294	616	1717.5	1264.5	1372	202	235	2378.5	356	658	3727	1472	450.25	726.5	1237	2475	4957.83
100068319	CAP1	cyclase associated actin cytoskeleton regulatory protein 1	-	protein-coding	VGNC:VGNC:16034|Ensembl:ENSECAG00000024658	816.5	327.5	53	652	1089	843.5	538.5	362.5	270.5	132	540	698.5	743	857.5	149	208	823	212.5	651.2	1898	1071.5	260.5	547.5	873.5	1101.67	1772.5
100053297	CAPG	capping actin protein, gelsolin like	-	protein-coding	VGNC:VGNC:16036|Ensembl:ENSECAG00000015128	21	33	5	34	28	27	21	23	27	4	6	30	30	14	2	6	15	9	14	46	31	15	18	14	12	38
100051106	CAPN1	calpain 1	-	protein-coding	VGNC:VGNC:16037|Ensembl:ENSECAG00000022942	910	181	233	748	353	333	195	273	458	135	140	411	2440.5	651	128	57	457	342	361	1215.5	1342.5	154	641	242	489	1362
111773881	CAPN10	calpain 10	-	protein-coding	Ensembl:ENSECAG00000038173	111	51	37	128	126	74	39	45	72	11	42	39	269	86	12	17	60	61	96	152	167	25	160	80	65	180
111767599	CAPN15	calpain 15	-	protein-coding	VGNC:VGNC:58135|Ensembl:ENSECAG00000011148	116	37	54	132	81	84	43	57	68	8	22	33	232	78	21	18	44	98	96	106	150	30	169.4	56	53	124
100055184	CAPN2	calpain 2	-	protein-coding	VGNC:VGNC:49314|Ensembl:ENSECAG00000008742	207.5	49	62	293	176	86	72	161	81.5	20	102	153	332	201	18	32	196	98	124	319	355	64	215	183	139	368
100063478	CAPN5	calpain 5	-	protein-coding	VGNC:VGNC:16041|Ensembl:ENSECAG00000015125	71.5	24	16	110	41	29	20	41	63	8	27	30	181	63	5	8	22	30	34	69	115	19	56	31	23	92
100052592	CAPN7	calpain 7	-	protein-coding	VGNC:VGNC:16043|Ensembl:ENSECAG00000004932	135	29	9	73	211.5	167	73	79.5	41	19	68	146	90	93	14	36	177	26	59.5	261	90	42	63	109	150	282
100051987	CAPNS1	calpain small subunit 1	-	protein-coding	VGNC:VGNC:51007|Ensembl:ENSECAG00000012210	928.5	331	447	1001	963.5	860	541	489	449	175	489	641	1150	846.33	180	219	659	384	802	1923	1258.2	355	1095	1257	1032	1847.5
100060513	CAPRIN1	cell cycle associated protein 1	-	protein-coding	VGNC:VGNC:16045|Ensembl:ENSECAG00000007147	870.5	216.5	92	769	2436.5	1481.5	802.5	527	301.5	190	403	918	992	900.5	150	236	1554	287	801	2571	1212	329	620	1063.5	2123	3329.17
100069757	CAPRIN2	caprin family member 2	-	protein-coding	VGNC:VGNC:16046|Ensembl:ENSECAG00000000608	25	12	5	26	52	48	11	9	10	7	10	39	41	41.5	4	5	35	13	23	79	28	9	16	19	31	84
100065259	CAPS	calcyphosine	-	protein-coding	VGNC:VGNC:56019	766	342	346	1400.5	557	492	407	709	579	173	318	525	1771	1055	184	223	541.5	1056	639	1201	1398	532	2111	745	911	869
100058105	CAPS2	calcyphosine 2	-	protein-coding	VGNC:VGNC:16047|Ensembl:ENSECAG00000011231	38	16	1	85	228	105	35	36	10	8	67.5	190	48	74	4	8	318	8	45	285	77	22	64	114	143	300
100053745	CAPSL	calcyphosine like	-	protein-coding	VGNC:VGNC:16048|Ensembl:ENSECAG00000010832	30	11.33	2.33	55.33	63.67	30	26.67	24	11	4.67	25.33	53.67	45.33	44	3.33	8	69.33	13.33	23.33	100.33	45.33	13	47	60.33	56.67	108.87
100063967	CAPZA1	capping actin protein of muscle Z-line subunit alpha 1	-	protein-coding	VGNC:VGNC:16049|Ensembl:ENSECAG00000016995	541	165	24.4	434	982.5	771	372	302.2	159	129	227.7	673	481	510	91	172	1012	126	305	1750.83	483.5	207	364.2	621	928.33	1787
100071181	CAPZA2	capping actin protein of muscle Z-line subunit alpha 2	-	protein-coding	VGNC:VGNC:16050|Ensembl:ENSECAG00000021693	271	78	10	193.5	472.5	452	236	162	102	74.5	117	339	193.5	195	66	90.5	579.5	74	135	730.5	193.5	109	147	288	425	682
100071897	CAPZB	capping actin protein of muscle Z-line subunit beta	-	protein-coding	VGNC:VGNC:16052|Ensembl:ENSECAG00000009145	321	137	72.75	216.25	425.5	353.5	211	244.08	125	93	150.5	258	275.5	315.25	60.5	83	361.5	135.5	239.5	802	446	151.75	414.2	326.25	525.5	628.08
100069777	CARD10	caspase recruitment domain family member 10	-	protein-coding	VGNC:VGNC:56346|Ensembl:ENSECAG00000021979	23	17	14	35	32	42	14	21	17	7	13	10	79	33	11	18	12	35	61	46	61	12	52	33	23	55
100058981	CARD11	caspase recruitment domain family member 11	-	protein-coding	VGNC:VGNC:16053|Ensembl:ENSECAG00000005704	38	17	15	35	15	25	10	11	26	6	9	12	64	29	5	9	16	31	34	33	77	2	68	23	38	43
100056542	CARD14	caspase recruitment domain family member 14	-	protein-coding	VGNC:VGNC:16054|Ensembl:ENSECAG00000007455	57	8	10	60	35	27	12	1	26	18	11	25	56	40	21	8	18	28	27	31	29	10	24	20	27	59
100056530	CARD19	caspase recruitment domain family member 19	C23H9orf89	protein-coding	VGNC:VGNC:57179|Ensembl:ENSECAG00000015151	117	52	27	143	113	113	49	76	50	34	36	79	180	114	28.5	34	86.5	68	73	180.5	124	61	131	154.5	137	154
100053107	CARD6	caspase recruitment domain family member 6	-	protein-coding	-	52	8	3	44	77	44	12	24	17	19	34	57	76	58	9	8	92	10	23	95	86.5	11	32	36	95.5	145
100068666	CARD9	caspase recruitment domain family member 9	-	protein-coding	VGNC:VGNC:16055|Ensembl:ENSECAG00000019300	23	10	24	31	12	13	9	42	7	5	11	12	15	13	5	11	4	10.5	10	16	30	18	24	19	9	24
100067504	CARF	calcium responsive transcription factor	-	protein-coding	VGNC:VGNC:16056|Ensembl:ENSECAG00000017624	58	7	0	43	105	62.5	11	9	16	5	23	80	59	61	4	10	124	9	18	137	42	10	17	39	69	184
100051399	CARHSP1	calcium regulated heat stable protein 1	-	protein-coding	VGNC:VGNC:16057|Ensembl:ENSECAG00000019386	126	73	42	128	201.5	220	156	69	66	52	69	121	337	199	64	64	139	117	143	333.5	216	68	267	182	178	293
100057509	CARM1	coactivator associated arginine methyltransferase 1	-	protein-coding	VGNC:VGNC:56020|Ensembl:ENSECAG00000013563	203	68	51.2	234	195	130.5	78	77	108	27	72	119	318	203	24	33	121	114	166	253	328	55	246	119	166	310
100052653	CARMIL1	capping protein regulator and myosin 1 linker 1	-	protein-coding	VGNC:VGNC:16058|Ensembl:ENSECAG00000024334	217	54	21.25	160.67	270	144.5	67	70	85.33	27	91	167.33	216	208	8	35	171.5	57	125.25	331	241	66	126	146.67	174.17	397
100064023	CARNMT1	carnosine N-methyltransferase 1	C23H9orf41	protein-coding	VGNC:VGNC:16060|Ensembl:ENSECAG00000013964	166	32	1	99	354	270	103	110	42	49	73	249	112	127	31	47	348	44	57	431	108	52	65	153	308	699
100059309	CARNS1	carnosine synthase 1	-	protein-coding	VGNC:VGNC:58137|Ensembl:ENSECAG00000012116	185.5	28.5	43	127.5	331	197	115	64.5	72.5	17	64.5	63	294	150	27.5	68.5	55.5	94	172.5	229.5	166	50	147	153.5	172.5	303
100060138	CARS1	cysteinyl-tRNA synthetase 1	CARS	protein-coding	VGNC:VGNC:16061	32.5	33.5	13.5	43.5	43.5	35	20	24.5	23	10.5	14.5	22.5	80	44.5	6	13.5	30.5	27	40.5	97.5	58	17	42	36.5	39.5	70
100066375	CARS2	cysteinyl-tRNA synthetase 2, mitochondrial	-	protein-coding	VGNC:VGNC:50456|Ensembl:ENSECAG00000016058	261.5	35	24	202.5	210.5	162.5	95.5	49	119.5	51	65	101	203	218.5	39	67	150	57	142	286.5	189	55	62	168	168	395
100067814	CASC3	CASC3 exon junction complex subunit	-	protein-coding	VGNC:VGNC:54696|Ensembl:ENSECAG00000019947	342	79	27	272	536	349	161	162	109	57	114	221	414	337	36	53	290	106	246	527	437	85	282	277	277	622
100062437	CASD1	CAS1 domain containing 1	-	protein-coding	VGNC:VGNC:16062|Ensembl:ENSECAG00000011527	71	19	7	50	218	102.5	44	32	13	11	43	132	45	59	5	14	277	17	35	246	40	19	50	57	144	228
100050565	CASK	calcium/calmodulin dependent serine protein kinase	-	protein-coding	VGNC:VGNC:16063|Ensembl:ENSECAG00000013894	449.33	48.67	31	374.83	264.33	224	104	43	124	85.67	104	317.33	326.5	123.67	34	48.33	240.5	27.33	122.5	295.5	176	31	80.67	170.33	91	289
100051742	CASKIN2	CASK interacting protein 2	-	protein-coding	VGNC:VGNC:16065|Ensembl:ENSECAG00000011921	78	36	23	84	125.5	83	58	37	48	10	22	33	209	73	19	17	48	42	64	113	107	29	74	54	44	103
100068201	CASP10	caspase 10	-	protein-coding	VGNC:VGNC:49316|Ensembl:ENSECAG00000024244	24	39	2	28	39	22	13	13	25	5	11	29	53	42	1	5	42	3	25	62	69	10	16.2	23	35	60
100050611	CASP2	caspase 2	-	protein-coding	VGNC:VGNC:16067|Ensembl:ENSECAG00000003770	75	19	9	69	238.5	153.5	82.5	108	41	12	35	113	102	83	15	24	140	28	65.5	202	105	30.5	60.5	102	118	248
100034083	CASP3	caspase 3	-	protein-coding	VGNC:VGNC:16068|Ensembl:ENSECAG00000022197	76	74	20	92	144	92	55	25	46	26	46	107	52	79	12	25	141	26	41	212	70	33	65	63	131	249
100069303	CASP4	caspase 4, apoptosis-related cysteine peptidase	-	protein-coding	Ensembl:ENSECAG00000012876	58	63	5	57.5	80	58	52	60	15	8	22	81	75	55	8	6	111	11	28	186	76	38	67	57	108	164
100072861	CASP6	caspase 6	-	protein-coding	VGNC:VGNC:16069|Ensembl:ENSECAG00000015479	103	44	3	122	183	161	159	134.25	36	28	74	110	140	127	40	45	149	46	98	239	141	76	175	154	207	256
100068258	CASP7	caspase 7	-	protein-coding	VGNC:VGNC:16070|Ensembl:ENSECAG00000016034	163	116	19.5	216	268.83	124	92	130	94.5	27	79	183	230	255.5	14.25	26	252	61	130	440	305	49	167	212	263	435
100066502	CASP8	caspase 8	-	protein-coding	VGNC:VGNC:16071|Ensembl:ENSECAG00000005210	40	43	3	40	47	33	33	22	21	11	16	43	56	51	7	4	57	15	28	80	70	8	17	30	45	85
100065766	CASP8AP2	caspase 8 associated protein 2	-	protein-coding	VGNC:VGNC:16072|Ensembl:ENSECAG00000006638	118	30	3	71	193	117	72	43	41	26.5	51	113	87	106	12	28	138	33	64	257	87	30	54	92	106	243
100054331	CASP9	caspase 9	-	protein-coding	VGNC:VGNC:50673|Ensembl:ENSECAG00000017291	47	16	8	45	34	48	29	32	21	8	21	32	88	42	4	11	39	8	32	75	61	19	27	29	38	83
100073225	CAST	calpastatin	-	protein-coding	VGNC:VGNC:16077|Ensembl:ENSECAG00000013676	615.5	156	63	672.5	826	471.5	286	321	222	91.5	450	898	711.5	727.5	90	69	1015	234	444	1604	1134.5	221	580	608.5	947	1692
100146562	CASTOR1	cytosolic arginine sensor for mTORC1 subunit 1	GATSL3	protein-coding	VGNC:VGNC:16078|Ensembl:ENSECAG00000024204	51	17	8	47	93	75	50	36	24	3	22	31	91	41	7	11	38	19	37	93	93	23	51	57	50	105
100063037	CASTOR2	cytosolic arginine sensor for mTORC1 subunit 2	GATSL2	protein-coding	Ensembl:ENSECAG00000019226	195.2	70.5	80.83	348	375.33	206	121.5	31	95.5	36	72	116	362.5	361	40.5	28	172.33	161.5	184.5	433	352.5	50	225	200	352.5	526.5
100056838	CASZ1	castor zinc finger 1	-	protein-coding	VGNC:VGNC:50674|Ensembl:ENSECAG00000014410	405	175	194.1	403.5	520.33	627.2	278	143.2	198	76.7	211.2	375	1055.2	390.4	74.5	90.2	260.5	201	359.4	653.4	521	117	377.9	237	267	447
100060647	CAT	catalase	-	protein-coding	VGNC:VGNC:16079|Ensembl:ENSECAG00000019408	341	54	74	570	640	644	242.5	111	192	174	309	592	968	861	110	125	992	168	419	1516	693	116	279	545	529	1060
100058459	CATIP	ciliogenesis associated TTC17 interacting protein	C6H2orf62	protein-coding	VGNC:VGNC:49389|Ensembl:ENSECAG00000015642	136	47	35	128	139	93	60	37	26	9	70	168.5	232	158	8	9	200	72	106	347	276	50	210	93	122	332
100063296	CATSPERB	cation channel sperm associated auxiliary subunit beta	-	protein-coding	VGNC:VGNC:58963|Ensembl:ENSECAG00000006002	7	2	0	2	29	16	2	0	2	0	7	19	4	8	1	3	9	2	2	40	5	0	0	10	15	56.5
100062241	CATSPERE	catsper channel auxiliary subunit epsilon	C30H1orf101	protein-coding	VGNC:VGNC:16085|Ensembl:ENSECAG00000008228	33	10	1	41	99	84.5	26	19	18	17	20	68	25	32	17	14	92	13	22	117.5	31	23	15	62	178	155
100064166	CATSPERG	cation channel sperm associated auxiliary subunit gamma	-	protein-coding	Ensembl:ENSECAG00000000225	96	20.5	14	64	48	28	38	25	28	17	19	34	110	42	7	9	37	15	18.33	78.33	50	18	44	47	46	63
100055975	CAV1	caveolin 1	-	protein-coding	VGNC:VGNC:16086|Ensembl:ENSECAG00000009134	15	5	0	1	380	206	93	3	2	2	2	12	3	5	5	3	11	3	6	27	4	9	12	51	36	17
100071136	CAV2	caveolin 2	-	protein-coding	VGNC:VGNC:16087	633	98	64	306	3049.5	2412	988.33	203	143	158	239	692	308	516	192	253	1689	147	287	2499	396	201	337	1063	2198.5	2290
100066120	CAVIN1	caveolae associated protein 1	PTRF	protein-coding	VGNC:VGNC:16088|Ensembl:ENSECAG00000015071	112	66	42	162	301	165	114	287	50	20	97	77	269	142	45	50	113	282	399	330	370	91	318	323	340	264
100054790	CAVIN2	caveolae associated protein 2	SDPR	protein-coding	VGNC:VGNC:16089	15	8	3.5	11.5	16	15	16.5	10.5	2	1	6	22	19	17	2	1	52	9.5	13	46	21	8	21	14	34	124.5
100069918	CAVIN3	caveolae associated protein 3	PRKCDBP	protein-coding	VGNC:VGNC:56021|Ensembl:ENSECAG00000000857	20	7	5	11	41	17	22	68	5	8	24	17	46	10	23	17	22	41	52	100	45	20	41	62	75	54
100069109	CBFA2T2	CBFA2/RUNX1 partner transcriptional co-repressor 2	-	protein-coding	VGNC:VGNC:80252|Ensembl:ENSECAG00000025052	58	18	2	61	130.5	72	36	44.33	31	8	34	43	84	93	5	14	54	24	44	101	119	15	49	55	62	122
100065726	CBFB	core-binding factor subunit beta	-	protein-coding	VGNC:VGNC:51146|Ensembl:ENSECAG00000014879	744	176	45	580.5	1090	1240	427	193	342	300	275	1259	908.5	571.5	198	193	1755	227	339	1954.17	495	324.5	348	553.5	785	1771
100071403	CBL	Cbl proto-oncogene	-	protein-coding	VGNC:VGNC:16091|Ensembl:ENSECAG00000003448	178.5	80	11	171.5	409	241	112	72	50	29	96	223	239	233	17	22	337	47	130	485	264	49	135	175	294	581.5
100061819	CBLB	Cbl proto-oncogene B	-	protein-coding	VGNC:VGNC:16092|Ensembl:ENSECAG00000014300	371	71	23	194	828	525	224	89	66	49	187	307	312	371	47	72	580	86	189	889	342	66	181	448	721	1021
100147299	CBLC	Cbl proto-oncogene C	-	protein-coding	VGNC:VGNC:51008|Ensembl:ENSECAG00000013124	14	12	4	15	11	11	7	9	11	0	5	7	41	9	0	7	9	11	10	30	21	8	13	26	20	32
100050845	CBLL1	Cbl proto-oncogene like 1	-	protein-coding	VGNC:VGNC:57109|Ensembl:ENSECAG00000010991	125	31	36	107	284	217	81	78	46	42	107	263	182	198	38	44	427	55	121	605	142	75	97	145	605.5	567
100061412	CBR4	carbonyl reductase 4	-	protein-coding	VGNC:VGNC:16096|Ensembl:ENSECAG00000022089	54.2	11	1	45	197	99	54	23	15	12	31.33	97.33	58	76	13	16	183	15	34	254	58	18	37	93	167	311
100050598	CBWD1	COBW domain containing 1	-	protein-coding	Ensembl:ENSECAG00000014036	203	33	13	118	366	235.83	130.5	64	40	35	74	210	86	143	17	25	327.5	29	54	320.5	110	31	48	156	196.5	392
100055567	CBX1	chromobox 1	-	protein-coding	VGNC:VGNC:16097|Ensembl:ENSECAG00000008048	267.25	56.5	23.5	197.75	533	382.5	286.5	220	96	81	144	301.5	231.5	317.83	94.5	128	465.5	114.5	266.5	967.7	277.58	138	289	402.5	598.95	947
100056959	CBX2	chromobox 2	-	protein-coding	VGNC:VGNC:16098|Ensembl:ENSECAG00000039140	18	4	6	27	12	11	7	36	10	3	6	4	31	14	1	2	12	1	12	12	22	2	20	7	5	17
100054158	CBX3	chromobox 3	-	protein-coding	VGNC:VGNC:51930|Ensembl:ENSECAG00000012780	239	77	23	169	671.5	466	237	233	94	61	148	359.5	204	229	57	102	541	91	140	800	204	126	208.5	329	579	830
100146225	CBX4	chromobox 4	-	protein-coding	Ensembl:ENSECAG00000001181	70	13	33	48.5	40	49	27	34	43	13	26	34	130.2	50	12	13	46	32	38	94	79	20	86	34	24	100
100062404	CBX5	chromobox 5	-	protein-coding	VGNC:VGNC:16099|Ensembl:ENSECAG00000008101	83	13	3	46	116	105	69	47	16	9	29	53	47	62	17	17	60	16	30	135	83	19	39	72	106	162
100055293	CBX6	chromobox 6	-	protein-coding	Ensembl:ENSECAG00000018311	91	41	27	99	59	45	51	57	91	7	33	78	180	104.5	9	4	95	59	53	160	153.5	22.25	160	53	101	162
100070273	CBX7	chromobox 7	-	protein-coding	VGNC:VGNC:56347|Ensembl:ENSECAG00000012939	156	54	32	205	128	103	49	53	95	39	51	76	356	176	48	32	115	121	123	219	280	64	236	96	101	237
100070115	CBY1	chibby family member 1, beta catenin antagonist	-	protein-coding	VGNC:VGNC:16101|Ensembl:ENSECAG00000007977	224	83	35	244	206	195	133	229	93	31	105	215	302	232	20	46.5	256	103	182	425	348.5	118.5	469.5	225	374	485
100063610	CC2D1A	coiled-coil and C2 domain containing 1A	-	protein-coding	VGNC:VGNC:59148|Ensembl:ENSECAG00000014906	87	28	99	132	69	48	42	51	55	19	33	29	248	97.5	24	15	30	84	86	104	132	23	129	76	52	110
[truncated: 11,461 more rows]

## Sheet: 2. RNA classes
Counts
type_of_gene	C10_EV01_02_0	C10_EV11_03_0	C10_EV13_04_0	C10_EV19_05_0	C13_EV02_06_0	C13_EV12_07_0	C13_EV14_09_0	C13_EV20_10_0	P10_EV03_11_1e-3	P10_EV07_12_1e-4	P10_EV15_13_1e-4	P10_EV21_14_1e-5	P10_EV23_15_2e-3-4	P11_EV04_17_2e-7-7	P11_EV08_18_1e-10	P11_EV16_19_1e-8	P11_EV24_20_1e-9	P12_EV05_22_1e-9	P12_EV09_23_1e-10	P12_EV17_24_2e-10-11	P12_EV25_25_1e-7	P13_EV06_26_1e-11	P13_EV10_27_2e-20-26	P13_EV18_29_1e-8	P13_EV22_28_1e-15	P13_EV26_30_2e-nd
microRNA	82622.9	58968.8	3395.85	13318.9	84328.1	68628.4	58694.3	22785.7	72472.6	83206.9	40969.4	22840.8	37663.1	65199.7	96358.4	62945.2	46098.7	85428.4	118209	57684	51395.6	78111.4	88585.3	17815.9	25928.8	29299.3
ncRNA	76254.1	35906.7	15526.7	46817.9	129877	94641.6	50821	49438.9	32444.7	29135.4	38991.2	99041.7	74800.9	64848	21414.3	30851.6	128973	30790.1	54516.1	184700	76632.7	47441.9	91604	52943.4	86716.2	188724
protein-coding	2.28142e+06	776536	324969	2.08711e+06	3.61938e+06	2.77866e+06	1.508e+06	1.59429e+06	975616	606722	1.07133e+06	2.22186e+06	2.73539e+06	2.20847e+06	478863	700784	2.93228e+06	866996	1.65014e+06	5.304e+06	2.62983e+06	945932	1.91159e+06	2.36011e+06	3.24285e+06	5.36902e+06
pseudo	29963.4	11494.6	3652.79	32131.9	47547.4	52511.1	27705.5	37901.6	16139	12447.4	17458.1	33709.4	32648.2	31133.4	10101.4	15782.4	40404.2	12672.5	25630	80270	37431.2	17023.5	31783.2	48623.1	56042.5	75615.6
rRNA	1.91048e+06	500034	1.0403e+06	1.0493e+06	722783	899848	372585	303681	1.14707e+06	335625	371689	545228	3.63901e+06	2.41697e+06	363082	403724	517954	1.60822e+06	1.38403e+06	1.35601e+06	2.17497e+06	541188	890666	408016	522715	1.25814e+06
snoRNA	19126.3	7030.88	8090.54	6865.66	40188.9	27509.5	27624.9	7795.87	2600.28	2195.53	9994.86	19212.7	12737.5	8119.15	2980.68	4435.87	49512.8	8282.02	7110.6	25602.8	7639.23	8451.94	30250.2	3625.95	17333.2	20843.2
snRNA	624356	223450	543885	246121	498462	692144	368144	242189	159489	438041	205423	959756	331434	203525	368086	362357	762918	205956	204581	462971	173002	489675	957600	141635	252422	836209
tRNA	3.56852e+06	3.53922e+06	326435	1.68747e+06	4.14485e+06	4.41049e+06	2.77604e+06	2.86051e+06	3.51134e+06	3.56913e+06	2.18083e+06	3.30621e+06	2.90518e+06	2.60684e+06	2.4785e+06	3.56581e+06	2.78487e+06	2.4915e+06	4.33529e+06	2.78339e+06	2.30093e+06	3.69446e+06	2.94036e+06	2.51836e+06	1.94283e+06	1.79321e+06
TOTAL	8.59273e+06	5.15264e+06	2.26625e+06	5.16914e+06	9.28741e+06	9.02443e+06	5.18962e+06	5.1186e+06	5.91717e+06	5.0765e+06	3.93669e+06	7.20786e+06	9.76887e+06	7.6051e+06	3.81938e+06	5.14669e+06	7.26301e+06	5.30984e+06	7.77951e+06	1.02546e+07	7.45183e+06	5.82229e+06	6.94244e+06	5.55113e+06	6.14683e+06	9.57106e+06
%
type_of_gene	C10_EV01_02_0	C10_EV11_03_0	C10_EV13_04_0	C10_EV19_05_0	C13_EV02_06_0	C13_EV12_07_0	C13_EV14_09_0	C13_EV20_10_0	P10_EV03_11_1e-3	P10_EV07_12_1e-4	P10_EV15_13_1e-4	P10_EV21_14_1e-5	P10_EV23_15_2e-3-4	P11_EV04_17_2e-7-7	P11_EV08_18_1e-10	P11_EV16_19_1e-8	P11_EV24_20_1e-9	P12_EV05_22_1e-9	P12_EV09_23_1e-10	P12_EV17_24_2e-10-11	P12_EV25_25_1e-7	P13_EV06_26_1e-11	P13_EV10_27_2e-20-26	P13_EV18_29_1e-8	P13_EV22_28_1e-15	P13_EV26_30_2e-nd
microRNA	0.961543	1.14444	0.149844	0.257663	0.907982	0.760473	1.131	0.445154	1.22478	1.63906	1.04071	0.316888	0.385542	0.857315	2.52288	1.22302	0.634705	1.60887	1.51949	0.562516	0.689705	1.34159	1.276	0.320942	0.421824	0.306124
ncRNA	0.887426	0.696861	0.685127	0.905719	1.39842	1.04873	0.979283	0.965869	0.548315	0.573927	0.990459	1.37408	0.765707	0.852691	0.560673	0.599447	1.77575	0.579868	0.700765	1.80114	1.02837	0.814832	1.31948	0.953742	1.41075	1.97181
protein-coding	26.5506	15.0706	14.3395	40.3764	38.9708	30.7904	29.0581	31.1471	16.4879	11.9516	27.214	30.8255	28.0011	29.0393	12.5377	13.6162	40.3728	16.3281	21.2114	51.723	35.2911	16.2468	27.5349	42.5158	52.7564	56.0964
pseudo	0.348707	0.223081	0.161182	0.621609	0.511956	0.581877	0.533865	0.740468	0.272749	0.245196	0.443472	0.467676	0.334207	0.409375	0.264477	0.306651	0.556302	0.238661	0.329455	0.782768	0.502309	0.292385	0.45781	0.875914	0.911731	0.790044
rRNA	22.2336	9.70442	45.9039	20.2993	7.7824	9.97124	7.17943	5.93289	19.3854	6.61133	9.44168	7.56436	37.2511	31.7809	9.5063	7.84434	7.1314	30.2874	17.7907	13.2234	29.1871	9.29511	12.8293	7.35014	8.50381	13.1452
snoRNA	0.222587	0.136452	0.357001	0.13282	0.432724	0.304834	0.53231	0.152305	0.0439446	0.0432489	0.25389	0.266552	0.130389	0.106759	0.0780409	0.0861889	0.681712	0.155975	0.0914016	0.24967	0.102515	0.145165	0.435729	0.0653192	0.281986	0.217773
snRNA	7.2661	4.33662	23.9993	4.76134	5.36707	7.66967	7.09386	4.73155	2.69536	8.6288	5.21818	13.3154	3.39276	2.67616	9.63732	7.04059	10.5042	3.87876	2.62974	4.51476	2.3216	8.41035	13.7934	2.55147	4.10653	8.73685
tRNA	41.5294	68.6875	14.4042	32.6451	44.6287	48.8728	53.4922	55.8847	59.3416	70.3069	55.3976	45.8696	29.7392	34.2775	64.8926	69.2835	38.3432	46.9223	55.7271	27.1428	30.8773	63.4538	42.3534	45.3667	31.607	18.7358
Mean							TTEST
type_of_gene	C10	C13	P10	P11	P12	P13		P10-P13	P11-C10	C10-C13
microRNA	0.628373	0.811151	0.921396	1.30948	1.09514	0.733296		0.601094	0.224961	0.554008			type_of_gene	%	number of RNAs		MiRNAs
ncRNA	0.793783	1.09807	0.850497	0.947141	1.02754	1.29412		0.121328	0.630653	0.0509149			miRNA	0.0109955	148		P10	P11	P12	P13	C10	C13
protein-coding	24.0843	32.4916	22.896	23.8915	31.1384	39.03		0.105029	0.98368	0.269091			ncRNA	0.0369985	498		1.22478	0.857315	1.60887	1.34159	0.961543	0.907982
pseudo	0.338645	0.592042	0.35266	0.384201	0.463298	0.665577		0.0619732	0.721685	0.0843696			protein-coding	0.887741	11949		1.63906	2.52288	1.51949	1.276	1.14444	0.760473
rRNA	24.5353	7.71649	16.0508	14.0657	22.6221	10.2247		0.374275	0.322789	0.114217			pseudo	0.0127043	171		1.04071	1.22302	0.562516	0.320942	0.149844	1.131
snoRNA	0.212215	0.355543	0.147605	0.238175	0.14989	0.229194		0.337468	0.877219	0.200589			rRNA	0.00089153	12		0.316888	0.634705	0.689705	0.421824	0.257663	0.445154
snRNA	10.0908	6.21554	6.6501	7.46456	3.33621	7.51972		0.762453	0.628345	0.470522			snoRNA	0.0141902	191		0.385542			0.306124
tRNA	39.3166	50.7196	52.131	51.6992	40.1674	40.3033		0.275508	0.425327	0.391271			snRNA	0.00520059	70
													tRNA	0.0312779	421
															13460

## Sheet: 3. All RNAs_C13vsC10_FDR<5%
Gene ID	Eca Gene symbol	Eca Gene description	Synonyms	type_of_gene	dbXrefs	Hsa Gene ID	Hsa Gene symbol	Hsa Gene description	Synonyms	type_of_gene	log2FC C13/C10	log2CPM	LR	P-value	FDR	counts	C10_EV01_02	C10_EV11_03	C10_EV13_04	C10_EV19_05	C13_EV02_06	C13_EV12_07	C13_EV14_09	C13_EV20_10	cpm	C10_EV01_02	C10_EV11_03	C10_EV13_04	C10_EV19_05	C13_EV02_06	C13_EV12_07	C13_EV14_09	C13_EV20_10	log2cpm	C10_EV01_02	C10_EV11_03	C10_EV13_04	C10_EV19_05	C13_EV02_06	C13_EV12_07	C13_EV14_09	C13_EV20_10	mean_centered	C10_EV01_02	C10_EV11_03	C10_EV13_04	C10_EV19_05	C13_EV02_06	C13_EV12_07
100061805	CYP26A1	cytochrome P450 family 26 subfamily A member 1	-	protein-coding	VGNC:VGNC:50428|Ensembl:ENSECAG00000022244	1592	CYP26A1	cytochrome P450 family 26 subfamily A member 1	CP26|CYP26|P450RAI|P450RAI1	protein-coding	-5.01702	3.22366	55.2269	1.07387e-13	4.81809e-10		197	11	27	165	8	5	13	0		20.6127	3.68304	24.8706	19.8201	0.547648	0.474413	2.23492	0		4.43381	2.22745	4.69324	4.37991	0.630078	0.56014	1.69373	0		2.10652	-0.0998483	2.36595	2.05261	-1.69722	-1.76715
111772713	LOC111772713	uncharacterized LOC111772713	-	ncRNA	-						-4.43447	1.47249	18.2378	1.9497e-05	0.0013959		16	4	39	71	4	0	1	9		1.67413	1.33929	35.9242	8.52866	0.273824	0	0.171917	1.80057		1.41907	1.22607	5.20649	3.25227	0.349166	0	0.228871	1.48572		-0.226888	-0.419888	3.56054	1.60632	-1.29679	-1.64596
106782539	AMN	amnion associated transmembrane protein	-	protein-coding	-	81693	AMN	amnion associated transmembrane protein	IGS2|PRO1028|amnionless	protein-coding	-4.32067	3.78612	33.1246	8.6436e-09	7.07635e-06		158	15	224	379	7	17	15	8		16.532	5.02233	206.334	45.5262	0.479192	1.613	2.57876	1.6005		4.13192	2.59032	7.69581	5.53997	0.56481	1.38571	1.83946	1.37879		0.991072	-0.550528	4.55496	2.39912	-2.57604	-1.75514
100146120	ACKR4	atypical chemokine receptor 4	-	protein-coding	VGNC:VGNC:14982|Ensembl:ENSECAG00000021174	51554	ACKR4	atypical chemokine receptor 4	CC-CKR-11|CCBP2|CCR-11|CCR10|CCR11|CCRL1|CCX CKR|CCX-CKR|CKR-11|PPR1|VSHK1	protein-coding	-4.14466	1.39471	22.9559	1.65761e-06	0.000272091		68	6	0	47	14	1	1	0		7.11505	2.00893	0	5.64573	0.958385	0.0948825	0.171917	0		3.0206	1.58925	0	2.73243	0.969664	0.130776	0.228871	0		1.93665	0.505302	-1.08395	1.64848	-0.114285	-0.953173
100055451	XIRP1	xin actin binding repeat containing 1	-	protein-coding	Ensembl:ENSECAG00000004725	165904	XIRP1	xin actin binding repeat containing 1	CMYA1|Xin	protein-coding	-4.11411	3.99868	43.0102	5.4455e-11	1.22161e-07		154	51	86	364	11	30	21	3		16.1135	17.0759	79.2174	43.7244	0.753016	2.84648	3.61026	0.600189		4.09706	4.176	6.32584	5.48299	0.80984	1.94354	2.20485	0.678242		0.882268	0.961202	3.11105	2.26819	-2.40496	-1.27126
111767628	LOC111767628	mucin-3A-like	-	protein-coding	-	4584	MUC3A	mucin 3A, cell surface associated		protein-coding	-4.08947	3.06012	92.4108	7.04292e-22	9.47977e-18		140.7	35.6	22.85	151.26	13.8	3.6	6.8	7.67		14.7219	11.9197	21.0479	18.1696	0.944693	0.341577	1.16904	1.53448		3.9747	3.6915	4.46257	4.26075	0.959543	0.42393	1.11705	1.34169		1.44573	1.16253	1.9336	1.73178	-1.56942	-2.10504
100069647	TMPRSS6	transmembrane serine protease 6	-	protein-coding	VGNC:VGNC:24345|Ensembl:ENSECAG00000011051	164656	TMPRSS6	transmembrane serine protease 6	IRIDA|MT2	protein-coding	-4.01731	2.40713	32.7664	1.03928e-08	7.11144e-06		31	11	23	148	17	3	5	1		3.24363	3.68304	21.1861	17.778	1.16375	0.284648	0.859586	0.200063		2.0853	2.22745	4.47158	4.23097	1.11354	0.361373	0.894981	0.26311		0.12926	0.271408	2.51554	2.27494	-0.842502	-1.59466
100067146	ANGPTL2	angiopoietin like 2	-	protein-coding	VGNC:VGNC:15301|Ensembl:ENSECAG00000016234	23452	ANGPTL2	angiopoietin like 2	ARP2|HARP	protein-coding	-3.81939	3.59289	32.7341	1.05668e-08	7.11144e-06		290.33	10	44	143	9	14	22	9		30.3781	3.34822	40.5298	17.1774	0.616104	1.32836	3.78218	1.80057		4.97169	2.12042	5.37608	4.18408	0.69252	1.21931	2.25767	1.48572		2.18325	-0.668011	2.58764	1.39564	-2.09591	-1.56912
102147652	MUC6	mucin 6, oligomeric mucus/gel-forming	-	protein-coding	VGNC:VGNC:69322|Ensembl:ENSECAG00000015992	4588	MUC6	mucin 6, oligomeric mucus/gel-forming	MUC-6	protein-coding	-3.72659	8.20935	21.6268	3.31184e-06	0.000450404		4606.41	510.76	982.39	4546.59	409.63	78.83	276.03	510.85		481.983	171.014	904.912	546.145	28.0416	7.47959	47.4543	102.202		8.91583	7.42638	9.82323	9.09578	4.86005	3.08399	5.59855	6.68933		1.97919	0.489736	2.88658	2.15914	-2.07659	-3.85265
111774184	LRG1	leucine rich alpha-2-glycoprotein 1	-	protein-coding	Ensembl:ENSECAG00000038107	116844	LRG1	leucine rich alpha-2-glycoprotein 1	HMFT1766|LRG	protein-coding	-3.72179	4.44537	64.3276	1.0536e-15	7.09076e-12		186	150	106	340	45	27	27	17		19.4618	50.2233	97.6401	40.8414	3.08052	2.56183	4.64176	3.40107		4.35486	5.67873	6.6241	5.38686	2.02875	1.83262	2.49615	2.13785		0.537368	1.86124	2.80661	1.56937	-1.78874	-1.98487
102147792	MUC5B	mucin 5B, oligomeric mucus/gel-forming	-	protein-coding	-	727897	MUC5B	mucin 5B, oligomeric mucus/gel-forming	MG1|MUC-5B|MUC5|MUC9	protein-coding	-3.68958	6.63169	25.4509	4.53797e-07	0.000121357		692.33	1109.02	236.17	909.53	321.12	127.4	126.77	7.5		72.4406	371.324	217.544	109.254	21.9826	12.088	21.7939	1.50047		6.19851	8.54042	7.77178	6.78469	4.52247	3.71018	4.51058	1.3222		0.778404	3.12031	2.35168	1.36459	-0.897632	-1.70993
100064366	KCNMA1	potassium calcium-activated channel subfamily M alpha 1	BKCA	protein-coding	VGNC:VGNC:19303|Ensembl:ENSECAG00000010713	3778	KCNMA1	potassium calcium-activated channel subfamily M alpha 1	BKTM|CADEDS|IEG16|KCa1.1|LIWAS|MaxiK|PNKD3|SAKCA|SLO|SLO-ALPHA|SLO1|bA205K10.1|hSlo|mSLO1	protein-coding	-3.603	0.805471	15.1832	9.75673e-05	0.00423631		26	0	3	44	1	3	4	0		2.72046	0	2.7634	5.28536	0.068456	0.284648	0.687669	0		1.89548	0	1.91204	2.652	0.0955276	0.361373	0.755032	0		0.936551	-0.958931	0.953105	1.69307	-0.863403	-0.597558
100050730	SOCS3	suppressor of cytokine signaling 3	-	protein-coding	VGNC:VGNC:58582|Ensembl:ENSECAG00000001249	9021	SOCS3	suppressor of cytokine signaling 3	ATOD4|CIS3|Cish3|SOCS-3|SSI-3|SSI3	protein-coding	-3.54424	3.19859	16.7679	4.22426e-05	0.0023991		21	541	43	33	16	14	18	11		2.1973	181.139	39.6087	3.96402	1.0953	1.32836	3.09451	2.20069		1.67685	7.50889	5.34372	2.31151	1.06715	1.21931	2.03369	1.67838		-1.17809	4.65395	2.48878	-0.543429	-1.78778	-1.63563
111775998	LOC111775998	proline-rich protein 33-like	-	protein-coding	Ensembl:ENSECAG00000032952	102724536	PRR33	proline rich 33		protein-coding	-3.47469	1.40403	11.9931	0.000533975	0.0120578		43	1	19	40	2	2	3	49		4.49922	0.334822	17.5015	4.80488	0.136912	0.189765	0.515751	9.80308		2.45923	0.416647	4.20957	2.53727	0.185121	0.250677	0.600033	3.43337		0.697739	-1.34484	2.44808	0.775776	-1.57637	-1.51081
100033947	TIMP3	TIMP metallopeptidase inhibitor 3	TIMP-3	protein-coding	VGNC:VGNC:24109|Ensembl:ENSECAG00000018314	7078	TIMP3	TIMP metallopeptidase inhibitor 3	HSMRK222|K222|K222TA2|SFD	protein-coding	-3.47196	4.09599	45.4047	1.60248e-11	5.39235e-08		381	26	45	262	40	24	35	8		39.8652	8.70537	41.451	31.4719	2.73824	2.27718	6.0171	1.6005		5.3528	3.27878	5.40773	5.02112	1.90236	1.71245	2.81087	1.37879		1.99469	-0.079331	2.04961	1.66301	-1.45575	-1.64566
100054397	LOC100054397	saoe class I histocompatibility antigen, A alpha chain	-	protein-coding	-	3105	HLA-A	major histocompatibility complex, class I, A		protein-coding	-3.42631	2.36416	15.2622	9.35691e-05	0.00410241		11.9	27.85	9.4	227.65	6.45	5.7	4.7	53		1.24513	9.32479	8.65865	27.3458	0.441541	0.54083	0.808011	10.6033		1.1668	3.36804	3.27182	4.82506	0.527612	0.623708	0.854403	3.53647		-1.10494	1.0963	1.00008	2.55332	-1.74413	-1.64803
100058138	SLC9A4	solute carrier family 9 member A4	-	protein-coding	VGNC:VGNC:23280|Ensembl:ENSECAG00000020613	389015	SLC9A4	solute carrier family 9 member A4	NHE4	protein-coding	-3.42168	2.42171	37.5816	8.76666e-10	1.17999e-06		247	12.5	5	114	15	11	5	4		25.8444	4.18527	4.60566	13.6939	1.02684	1.04371	0.859586	0.800252		4.74655	2.37442	2.48689	3.87715	1.01923	1.03119	0.894981	0.848199		2.58672	0.214595	0.32706	1.71732	-1.14059	-1.12864
100051003	TSPAN11	tetraspanin 11	-	protein-coding	VGNC:VGNC:24587|Ensembl:ENSECAG00000011187	441631	TSPAN11	tetraspanin 11	VSSW1971	protein-coding	-3.41961	3.11919	36.9088	1.23788e-09	1.51472e-06		157	9	62	175	29	17	9	8		16.4274	3.0134	57.1102	21.0213	1.98523	1.613	1.54725	1.6005		4.12329	2.00482	5.86072	4.46083	1.57784	1.38571	1.34894	1.37879		1.35567	-0.762794	3.0931	1.69321	-1.18978	-1.38191
100147579	LCN15	lipocalin 15	-	protein-coding	VGNC:VGNC:56907	389812	LCN15	lipocalin 15	PRO6093|UNQ2541	protein-coding	-3.36503	1.04314	24.0258	9.5053e-07	0.000185422		52	2	6	25	5	3	4	0		5.44092	0.669644	5.5268	3.00305	0.34228	0.284648	0.687669	0		2.68727	0.73954	2.70638	2.0011	0.424686	0.361373	0.755032	0		1.47785	-0.469881	1.49695	0.791677	-0.784736	-0.848049
111775663	LOC111775663	uncharacterized LOC111775663	-	ncRNA	-						-3.14913	3.48064	35.076	3.17091e-09	3.28312e-06		117	32.5	31	235	73	15	15.5	4.5		12.2421	10.8817	28.5551	28.2286	4.99729	1.42324	2.66472	0.900283		3.72706	3.57067	4.88534	4.86931	2.58431	1.27694	1.8737	0.926214		0.762865	0.606478	1.92114	1.90512	-0.379881	-1.68726
100056698	LOC100056698	serum amyloid A protein-like	-	protein-coding	-	6289	SAA2	serum amyloid A2		protein-coding	-3.13556	2.50342	14.4565	0.000143437	0.00533331		106.08	572.03	5.33	46.3	5.5	18.78	22.47	1.2		11.0995	191.528	4.90964	5.56164	0.376508	1.78189	3.86298	0.240076		3.59687	7.58893	2.56307	2.71406	0.461013	1.47607	2.28184	0.310428		0.972839	4.96489	-0.0609645	0.090023	-2.16302	-1.14797
100629797	FXYD4	FXYD domain containing ion transport regulator 4	-	protein-coding	Ensembl:ENSECAG00000042806	53828	FXYD4	FXYD domain containing ion transport regulator 4	CHIF	protein-coding	-3.06539	7.45371	13.8071	0.000202567	0.00665012		2464.33	258.5	696	2356.17	291	684	366.5	12		257.851	86.5515	641.108	283.028	19.9207	64.8996	63.0076	2.40076		8.01598	6.45206	9.32667	8.14989	4.38686	6.0422	6.00017	1.76586		1.74852	0.184599	3.05921	1.88243	-1.8806	-0.225262
111769668	LOC111769668	5.8S ribosomal RNA	-	rRNA	Ensembl:ENSECAG00000027377	106632263	RNA5-8S1	RNA, 5.8S ribosomal 1	-	rRNA	-3.0325	4.75587	30.191	3.91524e-08	2.02689e-05		1138.5	71	89.5	137	86	92.5	38	21.5		119.125	23.7724	82.4414	16.4567	5.88722	8.77663	6.53285	4.30135		6.90839	4.63066	6.38269	4.12571	2.78392	3.28934	2.9132	2.40636		2.72836	0.450626	2.20266	-0.0543242	-1.39611	-0.890696
111776203	LOC111776203	uncharacterized LOC111776203	-	ncRNA	-						-2.92412	1.38541	32.9485	9.46318e-09	7.07635e-06		32	11	7	47	14	6	2	1		3.34826	3.68304	6.44793	5.64573	0.958385	0.569295	0.343834	0.200063		2.12044	2.22745	2.89684	2.73243	0.969664	0.650117	0.426355	0.26311		0.584638	0.691646	1.36104	1.19663	-0.566136	-0.885683
100070326	PAX2	paired box 2	-	protein-coding	VGNC:VGNC:21176|Ensembl:ENSECAG00000021123	5076	PAX2	paired box 2	FSGS7|PAPRS	protein-coding	-2.91261	5.4642	40.4613	2.00547e-10	3.3742e-07		695	87	151.5	758	187	113	59	47		72.72	29.1295	139.552	91.0524	12.8013	10.7217	10.1431	9.40296		6.20398	4.9131	7.13496	6.52438	3.78673	3.55111	3.47808	3.37892		1.33258	0.0416957	2.26355	1.65297	-1.08468	-1.3203
100055928	ADARB1	adenosine deaminase RNA specific B1	-	protein-coding	VGNC:VGNC:15080|Ensembl:ENSECAG00000019917	104	ADARB1	adenosine deaminase RNA specific B1	ADAR2|DRABA2|DRADA2|NEDHYMS|RED1	protein-coding	-2.90638	2.3498	24.7247	6.61328e-07	0.000153394		134	4	16	57	15	12	13	3		14.0208	1.33929	14.7381	6.84695	1.02684	1.13859	2.23492	0.600189		3.90889	1.22607	3.97619	2.97213	1.01923	1.09666	1.69373	0.678242		1.8375	-0.845325	1.9048	0.900738	-1.05216	-0.974734
111774181	PLIN4	perilipin 4	-	protein-coding	Ensembl:ENSECAG00000035223	729359	PLIN4	perilipin 4	KIAA1881|S3-12	protein-coding	-2.90391	1.1122	9.10351	0.0025512	0.0325448		25	15	31	10	6	0	4	12		2.61583	5.02233	28.5551	1.20122	0.410736	0	0.687669	2.40076		1.85433	2.59032	4.88534	1.1383	0.496448	0	0.755032	1.76586		0.168623	0.904619	3.19963	-0.5474	-1.18925	-1.6857
[truncated: 1,332 more rows]
[truncated: 2 more columns]

## Sheet: 4. All RNAs_P13vsP10_FDR<5%
Gene ID	Eca Gene symbol	Eca Gene description	Synonyms	type_of_gene	dbXrefs	Hsa Gene ID	Hsa Gene symbol	Hsa Gene description	Synonyms	type_of_gene	log2FC P13/P10	logCPM	LR	PValue	FDR	counts	P10_EVs_03	P10_EVs_07	P10_EVs_15	P10_EVs_21	P10_EVs_23	P13_EVs_06	P13_EVs_10	P13_EVs_18	P13_EVs_22	P13_EVs_26	cpm	P10_EVs_03	P10_EVs_07	P10_EVs_15	P10_EVs_21	P10_EVs_23	P13_EVs_06	P13_EVs_10	P13_EVs_18	P13_EVs_22	P13_EVs_26	log2cpm	P10_EVs_03	P10_EVs_07	P10_EVs_15	P10_EVs_21	P10_EVs_23	P13_EVs_06	P13_EVs_10	P13_EVs_18	P13_EVs_22	P13_EVs_26	mean_centered
[truncated: 162 more rows]
[truncated: 10 more columns]

[truncated: 11 more sheets: 5. All RNAs_P13vsC13_FDR<5%, 6. All RNAs_P10vsC10_FDR<20%, 7. coding RNAs_EdgeR_results, 8. DA coding RNAs, 9. miRNAs_EdgeR_results, 10. DA miRNAs, 11. miRNAs_EdgeR_P10vsC10, 12. miRNAs_EdgeR_P13vsC13, 13. read_counts_ncRNAs, 14. ncRNA_EdgeR_results, 15. DA ncRNAs]
