# Supplementary material for: Uterine extracellular vesicles as multi-signal messengers during maternal recognition of pregnancy in the mare
Source: Sci Rep. 2022 Sep 16;12:15616. doi: 10.1038/s41598-022-19958-z (PMC9481549; doi:10.1038/s41598-022-19958-z)
Supplement: Supplementary file 2 — Supplementary Information 2. [file 41598_2022_19958_MOESM2_ESM.xlsx]

## Sheet: 1. DAVID_all coding RNA
Category	Term	Count	%	FE	P-Value	FDR	List Total	Pop Hits	Pop Total	Bonferroni	Benjamini	Genes
Annotation Cluster 1	Enrichment Score: 13.51
GOTERM_BP_FAT	GO:0010033~response to organic substance	161	31.6929	1.88884	2.01364e-17	1.20194e-13	460	3572	19277	1.30444e-13	1.30444e-13	8013, 114907, 1066, 2153, 3484, 2030, 4848, 10018, 3117, 115, 358, 10253, 83990, 10891, 5139, 5931, 4600, 2707, 6624, 51768, 3635, 3636, 4846, 7297, 5950, 7852, 1592, 123, 3248, 2950, 920, 6513, 7187, 8792, 7466, 5045, 4192, 123041, 55062, 1755, 51141, 56034, 2686, 3135, 10076, 387914, 3778, 9915, 6263, 50617, 7076, 7474, 11170, 7078, 4363, 7477, 2185, 1491, 1490, 2182, 1645, 55512, 8835, 306, 51…
GOTERM_BP_FAT	GO:0070887~cellular response to chemical stimulus	153	30.1181	1.84988	2.2809e-15	4.53824e-12	460	3466	19277	1.51033e-11	4.92523e-12	8013, 114907, 1066, 3484, 2030, 57580, 4848, 10018, 3117, 115, 358, 10253, 83990, 10891, 5139, 4600, 2707, 6624, 51768, 3635, 3636, 4846, 7297, 112399, 7852, 1592, 3248, 2950, 920, 7187, 6494, 8792, 7466, 5045, 4192, 55062, 122622, 51141, 56034, 1113, 3135, 387914, 9915, 6263, 50617, 7076, 7474, 11170, 7078, 4363, 7477, 2185, 1491, 1490, 1645, 664, 55512, 8835, 51554, 5447, 5603, 6659, 2859, 5580…
GOTERM_BP_FAT	GO:0071310~cellular response to organic substance	130	25.5906	1.89096	1.76113e-13	1.16802e-10	460	2881	19277	1.14066e-09	1.26762e-10	8013, 114907, 1066, 3484, 2030, 4848, 10018, 3117, 115, 358, 10253, 83990, 10891, 5139, 4600, 2707, 6624, 51768, 3635, 3636, 4846, 7297, 7852, 3248, 2950, 920, 7187, 8792, 7466, 5045, 55062, 51141, 56034, 3135, 387914, 6263, 50617, 7076, 7474, 11170, 7078, 4363, 7477, 2185, 1491, 1490, 1645, 55512, 8835, 51554, 5447, 5603, 6659, 2859, 5580, 3280, 5187, 8573, 23529, 8611, 3164, 116844, 3560, 9021,…
GOTERM_BP_FAT	GO:0009719~response to endogenous stimulus	90	17.7165	2.02447	1.10125e-10	2.7389e-08	460	1863	19277	7.1339e-07	2.97246e-08	5580, 8013, 3280, 5187, 8611, 114907, 1066, 3484, 3164, 116844, 9021, 4848, 10018, 4929, 115, 358, 4488, 10891, 10253, 83990, 5732, 5139, 5931, 3636, 4846, 3291, 53905, 5076, 11151, 9315, 3693, 7852, 54567, 3248, 2950, 6678, 4257, 6513, 5743, 6715, 1946, 5045, 8359, 4155, 4035, 2254, 23189, 1284, 2252, 1282, 123041, 4192, 6609, 51141, 56034, 3576, 10076, 857, 5997, 858, 387914, 50617, 6263, 5371,…
Annotation Cluster 2	Enrichment Score: 11.36
GOTERM_BP_FAT	GO:0023051~regulation of signaling	160	31.4961	1.73571	1.04622e-13	8.92128e-11	460	3863	19277	6.77489e-10	9.68203e-11	9742, 8654, 26038, 27128, 3484, 57580, 57864, 4848, 10018, 80243, 1852, 10253, 83990, 10891, 5139, 5931, 51768, 3635, 4846, 7297, 53828, 5950, 7852, 2045, 338442, 1592, 9231, 481, 201176, 3925, 2950, 388531, 920, 6513, 5789, 10144, 7187, 6494, 8792, 7466, 8831, 5045, 4192, 123041, 27065, 63917, 51141, 246176, 56034, 1113, 3135, 10076, 387914, 6263, 7076, 7474, 11170, 7078, 7477, 2185, 1491, 9770,…
GOTERM_BP_FAT	GO:0010646~regulation of cell communication	157	30.9055	1.72279	3.94094e-13	2.1385e-10	460	3819	19277	2.55317e-09	2.32086e-10	9742, 8654, 26038, 27128, 3484, 57580, 57864, 4848, 10018, 80243, 1852, 10253, 83990, 10891, 5139, 5931, 51768, 3635, 4846, 7297, 5950, 7852, 2045, 338442, 1592, 9231, 201176, 3925, 2950, 388531, 920, 6513, 5789, 10144, 7187, 6494, 8792, 7466, 8831, 5045, 4192, 123041, 27065, 63917, 51141, 246176, 56034, 1113, 3135, 10076, 387914, 7076, 7474, 11170, 7078, 7477, 2185, 1491, 9770, 1490, 2182, 3708,…
GOTERM_BP_FAT	GO:0035556~intracellular signal transduction	130	25.5906	1.81655	3.27812e-12	1.39765e-09	460	2999	19277	2.12359e-08	1.51683e-09	8654, 26038, 27128, 57580, 57864, 4848, 10018, 80243, 1852, 115, 358, 10253, 83990, 81570, 5139, 5931, 3635, 4846, 7297, 7852, 2045, 9231, 481, 201176, 3925, 1104, 2950, 920, 5789, 10144, 7187, 6494, 8792, 7466, 8831, 123041, 56034, 3135, 7474, 7078, 9651, 5330, 7477, 2185, 1491, 9770, 1490, 3708, 664, 257106, 55512, 23031, 8835, 51554, 84451, 7867, 80010, 5603, 6659, 2859, 197358, 1647, 5580, 32…
GOTERM_BP_FAT	GO:0009966~regulation of signal transduction	139	27.3622	1.70322	4.56261e-11	1.43338e-08	460	3420	19277	2.95566e-07	1.55561e-08	9742, 8654, 26038, 27128, 3484, 57580, 57864, 4848, 10018, 80243, 1852, 10253, 83990, 10891, 5139, 5931, 3635, 4846, 7297, 7852, 2045, 1592, 9231, 201176, 3925, 2950, 388531, 920, 5789, 10144, 7187, 6494, 8792, 7466, 8831, 5045, 4192, 123041, 63917, 51141, 246176, 56034, 1113, 3135, 10076, 387914, 7076, 7474, 7078, 7477, 2185, 1491, 9770, 1490, 3708, 664, 257106, 8835, 84451, 5447, 7867, 80010, 6…
GOTERM_BP_FAT	GO:1902531~regulation of intracellular signal transduction	96	18.8976	1.93601	2.43733e-10	5.59555e-08	460	2078	19277	1.5789e-06	6.07271e-08	5580, 3280, 23526, 5187, 23529, 8654, 26038, 27128, 1263, 9021, 393, 2192, 57580, 57864, 10018, 84803, 80243, 1852, 60675, 1497, 10253, 83990, 5139, 5931, 57706, 7297, 7852, 2045, 6280, 9231, 64926, 201176, 3925, 2950, 920, 5743, 5789, 10144, 51339, 7187, 6494, 8792, 7466, 8831, 4035, 2254, 23189, 2252, 123041, 81704, 6609, 1436, 26051, 1435, 10318, 1950, 972, 56034, 335, 3135, 857, 5997, 858, 39…
Annotation Cluster 3	Enrichment Score: 10.82
GOTERM_BP_FAT	GO:0042127~regulation of cell proliferation	96	18.8976	2.20803	1.40321e-13	1.04697e-10	460	1822	19277	9.09072e-10	1.13625e-10	2191, 8013, 3280, 6594, 23529, 8573, 8611, 64115, 8654, 26038, 3164, 116844, 2192, 83879, 994, 60675, 358, 4488, 10891, 10253, 83990, 5732, 3635, 3636, 2869, 4846, 3912, 7297, 9510, 22846, 5076, 7133, 11151, 112399, 5950, 9231, 64926, 79641, 2119, 54567, 3248, 2950, 3566, 2355, 84875, 920, 6678, 5743, 8792, 7026, 5169, 2254, 2252, 4192, 1436, 26051, 1435, 2524, 5918, 1950, 972, 56034, 3576, 3135,…
GOTERM_BP_FAT	GO:0008283~cell proliferation	102	20.0787	2.10876	3.24486e-13	1.93685e-10	460	2027	19277	2.10223e-09	2.10202e-10	8013, 6594, 8654, 26038, 994, 358, 10253, 83990, 10891, 3635, 3636, 4846, 3912, 7297, 9510, 5950, 9231, 79641, 3248, 2950, 920, 8792, 5169, 2051, 4192, 56034, 3135, 4345, 10076, 9915, 7076, 7474, 7477, 3398, 2185, 1490, 55512, 5447, 6659, 197358, 2191, 5580, 3280, 8573, 23529, 8611, 64115, 3164, 116844, 2192, 60675, 4488, 2869, 22846, 5076, 80709, 7133, 11151, 64926, 2119, 54567, 2355, 84875, 667…
GOTERM_BP_FAT	GO:0008284~positive regulation of cell proliferation	54	10.6299	2.22076	7.63479e-08	7.85725e-06	460	1019	19277	0.00049446	8.52727e-06	8013, 3280, 23529, 3164, 116844, 2192, 994, 60675, 358, 10891, 2869, 3912, 7297, 9510, 5076, 11151, 64926, 79641, 2119, 54567, 3248, 2355, 920, 5743, 8792, 2254, 2252, 4192, 1436, 26051, 1435, 1950, 972, 56034, 858, 3976, 9915, 5371, 7076, 7474, 25937, 50937, 3398, 2185, 1490, 22941, 3105, 2896, 55512, 2651, 4830, 4435, 6659, 1604
Annotation Cluster 4	Enrichment Score: 10.50
GOTERM_BP_FAT	GO:0040011~locomotion	112	22.0472	2.17494	1.55834e-15	4.53824e-12	460	2158	19277	1.00688e-11	4.92523e-12	8013, 1462, 57580, 56896, 25981, 10253, 10891, 7436, 6624, 3635, 4846, 3912, 9510, 6484, 7852, 2045, 9231, 481, 4739, 2950, 255101, 8792, 90102, 64218, 2051, 2050, 4192, 84229, 246176, 56034, 1113, 4345, 10076, 54777, 10512, 7076, 7474, 11170, 4363, 2185, 441631, 1490, 55512, 306, 51554, 1647, 2191, 5580, 3280, 6793, 64115, 286207, 3164, 393, 2192, 83706, 83953, 4929, 27289, 60675, 3674, 4488, 22…
GOTERM_BP_FAT	GO:0006928~movement of cell or subcellular component	118	23.2283	2.05612	1.2234e-14	1.82561e-11	460	2405	19277	7.91123e-11	1.98129e-11	8013, 9742, 1462, 23046, 57580, 56896, 25981, 10253, 10891, 7436, 6624, 3635, 4846, 3912, 9510, 6484, 7852, 2045, 9231, 481, 3925, 4739, 2950, 255101, 8792, 3781, 90102, 64218, 2051, 2050, 4192, 84229, 246176, 56034, 1113, 4345, 10076, 54777, 10512, 7076, 7474, 11170, 4363, 2185, 441631, 1490, 55512, 306, 51554, 1647, 2191, 5580, 3280, 4130, 6793, 347240, 64115, 286207, 3164, 644150, 393, 2192, 8…
GOTERM_BP_FAT	GO:0051674~localization of cell	99	19.4882	2.1847	9.67839e-14	8.92128e-11	460	1899	19277	6.27145e-10	9.68203e-11	8013, 1462, 57580, 25981, 10253, 10891, 6624, 3635, 4846, 3912, 9510, 6484, 7852, 9231, 481, 4739, 2950, 255101, 8792, 90102, 64218, 2050, 4192, 84229, 246176, 56034, 1113, 4345, 10076, 54777, 10512, 7076, 7474, 11170, 4363, 2185, 441631, 1490, 55512, 306, 51554, 1647, 2191, 5580, 3280, 6793, 64115, 286207, 3164, 393, 2192, 83706, 83953, 4929, 27289, 3674, 4488, 22846, 53905, 11151, 3693, 64005, …
GOTERM_BP_FAT	GO:0048870~cell motility	99	19.4882	2.1847	9.67839e-14	8.92128e-11	460	1899	19277	6.27145e-10	9.68203e-11	8013, 1462, 57580, 25981, 10253, 10891, 6624, 3635, 4846, 3912, 9510, 6484, 7852, 9231, 481, 4739, 2950, 255101, 8792, 90102, 64218, 2050, 4192, 84229, 246176, 56034, 1113, 4345, 10076, 54777, 10512, 7076, 7474, 11170, 4363, 2185, 441631, 1490, 55512, 306, 51554, 1647, 2191, 5580, 3280, 6793, 64115, 286207, 3164, 393, 2192, 83706, 83953, 4929, 27289, 3674, 4488, 22846, 53905, 11151, 3693, 64005, …
GOTERM_BP_FAT	GO:0016477~cell migration	88	17.3228	2.22423	1.34077e-12	6.15622e-10	460	1658	19277	8.68581e-09	6.68118e-10	2191, 5580, 8013, 3280, 6793, 64115, 1462, 3164, 393, 2192, 57580, 83706, 83953, 27289, 4929, 4488, 10891, 10253, 3674, 6624, 3635, 4846, 3912, 9510, 22846, 6484, 11151, 3693, 64005, 7852, 6280, 9231, 481, 4739, 54567, 2950, 10509, 6678, 5743, 7804, 9201, 8751, 8792, 7145, 7026, 90102, 4035, 2254, 23189, 2252, 64218, 2050, 81704, 4192, 1436, 1435, 1950, 972, 56034, 335, 1113, 3576, 56477, 127435,…
GOTERM_BP_FAT	GO:0040012~regulation of locomotion	67	13.189	2.39773	5.41448e-11	1.61595e-08	460	1171	19277	3.5075e-07	1.75375e-08	8013, 6793, 64115, 393, 2192, 57580, 83706, 10891, 10253, 3674, 4846, 3912, 9510, 53905, 22846, 6484, 11151, 7852, 9231, 4739, 25790, 54567, 2950, 10509, 6678, 5743, 9168, 8751, 7026, 90102, 4035, 2254, 23189, 2252, 64218, 81704, 4192, 1436, 1435, 1950, 246176, 972, 56034, 3576, 1672, 56477, 127435, 4345, 10076, 857, 858, 10512, 5371, 7076, 11170, 7474, 2022, 2185, 5091, 2896, 23075, 55512, 104, …
GOTERM_BP_FAT	GO:2000145~regulation of cell motility	64	12.5984	2.45831	5.80561e-11	1.65018e-08	460	1091	19277	3.76087e-07	1.79089e-08	8013, 6793, 64115, 393, 2192, 57580, 83706, 10891, 10253, 3674, 4846, 3912, 9510, 53905, 22846, 6484, 11151, 7852, 9231, 4739, 25790, 54567, 2950, 10509, 6678, 5743, 9168, 8751, 7026, 90102, 4035, 2254, 23189, 2252, 64218, 81704, 4192, 1436, 1435, 1950, 246176, 972, 56034, 3576, 1672, 56477, 127435, 4345, 10076, 857, 10512, 7076, 11170, 7474, 2022, 2185, 2896, 23075, 55512, 104, 2651, 306, 199731…
GOTERM_BP_FAT	GO:0051270~regulation of cellular component movement	67	13.189	2.37742	7.85106e-11	2.13014e-08	460	1181	19277	5.08592e-07	2.31178e-08	8013, 6793, 64115, 393, 2192, 57580, 83706, 10891, 10253, 3674, 4846, 3912, 9510, 53905, 22846, 6484, 11151, 7852, 9231, 4739, 3925, 25790, 54567, 2950, 10509, 6678, 5743, 9168, 8751, 7026, 90102, 4035, 2254, 23189, 2252, 64218, 81704, 4192, 1436, 1435, 1950, 246176, 972, 56034, 3576, 1672, 56477, 127435, 123872, 4345, 10076, 857, 10512, 7076, 11170, 7474, 2022, 2185, 55036, 2896, 23075, 55512, 1…
GOTERM_BP_FAT	GO:0030334~regulation of cell migration	59	11.6142	2.42163	6.88357e-10	1.41683e-07	460	1021	19277	4.45917e-06	1.53765e-07	8013, 6793, 64115, 393, 2192, 57580, 83706, 10891, 10253, 3674, 4846, 3912, 9510, 22846, 6484, 11151, 7852, 9231, 4739, 54567, 2950, 10509, 6678, 5743, 9168, 8751, 7026, 90102, 4035, 2254, 23189, 2252, 64218, 81704, 4192, 1436, 1435, 1950, 972, 56034, 3576, 56477, 127435, 4345, 10076, 857, 10512, 7076, 11170, 7474, 2022, 2185, 2896, 23075, 55512, 104, 2651, 306, 1647
GOTERM_BP_FAT	GO:0040017~positive regulation of locomotion	42	8.26772	2.72036	1.32333e-08	2.07867e-06	460	647	19277	8.57217e-05	2.25593e-06	8013, 4035, 64115, 2254, 2252, 64218, 4192, 81704, 2192, 57580, 83706, 1436, 1435, 972, 1950, 56034, 3576, 1672, 10253, 3674, 857, 858, 10512, 4846, 3912, 9510, 53905, 6484, 11170, 7474, 11151, 7852, 2185, 5091, 4739, 2896, 23075, 10509, 2651, 6678, 5743, 306
GOTERM_BP_FAT	GO:0051272~positive regulation of cellular component movement	41	8.07087	2.71862	2.06906e-08	2.68483e-06	460	632	19277	0.000134025	2.91378e-06	8013, 4035, 64115, 2254, 2252, 64218, 4192, 81704, 2192, 57580, 83706, 1436, 1435, 972, 1950, 56034, 3576, 1672, 10253, 3674, 857, 10512, 4846, 3912, 9510, 53905, 6484, 11170, 7474, 11151, 7852, 2185, 4739, 3925, 2896, 23075, 10509, 2651, 6678, 5743, 306
GOTERM_BP_FAT	GO:2000147~positive regulation of cell motility	40	7.87402	2.72563	2.99439e-08	3.43721e-06	460	615	19277	0.000193958	3.73032e-06	8013, 4035, 64115, 2254, 2252, 64218, 4192, 81704, 2192, 57580, 83706, 1436, 1435, 972, 1950, 56034, 3576, 1672, 10253, 3674, 857, 10512, 4846, 3912, 9510, 53905, 6484, 11170, 7474, 11151, 7852, 2185, 4739, 2896, 23075, 10509, 2651, 6678, 5743, 306
GOTERM_BP_FAT	GO:0030335~positive regulation of cell migration	38	7.48031	2.70824	8.25196e-08	8.34846e-06	460	588	19277	0.000534419	9.06037e-06	8013, 4035, 64115, 2254, 2252, 64218, 4192, 81704, 2192, 57580, 83706, 1436, 1435, 972, 1950, 56034, 3576, 10253, 3674, 857, 10512, 4846, 3912, 9510, 6484, 11170, 7474, 11151, 7852, 2185, 4739, 2896, 23075, 10509, 2651, 6678, 5743, 306
Annotation Cluster 5	Enrichment Score: 7.38
GOTERM_BP_FAT	GO:0034097~response to cytokine	68	13.3858	2.21246	1.13481e-09	2.25788e-07	460	1288	19277	7.35124e-06	2.45042e-07	5580, 3280, 23529, 3560, 9021, 10018, 3117, 10891, 10253, 5214, 4600, 6624, 3635, 3636, 7297, 4261, 53905, 7133, 5990, 11151, 4783, 7852, 4938, 51330, 2950, 3566, 920, 6678, 5743, 7804, 7187, 8792, 4155, 4311, 81704, 6609, 1436, 1435, 972, 335, 2686, 3576, 3135, 4940, 857, 3976, 5371, 7076, 7078, 7474, 6586, 25939, 4046, 2185, 1052, 1491, 2182, 2537, 3106, 3105, 2775, 55512, 8835, 51554, 4435, 78…
GOTERM_BP_FAT	GO:0071345~cellular response to cytokine stimulus	59	11.6142	2.08297	1.48936e-07	1.25467e-05	460	1187	19277	0.000964341	1.36166e-05	5580, 3280, 23529, 3560, 9021, 10018, 3117, 10891, 10253, 5214, 4600, 6624, 3635, 3636, 7297, 4261, 53905, 7133, 5990, 11151, 4783, 7852, 4938, 51330, 2950, 3566, 920, 5743, 7804, 7187, 8792, 4311, 81704, 1436, 1435, 972, 335, 3576, 3135, 4940, 857, 3976, 5371, 7076, 7474, 6586, 25939, 4046, 2185, 1052, 1491, 2537, 3106, 3105, 55512, 8835, 51554, 5603, 2859
GOTERM_BP_FAT	GO:0019221~cytokine-mediated signaling pathway	46	9.05512	2.27591	4.4223e-07	3.1055e-05	460	847	19277	0.00286067	3.37032e-05	5580, 7187, 8792, 23529, 3560, 9021, 1436, 10018, 1435, 3117, 972, 335, 3576, 3135, 4940, 857, 4600, 6624, 3976, 3635, 3636, 7297, 5371, 7076, 4261, 53905, 7133, 7474, 6586, 25939, 7852, 2185, 1052, 2537, 4938, 3106, 3105, 51330, 2950, 3566, 920, 8835, 51554, 5743, 7804, 2859
Annotation Cluster 6	Enrichment Score: 7.24
GOTERM_CC_FAT	GO:0044421~extracellular region part	154	30.315	1.51407	1.21321e-08	6.95167e-06	447	3919	17223	7.53398e-06	7.53401e-06	158326, 5265, 5266, 1066, 1462, 27128, 2153, 3484, 203068, 358, 7436, 81693, 6624, 51768, 1615, 3912, 7297, 9510, 8424, 5950, 7852, 23452, 481, 3925, 23052, 3248, 2950, 6513, 140766, 3886, 5789, 7980, 5045, 200407, 5169, 339366, 64218, 146760, 2050, 1118, 1755, 80144, 56034, 1113, 3135, 196374, 10512, 3933, 50617, 7076, 7474, 7078, 4363, 7477, 153201, 1491, 1490, 2182, 1645, 1522, 1521, 306, 5591…
GOTERM_CC_FAT	GO:0005576~extracellular region	177	34.8425	1.43545	2.57477e-08	7.37672e-06	447	4751	17223	1.59892e-05	7.99467e-06	158326, 5265, 5266, 1066, 1462, 27128, 146183, 2153, 3484, 203068, 358, 25981, 7436, 81693, 6624, 51768, 1615, 3912, 7297, 9510, 6484, 8424, 4584, 5950, 7852, 23452, 481, 3925, 123, 23052, 3248, 2950, 6513, 140766, 3886, 5789, 7980, 5045, 200407, 28, 5169, 339366, 64218, 2051, 146760, 2050, 4192, 1118, 1755, 80144, 389812, 56034, 1113, 3135, 196374, 10512, 3933, 50617, 7076, 7474, 7078, 4363, 747…
GOTERM_CC_FAT	GO:0070062~extracellular exosome	99	19.4882	1.72056	4.93893e-08	9.43336e-06	447	2217	17223	3.06703e-05	1.02236e-05	5265, 203068, 358, 81693, 6624, 51768, 1615, 3912, 7297, 8424, 5950, 7852, 23452, 481, 3925, 23052, 3248, 2950, 6513, 3886, 5789, 5045, 5169, 146760, 2050, 1755, 56034, 196374, 10512, 50617, 7076, 7474, 4363, 7477, 153201, 1491, 2182, 1645, 1522, 306, 5580, 6793, 8693, 8611, 64114, 116844, 2192, 83706, 27163, 2588, 435, 1497, 4125, 316, 3674, 5214, 11151, 3693, 64005, 5873, 2760, 6280, 7094, 7278…
GOTERM_CC_FAT	GO:1903561~extracellular vesicle	100	19.685	1.66581	1.99547e-07	2.35247e-05	447	2313	17223	0.000123911	2.54953e-05	5265, 2153, 203068, 358, 81693, 6624, 51768, 1615, 3912, 7297, 8424, 5950, 7852, 23452, 481, 3925, 23052, 3248, 2950, 6513, 3886, 5789, 5045, 5169, 146760, 2050, 1755, 56034, 196374, 10512, 50617, 7076, 7474, 4363, 7477, 153201, 1491, 2182, 1645, 1522, 306, 5580, 6793, 8693, 8611, 64114, 116844, 2192, 83706, 27163, 2588, 435, 1497, 4125, 316, 3674, 5214, 11151, 3693, 64005, 5873, 2760, 6280, 7094…
GOTERM_CC_FAT	GO:0043230~extracellular organelle	100	19.685	1.66437	2.05276e-07	2.35247e-05	447	2315	17223	0.000127468	2.54953e-05	5265, 2153, 203068, 358, 81693, 6624, 51768, 1615, 3912, 7297, 8424, 5950, 7852, 23452, 481, 3925, 23052, 3248, 2950, 6513, 3886, 5789, 5045, 5169, 146760, 2050, 1755, 56034, 196374, 10512, 50617, 7076, 7474, 4363, 7477, 153201, 1491, 2182, 1645, 1522, 306, 5580, 6793, 8693, 8611, 64114, 116844, 2192, 83706, 27163, 2588, 435, 1497, 4125, 316, 3674, 5214, 11151, 3693, 64005, 5873, 2760, 6280, 7094…
Annotation Cluster 7	Enrichment Score: 7.22
GOTERM_BP_FAT	GO:0048585~negative regulation of response to stimulus	89	17.5197	1.83277	1.91977e-08	2.60435e-06	460	2035	19277	0.000124355	2.82643e-06	5580, 8013, 7089, 5187, 8573, 64114, 3484, 9021, 2192, 4848, 1852, 4929, 115, 10253, 5732, 5139, 3635, 4846, 1592, 9231, 64926, 80311, 3925, 4938, 54567, 2950, 3566, 10509, 388531, 5743, 5789, 51339, 10225, 7466, 5045, 8831, 90102, 4035, 5169, 2254, 23189, 64218, 146760, 123041, 4192, 6609, 10956, 10318, 51141, 1950, 972, 335, 2686, 3576, 3135, 4940, 10076, 857, 5997, 858, 387914, 3976, 10512, 80…
GOTERM_BP_FAT	GO:0010648~negative regulation of cell communication	73	14.3701	1.99295	1.98493e-08	2.6329e-06	460	1535	19277	0.000128576	2.85742e-06	5580, 7089, 5187, 64114, 3484, 9021, 2192, 4848, 1852, 4929, 10253, 5139, 3635, 4846, 1592, 9231, 64926, 3925, 4938, 54567, 2950, 388531, 5743, 5789, 51339, 7466, 8831, 4035, 2254, 23189, 123041, 4192, 6609, 10318, 51141, 1950, 26056, 972, 335, 1113, 3576, 3135, 4940, 10076, 857, 5997, 858, 387914, 3976, 8000, 7078, 7474, 25937, 6586, 25939, 164656, 2022, 2185, 1491, 9770, 22941, 63979, 2537, 201…
GOTERM_BP_FAT	GO:0023057~negative regulation of signaling	73	14.3701	1.98777	2.21727e-08	2.75726e-06	460	1539	19277	0.000143624	2.99239e-06	5580, 7089, 5187, 64114, 3484, 9021, 2192, 4848, 1852, 4929, 10253, 5139, 3635, 4846, 1592, 9231, 64926, 3925, 4938, 54567, 2950, 388531, 5743, 5789, 51339, 7466, 8831, 4035, 2254, 23189, 123041, 4192, 6609, 10318, 51141, 1950, 26056, 972, 335, 1113, 3576, 3135, 4940, 10076, 857, 5997, 858, 387914, 3976, 8000, 7078, 7474, 25937, 6586, 25939, 164656, 2022, 2185, 1491, 9770, 22941, 63979, 2537, 201…
GOTERM_BP_FAT	GO:0009968~negative regulation of signal transduction	69	13.5827	2.02631	2.89422e-08	3.38738e-06	460	1427	19277	0.00018747	3.67623e-06	5580, 7089, 5187, 64114, 3484, 9021, 2192, 4848, 1852, 4929, 10253, 5139, 3635, 4846, 1592, 9231, 64926, 3925, 4938, 54567, 2950, 388531, 5743, 5789, 51339, 7466, 8831, 4035, 2254, 23189, 123041, 4192, 6609, 10318, 51141, 1950, 972, 335, 3576, 3135, 4940, 10076, 857, 5997, 858, 387914, 3976, 8000, 7078, 7474, 25937, 6586, 25939, 164656, 2022, 1491, 9770, 22941, 63979, 2537, 2017, 3708, 8835, 4435…
GOTERM_BP_FAT	GO:1902532~negative regulation of intracellular signal transduction	35	6.88976	2.43239	3.34321e-06	0.000169115	460	603	19277	0.0214245	0.000183536	5580, 5187, 7466, 8831, 23189, 9021, 123041, 2192, 6609, 10318, 1852, 972, 3135, 10253, 5139, 857, 5997, 3976, 8000, 7078, 9231, 9770, 22941, 64926, 63979, 3925, 3708, 2950, 8835, 5743, 5789, 51339, 1848, 197358, 1846
Annotation Cluster 8	Enrichment Score: 6.98
GOTERM_BP_FAT	GO:0007417~central nervous system development	63	12.4016	2.4582	8.58264e-11	2.22738e-08	460	1074	19277	5.55983e-07	2.41732e-08	3280, 6594, 23529, 26038, 1462, 10018, 4929, 1497, 358, 10891, 712, 7436, 835, 3912, 5076, 80709, 7133, 7852, 2045, 6280, 9231, 79641, 3925, 54567, 2950, 6513, 53358, 6715, 7804, 8871, 9201, 7026, 4155, 4035, 2254, 1282, 2051, 146760, 4192, 1436, 1950, 56034, 5997, 89797, 3976, 9915, 7474, 50937, 7477, 22903, 3398, 2022, 26227, 22941, 664, 2896, 2775, 104, 23152, 306, 4830, 4435, 6659
GOTERM_BP_FAT	GO:0007420~brain development	46	9.05512	2.38282	1.21529e-07	1.12199e-05	460	809	19277	0.000786953	1.21767e-05	3280, 8871, 9201, 6594, 7026, 4155, 4035, 2254, 26038, 1282, 146760, 4192, 1436, 10018, 4929, 1950, 1497, 358, 10891, 835, 5997, 9915, 3912, 5076, 80709, 7474, 50937, 7477, 22903, 7852, 3398, 2045, 26227, 9231, 22941, 79641, 3925, 2775, 664, 23152, 6513, 4830, 306, 4435, 6715, 7804
GOTERM_BP_FAT	GO:0060322~head development	46	9.05512	2.25199	5.92571e-07	4.01938e-05	460	856	19277	0.00383132	4.36213e-05	3280, 8871, 9201, 6594, 7026, 4155, 4035, 2254, 26038, 1282, 146760, 4192, 1436, 10018, 4929, 1950, 1497, 358, 10891, 835, 5997, 9915, 3912, 5076, 80709, 7474, 50937, 7477, 22903, 7852, 3398, 2045, 26227, 9231, 22941, 79641, 3925, 2775, 664, 23152, 6513, 4830, 306, 4435, 6715, 7804
GOTERM_BP_FAT	GO:0030900~forebrain development	26	5.11811	2.65749	1.86522e-05	0.000727679	460	410	19277	0.113815	0.000789731	3280, 9201, 7026, 4035, 26038, 146760, 4192, 1436, 4929, 358, 10891, 3912, 80709, 7474, 50937, 7477, 22903, 7852, 3398, 2775, 664, 6513, 4830, 306, 6715, 7804
Annotation Cluster 9	Enrichment Score: 6.95
GOTERM_BP_FAT	GO:0065009~regulation of molecular function	130	25.5906	1.65036	2.22422e-09	4.02315e-07	460	3301	19277	1.44084e-05	4.36622e-07	5265, 5266, 8654, 27128, 2273, 57580, 10018, 80243, 1852, 994, 115, 358, 10253, 10891, 7436, 53827, 4846, 53828, 112399, 7852, 2045, 481, 201176, 3925, 4739, 1104, 2950, 920, 10144, 7187, 6494, 8792, 7980, 7466, 8831, 5045, 2051, 2050, 123041, 56034, 4345, 3933, 7076, 7474, 7078, 5330, 7477, 3398, 64744, 2185, 1491, 9770, 1490, 1522, 257106, 8835, 306, 84451, 5447, 7867, 2859, 197358, 1647, 5580,…
GOTERM_BP_FAT	GO:0050790~regulation of catalytic activity	103	20.2756	1.66462	1.40519e-07	1.21559e-05	460	2593	19277	0.00090987	1.31925e-05	5265, 5266, 8654, 27128, 57580, 10018, 80243, 1852, 994, 115, 358, 10253, 7436, 4846, 112399, 7852, 2045, 481, 201176, 3925, 4739, 1104, 2950, 920, 10144, 6494, 8792, 7980, 8831, 5045, 2051, 2050, 56034, 3933, 7076, 7474, 7078, 5330, 7477, 64744, 2185, 9770, 1490, 257106, 8835, 306, 84451, 5447, 7867, 1647, 5580, 23526, 64115, 64114, 3164, 9021, 393, 2192, 4929, 60675, 835, 57706, 5076, 2760, 235…
GOTERM_BP_FAT	GO:0043085~positive regulation of catalytic activity	66	12.9921	1.92205	4.18257e-07	3.04461e-05	460	1439	19277	0.0027058	3.30423e-05	5580, 23526, 64115, 8654, 2192, 57580, 10018, 1852, 4929, 994, 60675, 115, 10253, 7436, 835, 4846, 57706, 112399, 7852, 2760, 2045, 23531, 6280, 481, 64926, 201176, 4739, 920, 10144, 7804, 1946, 6494, 8792, 8831, 4155, 1163, 2051, 2050, 81704, 1436, 1435, 1950, 972, 56034, 335, 857, 5997, 858, 5371, 7474, 5330, 7477, 64744, 2185, 9770, 1490, 51196, 2896, 2775, 84451, 229, 5447, 7867, 1848, 5924, …
GOTERM_BP_FAT	GO:0044093~positive regulation of molecular function	76	14.9606	1.76351	1.25394e-06	7.26678e-05	460	1806	19277	0.00809015	7.88645e-05	5580, 3280, 23526, 64115, 8654, 2192, 57580, 10018, 1852, 4929, 994, 60675, 115, 10891, 10253, 7436, 835, 4846, 57706, 112399, 7852, 2760, 2045, 23531, 6280, 481, 64926, 201176, 4739, 3925, 51053, 920, 10144, 51339, 7804, 1946, 6494, 8792, 8831, 4155, 4035, 1163, 2051, 2050, 81704, 1436, 1435, 1950, 972, 56034, 335, 4345, 857, 5997, 858, 5371, 7474, 5330, 7477, 64744, 2185, 1491, 9770, 1490, 5119…
Annotation Cluster 10	Enrichment Score: 6.61
GOTERM_BP_FAT	GO:0033993~response to lipid	60	11.811	2.41536	5.25743e-10	1.16228e-07	460	1041	19277	3.40575e-06	1.26139e-07	8013, 3280, 5187, 8611, 114907, 1066, 3164, 4848, 10018, 358, 4488, 10891, 5732, 5931, 2707, 4846, 3291, 5076, 7133, 5950, 1592, 6280, 3248, 2950, 23097, 920, 6678, 4257, 5743, 6715, 7804, 1946, 10225, 8751, 8792, 7026, 8359, 4155, 4192, 10318, 51141, 2686, 3576, 10076, 857, 9915, 11170, 7474, 7477, 6586, 3992, 2022, 2185, 1490, 8835, 306, 4830, 5447, 4435, 7867
GOTERM_BP_FAT	GO:0009725~response to hormone	51	10.0394	2.1988	2.56975e-07	1.96652e-05	460	972	19277	0.0016633	2.13421e-05	5580, 8013, 3280, 5187, 8611, 114907, 3484, 3164, 9021, 4848, 10018, 4929, 115, 358, 10891, 83990, 5732, 5931, 3636, 4846, 3291, 2950, 6678, 6513, 5743, 6715, 1946, 8359, 4155, 23189, 123041, 4192, 51141, 10076, 857, 858, 50617, 7076, 11170, 7078, 7477, 6586, 3992, 2022, 2185, 1490, 1645, 8835, 306, 5447, 4435
GOTERM_BP_FAT	GO:0014070~response to organic cyclic compound	53	10.4331	2.05462	1.1213e-06	6.74596e-05	460	1081	19277	0.00723745	7.32122e-05	8013, 3280, 5187, 8611, 114907, 1066, 4848, 10018, 358, 4488, 10891, 5732, 5139, 5931, 3291, 4261, 53905, 7852, 123, 3248, 2950, 920, 6678, 5743, 6715, 7804, 1946, 7026, 8359, 4155, 4192, 6609, 51141, 2686, 10076, 857, 9915, 6263, 11170, 7477, 6586, 3992, 2022, 2185, 1490, 2775, 8835, 6337, 306, 4830, 5447, 4435, 1848
GOTERM_BP_FAT	GO:0048545~response to steroid hormone	26	5.11811	2.62547	2.28898e-05	0.000849321	460	415	19277	0.137812	0.000921746	8013, 5187, 114907, 8611, 8359, 4155, 4192, 4848, 10018, 358, 10076, 5732, 857, 5931, 3291, 11170, 7477, 6586, 2022, 1490, 2950, 6678, 5743, 306, 5447, 6715
Annotation Cluster 11	Enrichment Score: 5.81
GOTERM_BP_FAT	GO:0044255~cellular lipid metabolic process	59	11.6142	2.13883	6.04098e-08	6.55612e-06	460	1156	19277	0.000391258	7.11518e-06	5580, 8013, 8611, 1066, 9021, 1579, 84803, 27163, 55326, 10891, 3635, 3636, 285362, 641371, 6484, 5950, 2760, 1592, 116285, 3248, 58488, 2950, 5743, 6715, 7804, 8871, 28, 4035, 79071, 6609, 79993, 1436, 2524, 51141, 972, 335, 2686, 55825, 857, 54898, 34, 64781, 9651, 25937, 5330, 4363, 9415, 22949, 3992, 2185, 64748, 2182, 221, 1645, 51196, 55512, 8835, 5447, 55911
GOTERM_BP_FAT	GO:0006629~lipid metabolic process	68	13.3858	1.89345	4.63229e-07	3.21513e-05	460	1505	19277	0.0029963	3.4893e-05	5580, 8013, 8611, 1066, 9021, 1579, 84803, 27163, 55326, 10891, 316, 7436, 5139, 3635, 3636, 285362, 3291, 641371, 6484, 5950, 2760, 338442, 1592, 116285, 23491, 3248, 58488, 2950, 5743, 6715, 7804, 8871, 9563, 28, 4035, 79071, 6609, 79993, 1436, 2524, 51141, 972, 335, 2686, 55825, 857, 54898, 34, 64781, 9651, 25937, 5330, 4363, 9415, 22949, 3992, 2185, 5091, 1491, 64748, 2182, 221, 1645, 51196, …
UP_KW_BIOLOGICAL_PROCESS	KW-0443~Lipid metabolism	45	8.85827	2.24338	5.4597e-07	5.78729e-05	302	738	11111	5.84171e-05	5.84188e-05	8871, 8611, 1066, 79071, 6609, 79993, 1579, 84803, 2524, 51141, 27163, 55326, 335, 55825, 316, 7436, 54898, 3635, 3636, 3291, 34, 64781, 5330, 641371, 6484, 9651, 9415, 22949, 3992, 2760, 1592, 5091, 1491, 64748, 2182, 116285, 221, 1645, 51196, 3248, 2950, 55512, 5743, 55911, 6715
GOTERM_BP_FAT	GO:0008610~lipid biosynthetic process	35	6.88976	1.91479	0.000392224	0.00759353	460	766	19277	0.921238	0.00824106	5580, 8871, 9563, 8611, 1066, 79071, 6609, 79993, 1579, 84803, 51141, 972, 55326, 335, 2686, 10891, 55825, 54898, 3635, 3636, 3291, 6484, 9415, 3992, 2182, 116285, 221, 51196, 3248, 58488, 2950, 55512, 5743, 5447, 6715
Annotation Cluster 12	Enrichment Score: 5.64
GOTERM_BP_FAT	GO:0010941~regulation of cell death	81	15.9449	1.8418	8.49085e-08	8.44698e-06	460	1843	19277	0.000549886	9.16728e-06	2191, 5580, 8013, 23529, 64114, 1263, 3164, 3560, 30061, 9021, 55240, 57580, 57864, 10018, 1852, 4929, 60675, 358, 4488, 10891, 10253, 712, 5139, 835, 51768, 3635, 2869, 4846, 5076, 7133, 11151, 112399, 7852, 2045, 338442, 6280, 9231, 3248, 51330, 2950, 23097, 5743, 7804, 7187, 7466, 8831, 4035, 81704, 4192, 6609, 1436, 1435, 972, 1113, 3135, 4345, 857, 3778, 9915, 5371, 7076, 7078, 7474, 2185, 1…
GOTERM_BP_FAT	GO:0043067~regulation of programmed cell death	75	14.7638	1.86196	1.92402e-07	1.51112e-05	460	1688	19277	0.00124561	1.63998e-05	2191, 5580, 23529, 64114, 1263, 3164, 3560, 30061, 9021, 55240, 57580, 57864, 10018, 1852, 4929, 60675, 358, 4488, 10891, 10253, 5139, 835, 51768, 3635, 2869, 4846, 5076, 7133, 11151, 112399, 7852, 2045, 338442, 6280, 9231, 3248, 51330, 2950, 23097, 5743, 7804, 7187, 7466, 8831, 4035, 81704, 4192, 6609, 1436, 972, 3135, 857, 3778, 9915, 5371, 7076, 7078, 7474, 2185, 1491, 9770, 1490, 63979, 2537,…
GOTERM_BP_FAT	GO:0042981~regulation of apoptotic process	73	14.3701	1.84844	3.80753e-07	2.80582e-05	460	1655	19277	0.00246348	3.04508e-05	2191, 5580, 23529, 64114, 1263, 3164, 3560, 30061, 9021, 55240, 57580, 57864, 10018, 1852, 4929, 60675, 358, 4488, 10891, 10253, 5139, 835, 3635, 2869, 4846, 5076, 7133, 11151, 112399, 2045, 338442, 6280, 9231, 3248, 51330, 2950, 23097, 5743, 7804, 7187, 7466, 8831, 4035, 81704, 4192, 6609, 1436, 972, 3135, 857, 3778, 9915, 5371, 7076, 7078, 7474, 2185, 1491, 9770, 1490, 63979, 2537, 2017, 664, 2…
GOTERM_BP_FAT	GO:0008219~cell death	94	18.5039	1.66001	6.91168e-07	4.49034e-05	460	2373	19277	0.00446738	4.87325e-05	2191, 5580, 8013, 23529, 5266, 64114, 1263, 3164, 3560, 30061, 9021, 55240, 57580, 57864, 10018, 83879, 1852, 4929, 60675, 358, 4488, 10891, 10253, 712, 5139, 835, 51768, 3635, 2869, 4846, 5076, 7133, 11151, 112399, 7852, 2045, 338442, 6280, 9231, 3248, 51330, 2950, 23097, 2355, 5743, 3886, 7804, 7187, 7466, 5045, 8831, 4035, 81704, 4192, 27065, 6609, 1436, 1435, 972, 1113, 3135, 196374, 4345, 85…
GOTERM_BP_FAT	GO:0012501~programmed cell death	87	17.126	1.64673	2.87304e-06	0.000149211	460	2214	19277	0.0184394	0.000161935	2191, 5580, 23529, 5266, 64114, 1263, 3164, 3560, 30061, 9021, 55240, 57580, 57864, 10018, 83879, 1852, 4929, 60675, 358, 4488, 10891, 10253, 5139, 835, 51768, 3635, 2869, 4846, 5076, 7133, 11151, 112399, 7852, 2045, 338442, 6280, 9231, 3248, 51330, 2950, 23097, 5743, 3886, 7804, 7187, 7466, 5045, 8831, 4035, 81704, 4192, 27065, 6609, 1436, 972, 3135, 196374, 857, 3778, 9915, 5371, 7076, 7078, 74…
GOTERM_BP_FAT	GO:0060548~negative regulation of cell death	52	10.2362	1.98104	4.1666e-06	0.000202199	460	1100	19277	0.0266303	0.000219441	5580, 8013, 23529, 64114, 1263, 3164, 3560, 30061, 9021, 57864, 4929, 60675, 358, 4488, 10891, 10253, 5139, 835, 51768, 2869, 4846, 5076, 7133, 11151, 2950, 5743, 7466, 8831, 4035, 81704, 4192, 1436, 1435, 972, 1113, 4345, 857, 9915, 7076, 7474, 2185, 1491, 1490, 63979, 2537, 2017, 664, 2896, 8835, 5447, 4435, 6659
GOTERM_BP_FAT	GO:0006915~apoptotic process	78	15.3543	1.65504	9.21779e-06	0.000407906	460	1975	19277	0.0579652	0.00044269	2191, 5580, 23529, 64114, 1263, 3164, 3560, 30061, 9021, 55240, 57580, 57864, 10018, 83879, 1852, 4929, 60675, 358, 4488, 10891, 10253, 5139, 835, 3635, 2869, 4846, 5076, 7133, 11151, 112399, 7852, 2045, 338442, 6280, 3248, 51330, 2950, 23097, 5743, 7187, 7466, 8831, 4035, 81704, 4192, 27065, 6609, 1436, 972, 3135, 857, 3778, 9915, 5371, 7076, 7078, 7474, 6586, 2185, 1491, 9770, 1490, 63979, 2537…
GOTERM_BP_FAT	GO:0043069~negative regulation of programmed cell death	45	8.85827	1.90677	5.21008e-05	0.00165767	460	989	19277	0.286461	0.00179903	5580, 23529, 7466, 8831, 4035, 64114, 1263, 3164, 3560, 30061, 9021, 4192, 81704, 57864, 1436, 4929, 972, 60675, 358, 4488, 10891, 10253, 835, 5139, 857, 51768, 4846, 2869, 9915, 7076, 5076, 7474, 11151, 2185, 1491, 63979, 2537, 2017, 2896, 664, 2950, 8835, 5743, 5447, 4435
GOTERM_BP_FAT	GO:0043066~negative regulation of apoptotic process	44	8.66142	1.90484	6.55185e-05	0.00188928	460	968	19277	0.345866	0.00205038	5580, 23529, 7466, 8831, 4035, 64114, 1263, 3164, 3560, 30061, 9021, 4192, 81704, 57864, 1436, 4929, 972, 60675, 358, 4488, 10891, 10253, 835, 5139, 857, 4846, 2869, 9915, 7076, 5076, 7474, 11151, 2185, 1491, 63979, 2537, 2017, 2896, 664, 2950, 8835, 5743, 5447, 4435
Annotation Cluster 13	Enrichment Score: 5.62
GOTERM_BP_FAT	GO:0051241~negative regulation of multicellular organismal process	66	12.9921	1.98695	1.27422e-07	1.13113e-05	460	1392	19277	0.000825099	1.22758e-05	5580, 3280, 64115, 8654, 393, 2192, 4488, 10253, 714, 3635, 4846, 4261, 9510, 22846, 5076, 7133, 5950, 2045, 4938, 54567, 2950, 3566, 10509, 6678, 5743, 10225, 8111, 5045, 7026, 8831, 8359, 4155, 4035, 2254, 23189, 1284, 64218, 146760, 359845, 4192, 79755, 26056, 972, 335, 3135, 4345, 4940, 5997, 3778, 10512, 5371, 7076, 7474, 162514, 3398, 2185, 2580, 3149, 2896, 864, 8835, 4830, 4435, 2859, 197…
GOTERM_BP_FAT	GO:0051093~negative regulation of developmental process	54	10.6299	2.0387	1.11302e-06	6.74596e-05	460	1110	19277	0.00718419	7.32122e-05	3280, 54708, 393, 2192, 84525, 4488, 10891, 10253, 714, 3635, 4846, 9510, 22846, 5076, 5950, 2045, 54567, 3566, 10509, 6678, 1946, 8111, 8831, 8359, 4155, 90102, 4035, 2254, 23189, 1284, 64218, 146760, 359845, 4192, 79755, 972, 3135, 857, 5997, 10512, 5371, 7076, 7474, 25937, 3398, 2185, 2580, 664, 3149, 864, 8835, 4830, 4435, 1647
GOTERM_BP_FAT	GO:0045596~negative regulation of cell differentiation	38	7.48031	1.99305	9.44251e-05	0.00250499	460	799	19277	0.45758	0.0027186	3280, 8111, 8831, 8359, 4155, 4035, 2254, 23189, 64218, 393, 146760, 4192, 359845, 2192, 84525, 79755, 972, 3135, 4488, 10253, 714, 857, 5997, 3635, 10512, 25937, 7474, 3398, 2045, 2185, 2580, 3149, 3566, 10509, 864, 4830, 4435, 1946
Annotation Cluster 14	Enrichment Score: 5.48
GOTERM_BP_FAT	GO:0072359~circulatory system development	63	12.4016	2.14295	1.78613e-08	2.60034e-06	460	1232	19277	0.000115699	2.82208e-06	2191, 3280, 9742, 3164, 116844, 9021, 84525, 60675, 358, 4488, 10253, 3674, 4846, 9510, 22846, 7133, 7852, 5950, 23452, 2997, 54567, 3248, 51330, 6678, 5743, 8751, 7026, 4035, 2254, 1284, 64218, 1282, 2050, 4192, 26051, 63917, 1950, 3576, 3135, 123872, 857, 5997, 3976, 10512, 5371, 34, 7474, 7477, 6586, 8642, 3398, 2022, 2185, 1491, 1490, 55036, 51196, 2896, 2257, 306, 4435, 6659, 1647
GOTERM_BP_FAT	GO:0048514~blood vessel morphogenesis	43	8.46457	2.56692	4.46432e-08	5.02783e-06	460	702	19277	0.000289157	5.45658e-06	2191, 3280, 8751, 7026, 4035, 2254, 1284, 64218, 3164, 116844, 1282, 2050, 4192, 26051, 1950, 60675, 358, 3576, 3135, 10253, 3674, 857, 4846, 5371, 9510, 22846, 7474, 7477, 7852, 23452, 2022, 2185, 1490, 2896, 54567, 3248, 51330, 6678, 5743, 306, 4435, 6659, 1647
GOTERM_BP_FAT	GO:0001944~vasculature development	47	9.25197	2.35317	1.2406e-07	1.12199e-05	460	837	19277	0.000803338	1.21767e-05	2191, 3280, 8751, 7026, 4035, 2254, 1284, 64218, 3164, 116844, 1282, 9021, 2050, 4192, 26051, 1950, 60675, 358, 3576, 3135, 10253, 3674, 857, 3976, 10512, 4846, 5371, 9510, 22846, 7474, 7477, 7852, 23452, 2022, 2185, 1491, 1490, 2896, 54567, 3248, 51330, 6678, 5743, 306, 4435, 6659, 1647
GOTERM_BP_FAT	GO:0072358~cardiovascular system development	47	9.25197	2.35317	1.2406e-07	1.12199e-05	460	837	19277	0.000803338	1.21767e-05	2191, 3280, 8751, 7026, 4035, 2254, 1284, 64218, 3164, 116844, 1282, 9021, 2050, 4192, 26051, 1950, 60675, 358, 3576, 3135, 10253, 3674, 857, 3976, 10512, 4846, 5371, 9510, 22846, 7474, 7477, 7852, 23452, 2022, 2185, 1491, 1490, 2896, 54567, 3248, 51330, 6678, 5743, 306, 4435, 6659, 1647
GOTERM_BP_FAT	GO:0001568~blood vessel development	45	8.85827	2.39314	1.51342e-07	1.25467e-05	460	788	19277	0.000979915	1.36166e-05	2191, 3280, 8751, 7026, 4035, 2254, 1284, 64218, 3164, 116844, 1282, 9021, 2050, 4192, 26051, 1950, 60675, 358, 3576, 3135, 10253, 3674, 857, 10512, 4846, 5371, 9510, 22846, 7474, 7477, 7852, 23452, 2022, 2185, 1490, 2896, 54567, 3248, 51330, 6678, 5743, 306, 4435, 6659, 1647
GOTERM_BP_FAT	GO:0048646~anatomical structure formation involved in morphogenesis	58	11.4173	1.98902	8.65099e-07	5.49338e-05	460	1222	19277	0.00558844	5.96182e-05	2191, 3280, 3164, 116844, 30061, 4848, 10018, 84525, 60675, 358, 4488, 10253, 3674, 4846, 3912, 9510, 22846, 5076, 5990, 3693, 7852, 5950, 23452, 54567, 51330, 3566, 6678, 5743, 7804, 8751, 5045, 90102, 2254, 1284, 64218, 1282, 2050, 123041, 4192, 26051, 1950, 3576, 3135, 857, 10512, 5371, 7474, 50937, 8642, 2022, 2185, 1490, 2896, 55512, 306, 6659, 1846, 1647
GOTERM_BP_FAT	GO:0001525~angiogenesis	36	7.08661	2.4854	1.4512e-06	8.24972e-05	460	607	19277	0.00935682	8.9532e-05	2191, 8751, 2254, 1284, 64218, 3164, 116844, 1282, 2050, 4192, 26051, 1950, 60675, 358, 3576, 3135, 10253, 3674, 857, 4846, 5371, 9510, 22846, 7474, 7852, 23452, 2022, 2185, 1490, 2896, 54567, 51330, 6678, 5743, 306, 1647
GOTERM_BP_FAT	GO:1901342~regulation of vasculature development	26	5.11811	2.45399	6.80278e-05	0.00194286	460	444	19277	0.356414	0.00210854	2254, 1284, 64218, 116844, 4192, 26051, 60675, 358, 3576, 3135, 10253, 4846, 5371, 9510, 22846, 7474, 7852, 2022, 2185, 1491, 2896, 54567, 6678, 5743, 306, 1647
GOTERM_BP_FAT	GO:0045765~regulation of angiogenesis	24	4.72441	2.50188	0.00010477	0.00268788	460	402	19277	0.492742	0.00291709	5371, 9510, 22846, 7474, 7852, 2022, 1284, 64218, 2185, 116844, 4192, 26051, 54567, 2896, 60675, 358, 3576, 3135, 10253, 6678, 5743, 306, 4846, 1647
GOTERM_BP_FAT	GO:1904018~positive regulation of vasculature development	14	2.75591	2.4344	0.00530584	0.0583251	460	241	19277	1	0.0632988	7474, 7852, 2022, 2185, 116844, 1491, 4192, 26051, 2896, 358, 3576, 5743, 306, 4846
GOTERM_BP_FAT	GO:0045766~positive regulation of angiogenesis	13	2.55906	2.54572	0.00540846	0.0590184	460	214	19277	1	0.0640512	7474, 7852, 2022, 2185, 116844, 4192, 26051, 2896, 358, 3576, 5743, 306, 4846
Annotation Cluster 15	Enrichment Score: 5.27
GOTERM_CC_FAT	GO:0045177~apical part of cell	33	6.49606	2.83184	2.47828e-07	2.36676e-05	447	449	17223	0.00015389	2.56502e-05	2191, 8611, 4035, 5169, 146183, 2030, 123041, 1579, 795, 11309, 389015, 358, 857, 81693, 3778, 50617, 53905, 22846, 4363, 9854, 8642, 8884, 5873, 2760, 222962, 160, 481, 81539, 22941, 121441, 6337, 4257, 6513
GOTERM_CC_FAT	GO:0016324~apical plasma membrane	27	5.31496	2.75946	6.16115e-06	0.000271564	447	377	17223	0.00381877	0.000294313	8611, 5169, 146183, 2030, 123041, 1579, 795, 11309, 389015, 358, 857, 81693, 3778, 50617, 53905, 4363, 9854, 8884, 5873, 2760, 222962, 160, 481, 81539, 22941, 6337, 6513
GOTERM_CC_FAT	GO:0098590~plasma membrane region	54	10.6299	1.72954	0.000100805	0.00262551	447	1203	17223	0.0606836	0.00284544	2191, 23526, 8573, 8611, 146183, 30061, 2030, 1579, 795, 11309, 358, 10253, 4600, 81693, 6624, 4846, 57706, 53905, 5873, 2760, 2045, 222962, 160, 7094, 481, 3248, 58489, 6513, 5743, 5789, 7804, 1946, 4035, 5169, 23189, 123041, 81704, 27065, 2568, 389015, 3135, 857, 858, 254428, 3778, 50617, 11170, 4363, 9854, 8884, 81539, 22941, 6337, 4830
Annotation Cluster 16	Enrichment Score: 5.25
GOTERM_BP_FAT	GO:0048468~cell development	99	19.4882	1.79911	5.89948e-09	9.78166e-07	460	2306	19277	3.82161e-05	1.06158e-06	9742, 8654, 26038, 57580, 56896, 80243, 994, 25981, 83990, 7436, 5139, 3912, 7852, 2045, 9231, 3925, 4739, 2950, 255101, 5789, 8831, 64218, 2051, 146760, 2050, 4192, 359845, 84229, 389015, 10512, 7474, 7477, 22903, 3398, 2185, 2580, 2182, 55512, 8835, 6659, 3280, 4130, 23529, 285513, 286207, 393, 2192, 83706, 4929, 27289, 4488, 712, 835, 64072, 5076, 5990, 7133, 9315, 23531, 160, 6280, 2119, 5456…
GOTERM_BP_FAT	GO:0022008~neurogenesis	81	15.9449	1.95194	6.65271e-09	1.07324e-06	460	1739	19277	4.30953e-05	1.16476e-06	3280, 4130, 6594, 23529, 9742, 26038, 1462, 285513, 393, 57580, 56896, 80243, 27289, 4929, 712, 7436, 64072, 3912, 5076, 80709, 7133, 9315, 7852, 2045, 23531, 160, 6280, 9231, 79641, 2119, 3925, 54567, 2950, 10509, 53358, 643226, 5789, 7804, 1946, 9201, 7026, 8831, 4155, 4035, 4311, 23189, 64218, 2051, 146760, 2050, 4192, 1436, 1435, 335, 5997, 89797, 89796, 3976, 10512, 7474, 50937, 7477, 6586, …
GOTERM_BP_FAT	GO:0030030~cell projection organization	78	15.3543	1.94566	1.60073e-08	2.44994e-06	460	1680	19277	0.00010369	2.65885e-06	5580, 3280, 4130, 347240, 9742, 285513, 286207, 393, 57580, 56896, 80243, 203068, 4929, 25981, 10253, 7436, 6624, 64072, 53827, 3636, 3912, 5076, 5990, 11151, 9315, 7852, 2045, 160, 6280, 9231, 3925, 10509, 255101, 53358, 643226, 5789, 7804, 1946, 9201, 8831, 4155, 4035, 23189, 64218, 2051, 146760, 2050, 4192, 84229, 1436, 26051, 63917, 335, 123872, 857, 5997, 54777, 10512, 7474, 25937, 7477, 658…
GOTERM_BP_FAT	GO:0007399~nervous system development	104	20.4724	1.71518	2.59828e-08	3.10182e-06	460	2541	19277	0.000168302	3.36633e-06	6594, 9742, 26038, 1462, 57580, 56896, 10018, 80243, 358, 10891, 7436, 3912, 7852, 2045, 9231, 79641, 3925, 2950, 6513, 5789, 8831, 64218, 2051, 146760, 2050, 4192, 123041, 56034, 10512, 9915, 7474, 7477, 22903, 3398, 2185, 2580, 2182, 664, 23152, 8835, 306, 6659, 3280, 4130, 23529, 285513, 393, 4929, 27289, 1497, 712, 835, 64072, 5076, 80709, 7133, 9315, 23531, 160, 6280, 2119, 54567, 10509, 533…
GOTERM_BP_FAT	GO:0048699~generation of neurons	75	14.7638	1.92821	4.72312e-08	5.2208e-06	460	1630	19277	0.000305917	5.666e-06	3280, 4130, 6594, 23529, 9742, 26038, 285513, 393, 57580, 56896, 80243, 27289, 4929, 712, 7436, 64072, 3912, 5076, 80709, 7133, 9315, 7852, 2045, 23531, 160, 6280, 9231, 2119, 3925, 54567, 10509, 53358, 643226, 5789, 7804, 1946, 9201, 7026, 8831, 4155, 4035, 4311, 23189, 64218, 2051, 146760, 2050, 4192, 1436, 1435, 335, 5997, 89796, 3976, 10512, 7474, 50937, 7477, 6586, 22903, 3398, 26227, 2185, …
GOTERM_BP_FAT	GO:0048666~neuron development	59	11.6142	2.0971	1.18857e-07	1.12199e-05	460	1179	19277	0.000769658	1.21767e-05	3280, 4130, 9742, 285513, 393, 57580, 56896, 80243, 27289, 4929, 712, 7436, 64072, 3912, 5076, 9315, 7852, 2045, 160, 6280, 9231, 3925, 10509, 53358, 643226, 5789, 7804, 1946, 9201, 8831, 4155, 4035, 23189, 64218, 2051, 146760, 2050, 4192, 1436, 335, 5997, 3976, 10512, 7474, 7477, 6586, 22903, 26227, 2185, 2580, 2182, 22941, 2017, 2896, 2775, 104, 864, 4830, 92949
GOTERM_BP_FAT	GO:0030182~neuron differentiation	68	13.3858	1.96121	1.2886e-07	1.13113e-05	460	1453	19277	0.000834409	1.22758e-05	3280, 4130, 6594, 9742, 26038, 285513, 393, 57580, 56896, 80243, 27289, 4929, 712, 7436, 64072, 3912, 5076, 9315, 7852, 2045, 23531, 160, 6280, 9231, 2119, 3925, 54567, 10509, 53358, 643226, 5789, 7804, 1946, 9201, 8831, 4155, 4035, 23189, 64218, 2051, 146760, 2050, 4192, 1436, 335, 5997, 3976, 10512, 7474, 50937, 7477, 6586, 22903, 3398, 26227, 2185, 2580, 2182, 22941, 2017, 2896, 2775, 104, 864…
GOTERM_BP_FAT	GO:0031175~neuron projection development	52	10.2362	2.17479	2.65629e-07	2.00701e-05	460	1002	19277	0.00171927	2.17816e-05	3280, 4130, 285513, 393, 57580, 56896, 80243, 4929, 7436, 3912, 5076, 9315, 7852, 2045, 160, 6280, 9231, 3925, 10509, 53358, 5789, 7804, 1946, 9201, 8831, 4155, 4035, 23189, 64218, 2051, 146760, 2050, 4192, 1436, 335, 5997, 10512, 7474, 7477, 6586, 22903, 26227, 2185, 2580, 2182, 22941, 2017, 2896, 2775, 104, 4830, 92949
GOTERM_BP_FAT	GO:0000904~cell morphogenesis involved in differentiation	43	8.46457	2.2926	9.45558e-07	5.87921e-05	460	786	19277	0.00610661	6.38055e-05	3280, 9201, 4130, 8831, 4155, 4035, 23189, 64218, 2051, 393, 2050, 4192, 2192, 57580, 83706, 56896, 1436, 80243, 4929, 335, 7436, 64072, 10512, 3912, 5076, 7474, 22903, 6586, 7852, 2045, 22941, 4739, 3925, 2017, 104, 10509, 53358, 10562, 643226, 5789, 7804, 1946, 92949
GOTERM_BP_FAT	GO:0000902~cell morphogenesis	50	9.84252	1.96929	7.47071e-06	0.000337823	460	1064	19277	0.047243	0.000366631	3280, 4130, 393, 2192, 57580, 83706, 56896, 80243, 27289, 4929, 7436, 64072, 3912, 5076, 11151, 7852, 2045, 4739, 3925, 10509, 53358, 643226, 5789, 7804, 1946, 9201, 8831, 4155, 4035, 23189, 64218, 2051, 2050, 4192, 1436, 29842, 335, 10512, 7474, 7477, 6586, 22903, 8642, 2185, 22941, 2017, 3708, 104, 10562, 92949
GOTERM_BP_FAT	GO:0048667~cell morphogenesis involved in neuron differentiation	34	6.69291	2.33577	1.11887e-05	0.000480471	460	610	19277	0.0699165	0.000521443	3280, 9201, 4130, 8831, 4155, 4035, 64218, 2051, 393, 2050, 56896, 1436, 80243, 4929, 7436, 64072, 10512, 5076, 7474, 22903, 6586, 7852, 2045, 22941, 3925, 2017, 104, 10509, 53358, 643226, 5789, 7804, 1946, 92949
GOTERM_BP_FAT	GO:0032989~cellular component morphogenesis	52	10.2362	1.8657	2.1135e-05	0.000803534	460	1168	19277	0.127955	0.000872054	3280, 4130, 393, 2192, 57580, 83706, 56896, 80243, 27289, 4929, 7436, 64072, 3912, 5076, 5990, 11151, 7852, 2045, 4739, 3925, 10509, 53358, 643226, 5789, 7804, 1946, 9201, 8831, 4155, 90102, 4035, 23189, 64218, 2051, 2050, 4192, 1436, 29842, 335, 10512, 7474, 7477, 6586, 22903, 8642, 2185, 22941, 2017, 3708, 104, 10562, 92949
GOTERM_BP_FAT	GO:0061564~axon development	30	5.90551	2.29835	5.43913e-05	0.0016998	460	547	19277	0.29697	0.00184475	9201, 4130, 8831, 4155, 4035, 64218, 2051, 393, 146760, 2050, 56896, 1436, 4929, 335, 7436, 10512, 5076, 7474, 9315, 6586, 7852, 2045, 3925, 2017, 2896, 104, 10509, 53358, 1946, 92949
GOTERM_BP_FAT	GO:0048858~cell projection morphogenesis	33	6.49606	2.02477	0.000228937	0.00490348	460	683	19277	0.773095	0.00532162	9201, 4130, 8831, 4155, 4035, 23189, 64218, 2051, 393, 2050, 56896, 1436, 80243, 4929, 7436, 10512, 5076, 7474, 7477, 22903, 6586, 7852, 2045, 22941, 3925, 2017, 104, 10509, 53358, 5789, 7804, 1946, 92949
GOTERM_BP_FAT	GO:0010769~regulation of cell morphogenesis involved in differentiation	20	3.93701	2.611	0.000269028	0.00561478	460	321	19277	0.825005	0.00609357	7474, 8831, 4155, 4035, 2045, 23189, 64218, 393, 4192, 57580, 2192, 4739, 2017, 335, 10509, 10562, 5789, 7804, 1946, 10512
GOTERM_BP_FAT	GO:0048812~neuron projection morphogenesis	32	6.29921	2.0075	0.000337772	0.00681135	460	668	19277	0.88791	0.00739218	9201, 4130, 8831, 4155, 4035, 64218, 2051, 393, 2050, 56896, 1436, 80243, 4929, 7436, 10512, 5076, 7474, 7477, 22903, 6586, 7852, 2045, 22941, 3925, 2017, 104, 10509, 53358, 5789, 7804, 1946, 92949
GOTERM_BP_FAT	GO:0032990~cell part morphogenesis	33	6.49606	1.97277	0.000358283	0.00712864	460	701	19277	0.901861	0.00773653	9201, 4130, 8831, 4155, 4035, 23189, 64218, 2051, 393, 2050, 56896, 1436, 80243, 4929, 7436, 10512, 5076, 7474, 7477, 22903, 6586, 7852, 2045, 22941, 3925, 2017, 104, 10509, 53358, 5789, 7804, 1946, 92949
GOTERM_BP_FAT	GO:0007409~axonogenesis	26	5.11811	2.19671	0.000376529	0.00736885	460	496	19277	0.912805	0.00799722	9201, 4130, 8831, 4155, 4035, 64218, 2051, 393, 2050, 56896, 1436, 4929, 7436, 10512, 5076, 7474, 6586, 7852, 2045, 3925, 2017, 104, 10509, 53358, 1946, 92949
GOTERM_BP_FAT	GO:0022604~regulation of cell morphogenesis	26	5.11811	2.18351	0.000408916	0.00782315	460	499	19277	0.929314	0.00849026	8831, 4155, 4035, 23189, 64218, 393, 4192, 2192, 57580, 1436, 27289, 335, 10512, 7474, 11151, 7852, 2045, 2185, 4739, 2017, 10509, 6678, 10562, 5789, 7804, 1946
GOTERM_BP_FAT	GO:0007411~axon guidance	16	3.14961	2.31208	0.00423391	0.0483217	460	290	19277	1	0.0524423	7474, 6586, 4035, 7852, 2045, 64218, 2051, 2050, 56896, 1436, 10509, 7436, 53358, 1946, 10512, 92949
GOTERM_BP_FAT	GO:0097485~neuron projection guidance	16	3.14961	2.30414	0.00436641	0.0497387	460	291	19277	1	0.0539801	7474, 6586, 4035, 7852, 2045, 64218, 2051, 2050, 56896, 1436, 10509, 7436, 53358, 1946, 10512, 92949
Annotation Cluster 17	Enrichment Score: 5.21
GOTERM_BP_FAT	GO:0006935~chemotaxis	39	7.67717	2.38941	1.25248e-06	7.26678e-05	460	684	19277	0.00808075	7.88645e-05	5580, 8792, 4035, 2252, 64218, 3164, 2051, 2050, 4192, 57580, 56896, 1436, 1435, 972, 60675, 335, 1113, 3576, 1672, 56477, 7436, 10512, 7474, 4363, 11151, 6586, 4046, 7852, 2045, 2022, 2185, 6280, 2950, 23075, 10509, 51554, 53358, 1946, 92949
GOTERM_BP_FAT	GO:0042330~taxis	39	7.67717	2.37552	1.44337e-06	8.24972e-05	460	688	19277	0.00930657	8.9532e-05	5580, 8792, 4035, 2252, 64218, 3164, 2051, 2050, 4192, 57580, 56896, 1436, 1435, 972, 60675, 335, 1113, 3576, 1672, 56477, 7436, 10512, 7474, 4363, 11151, 6586, 4046, 7852, 2045, 2022, 2185, 6280, 2950, 23075, 10509, 51554, 53358, 1946, 92949
GOTERM_BP_FAT	GO:0060326~cell chemotaxis	21	4.13386	2.68304	0.000126487	0.00310699	460	328	19277	0.559318	0.00337193	5580, 8792, 7474, 4363, 11151, 7852, 2022, 2185, 3164, 6280, 4192, 57580, 1436, 1435, 972, 23075, 2950, 1113, 3576, 56477, 51554
Annotation Cluster 18	Enrichment Score: 5.20
GOTERM_BP_FAT	GO:0030324~lung development	18	3.54331	3.97009	3.18586e-06	0.000162533	460	190	19277	0.0204265	0.000176393	3280, 7474, 7477, 4311, 5950, 2254, 2252, 9231, 1490, 55036, 84525, 1522, 55512, 123872, 10253, 6678, 3976, 4846
GOTERM_BP_FAT	GO:0030323~respiratory tube development	18	3.54331	3.88823	4.22727e-06	0.000203488	460	194	19277	0.0270127	0.000220841	3280, 7474, 7477, 4311, 5950, 2254, 2252, 9231, 1490, 55036, 84525, 1522, 55512, 123872, 10253, 6678, 3976, 4846
GOTERM_BP_FAT	GO:0060541~respiratory system development	18	3.54331	3.47612	1.86497e-05	0.000727679	460	217	19277	0.113801	0.000789731	3280, 7474, 7477, 4311, 5950, 2254, 2252, 9231, 1490, 55036, 84525, 1522, 55512, 123872, 10253, 6678, 3976, 4846
Annotation Cluster 19	Enrichment Score: 5.06
GOTERM_CC_FAT	GO:0031012~extracellular matrix	26	5.11811	2.9292	3.35362e-06	0.000192162	447	342	17223	0.00208043	0.00020826	158326, 7980, 8573, 5266, 2254, 1462, 1284, 339366, 1282, 146760, 2192, 1755, 80144, 4147, 89797, 3912, 7076, 9510, 7078, 7474, 1490, 727897, 6678, 140766, 1946, 92949
GOTERM_CC_FAT	GO:0005578~proteinaceous extracellular matrix	15	2.95276	4.62362	4.43918e-06	0.000211971	447	125	17223	0.00275294	0.000229728	7076, 9510, 158326, 7078, 8573, 2254, 1462, 1284, 1282, 2192, 80144, 6678, 89797, 1946, 3912
GOTERM_CC_FAT	GO:0005604~basement membrane	13	2.55906	5.00893	1.04918e-05	0.000382884	447	100	17223	0.00649429	0.000414958	7076, 9510, 158326, 7078, 8573, 2254, 1284, 1282, 2192, 80144, 6678, 1946, 3912
GOTERM_CC_FAT	GO:0044420~extracellular matrix component	14	2.75591	4.11773	3.58795e-05	0.00108205	447	131	17223	0.0220352	0.00117269	7076, 9510, 158326, 7078, 8573, 2254, 339366, 1284, 1282, 2192, 80144, 6678, 1946, 3912
Annotation Cluster 20	Enrichment Score: 5.0
GOTERM_BP_FAT	GO:0035295~tube development	43	8.46457	2.86483	1.86601e-09	3.48069e-07	460	629	19277	1.20879e-05	3.7775e-07	3280, 9742, 4311, 2254, 2252, 1282, 4192, 1436, 10018, 84525, 1435, 1950, 56034, 3576, 123872, 4488, 10253, 83990, 3976, 10512, 4846, 5371, 5076, 25937, 7474, 7477, 8642, 7852, 5950, 3398, 2045, 2022, 26227, 9231, 1490, 55036, 1522, 54567, 55512, 6678, 4435, 51339, 6659
GOTERM_BP_FAT	GO:0001763~morphogenesis of a branching structure	19	3.74016	3.92229	1.86852e-06	0.000100479	460	203	19277	0.0120313	0.000109047	5371, 5076, 7474, 8642, 2045, 2022, 2252, 1282, 9021, 9231, 4192, 1435, 1522, 54567, 1950, 4488, 10253, 4435, 10512
GOTERM_BP_FAT	GO:0061138~morphogenesis of a branching epithelium	18	3.54331	4.07739	2.21211e-06	0.000117894	460	185	19277	0.0142279	0.000127947	5371, 5076, 7474, 8642, 2022, 2252, 1282, 9021, 9231, 4192, 1435, 1522, 54567, 1950, 4488, 10253, 4435, 10512
GOTERM_BP_FAT	GO:0035239~tube morphogenesis	25	4.92126	2.77895	1.35657e-05	0.00056625	460	377	19277	0.0841286	0.000614537	3280, 1282, 4192, 1436, 10018, 1435, 1950, 123872, 4488, 10253, 5371, 5076, 7474, 8642, 7852, 3398, 2045, 2022, 9231, 55036, 1522, 54567, 4435, 51339, 6659
GOTERM_BP_FAT	GO:0048754~branching morphogenesis of an epithelial tube	15	2.95276	4.0818	1.954e-05	0.000752477	460	154	19277	0.118897	0.000816644	5371, 5076, 7474, 8642, 2022, 1282, 9231, 4192, 1435, 1522, 54567, 1950, 4488, 10253, 4435
GOTERM_BP_FAT	GO:0060562~epithelial tube morphogenesis	22	4.33071	2.75207	5.8107e-05	0.0017696	460	335	19277	0.313692	0.0019205	3280, 5371, 5076, 7474, 8642, 7852, 2045, 2022, 1282, 9231, 4192, 55036, 1436, 1435, 1522, 54567, 1950, 123872, 4488, 10253, 4435, 6659
GOTERM_BP_FAT	GO:0002009~morphogenesis of an epithelium	31	6.10236	2.24758	5.93403e-05	0.00177991	460	578	19277	0.319153	0.00193169	3280, 90102, 2252, 1282, 9021, 4192, 1436, 80144, 1435, 1950, 123872, 4488, 10253, 3976, 10512, 5371, 5076, 7474, 7477, 8642, 7852, 2045, 2022, 160, 9231, 55036, 1522, 54567, 4435, 51339, 6659
GOTERM_BP_FAT	GO:0048729~tissue morphogenesis	33	6.49606	2.01005	0.000257626	0.00543382	460	688	19277	0.811587	0.00589719	3280, 90102, 2252, 1282, 9021, 4192, 1436, 80144, 1435, 1950, 123872, 4488, 10253, 3976, 10512, 4846, 5371, 5076, 7474, 7477, 8642, 7852, 2045, 2022, 160, 9231, 55036, 1522, 54567, 104, 4435, 51339, 6659
GOTERM_BP_FAT	GO:0060429~epithelium development	53	10.4331	1.62714	0.000532864	0.00969716	460	1365	19277	0.968344	0.0105241	3280, 5266, 9742, 1066, 30061, 9021, 203068, 4488, 10253, 64072, 5076, 7852, 2045, 160, 9231, 54567, 2355, 643226, 3886, 51339, 5045, 7026, 373156, 90102, 2252, 1282, 4192, 1436, 26051, 1755, 80144, 1435, 29842, 1950, 389015, 123872, 196374, 857, 3976, 10512, 5371, 7474, 25937, 7477, 8642, 3398, 2022, 26227, 55036, 1645, 1522, 4435, 6659
Annotation Cluster 21	Enrichment Score: 4.99
GOTERM_BP_FAT	GO:0046903~secretion	77	15.1575	2.10902	5.9218e-10	1.2624e-07	460	1530	19277	3.83613e-06	1.37005e-07	5580, 8013, 23526, 6793, 8573, 5265, 64114, 2153, 3164, 116844, 2030, 272, 55240, 83706, 1579, 27163, 203068, 2588, 358, 4125, 3674, 51768, 7133, 11151, 64005, 5950, 10184, 5873, 2760, 338442, 6280, 7094, 23052, 2950, 3566, 6678, 4257, 6513, 5865, 1946, 8792, 8111, 5045, 4035, 4311, 2252, 1118, 55784, 1950, 26056, 972, 335, 1113, 389015, 4345, 857, 3976, 7076, 7078, 9854, 2022, 1490, 2182, 10447,…
GOTERM_BP_FAT	GO:0032940~secretion by cell	68	13.3858	2.06197	1.88747e-08	2.60435e-06	460	1382	19277	0.000122263	2.82643e-06	5580, 8013, 23526, 6793, 8573, 5265, 64114, 2153, 3164, 116844, 272, 55240, 83706, 27163, 203068, 2588, 4125, 3674, 51768, 7133, 11151, 64005, 5950, 10184, 5873, 2760, 338442, 6280, 7094, 23052, 2950, 3566, 6678, 4257, 6513, 5865, 1946, 8111, 5045, 4035, 4311, 2252, 1118, 55784, 1950, 26056, 335, 1113, 4345, 3976, 7076, 7078, 9854, 2022, 1490, 2182, 10447, 221, 3106, 1522, 2896, 1521, 3708, 55512…
GOTERM_BP_FAT	GO:0001775~cell activation	74	14.5669	1.96894	2.55984e-08	3.10182e-06	460	1575	19277	0.000165813	3.36633e-06	5580, 8013, 3280, 23526, 6793, 23529, 5265, 64115, 8654, 64114, 3560, 116844, 272, 57580, 83706, 57864, 3117, 203068, 2588, 4125, 712, 3674, 3635, 57705, 4846, 7297, 7133, 11151, 4783, 5873, 2760, 6280, 9231, 7094, 64926, 54567, 2950, 3566, 920, 4257, 4035, 5169, 4311, 64218, 2051, 81704, 4192, 1118, 1435, 972, 1113, 3576, 3135, 4345, 857, 7076, 7474, 3398, 2185, 1490, 221, 3106, 1522, 3105, 3149…
GOTERM_BP_FAT	GO:0045321~leukocyte activation	66	12.9921	1.96576	1.89123e-07	1.50516e-05	460	1407	19277	0.00122439	1.63351e-05	5580, 8013, 3280, 23526, 6793, 23529, 5265, 64115, 8654, 64114, 3560, 116844, 272, 57580, 57864, 3117, 203068, 2588, 4125, 712, 3635, 57705, 7297, 7133, 11151, 4783, 5873, 2760, 6280, 9231, 64926, 54567, 2950, 3566, 920, 4257, 5169, 4311, 64218, 2051, 81704, 4192, 1118, 1435, 972, 1113, 3576, 3135, 4345, 857, 7474, 3398, 2185, 221, 3106, 1522, 3105, 3149, 2896, 23075, 864, 306, 10562, 6659, 19735…
GOTERM_BP_FAT	GO:0045055~regulated exocytosis	44	8.66142	2.29625	6.59762e-07	4.42485e-05	460	803	19277	0.00426482	4.80218e-05	5580, 8013, 23526, 6793, 8573, 5265, 4311, 64114, 2153, 116844, 272, 83706, 1118, 203068, 26056, 2588, 1950, 335, 1113, 3674, 4125, 7076, 7133, 7078, 11151, 10184, 5873, 2760, 6280, 7094, 10447, 221, 3106, 1522, 23052, 2896, 1521, 2950, 3566, 6678, 4257, 306, 10562, 1604
GOTERM_BP_FAT	GO:0002252~immune effector process	64	12.5984	1.89274	1.13017e-06	6.74596e-05	460	1417	19277	0.00729449	7.32122e-05	5580, 8013, 23526, 6793, 23529, 5265, 64114, 116844, 644150, 272, 3117, 203068, 2588, 4125, 712, 81570, 713, 714, 4600, 3635, 7133, 11151, 64005, 5950, 5873, 2760, 160, 6280, 4938, 2950, 3566, 920, 4257, 10225, 7187, 4035, 5169, 4311, 64218, 2051, 4192, 1118, 1755, 972, 335, 1113, 3135, 4940, 5371, 7474, 25939, 2185, 2537, 221, 3106, 1522, 664, 3105, 2896, 23075, 104, 306, 10562, 1604
GOTERM_CC_FAT	GO:0044433~cytoplasmic vesicle part	73	14.3701	1.78019	1.47513e-06	0.000105656	447	1580	17223	0.000915635	0.000114507	5580, 23526, 6793, 5265, 64114, 2153, 116844, 272, 55240, 79572, 83706, 3117, 203068, 2588, 23120, 1497, 4125, 3674, 81693, 4846, 57706, 7133, 11151, 10184, 5873, 2760, 23531, 160, 6280, 2950, 653145, 255101, 920, 58489, 6678, 4257, 5865, 6890, 7466, 5045, 4035, 4311, 55062, 27065, 1118, 55784, 1755, 1950, 26056, 972, 335, 3135, 857, 858, 50617, 6263, 5371, 7076, 7078, 7474, 7477, 113146, 10447, …
GOTERM_BP_FAT	GO:0006887~exocytosis	47	9.25197	2.15258	1.49984e-06	8.44581e-05	460	915	19277	0.00966894	9.16602e-05	5580, 8013, 23526, 6793, 8573, 5265, 4311, 64114, 2153, 116844, 272, 83706, 1118, 203068, 26056, 2588, 1950, 335, 1113, 3674, 4125, 7076, 7133, 7078, 11151, 64005, 10184, 5873, 2760, 6280, 7094, 10447, 221, 3106, 1522, 23052, 2896, 1521, 2950, 55512, 3566, 6678, 4257, 306, 5865, 10562, 1604
GOTERM_CC_FAT	GO:0030141~secretory granule	48	9.44882	2.10643	1.94502e-06	0.000123833	447	878	17223	0.00120713	0.000134206	5580, 23526, 8751, 6793, 5265, 7466, 4035, 4311, 64114, 2153, 116844, 272, 83706, 6609, 1118, 1755, 203068, 26056, 2588, 1950, 335, 1113, 3674, 4125, 857, 858, 7076, 7133, 7078, 10184, 5873, 2760, 6280, 10447, 221, 3106, 1522, 2896, 1521, 3708, 2950, 255101, 6337, 6678, 4257, 306, 10562, 1604
GOTERM_CC_FAT	GO:0034774~secretory granule lumen	25	4.92126	2.99148	3.77517e-06	0.000196652	447	322	17223	0.00234164	0.000213125	5580, 23526, 5265, 2153, 116844, 272, 83706, 1118, 203068, 2588, 1950, 335, 4125, 7076, 7078, 5873, 2760, 6280, 10447, 1522, 2896, 1521, 2950, 6678, 10562
GOTERM_CC_FAT	GO:0060205~cytoplasmic vesicle lumen	25	4.92126	2.81654	1.04882e-05	0.000382884	447	342	17223	0.00649207	0.000414958	5580, 23526, 5265, 2153, 116844, 272, 83706, 1118, 203068, 2588, 1950, 335, 4125, 7076, 7078, 5873, 2760, 6280, 10447, 1522, 2896, 1521, 2950, 6678, 10562
GOTERM_CC_FAT	GO:0031983~vesicle lumen	25	4.92126	2.80832	1.10071e-05	0.000382884	447	343	17223	0.00681216	0.000414958	5580, 23526, 5265, 2153, 116844, 272, 83706, 1118, 203068, 2588, 1950, 335, 4125, 7076, 7078, 5873, 2760, 6280, 10447, 1522, 2896, 1521, 2950, 6678, 10562
GOTERM_CC_FAT	GO:0099503~secretory vesicle	52	10.2362	1.90635	1.13595e-05	0.000382884	447	1051	17223	0.0070295	0.000414958	5580, 23526, 6793, 5265, 64114, 2153, 116844, 30061, 272, 83706, 203068, 2588, 4125, 3674, 7133, 10184, 5873, 2760, 6280, 79641, 2950, 255101, 6678, 4257, 5865, 8751, 7466, 4035, 4311, 6609, 1118, 55784, 1755, 1950, 26056, 335, 1113, 857, 858, 7076, 7078, 10447, 221, 3106, 1522, 2896, 1521, 3708, 6337, 306, 10562, 1604
GOTERM_BP_FAT	GO:0002274~myeloid leukocyte activation	35	6.88976	2.1957	2.90718e-05	0.00102092	460	668	19277	0.171659	0.00110798	5580, 8013, 23526, 6793, 5265, 4311, 5169, 64114, 116844, 272, 57580, 1118, 1435, 203068, 2588, 1113, 3576, 712, 4125, 4345, 7133, 7474, 5873, 2760, 6280, 221, 3106, 1522, 2896, 2950, 3566, 4257, 306, 10562, 1604
GOTERM_BP_FAT	GO:0002263~cell activation involved in immune response	37	7.28346	2.101	4.08061e-05	0.00137611	460	738	19277	0.232293	0.00149346	5580, 8013, 23526, 6793, 23529, 5265, 4035, 4311, 5169, 64114, 64218, 116844, 272, 4192, 1118, 203068, 972, 2588, 1113, 4125, 7133, 11151, 5873, 2760, 2185, 6280, 221, 3106, 1522, 2896, 2950, 23075, 3566, 4257, 306, 10562, 1604
GOTERM_BP_FAT	GO:0016192~vesicle-mediated transport	80	15.748	1.54352	7.95318e-05	0.00222876	460	2172	19277	0.402635	0.00241881	5580, 8013, 23526, 6793, 8573, 5265, 64114, 1066, 23243, 2153, 3560, 116844, 644150, 272, 83706, 203068, 2588, 4125, 3674, 7436, 4600, 81693, 3636, 57706, 7133, 11151, 64005, 10184, 5873, 2760, 160, 6280, 7094, 201176, 23052, 2950, 3566, 6678, 4257, 5865, 7804, 8871, 6890, 4035, 4311, 54492, 55062, 27065, 6609, 1118, 1755, 1950, 26056, 335, 1113, 3576, 857, 858, 7076, 7078, 7474, 26225, 9051, 258…
GOTERM_BP_FAT	GO:0002366~leukocyte activation involved in immune response	36	7.08661	2.05536	8.16712e-05	0.00227802	460	734	19277	0.410858	0.00247227	5580, 8013, 23526, 6793, 23529, 5265, 4311, 5169, 64114, 64218, 116844, 272, 4192, 1118, 203068, 972, 2588, 1113, 4125, 7133, 11151, 5873, 2760, 2185, 6280, 221, 3106, 1522, 2896, 2950, 23075, 3566, 4257, 306, 10562, 1604
GOTERM_BP_FAT	GO:0036230~granulocyte activation	28	5.51181	2.2873	0.000110054	0.00278352	460	513	19277	0.509813	0.00302088	5580, 23526, 6793, 5265, 4311, 5169, 64114, 116844, 272, 57580, 1118, 203068, 2588, 3576, 4125, 7133, 5873, 2760, 6280, 221, 3106, 1522, 2896, 2950, 4257, 306, 10562, 1604
GOTERM_BP_FAT	GO:0043299~leukocyte degranulation	29	5.70866	2.2381	0.000118199	0.00292751	460	543	19277	0.53501	0.00317715	5580, 8013, 23526, 6793, 5265, 4311, 64114, 116844, 272, 1118, 203068, 2588, 1113, 4125, 7133, 11151, 5873, 2760, 6280, 221, 3106, 1522, 2896, 2950, 3566, 4257, 306, 10562, 1604
GOTERM_BP_FAT	GO:0002275~myeloid cell activation involved in immune response	29	5.70866	2.18185	0.000178773	0.00405265	460	557	19277	0.685948	0.00439824	5580, 8013, 23526, 6793, 5265, 4311, 5169, 64114, 116844, 272, 1118, 203068, 2588, 1113, 4125, 7133, 5873, 2760, 6280, 221, 3106, 1522, 2896, 2950, 3566, 4257, 306, 10562, 1604
GOTERM_BP_FAT	GO:0002443~leukocyte mediated immunity	42	8.26772	1.84882	0.000190915	0.00424456	460	952	19277	0.709707	0.00460651	5580, 8013, 23526, 6793, 23529, 5265, 4311, 64114, 116844, 2051, 272, 1118, 3117, 203068, 972, 2588, 1113, 3135, 712, 4125, 713, 714, 3635, 7133, 11151, 64005, 5873, 2760, 6280, 221, 3106, 1522, 2896, 3105, 2950, 23075, 3566, 4257, 306, 10562, 1604, 10225
GOTERM_BP_FAT	GO:0042119~neutrophil activation	27	5.31496	2.23171	0.000223001	0.00483831	460	507	19277	0.764197	0.00525089	5580, 23526, 6793, 5265, 4311, 64114, 116844, 272, 57580, 1118, 203068, 2588, 3576, 4125, 7133, 5873, 2760, 6280, 221, 3106, 1522, 2896, 2950, 4257, 306, 10562, 1604
GOTERM_BP_FAT	GO:0002444~myeloid leukocyte mediated immunity	28	5.51181	2.06581	0.000552444	0.00992805	460	568	19277	0.972116	0.0107747	5580, 8013, 23526, 6793, 5265, 4311, 64114, 116844, 272, 1118, 203068, 2588, 1113, 4125, 7133, 5873, 2760, 6280, 221, 3106, 1522, 2896, 2950, 3566, 4257, 306, 10562, 1604
GOTERM_BP_FAT	GO:0043312~neutrophil degranulation	25	4.92126	2.16459	0.000627972	0.0110571	460	484	19277	0.98291	0.012	5580, 23526, 6793, 5265, 4311, 64114, 116844, 272, 1118, 203068, 2588, 4125, 7133, 5873, 2760, 6280, 221, 3106, 1522, 2896, 2950, 4257, 306, 10562, 1604
GOTERM_BP_FAT	GO:0002283~neutrophil activation involved in immune response	25	4.92126	2.13809	0.000736157	0.0125546	460	490	19277	0.991525	0.0136252	5580, 23526, 6793, 5265, 4311, 64114, 116844, 272, 1118, 203068, 2588, 4125, 7133, 5873, 2760, 6280, 221, 3106, 1522, 2896, 2950, 4257, 306, 10562, 1604
GOTERM_BP_FAT	GO:0002446~neutrophil mediated immunity	25	4.92126	2.08283	0.00107591	0.0171256	460	503	19277	0.999064	0.018586	5580, 23526, 6793, 5265, 4311, 64114, 116844, 272, 1118, 203068, 2588, 4125, 7133, 5873, 2760, 6280, 221, 3106, 1522, 2896, 2950, 4257, 306, 10562, 1604
Annotation Cluster 22	Enrichment Score: 4.96
GOTERM_BP_FAT	GO:0009607~response to biotic stimulus	59	11.6142	1.93617	1.60693e-06	8.9053e-05	460	1277	19277	0.0103557	9.66469e-05	5580, 5266, 3164, 116844, 10018, 358, 10891, 81570, 5732, 4600, 55008, 57705, 4846, 7133, 7852, 160, 6280, 3925, 4938, 3248, 2950, 23097, 3566, 920, 6678, 4257, 5743, 10225, 7187, 9201, 8751, 8792, 7466, 6609, 1118, 1755, 10318, 1113, 2686, 3576, 1672, 56477, 4940, 857, 5371, 7474, 25939, 161145, 2537, 3106, 664, 3105, 2896, 104, 56169, 306, 4435, 7867, 1604
GOTERM_BP_FAT	GO:0051707~response to other organism	54	10.6299	1.85184	1.71971e-05	0.000688922	460	1222	19277	0.105422	0.00074767	5580, 5266, 3164, 116844, 358, 10891, 81570, 5732, 4600, 55008, 57705, 4846, 7133, 7852, 160, 6280, 3925, 4938, 3248, 2950, 23097, 3566, 920, 6678, 4257, 5743, 10225, 9201, 8792, 6609, 1118, 1755, 10318, 1113, 2686, 3576, 1672, 56477, 4940, 857, 5371, 7474, 25939, 161145, 2537, 3106, 664, 3105, 2896, 104, 56169, 306, 4435, 7867
GOTERM_BP_FAT	GO:0043207~response to external biotic stimulus	54	10.6299	1.84731	1.8321e-05	0.000724227	460	1225	19277	0.111912	0.000785985	5580, 5266, 3164, 116844, 358, 10891, 81570, 5732, 4600, 55008, 57705, 4846, 7133, 7852, 160, 6280, 3925, 4938, 3248, 2950, 23097, 3566, 920, 6678, 4257, 5743, 10225, 9201, 8792, 6609, 1118, 1755, 10318, 1113, 2686, 3576, 1672, 56477, 4940, 857, 5371, 7474, 25939, 161145, 2537, 3106, 664, 3105, 2896, 104, 56169, 306, 4435, 7867
GOTERM_BP_FAT	GO:0009617~response to bacterium	40	7.87402	2.05929	2.88764e-05	0.00102092	460	814	19277	0.17061	0.00110798	5580, 8792, 5266, 3164, 116844, 1118, 1755, 10318, 1113, 2686, 358, 3576, 1672, 10891, 4940, 5732, 857, 55008, 4846, 7133, 7474, 161145, 6280, 4938, 3106, 2896, 664, 3105, 3248, 2950, 23097, 920, 56169, 6678, 4257, 5743, 306, 4435, 7867, 10225
Annotation Cluster 23	Enrichment Score: 4.80
GOTERM_BP_FAT	GO:0051240~positive regulation of multicellular organismal process	85	16.7323	1.87083	1.77131e-08	2.60034e-06	460	1904	19277	0.000114739	2.82208e-06	8013, 3280, 23529, 64115, 8654, 64114, 116844, 60675, 358, 4488, 7436, 81570, 5732, 5139, 3635, 4846, 7297, 5076, 6484, 7133, 7852, 338442, 23531, 160, 6280, 9231, 2119, 4938, 3566, 920, 6678, 5743, 5789, 7804, 1946, 8792, 8111, 5045, 4155, 90102, 4035, 4311, 2254, 2252, 64218, 4192, 1436, 26051, 1435, 1950, 972, 1113, 3576, 3135, 4345, 4940, 857, 5997, 3976, 10512, 5371, 7474, 25937, 50937, 7477…
GOTERM_BP_FAT	GO:0045597~positive regulation of cell differentiation	56	11.0236	2.18304	7.20359e-08	7.6065e-06	460	1075	19277	0.00046654	8.25514e-06	3280, 23529, 64115, 8654, 9021, 57580, 84525, 4488, 7436, 5139, 3635, 5076, 7133, 7852, 23531, 160, 6280, 9231, 2119, 4739, 3566, 920, 5743, 5789, 7804, 1946, 8111, 4035, 4311, 4192, 1435, 972, 335, 3135, 5997, 3976, 10512, 7474, 25937, 50937, 7477, 3398, 2022, 2185, 1052, 1491, 1490, 22941, 2896, 864, 2651, 8835, 4830, 5447, 10562, 6659
GOTERM_BP_FAT	GO:0051094~positive regulation of developmental process	71	13.9764	1.95362	7.26371e-08	7.6065e-06	460	1523	19277	0.000470432	8.25514e-06	3280, 54708, 23529, 64115, 8654, 116844, 9021, 57580, 84525, 358, 4488, 10891, 7436, 5139, 3635, 4846, 5076, 7133, 7852, 23531, 160, 6280, 9231, 2119, 4739, 3566, 920, 5743, 5789, 7804, 1946, 8111, 90102, 4035, 4311, 2254, 2252, 64218, 4192, 26051, 1435, 1950, 972, 335, 3576, 3135, 5997, 3976, 10512, 5371, 7474, 25937, 50937, 7477, 3398, 2022, 2185, 1052, 1491, 1490, 22941, 664, 2896, 864, 2651, …
GOTERM_BP_FAT	GO:0045595~regulation of cell differentiation	85	16.7323	1.76689	2.17877e-07	1.68897e-05	460	2016	19277	0.00141041	1.833e-05	8013, 3280, 23529, 64115, 8654, 9021, 393, 2192, 57580, 57864, 84525, 4488, 10253, 3674, 7436, 5139, 714, 3635, 5076, 7133, 9315, 7852, 2045, 23531, 160, 6280, 9231, 2119, 4739, 54567, 3566, 10509, 920, 5743, 5789, 7804, 1946, 8111, 8831, 8359, 4155, 90102, 4035, 4311, 2254, 23189, 64218, 146760, 359845, 4192, 1435, 79755, 972, 335, 3135, 857, 5997, 3976, 10512, 7474, 25937, 50937, 7477, 3992, 33…
GOTERM_BP_FAT	GO:0031175~neuron projection development	52	10.2362	2.17479	2.65629e-07	2.00701e-05	460	1002	19277	0.00171927	2.17816e-05	3280, 4130, 285513, 393, 57580, 56896, 80243, 4929, 7436, 3912, 5076, 9315, 7852, 2045, 160, 6280, 9231, 3925, 10509, 53358, 5789, 7804, 1946, 9201, 8831, 4155, 4035, 23189, 64218, 2051, 146760, 2050, 4192, 1436, 335, 5997, 10512, 7474, 7477, 6586, 22903, 26227, 2185, 2580, 2182, 22941, 2017, 2896, 2775, 104, 4830, 92949
GOTERM_BP_FAT	GO:0010720~positive regulation of cell development	35	6.88976	2.50295	1.7929e-06	9.72895e-05	460	586	19277	0.0115473	0.000105586	3280, 23529, 8111, 4035, 8654, 4311, 4192, 57580, 1435, 335, 7436, 5139, 5997, 3976, 10512, 7133, 7474, 50937, 7852, 3398, 23531, 2185, 160, 6280, 9231, 22941, 2119, 4739, 2896, 8835, 4830, 10562, 5789, 7804, 1946
GOTERM_BP_FAT	GO:0060284~regulation of cell development	49	9.64567	2.0351	4.07113e-06	0.000199718	460	1009	19277	0.0260281	0.000216749	3280, 23529, 8654, 393, 2192, 57580, 7436, 5139, 7133, 9315, 7852, 2045, 23531, 160, 6280, 9231, 2119, 4739, 54567, 10509, 5789, 7804, 1946, 8111, 8831, 4155, 4035, 4311, 23189, 64218, 146760, 359845, 4192, 1435, 335, 5997, 3976, 10512, 7474, 50937, 3398, 2185, 2580, 22941, 2017, 2896, 8835, 4830, 10562
GOTERM_BP_FAT	GO:0031344~regulation of cell projection organization	37	7.28346	2.11534	3.54289e-05	0.0012154	460	733	19277	0.205079	0.00131904	5580, 3280, 8831, 347240, 4155, 4035, 9742, 23189, 64218, 393, 146760, 4192, 57580, 26051, 10253, 7436, 857, 5997, 6624, 10512, 7474, 7852, 2045, 2185, 160, 2580, 6280, 9231, 22941, 2017, 51196, 2896, 10509, 4830, 5789, 7804, 1946
GOTERM_BP_FAT	GO:0050767~regulation of neurogenesis	41	8.07087	1.99787	4.402e-05	0.00145975	460	860	19277	0.248112	0.00158423	3280, 23529, 8831, 4155, 4035, 4311, 23189, 64218, 393, 146760, 4192, 57580, 1435, 7436, 5997, 3976, 10512, 7133, 7474, 50937, 9315, 7852, 3398, 2045, 23531, 2185, 160, 2580, 6280, 9231, 22941, 2119, 2017, 2896, 54567, 10509, 8835, 4830, 5789, 7804, 1946
GOTERM_BP_FAT	GO:0045664~regulation of neuron differentiation	35	6.88976	2.12569	5.54023e-05	0.0017149	460	690	19277	0.30156	0.00186113	3280, 8831, 4155, 4035, 23189, 64218, 393, 146760, 4192, 57580, 7436, 5997, 10512, 7474, 50937, 9315, 7852, 3398, 2045, 23531, 2185, 160, 2580, 6280, 9231, 22941, 2119, 2017, 2896, 10509, 8835, 4830, 5789, 7804, 1946
GOTERM_BP_FAT	GO:0010975~regulation of neuron projection development	29	5.70866	2.28009	8.50182e-05	0.00232786	460	533	19277	0.423495	0.00252637	3280, 8831, 4155, 4035, 23189, 64218, 393, 146760, 4192, 57580, 7436, 5997, 10512, 7474, 7852, 2045, 2185, 160, 2580, 6280, 9231, 22941, 2017, 2896, 10509, 4830, 5789, 7804, 1946
GOTERM_BP_FAT	GO:0051962~positive regulation of nervous system development	30	5.90551	2.21337	0.000104922	0.00268788	460	568	19277	0.49324	0.00291709	3280, 23529, 4035, 4311, 64218, 4192, 1435, 1950, 7436, 5997, 3976, 5076, 7133, 7474, 50937, 7852, 3398, 23531, 2185, 160, 6280, 9231, 22941, 2119, 2896, 8835, 4830, 5789, 7804, 1946
GOTERM_BP_FAT	GO:0051960~regulation of nervous system development	43	8.46457	1.85963	0.00013747	0.00329542	460	969	19277	0.589587	0.00357643	3280, 23529, 8831, 4155, 4035, 4311, 23189, 64218, 393, 146760, 4192, 57580, 1435, 1950, 7436, 5997, 3976, 10512, 5076, 7133, 7474, 50937, 9315, 7852, 3398, 2045, 23531, 2185, 160, 2580, 6280, 9231, 22941, 2119, 2017, 2896, 54567, 10509, 8835, 4830, 5789, 7804, 1946
GOTERM_BP_FAT	GO:0050769~positive regulation of neurogenesis	27	5.31496	2.25394	0.000190469	0.00424456	460	502	19277	0.708866	0.00460651	3280, 23529, 4035, 4311, 4192, 1435, 7436, 5997, 3976, 7133, 7474, 50937, 7852, 3398, 23531, 2185, 160, 6280, 9231, 22941, 2119, 2896, 8835, 4830, 5789, 7804, 1946
GOTERM_BP_FAT	GO:0045666~positive regulation of neuron differentiation	20	3.93701	2.12723	0.00301359	0.0378224	460	394	19277	1	0.0410477	7474, 50937, 4035, 7852, 23531, 160, 2185, 6280, 9231, 4192, 22941, 2119, 2896, 8835, 7436, 4830, 5997, 5789, 7804, 1946
GOTERM_BP_FAT	GO:0010976~positive regulation of neuron projection development	16	3.14961	2.23501	0.00581546	0.0627712	460	300	19277	1	0.0681239	7474, 4035, 7852, 160, 2185, 6280, 9231, 4192, 22941, 2896, 7436, 4830, 5997, 5789, 7804, 1946
GOTERM_BP_FAT	GO:0031346~positive regulation of cell projection organization	18	3.54331	1.85336	0.0182467	0.143308	460	407	19277	1	0.155529	7474, 4035, 7852, 160, 2185, 6280, 9231, 4192, 22941, 51196, 2896, 7436, 4830, 5997, 6624, 5789, 7804, 1946
Annotation Cluster 24	Enrichment Score: 4.79
GOTERM_CC_FAT	GO:0044433~cytoplasmic vesicle part	73	14.3701	1.78019	1.47513e-06	0.000105656	447	1580	17223	0.000915635	0.000114507	5580, 23526, 6793, 5265, 64114, 2153, 116844, 272, 55240, 79572, 83706, 3117, 203068, 2588, 23120, 1497, 4125, 3674, 81693, 4846, 57706, 7133, 11151, 10184, 5873, 2760, 23531, 160, 6280, 2950, 653145, 255101, 920, 58489, 6678, 4257, 5865, 6890, 7466, 5045, 4035, 4311, 55062, 27065, 1118, 55784, 1755, 1950, 26056, 972, 335, 3135, 857, 858, 50617, 6263, 5371, 7076, 7078, 7474, 7477, 113146, 10447, …
GOTERM_CC_FAT	GO:0012506~vesicle membrane	42	8.26772	1.96392	4.94027e-05	0.00141539	447	824	17223	0.030214	0.00153395	6890, 6793, 7466, 4035, 4311, 64114, 55784, 27065, 1755, 3117, 26056, 972, 1950, 1497, 3135, 3674, 857, 858, 4846, 57706, 6263, 50617, 7133, 7474, 11151, 7477, 8884, 10184, 5873, 113146, 160, 221, 3106, 3105, 3708, 255101, 920, 6678, 4257, 306, 5865, 1604
GOTERM_CC_FAT	GO:0030659~cytoplasmic vesicle membrane	41	8.07087	1.96975	5.82694e-05	0.00158992	447	802	17223	0.0355394	0.00172311	6890, 6793, 7466, 4035, 4311, 64114, 55784, 27065, 1755, 3117, 26056, 972, 1950, 1497, 3135, 3674, 857, 858, 4846, 57706, 6263, 50617, 7133, 7474, 11151, 7477, 10184, 5873, 113146, 160, 221, 3106, 3105, 3708, 255101, 920, 6678, 4257, 306, 5865, 1604
Annotation Cluster 25	Enrichment Score: 4.65
GOTERM_BP_FAT	GO:0031960~response to corticosteroid	17	3.34646	3.80968	1.09287e-05	0.000472706	460	187	19277	0.0683485	0.000513015	3291, 11170, 7477, 114907, 6586, 2022, 1490, 4192, 10018, 2950, 358, 6678, 5743, 306, 10076, 5447, 6715
GOTERM_BP_FAT	GO:0048545~response to steroid hormone	26	5.11811	2.62547	2.28898e-05	0.000849321	460	415	19277	0.137812	0.000921746	8013, 5187, 114907, 8611, 8359, 4155, 4192, 4848, 10018, 358, 10076, 5732, 857, 5931, 3291, 11170, 7477, 6586, 2022, 1490, 2950, 6678, 5743, 306, 5447, 6715
GOTERM_BP_FAT	GO:0051384~response to glucocorticoid	15	2.95276	3.78673	4.51253e-05	0.00146387	460	166	19277	0.253476	0.0015887	3291, 11170, 7477, 114907, 6586, 4192, 10018, 2950, 358, 6678, 5743, 306, 10076, 5447, 6715
Annotation Cluster 26	Enrichment Score: 4.64
GOTERM_BP_FAT	GO:0006955~immune response	97	19.0945	1.57861	3.92938e-06	0.000195454	460	2575	19277	0.0251333	0.000212121	8013, 5265, 5266, 57864, 3117, 203068, 115, 81570, 4600, 3635, 7297, 4584, 7852, 2950, 920, 7187, 6494, 6890, 8792, 5045, 5169, 64218, 2051, 4192, 1118, 1755, 1113, 3135, 10512, 7474, 2185, 1522, 3149, 1521, 306, 51554, 7867, 197358, 5580, 23526, 6793, 23529, 64114, 116844, 9021, 644150, 272, 83953, 2588, 4125, 712, 5732, 713, 714, 4261, 7133, 11151, 64005, 4783, 5873, 2760, 6280, 727897, 4938, 3…
GOTERM_BP_FAT	GO:0006952~defense response	81	15.9449	1.61102	1.61086e-05	0.000649678	460	2107	19277	0.0990924	0.000705079	5580, 5187, 5265, 5266, 9021, 57864, 3117, 203068, 60675, 115, 358, 712, 81570, 713, 5732, 714, 4600, 7297, 4261, 53905, 80709, 7133, 11151, 4584, 7852, 5873, 160, 6280, 727897, 4938, 2950, 23097, 3566, 920, 5743, 7804, 10225, 7187, 6890, 8751, 8792, 8111, 5045, 5169, 2051, 4192, 6609, 1436, 1755, 1435, 10318, 972, 335, 1113, 3576, 1672, 3135, 4940, 857, 5371, 7076, 7474, 4363, 25939, 4046, 9051,…
GOTERM_BP_FAT	GO:0045087~innate immune response	48	9.44882	1.75832	0.000191286	0.00424456	460	1144	19277	0.710404	0.00460651	5580, 7187, 8751, 5266, 9021, 57864, 6609, 1755, 1436, 10318, 1435, 3117, 203068, 972, 1113, 1672, 3135, 712, 713, 4940, 81570, 714, 857, 4600, 7297, 5371, 4261, 7474, 11151, 25939, 4584, 5873, 9051, 2185, 6280, 727897, 2537, 4938, 3106, 3149, 2896, 3105, 104, 4435, 7867, 197358, 1604, 10225
Annotation Cluster 27	Enrichment Score: 4.60
GOTERM_BP_FAT	GO:0072001~renal system development	23	4.52756	2.99332	1.03834e-05	0.000455724	460	322	19277	0.0650517	0.000494586	3280, 9510, 5076, 25937, 7474, 7466, 7477, 8642, 4311, 5950, 2045, 1592, 1282, 9231, 10018, 1579, 80144, 51196, 3248, 4435, 6659, 3976, 55959
GOTERM_BP_FAT	GO:0001655~urogenital system development	24	4.72441	2.76307	2.29543e-05	0.000849321	460	364	19277	0.138172	0.000921746	3280, 9510, 5076, 25937, 7474, 7466, 7477, 8642, 4311, 5950, 2045, 1592, 1282, 9231, 10018, 1579, 80144, 51196, 3248, 4435, 6715, 6659, 3976, 55959
GOTERM_BP_FAT	GO:0001822~kidney development	21	4.13386	2.81162	6.67328e-05	0.00191504	460	313	19277	0.350991	0.00207834	3280, 9510, 5076, 25937, 7474, 7466, 7477, 8642, 4311, 2045, 1592, 9231, 10018, 1579, 80144, 51196, 3248, 4435, 6659, 3976, 55959
Annotation Cluster 28	Enrichment Score: 4.59
GOTERM_BP_FAT	GO:0030155~regulation of cell adhesion	57	11.2205	2.91657	1.13531e-12	5.64724e-10	460	819	19277	7.35456e-09	6.1288e-10	5580, 8013, 3280, 8573, 64115, 8654, 2192, 57580, 83706, 57864, 3117, 27289, 53827, 7297, 80709, 6484, 7133, 11151, 7852, 2045, 9231, 64926, 4739, 3566, 920, 1946, 6494, 8751, 4155, 90102, 4035, 23189, 2051, 81704, 4192, 1435, 2524, 972, 335, 3576, 56477, 3135, 10076, 857, 3976, 5371, 11170, 7474, 2022, 2185, 3105, 23075, 864, 2651, 10562, 6659, 1604
GOTERM_BP_FAT	GO:0007155~cell adhesion	83	16.3386	2.23969	4.98577e-12	1.984e-09	460	1553	19277	3.22979e-08	2.15319e-09	2191, 5580, 8013, 3280, 158326, 6793, 8573, 64115, 8654, 1462, 146183, 2192, 57580, 83706, 57864, 10018, 3117, 27289, 3674, 64072, 53827, 3636, 3912, 7297, 80709, 6484, 7133, 11151, 3693, 64005, 2045, 6280, 9231, 7094, 481, 64926, 4739, 51330, 3566, 920, 5789, 1946, 10225, 6494, 8751, 4155, 90102, 4035, 23189, 2051, 2050, 81704, 4192, 1435, 10318, 972, 335, 56477, 3135, 4345, 10076, 857, 3976, 11…
GOTERM_BP_FAT	GO:0022610~biological adhesion	83	16.3386	2.22964	6.20387e-12	2.31443e-09	460	1560	19277	4.01883e-08	2.51179e-09	2191, 5580, 8013, 3280, 158326, 6793, 8573, 64115, 8654, 1462, 146183, 2192, 57580, 83706, 57864, 10018, 3117, 27289, 3674, 64072, 53827, 3636, 3912, 7297, 80709, 6484, 7133, 11151, 3693, 64005, 2045, 6280, 9231, 7094, 481, 64926, 4739, 51330, 3566, 920, 5789, 1946, 10225, 6494, 8751, 4155, 90102, 4035, 23189, 2051, 2050, 81704, 4192, 1435, 10318, 972, 335, 56477, 3135, 4345, 10076, 857, 3976, 11…
GOTERM_BP_FAT	GO:0098602~single organism cell adhesion	49	9.64567	2.84014	1.47323e-10	3.51749e-08	460	723	19277	9.54358e-07	3.81744e-08	5580, 8013, 3280, 6793, 64115, 8654, 2192, 57580, 83706, 57864, 3117, 3674, 3912, 7297, 80709, 6484, 7133, 11151, 3693, 6280, 9231, 7094, 64926, 4739, 3566, 920, 1946, 4155, 23189, 2051, 81704, 4192, 10318, 972, 335, 56477, 3135, 4345, 10076, 857, 7474, 7477, 3105, 23075, 864, 2651, 10562, 6659, 1604
GOTERM_BP_FAT	GO:0016337~single organismal cell-cell adhesion	43	8.46457	2.79811	3.77718e-09	6.63118e-07	460	644	19277	2.44683e-05	7.19664e-07	5580, 8013, 3280, 6793, 4155, 64115, 8654, 2051, 4192, 81704, 83706, 57864, 10318, 3117, 972, 335, 56477, 3135, 3674, 4345, 10076, 857, 3912, 7297, 80709, 6484, 7133, 7474, 11151, 7477, 3693, 6280, 9231, 7094, 64926, 3105, 23075, 3566, 864, 920, 2651, 6659, 1604
GOTERM_BP_FAT	GO:0022407~regulation of cell-cell adhesion	36	7.08661	2.98149	1.86588e-08	2.60435e-06	460	506	19277	0.000120864	2.82643e-06	5580, 8013, 3280, 4155, 64115, 8654, 2051, 4192, 81704, 83706, 57864, 3117, 972, 335, 56477, 3135, 10076, 857, 7297, 80709, 6484, 7133, 7474, 11151, 2045, 9231, 64926, 3105, 23075, 3566, 864, 920, 2651, 6659, 1946, 1604
GOTERM_BP_FAT	GO:0045785~positive regulation of cell adhesion	32	6.29921	2.85929	3.38352e-07	2.52453e-05	460	469	19277	0.00218945	2.73981e-05	8013, 3280, 64115, 2051, 4192, 81704, 2192, 57580, 1435, 3117, 972, 335, 56477, 3135, 10076, 857, 3976, 7297, 6484, 7474, 11151, 2185, 64926, 4739, 3105, 3566, 864, 920, 2651, 10562, 6659, 1604
GOTERM_BP_FAT	GO:0098609~cell-cell adhesion	49	9.64567	2.09747	1.77209e-06	9.70423e-05	460	979	19277	0.011414	0.000105317	5580, 8013, 3280, 6793, 64115, 8654, 83706, 57864, 3117, 3674, 64072, 53827, 3912, 7297, 80709, 6484, 7133, 11151, 3693, 6280, 9231, 7094, 64926, 3566, 920, 5789, 1946, 4155, 2051, 81704, 4192, 10318, 972, 335, 56477, 3135, 4345, 10076, 857, 7474, 50937, 7477, 8642, 3105, 23075, 864, 2651, 6659, 1604
GOTERM_BP_FAT	GO:0007159~leukocyte cell-cell adhesion	29	5.70866	2.74952	2.87473e-06	0.000149211	460	442	19277	0.0184502	0.000161935	8013, 3280, 6793, 64115, 8654, 2051, 4192, 81704, 83706, 57864, 10318, 3117, 972, 56477, 3135, 857, 7297, 6484, 7133, 11151, 6280, 9231, 64926, 3105, 3566, 864, 920, 6659, 1604
GOTERM_BP_FAT	GO:0022409~positive regulation of cell-cell adhesion	23	4.52756	3.14984	4.62439e-06	0.000217346	460	306	19277	0.0295126	0.00023588	7297, 8013, 3280, 7474, 6484, 11151, 64115, 2051, 4192, 81704, 64926, 3117, 3105, 972, 3566, 864, 920, 2651, 3135, 10076, 857, 6659, 1604
GOTERM_BP_FAT	GO:1903039~positive regulation of leukocyte cell-cell adhesion	20	3.93701	3.19897	1.81897e-05	0.000723828	460	262	19277	0.111156	0.000785552	7297, 8013, 3280, 6484, 11151, 64115, 2051, 4192, 81704, 64926, 3117, 3105, 972, 3566, 864, 920, 3135, 857, 6659, 1604
GOTERM_BP_FAT	GO:1903037~regulation of leukocyte cell-cell adhesion	25	4.92126	2.58045	4.48611e-05	0.00146326	460	406	19277	0.252198	0.00158803	8013, 3280, 64115, 8654, 2051, 4192, 81704, 57864, 3117, 972, 56477, 3135, 857, 7297, 6484, 7133, 11151, 9231, 64926, 3105, 3566, 864, 920, 6659, 1604
GOTERM_BP_FAT	GO:0070661~leukocyte proliferation	22	4.33071	2.74388	6.07287e-05	0.00180343	460	336	19277	0.325249	0.00195721	7297, 5580, 3280, 23529, 7133, 11151, 64115, 8654, 5169, 2051, 9231, 81704, 64926, 1436, 1435, 3105, 972, 2950, 920, 3135, 3635, 1604
GOTERM_BP_FAT	GO:0050870~positive regulation of T cell activation	18	3.54331	3.15614	6.33441e-05	0.00186075	460	239	19277	0.336586	0.00201943	7297, 3280, 11151, 64115, 2051, 4192, 81704, 64926, 3117, 3105, 972, 3566, 864, 920, 3135, 857, 6659, 1604
GOTERM_BP_FAT	GO:0070663~regulation of leukocyte proliferation	18	3.54331	2.93509	0.0001538	0.00361431	460	257	19277	0.630792	0.00392252	7297, 3280, 23529, 7133, 11151, 64115, 8654, 5169, 9231, 64926, 1435, 3105, 972, 2950, 920, 3135, 3635, 1604
GOTERM_BP_FAT	GO:0042110~T cell activation	28	5.51181	2.22232	0.000177995	0.00405265	460	528	19277	0.68436	0.00439824	3280, 64115, 8654, 64218, 2051, 4192, 81704, 57580, 57864, 3117, 972, 3135, 857, 57705, 7297, 7133, 11151, 5873, 9231, 64926, 3105, 54567, 3566, 864, 920, 6659, 197358, 1604
GOTERM_BP_FAT	GO:0050863~regulation of T cell activation	22	4.33071	2.53281	0.000185335	0.00415889	460	364	19277	0.69902	0.00451353	7297, 3280, 7133, 11151, 64115, 8654, 2051, 9231, 4192, 81704, 64926, 57864, 3117, 3105, 972, 3566, 864, 920, 3135, 857, 6659, 1604
GOTERM_BP_FAT	GO:0050865~regulation of cell activation	34	6.69291	1.97892	0.000267991	0.00561277	460	720	19277	0.823826	0.0060914	5580, 8013, 3280, 23529, 64115, 8654, 5169, 2051, 4192, 81704, 57864, 3117, 972, 3135, 4345, 857, 3635, 4846, 7297, 7133, 7474, 11151, 3398, 9231, 1490, 64926, 3149, 2896, 3105, 3566, 864, 920, 6659, 1604
GOTERM_BP_FAT	GO:0032943~mononuclear cell proliferation	19	3.74016	2.56021	0.000507229	0.0093446	460	311	19277	0.962622	0.0101415	7297, 5580, 3280, 23529, 7133, 11151, 64115, 8654, 2051, 9231, 81704, 64926, 1435, 3105, 972, 920, 3135, 3635, 1604
GOTERM_BP_FAT	GO:0046649~lymphocyte activation	37	7.28346	1.83713	0.000553869	0.00992805	460	844	19277	0.972373	0.0107747	5580, 3280, 23529, 64115, 8654, 64218, 3560, 2051, 4192, 81704, 57580, 57864, 3117, 972, 3135, 857, 3635, 57705, 7297, 7133, 11151, 4783, 5873, 3398, 2185, 9231, 64926, 3149, 3105, 54567, 23075, 3566, 864, 920, 6659, 197358, 1604
GOTERM_BP_FAT	GO:0002694~regulation of leukocyte activation	31	6.10236	1.94476	0.000716268	0.0122504	460	668	19277	0.990358	0.0132951	8013, 3280, 23529, 64115, 8654, 5169, 2051, 4192, 81704, 57864, 3117, 972, 3135, 4345, 857, 3635, 7297, 7133, 7474, 11151, 3398, 9231, 64926, 3149, 2896, 3105, 3566, 864, 920, 6659, 1604
GOTERM_BP_FAT	GO:0032944~regulation of mononuclear cell proliferation	16	3.14961	2.75928	0.000765529	0.0129474	460	243	19277	0.992994	0.0140515	7297, 3280, 23529, 7133, 11151, 64115, 8654, 9231, 64926, 1435, 3105, 972, 920, 3135, 3635, 1604
GOTERM_BP_FAT	GO:0046651~lymphocyte proliferation	18	3.54331	2.45706	0.00116941	0.0181304	460	307	19277	0.999489	0.0196765	7297, 5580, 3280, 23529, 7133, 11151, 64115, 8654, 2051, 9231, 81704, 64926, 3105, 972, 920, 3135, 3635, 1604
GOTERM_BP_FAT	GO:0050670~regulation of lymphocyte proliferation	15	2.95276	2.61916	0.00192069	0.0263554	460	240	19277	0.999996	0.0286028	7297, 3280, 23529, 7133, 11151, 64115, 8654, 9231, 64926, 3105, 972, 920, 3135, 3635, 1604
GOTERM_BP_FAT	GO:0051249~regulation of lymphocyte activation	26	5.11811	1.90484	0.00276211	0.0353042	460	572	19277	1	0.0383147	3280, 23529, 64115, 8654, 2051, 4192, 81704, 57864, 3117, 972, 3135, 857, 3635, 7297, 7133, 11151, 3398, 9231, 64926, 3149, 3105, 3566, 864, 920, 6659, 1604
GOTERM_BP_FAT	GO:0050867~positive regulation of cell activation	23	4.52756	2.00802	0.00278751	0.0354014	460	480	19277	1	0.0384202	7297, 8013, 3280, 23529, 7474, 11151, 64115, 2051, 1490, 4192, 81704, 64926, 3117, 3105, 972, 3566, 864, 920, 3135, 857, 6659, 3635, 1604
GOTERM_BP_FAT	GO:0002696~positive regulation of leukocyte activation	22	4.33071	2.01738	0.00329411	0.0403748	460	457	19277	1	0.0438177	7297, 8013, 3280, 23529, 7474, 11151, 64115, 2051, 4192, 81704, 64926, 3117, 3105, 972, 3566, 864, 920, 3135, 857, 6659, 3635, 1604
GOTERM_BP_FAT	GO:0042098~T cell proliferation	13	2.55906	2.67051	0.00367682	0.0438938	460	204	19277	1	0.0476368	7297, 3280, 11151, 64115, 8654, 2051, 9231, 81704, 64926, 3105, 920, 3135, 1604
GOTERM_BP_FAT	GO:0051251~positive regulation of lymphocyte activation	20	3.93701	2.06946	0.00406578	0.0473072	460	405	19277	1	0.0513413	7297, 3280, 23529, 11151, 64115, 2051, 4192, 81704, 64926, 3117, 3105, 972, 3566, 864, 920, 3135, 857, 6659, 3635, 1604
GOTERM_BP_FAT	GO:0042129~regulation of T cell proliferation	12	2.3622	2.77833	0.00416513	0.0477039	460	181	19277	1	0.0517718	3280, 7297, 7133, 3105, 11151, 64115, 920, 8654, 3135, 9231, 1604, 64926
GOTERM_BP_FAT	GO:0032946~positive regulation of mononuclear cell proliferation	10	1.9685	2.81252	0.00947864	0.0915589	460	149	19277	1	0.0993665	3280, 7297, 1435, 23529, 3105, 972, 11151, 920, 1604, 64926
GOTERM_BP_FAT	GO:0070665~positive regulation of leukocyte proliferation	10	1.9685	2.65231	0.0135513	0.115885	460	158	19277	1	0.125767	3280, 7297, 1435, 23529, 3105, 972, 11151, 920, 1604, 64926
GOTERM_BP_FAT	GO:0050671~positive regulation of lymphocyte proliferation	9	1.77165	2.56571	0.0246417	0.175941	460	147	19277	1	0.190944	3280, 7297, 23529, 3105, 972, 11151, 920, 1604, 64926
GOTERM_BP_FAT	GO:0042102~positive regulation of T cell proliferation	7	1.37795	2.76741	0.0411489	0.244153	460	106	19277	1	0.264973	3280, 7297, 3105, 11151, 920, 1604, 64926
Annotation Cluster 29	Enrichment Score: 4.58
GOTERM_BP_FAT	GO:1901700~response to oxygen-containing compound	90	17.7165	2.08952	2.06026e-11	7.23395e-09	460	1805	19277	1.33464e-07	7.85081e-09	5580, 8013, 3280, 5187, 114907, 1066, 1263, 3484, 2153, 3164, 9021, 2030, 10018, 4929, 115, 358, 4488, 10891, 83990, 5732, 5139, 2707, 3636, 4846, 3291, 53905, 5076, 7133, 5950, 1592, 6280, 3248, 2950, 23097, 920, 6678, 4257, 6513, 5743, 6715, 7804, 1946, 10225, 6494, 8751, 8792, 8111, 9563, 7026, 4155, 4035, 23189, 1282, 123041, 6609, 10318, 51141, 26056, 56034, 2686, 3576, 857, 5997, 858, 3778,…
GOTERM_BP_FAT	GO:0009719~response to endogenous stimulus	90	17.7165	2.02447	1.10125e-10	2.7389e-08	460	1863	19277	7.1339e-07	2.97246e-08	5580, 8013, 3280, 5187, 8611, 114907, 1066, 3484, 3164, 116844, 9021, 4848, 10018, 4929, 115, 358, 4488, 10891, 10253, 83990, 5732, 5139, 5931, 3636, 4846, 3291, 53905, 5076, 11151, 9315, 3693, 7852, 54567, 3248, 2950, 6678, 4257, 6513, 5743, 6715, 1946, 5045, 8359, 4155, 4035, 2254, 23189, 1284, 2252, 1282, 123041, 4192, 6609, 51141, 56034, 3576, 10076, 857, 5997, 858, 387914, 50617, 6263, 5371,…
GOTERM_BP_FAT	GO:0009725~response to hormone	51	10.0394	2.1988	2.56975e-07	1.96652e-05	460	972	19277	0.0016633	2.13421e-05	5580, 8013, 3280, 5187, 8611, 114907, 3484, 3164, 9021, 4848, 10018, 4929, 115, 358, 10891, 83990, 5732, 5931, 3636, 4846, 3291, 2950, 6678, 6513, 5743, 6715, 1946, 8359, 4155, 23189, 123041, 4192, 51141, 10076, 857, 858, 50617, 7076, 11170, 7078, 7477, 6586, 3992, 2022, 2185, 1490, 1645, 8835, 306, 5447, 4435
GOTERM_BP_FAT	GO:0010243~response to organonitrogen compound	49	9.64567	2.06789	2.58756e-06	0.000136683	460	993	19277	0.0166226	0.000148338	5580, 8013, 3280, 5187, 3484, 3164, 9021, 10018, 4929, 115, 358, 10891, 83990, 5139, 3636, 3291, 53905, 7852, 2950, 6678, 4257, 6513, 5743, 6715, 4035, 23189, 1282, 123041, 6609, 51141, 56034, 857, 5997, 858, 50617, 6263, 7076, 4363, 3992, 2185, 1490, 2775, 55512, 8835, 6337, 4830, 5447, 4435, 5603
GOTERM_BP_FAT	GO:1901698~response to nitrogen compound	50	9.84252	1.84124	4.44252e-05	0.0014612	460	1138	19277	0.250083	0.0015858	5580, 8013, 3280, 5187, 3484, 3164, 9021, 10018, 4929, 115, 358, 10891, 83990, 5139, 3636, 3291, 4261, 53905, 7852, 2950, 6678, 4257, 6513, 5743, 6715, 4035, 23189, 1282, 123041, 6609, 51141, 56034, 857, 5997, 858, 50617, 6263, 7076, 4363, 3992, 2185, 1490, 2775, 55512, 8835, 6337, 4830, 5447, 4435, 5603
GOTERM_BP_FAT	GO:1901652~response to peptide	31	6.10236	2.26324	5.22101e-05	0.00165767	460	574	19277	0.286966	0.00179903	5580, 8013, 4035, 23189, 3484, 3164, 9021, 123041, 10018, 51141, 4929, 115, 83990, 857, 858, 3636, 3291, 50617, 7076, 4363, 3992, 1490, 2950, 55512, 8835, 6678, 6513, 5743, 5447, 4435, 6715
GOTERM_BP_FAT	GO:0043434~response to peptide hormone	27	5.31496	2.3426	0.000103036	0.00266244	460	483	19277	0.487012	0.00288948	5580, 8013, 23189, 3484, 3164, 9021, 123041, 51141, 4929, 115, 83990, 857, 858, 3636, 3291, 50617, 7076, 3992, 1490, 2950, 8835, 6678, 6513, 5743, 5447, 4435, 6715
GOTERM_BP_FAT	GO:0071417~cellular response to organonitrogen compound	30	5.90551	1.9552	0.000801344	0.0134621	460	643	19277	0.994446	0.0146101	5580, 8013, 4035, 23189, 3484, 3164, 1282, 9021, 10018, 51141, 4929, 56034, 115, 358, 10891, 83990, 5139, 857, 858, 6263, 50617, 4363, 2950, 55512, 6337, 8835, 5743, 5447, 5603, 6715
GOTERM_BP_FAT	GO:1901653~cellular response to peptide	21	4.13386	2.10535	0.00262019	0.0341423	460	418	19277	1	0.0370538	5580, 8013, 50617, 4363, 4035, 23189, 3484, 3164, 9021, 10018, 51141, 4929, 2950, 115, 55512, 8835, 83990, 5447, 857, 858, 6715
GOTERM_BP_FAT	GO:0032870~cellular response to hormone stimulus	30	5.90551	1.80632	0.00266945	0.0344289	460	696	19277	1	0.0373648	5580, 8013, 5187, 114907, 8611, 8359, 23189, 3484, 3164, 9021, 4848, 10018, 51141, 4929, 115, 358, 10891, 83990, 5732, 857, 858, 50617, 11170, 6586, 1645, 2950, 8835, 5447, 6715, 1946
GOTERM_BP_FAT	GO:1901699~cellular response to nitrogen compound	31	6.10236	1.7004	0.00531999	0.0583732	460	764	19277	1	0.0633509	5580, 8013, 4035, 23189, 3484, 3164, 1282, 9021, 10018, 51141, 4929, 56034, 115, 358, 10891, 83990, 5139, 857, 858, 6263, 50617, 4261, 4363, 2950, 55512, 6337, 8835, 5743, 5447, 5603, 6715
GOTERM_BP_FAT	GO:0071375~cellular response to peptide hormone stimulus	17	3.34646	2.05306	0.00935262	0.0906263	460	347	19277	1	0.0983543	5580, 8013, 50617, 23189, 3484, 3164, 9021, 51141, 4929, 2950, 115, 8835, 83990, 5447, 857, 858, 6715
GOTERM_BP_FAT	GO:0032868~response to insulin	14	2.75591	1.94269	0.0295567	0.1943	460	302	19277	1	0.210868	5580, 50617, 3291, 3992, 23189, 3484, 9021, 51141, 2950, 6513, 4435, 858, 6715, 3636
Annotation Cluster 30	Enrichment Score: 4.37
GOTERM_BP_FAT	GO:0042981~regulation of apoptotic process	73	14.3701	1.84844	3.80753e-07	2.80582e-05	460	1655	19277	0.00246348	3.04508e-05	2191, 5580, 23529, 64114, 1263, 3164, 3560, 30061, 9021, 55240, 57580, 57864, 10018, 1852, 4929, 60675, 358, 4488, 10891, 10253, 5139, 835, 3635, 2869, 4846, 5076, 7133, 11151, 112399, 2045, 338442, 6280, 9231, 3248, 51330, 2950, 23097, 5743, 7804, 7187, 7466, 8831, 4035, 81704, 4192, 6609, 1436, 972, 3135, 857, 3778, 9915, 5371, 7076, 7078, 7474, 2185, 1491, 9770, 1490, 63979, 2537, 2017, 664, 2…
GOTERM_BP_FAT	GO:0043065~positive regulation of apoptotic process	34	6.69291	2.02677	0.000176093	0.00404168	460	703	19277	0.680446	0.00438633	5580, 2191, 3164, 57580, 6609, 10018, 1852, 3135, 4488, 10891, 835, 857, 3778, 3635, 5371, 7133, 7078, 7474, 112399, 2045, 338442, 6280, 1490, 9770, 2896, 664, 3248, 51330, 23097, 5743, 1848, 6659, 5924, 1647
GOTERM_BP_FAT	GO:0043068~positive regulation of programmed cell death	34	6.69291	2.00397	0.000216958	0.00472636	460	711	19277	0.754781	0.00512939	5580, 2191, 3164, 57580, 6609, 10018, 1852, 3135, 4488, 10891, 835, 857, 3778, 3635, 5371, 7133, 7078, 7474, 112399, 2045, 338442, 6280, 1490, 9770, 2896, 664, 3248, 51330, 23097, 5743, 1848, 6659, 5924, 1647
GOTERM_BP_FAT	GO:0010942~positive regulation of cell death	36	7.08661	1.94663	0.000229196	0.00490348	460	775	19277	0.773476	0.00532162	5580, 2191, 4035, 3164, 57580, 6609, 10018, 1852, 3135, 4488, 712, 10891, 835, 857, 3778, 3635, 5371, 7133, 7078, 7474, 112399, 2045, 338442, 6280, 1490, 9770, 2896, 664, 3248, 51330, 23097, 5743, 1848, 6659, 5924, 1647
Annotation Cluster 31	Enrichment Score: 4.19
GOTERM_BP_FAT	GO:0042592~homeostatic process	82	16.1417	1.74345	6.71659e-07	4.45459e-05	460	1971	19277	0.00434156	4.83445e-05	8013, 4130, 1066, 23243, 2273, 30061, 2030, 55240, 79572, 57864, 10018, 1579, 60675, 115, 358, 10891, 5732, 64072, 3635, 4846, 5076, 11151, 7852, 5950, 338442, 6280, 481, 116285, 3925, 4938, 2950, 920, 6513, 5743, 1946, 8792, 8111, 7466, 8359, 4035, 123041, 1436, 1435, 26056, 972, 335, 389015, 56477, 857, 858, 254428, 3778, 3933, 50617, 6263, 5371, 7474, 25937, 7477, 9854, 164656, 162514, 3398, 2…
GOTERM_BP_FAT	GO:0048878~chemical homeostasis	60	11.811	1.9552	9.44834e-07	5.87921e-05	460	1286	19277	0.00610195	6.38055e-05	1066, 2273, 30061, 2030, 55240, 79572, 1579, 60675, 115, 358, 10891, 5732, 64072, 5076, 11151, 7852, 5950, 6280, 481, 116285, 3925, 4938, 2950, 920, 8111, 7466, 4035, 123041, 26056, 335, 389015, 56477, 857, 858, 254428, 3778, 50617, 6263, 5371, 7474, 7477, 9854, 164656, 162514, 2185, 2537, 1645, 51196, 664, 2896, 3708, 23075, 2257, 6337, 4830, 51554, 80010, 6659, 2859, 1604
GOTERM_BP_FAT	GO:0055082~cellular chemical homeostasis	44	8.66142	2.11213	5.61739e-06	0.000259924	460	873	19277	0.0357354	0.000282089	8111, 7466, 4035, 30061, 2030, 123041, 79572, 26056, 60675, 389015, 358, 56477, 10891, 5732, 857, 858, 64072, 254428, 3778, 6263, 50617, 5371, 5076, 7474, 11151, 9854, 162514, 164656, 7852, 2185, 6280, 481, 51196, 2896, 664, 3708, 23075, 920, 6337, 4830, 51554, 6659, 2859, 1604
GOTERM_BP_FAT	GO:0019725~cellular homeostasis	46	9.05512	1.91051	4.06195e-05	0.00137611	460	1009	19277	0.231364	0.00149346	4130, 8111, 7466, 4035, 30061, 2030, 123041, 79572, 26056, 60675, 389015, 358, 56477, 10891, 5732, 857, 858, 64072, 254428, 3778, 4846, 6263, 50617, 5371, 5076, 7474, 11151, 9854, 162514, 164656, 7852, 2185, 6280, 481, 51196, 2896, 664, 3708, 23075, 920, 6337, 4830, 51554, 6659, 2859, 1604
GOTERM_BP_FAT	GO:0055065~metal ion homeostasis	35	6.88976	2.12262	5.691e-05	0.00175086	460	691	19277	0.308349	0.00190016	7466, 4035, 30061, 55240, 123041, 79572, 1579, 60675, 389015, 56477, 5732, 857, 858, 64072, 254428, 3778, 6263, 5371, 7474, 11151, 162514, 164656, 7852, 2185, 6280, 481, 51196, 664, 3708, 23075, 920, 6337, 51554, 2859, 1604
GOTERM_BP_FAT	GO:0050801~ion homeostasis	41	8.07087	1.97491	5.71984e-05	0.00175086	460	870	19277	0.30964	0.00190016	7466, 4035, 2273, 30061, 55240, 123041, 79572, 1579, 60675, 335, 389015, 56477, 5732, 857, 858, 64072, 254428, 3778, 6263, 50617, 5371, 7474, 11151, 162514, 164656, 7852, 2185, 6280, 481, 2537, 51196, 2896, 664, 3708, 2257, 23075, 920, 6337, 51554, 2859, 1604
GOTERM_BP_FAT	GO:0030003~cellular cation homeostasis	35	6.88976	2.1104	6.39059e-05	0.00186075	460	695	19277	0.338996	0.00201943	7466, 4035, 30061, 123041, 79572, 60675, 389015, 56477, 5732, 857, 858, 64072, 254428, 3778, 6263, 50617, 5371, 7474, 11151, 162514, 164656, 7852, 2185, 6280, 481, 51196, 2896, 664, 3708, 23075, 920, 6337, 51554, 2859, 1604
GOTERM_BP_FAT	GO:0006875~cellular metal ion homeostasis	32	6.29921	2.19119	7.05858e-05	0.00199681	460	612	19277	0.366991	0.00216708	7466, 4035, 30061, 123041, 79572, 60675, 56477, 5732, 857, 858, 64072, 254428, 3778, 6263, 5371, 7474, 11151, 162514, 164656, 7852, 2185, 6280, 481, 51196, 664, 3708, 23075, 920, 6337, 51554, 2859, 1604
GOTERM_BP_FAT	GO:0072503~cellular divalent inorganic cation homeostasis	28	5.51181	2.30981	9.44246e-05	0.00250499	460	508	19277	0.457578	0.0027186	7466, 4035, 123041, 79572, 60675, 56477, 5732, 857, 858, 64072, 254428, 6263, 5371, 7474, 11151, 162514, 7852, 2185, 6280, 481, 51196, 664, 3708, 23075, 920, 51554, 2859, 1604
GOTERM_BP_FAT	GO:0006873~cellular ion homeostasis	35	6.88976	2.06291	9.90252e-05	0.00259246	460	711	19277	0.473507	0.00281353	7466, 4035, 30061, 123041, 79572, 60675, 389015, 56477, 5732, 857, 858, 64072, 254428, 3778, 6263, 50617, 5371, 7474, 11151, 162514, 164656, 7852, 2185, 6280, 481, 51196, 2896, 664, 3708, 23075, 920, 6337, 51554, 2859, 1604
GOTERM_BP_FAT	GO:0055080~cation homeostasis	37	7.28346	1.99555	0.000115915	0.00288291	460	777	19277	0.528078	0.00312875	7466, 4035, 30061, 55240, 123041, 79572, 1579, 60675, 389015, 56477, 5732, 857, 858, 64072, 254428, 3778, 6263, 50617, 5371, 7474, 11151, 162514, 164656, 7852, 2185, 6280, 481, 51196, 2896, 664, 3708, 23075, 920, 6337, 51554, 2859, 1604
GOTERM_BP_FAT	GO:0098771~inorganic ion homeostasis	37	7.28346	1.96769	0.000152134	0.00358928	460	788	19277	0.626785	0.00389535	7466, 4035, 30061, 55240, 123041, 79572, 1579, 60675, 389015, 56477, 5732, 857, 858, 64072, 254428, 3778, 6263, 50617, 5371, 7474, 11151, 162514, 164656, 7852, 2185, 6280, 481, 51196, 2896, 664, 3708, 23075, 920, 6337, 51554, 2859, 1604
GOTERM_BP_FAT	GO:0006874~cellular calcium ion homeostasis	26	5.11811	2.30841	0.000179922	0.00405265	460	472	19277	0.688276	0.00439824	7466, 4035, 123041, 79572, 60675, 56477, 5732, 857, 858, 64072, 6263, 5371, 7474, 11151, 162514, 7852, 2185, 481, 51196, 664, 3708, 23075, 920, 51554, 2859, 1604
GOTERM_BP_FAT	GO:0072507~divalent inorganic cation homeostasis	28	5.51181	2.20561	0.000201493	0.00445449	460	532	19277	0.728937	0.00483435	7466, 4035, 123041, 79572, 60675, 56477, 5732, 857, 858, 64072, 254428, 6263, 5371, 7474, 11151, 162514, 7852, 2185, 6280, 481, 51196, 664, 3708, 23075, 920, 51554, 2859, 1604
GOTERM_BP_FAT	GO:0055074~calcium ion homeostasis	26	5.11811	2.24191	0.000277652	0.00577458	460	486	19277	0.834516	0.006267	7466, 4035, 123041, 79572, 60675, 56477, 5732, 857, 858, 64072, 6263, 5371, 7474, 11151, 162514, 7852, 2185, 481, 51196, 664, 3708, 23075, 920, 51554, 2859, 1604
GOTERM_BP_FAT	GO:0051480~regulation of cytosolic calcium ion concentration	21	4.13386	2.37207	0.000616583	0.0108887	460	371	19277	0.981601	0.0118172	6263, 7474, 11151, 4035, 162514, 7852, 2185, 123041, 51196, 3708, 60675, 23075, 920, 56477, 51554, 5732, 857, 858, 64072, 2859, 1604
GOTERM_BP_FAT	GO:0007204~positive regulation of cytosolic calcium ion concentration	18	3.54331	2.23833	0.00311235	0.0389468	460	337	19277	1	0.0422679	6263, 11151, 4035, 162514, 7852, 2185, 123041, 51196, 3708, 60675, 23075, 920, 56477, 51554, 5732, 857, 2859, 1604
Annotation Cluster 32	Enrichment Score: 4.07
GOTERM_BP_FAT	GO:0023056~positive regulation of signaling	77	15.1575	1.6413	1.46501e-05	0.00060308	460	1966	19277	0.09054	0.000654507	5580, 3280, 23529, 8654, 26038, 116844, 9021, 57864, 10018, 1852, 60675, 1497, 4488, 10253, 835, 51768, 4846, 7297, 9679, 7852, 5950, 338442, 6280, 9231, 54567, 51330, 920, 5743, 5865, 51339, 7187, 8792, 8111, 4035, 4311, 2254, 23189, 2252, 27065, 1436, 1435, 1950, 246176, 972, 56034, 335, 1113, 857, 858, 3976, 5371, 11170, 7078, 7474, 50937, 7477, 9854, 2022, 2185, 1491, 9770, 1490, 2182, 22941,…
GOTERM_BP_FAT	GO:0010647~positive regulation of cell communication	76	14.9606	1.62578	2.30469e-05	0.000849321	460	1959	19277	0.138689	0.000921746	5580, 3280, 23529, 8654, 26038, 116844, 9021, 57864, 10018, 1852, 60675, 1497, 4488, 10253, 835, 51768, 4846, 7297, 9679, 7852, 5950, 338442, 6280, 9231, 54567, 51330, 920, 5743, 5865, 51339, 7187, 8792, 8111, 4035, 4311, 2254, 23189, 2252, 1436, 1435, 1950, 246176, 972, 56034, 335, 1113, 857, 858, 3976, 5371, 11170, 7078, 7474, 50937, 7477, 9854, 2022, 2185, 1491, 9770, 1490, 2182, 22941, 51196,…
GOTERM_BP_FAT	GO:0048584~positive regulation of response to stimulus	97	19.0945	1.51225	2.31931e-05	0.000849321	460	2688	19277	0.139504	0.000921746	8013, 8654, 26038, 57864, 10018, 3117, 1852, 10253, 81570, 3635, 4846, 7297, 6484, 4584, 7852, 9231, 920, 7187, 8792, 4192, 246176, 56034, 1113, 3135, 7474, 7078, 4363, 7477, 2185, 1491, 9770, 1490, 664, 84451, 5447, 7867, 5603, 6659, 2859, 1647, 5580, 3280, 23529, 116844, 9021, 644150, 84525, 60675, 1497, 4488, 712, 713, 835, 714, 53905, 9679, 64005, 6280, 727897, 4938, 54567, 23097, 51330, 3566…
GOTERM_BP_FAT	GO:0009967~positive regulation of signal transduction	65	12.7953	1.53634	0.000511661	0.00936841	460	1773	19277	0.96368	0.0101673	5580, 3280, 23529, 8654, 26038, 116844, 9021, 57864, 10018, 1852, 60675, 1497, 4488, 10253, 835, 4846, 7297, 9679, 7852, 6280, 9231, 54567, 51330, 920, 51339, 7187, 8792, 4035, 2254, 23189, 2252, 1436, 1435, 1950, 246176, 972, 56034, 335, 1113, 857, 858, 3976, 5371, 7078, 7474, 50937, 7477, 2022, 2185, 1491, 9770, 1490, 22941, 51196, 664, 2651, 84451, 5447, 4435, 7867, 1848, 6659, 2859, 55959, 16…
GOTERM_BP_FAT	GO:1902533~positive regulation of intracellular signal transduction	46	9.05512	1.6406	0.00115306	0.0179235	460	1175	19277	0.999432	0.0194519	3280, 7187, 8792, 23529, 4035, 8654, 2254, 26038, 2252, 9021, 57864, 1436, 10018, 1435, 1852, 972, 1950, 56034, 60675, 335, 1497, 10253, 857, 858, 3976, 7297, 5371, 7474, 50937, 7477, 7852, 2022, 2185, 1491, 6280, 9231, 1490, 9770, 51196, 920, 2651, 84451, 7867, 1848, 2859, 1647
Annotation Cluster 33	Enrichment Score: 3.93
GOTERM_BP_FAT	GO:0006793~phosphorus metabolic process	131	25.7874	1.5412	1.23221e-07	1.12199e-05	460	3562	19277	0.000797906	1.21767e-05	8654, 1852, 55326, 994, 115, 10253, 10891, 7436, 3635, 3636, 4846, 7297, 641371, 7852, 2045, 481, 4739, 2950, 920, 5789, 7187, 8792, 8831, 5169, 84618, 2051, 2050, 122622, 56034, 10076, 54898, 7474, 7078, 9651, 5330, 7477, 2185, 2580, 64748, 9770, 1490, 2182, 55512, 23031, 55753, 8835, 84451, 7867, 5603, 1647, 5580, 3280, 6793, 5187, 8573, 23529, 8611, 1263, 3560, 9021, 272, 2192, 84803, 27163, 6…
GOTERM_BP_FAT	GO:0023014~signal transduction by protein phosphorylation	51	10.0394	2.161	4.30343e-07	3.058e-05	460	989	19277	0.00278388	3.31877e-05	5580, 5187, 8654, 3560, 2192, 1852, 60675, 10253, 7852, 2045, 64926, 2950, 920, 58489, 53358, 51339, 7187, 8792, 8831, 4155, 4035, 2254, 2252, 6609, 1436, 10318, 1950, 972, 56034, 857, 5997, 858, 3976, 8000, 7078, 7474, 50937, 7477, 2185, 9770, 1490, 51196, 2257, 2651, 84451, 7867, 1848, 5603, 5924, 1846, 1647
GOTERM_BP_FAT	GO:0000165~MAPK cascade	51	10.0394	2.161	4.30343e-07	3.058e-05	460	989	19277	0.00278388	3.31877e-05	5580, 5187, 8654, 3560, 2192, 1852, 60675, 10253, 7852, 2045, 64926, 2950, 920, 58489, 53358, 51339, 7187, 8792, 8831, 4155, 4035, 2254, 2252, 6609, 1436, 10318, 1950, 972, 56034, 857, 5997, 858, 3976, 8000, 7078, 7474, 50937, 7477, 2185, 9770, 1490, 51196, 2257, 2651, 84451, 7867, 1848, 5603, 5924, 1846, 1647
GOTERM_BP_FAT	GO:0006468~protein phosphorylation	86	16.9291	1.72852	4.72323e-07	3.24057e-05	460	2085	19277	0.00305503	3.5169e-05	5580, 3280, 6793, 5187, 23529, 8573, 8654, 1263, 3560, 9021, 2192, 1852, 994, 60675, 115, 10891, 10253, 7436, 2869, 7297, 4261, 7852, 2045, 23531, 64926, 23139, 4739, 2950, 23097, 920, 58489, 5743, 53358, 51339, 7804, 1946, 7187, 9201, 8792, 7026, 8831, 4155, 4035, 2254, 1163, 2252, 2051, 2050, 6609, 1436, 1435, 10318, 1950, 972, 56034, 857, 5997, 858, 3976, 5371, 8000, 7078, 7474, 25937, 50937, …
GOTERM_BP_FAT	GO:0006796~phosphate-containing compound metabolic process	125	24.6063	1.51265	7.73679e-07	4.96569e-05	460	3463	19277	0.00499936	5.38913e-05	8654, 1852, 55326, 994, 115, 10253, 10891, 7436, 3635, 3636, 4846, 7297, 7852, 2045, 481, 4739, 2950, 920, 5789, 7187, 8792, 8831, 5169, 84618, 2051, 2050, 122622, 56034, 10076, 7474, 7078, 9651, 5330, 7477, 2185, 2580, 64748, 9770, 1490, 55512, 23031, 55753, 8835, 84451, 7867, 5603, 1647, 5580, 3280, 6793, 5187, 8573, 23529, 8611, 1263, 3560, 9021, 272, 2192, 84803, 27163, 60675, 1497, 5214, 286…
GOTERM_BP_FAT	GO:0043408~regulation of MAPK cascade	42	8.26772	2.27106	1.61128e-06	8.9053e-05	460	775	19277	0.0103836	9.66469e-05	5580, 7187, 8792, 5187, 8831, 4035, 8654, 2254, 2192, 6609, 1436, 10318, 1852, 972, 1950, 56034, 60675, 10253, 857, 5997, 858, 3976, 8000, 7078, 7474, 50937, 7477, 7852, 2045, 2185, 1490, 9770, 51196, 2950, 920, 2651, 84451, 7867, 51339, 1848, 1846, 1647
GOTERM_BP_FAT	GO:0016310~phosphorylation	96	18.8976	1.59328	3.06739e-06	0.000157838	460	2525	19277	0.0196745	0.000171298	5580, 3280, 6793, 5187, 23529, 8573, 8654, 1263, 3560, 9021, 2192, 1852, 994, 60675, 115, 10891, 10253, 5214, 7436, 2869, 548596, 7297, 4261, 7852, 2045, 23531, 64926, 23139, 4739, 2950, 23097, 920, 58489, 5743, 53358, 51339, 7804, 1946, 7187, 9201, 8792, 7026, 8831, 4155, 4035, 2254, 1163, 2252, 23225, 2051, 2050, 6609, 1436, 1435, 10318, 1950, 972, 56034, 335, 857, 5997, 858, 3976, 5371, 8000, …
GOTERM_BP_FAT	GO:0001932~regulation of protein phosphorylation	65	12.7953	1.78034	6.79986e-06	0.000309835	460	1530	19277	0.0430936	0.000336256	5580, 3280, 5187, 23529, 8654, 9021, 2192, 1852, 994, 60675, 115, 10891, 10253, 7436, 7852, 2045, 23531, 4739, 2950, 920, 5743, 51339, 7804, 1946, 7187, 8792, 7026, 8831, 4035, 2254, 1163, 2252, 6609, 1436, 1435, 10318, 1950, 972, 56034, 335, 857, 5997, 858, 3976, 5371, 8000, 7078, 7474, 25937, 50937, 7477, 2022, 2185, 9770, 1490, 51196, 55512, 104, 2651, 84451, 7867, 1848, 1846, 199731, 1647
GOTERM_BP_FAT	GO:0042325~regulation of phosphorylation	69	13.5827	1.69692	1.60727e-05	0.000649678	460	1704	19277	0.0988827	0.000705079	5580, 3280, 5187, 23529, 8654, 9021, 2192, 1852, 994, 60675, 115, 10891, 10253, 7436, 7852, 2045, 23531, 4739, 2950, 920, 5743, 51339, 7804, 1946, 7187, 8792, 7026, 8831, 4035, 2254, 1163, 2252, 23225, 2051, 2050, 6609, 1436, 1435, 10318, 1950, 972, 56034, 335, 857, 5997, 858, 3976, 5371, 8000, 7078, 7474, 25937, 50937, 7477, 2022, 2185, 9770, 1490, 51196, 55512, 104, 2651, 8835, 84451, 7867, 184…
GOTERM_BP_FAT	GO:0043405~regulation of MAP kinase activity	23	4.52756	2.87716	1.91906e-05	0.000743824	460	335	19277	0.116901	0.000807252	5580, 8792, 7474, 7477, 7852, 8654, 2185, 6609, 1852, 51196, 56034, 972, 1950, 60675, 2950, 10253, 84451, 5997, 857, 7867, 1848, 1846, 1647
GOTERM_BP_FAT	GO:0043549~regulation of kinase activity	43	8.46457	1.98456	3.18958e-05	0.00111337	460	908	19277	0.186675	0.00120831	5580, 8792, 7026, 8654, 1163, 9021, 2051, 2050, 6609, 1436, 1435, 1852, 972, 1950, 56034, 994, 60675, 115, 10253, 7436, 857, 5997, 25937, 7474, 7477, 7852, 2045, 23531, 2185, 9770, 4739, 51196, 2950, 104, 920, 8835, 84451, 7867, 1848, 7804, 1946, 1846, 1647
GOTERM_BP_FAT	GO:0033674~positive regulation of kinase activity	33	6.49606	2.23411	3.75312e-05	0.00128013	460	619	19277	0.215832	0.0013893	5580, 8792, 8654, 1163, 2051, 2050, 1436, 1435, 1852, 972, 1950, 56034, 994, 60675, 115, 10253, 7436, 7474, 7477, 7852, 2045, 23531, 2185, 9770, 4739, 51196, 920, 84451, 7867, 1848, 7804, 1946, 1647
GOTERM_BP_FAT	GO:0045860~positive regulation of protein kinase activity	30	5.90551	2.30256	5.32766e-05	0.00167711	460	546	19277	0.291875	0.00182012	5580, 8792, 8654, 1163, 1436, 1435, 1852, 972, 1950, 56034, 994, 60675, 115, 10253, 7436, 7474, 7477, 7852, 23531, 2185, 9770, 4739, 51196, 920, 84451, 7867, 1848, 7804, 1946, 1647
GOTERM_BP_FAT	GO:0031401~positive regulation of protein modification process	55	10.8268	1.73428	8.31476e-05	0.00229772	460	1329	19277	0.416466	0.00249366	5580, 3280, 23529, 8654, 9021, 1852, 994, 60675, 115, 10891, 10253, 7436, 7852, 2045, 23531, 4739, 920, 5743, 7804, 1946, 7187, 8792, 7466, 4035, 2254, 1163, 2252, 6609, 1436, 26051, 1435, 10318, 1950, 972, 56034, 857, 858, 3976, 5371, 11170, 7474, 50937, 7477, 2022, 2185, 9770, 1490, 51196, 57697, 2651, 84451, 7867, 1848, 6659, 1647
GOTERM_BP_FAT	GO:0032270~positive regulation of cellular protein metabolic process	67	13.189	1.6211	8.92982e-05	0.00240573	460	1732	19277	0.439261	0.00261088	5580, 3280, 23529, 64115, 8654, 1263, 9021, 2192, 10018, 1852, 994, 60675, 115, 10891, 10253, 7436, 835, 7133, 112399, 7852, 2045, 23531, 6280, 4739, 920, 5743, 51339, 7804, 1946, 7187, 8792, 7466, 5045, 4155, 4035, 2254, 1163, 2252, 6609, 1436, 26051, 1435, 10318, 1950, 972, 56034, 857, 858, 3976, 5371, 11170, 7474, 50937, 7477, 2022, 2185, 9770, 1490, 51196, 2896, 57697, 2651, 84451, 7867, 1848…
GOTERM_BP_FAT	GO:0045859~regulation of protein kinase activity	38	7.48031	1.99555	8.94744e-05	0.00240573	460	798	19277	0.439901	0.00261088	5580, 8792, 7026, 8654, 1163, 6609, 1436, 1435, 1852, 972, 1950, 56034, 994, 60675, 115, 10253, 7436, 857, 5997, 25937, 7474, 7477, 7852, 23531, 2185, 9770, 4739, 51196, 2950, 104, 920, 84451, 7867, 1848, 7804, 1946, 1846, 1647
GOTERM_BP_FAT	GO:0045937~positive regulation of phosphate metabolic process	52	10.2362	1.75031	0.000108048	0.00274441	460	1245	19277	0.503401	0.00297844	5580, 3280, 23529, 8654, 9021, 1852, 994, 60675, 115, 10891, 10253, 7436, 4846, 7852, 2045, 23531, 4739, 920, 5743, 7804, 1946, 7187, 8792, 4035, 2254, 1163, 2252, 2051, 2050, 6609, 1436, 26051, 1435, 1950, 972, 56034, 857, 858, 3976, 7474, 50937, 7477, 2022, 2185, 9770, 1490, 51196, 2651, 84451, 7867, 1848, 1647
GOTERM_BP_FAT	GO:0010562~positive regulation of phosphorus metabolic process	52	10.2362	1.75031	0.000108048	0.00274441	460	1245	19277	0.503401	0.00297844	5580, 3280, 23529, 8654, 9021, 1852, 994, 60675, 115, 10891, 10253, 7436, 4846, 7852, 2045, 23531, 4739, 920, 5743, 7804, 1946, 7187, 8792, 4035, 2254, 1163, 2252, 2051, 2050, 6609, 1436, 26051, 1435, 1950, 972, 56034, 857, 858, 3976, 7474, 50937, 7477, 2022, 2185, 9770, 1490, 51196, 2651, 84451, 7867, 1848, 1647
GOTERM_BP_FAT	GO:0019220~regulation of phosphate metabolic process	72	14.1732	1.57231	0.000115089	0.00287432	460	1919	19277	0.525544	0.00311943	5580, 3280, 5187, 23529, 8654, 9021, 2192, 1852, 994, 60675, 115, 10891, 10253, 7436, 4846, 7852, 2045, 23531, 4739, 2950, 920, 5743, 51339, 7804, 1946, 7187, 8792, 7026, 8831, 4035, 2254, 1163, 2252, 23225, 2051, 2050, 6609, 1436, 26051, 1435, 10318, 1950, 972, 56034, 335, 857, 5997, 858, 3976, 5371, 8000, 7078, 7474, 25937, 50937, 7477, 2022, 2185, 9770, 1490, 51196, 23075, 55512, 104, 2651, 88…
GOTERM_BP_FAT	GO:0051174~regulation of phosphorus metabolic process	72	14.1732	1.56497	0.000133365	0.00321422	460	1928	19277	0.578526	0.00348831	5580, 3280, 5187, 23529, 8654, 9021, 2192, 1852, 994, 60675, 115, 10891, 10253, 7436, 4846, 7852, 2045, 23531, 4739, 2950, 920, 5743, 51339, 7804, 1946, 7187, 8792, 7026, 8831, 4035, 2254, 1163, 2252, 23225, 2051, 2050, 6609, 1436, 26051, 1435, 10318, 1950, 972, 56034, 335, 857, 5997, 858, 3976, 5371, 8000, 7078, 7474, 25937, 50937, 7477, 2022, 2185, 9770, 1490, 51196, 23075, 55512, 104, 2651, 88…
GOTERM_BP_FAT	GO:0001934~positive regulation of protein phosphorylation	46	9.05512	1.80835	0.000143212	0.00340571	460	1066	19277	0.604575	0.00369613	5580, 3280, 7187, 8792, 23529, 4035, 8654, 2254, 1163, 2252, 9021, 1436, 1435, 1852, 972, 1950, 56034, 994, 60675, 115, 10253, 7436, 857, 858, 3976, 7474, 50937, 7477, 7852, 2045, 2022, 23531, 2185, 1490, 9770, 4739, 51196, 920, 2651, 84451, 5743, 7867, 1848, 7804, 1946, 1647
GOTERM_BP_FAT	GO:0042327~positive regulation of phosphorylation	48	9.44882	1.76294	0.000179244	0.00405265	460	1141	19277	0.686905	0.00439824	5580, 3280, 7187, 8792, 23529, 4035, 8654, 2254, 1163, 2252, 9021, 2051, 2050, 1436, 1435, 1852, 972, 1950, 56034, 994, 60675, 115, 10253, 7436, 857, 858, 3976, 7474, 50937, 7477, 7852, 2045, 2022, 23531, 2185, 1490, 9770, 4739, 51196, 920, 2651, 84451, 5743, 7867, 1848, 7804, 1946, 1647
GOTERM_BP_FAT	GO:0031399~regulation of protein modification process	72	14.1732	1.54178	0.00020901	0.0045699	460	1957	19277	0.741823	0.00495959	5580, 3280, 5187, 23529, 8654, 9021, 2192, 1852, 994, 60675, 115, 10891, 10253, 7436, 7852, 2045, 23531, 4739, 2950, 84875, 920, 5743, 51339, 7804, 1946, 7187, 8792, 7466, 7026, 8831, 4035, 2254, 1163, 2252, 6609, 1436, 26051, 1435, 10318, 1950, 972, 56034, 335, 857, 5997, 858, 3976, 5371, 8000, 11170, 7078, 7474, 25937, 50937, 7477, 2022, 2185, 9770, 1490, 51196, 23075, 55512, 104, 57697, 2651, …
GOTERM_BP_FAT	GO:0051338~regulation of transferase activity	44	8.66142	1.77981	0.000290951	0.00603016	460	1036	19277	0.848179	0.00654437	5580, 8792, 7026, 8654, 1163, 9021, 2051, 2050, 6609, 1436, 1435, 1852, 972, 1950, 56034, 994, 60675, 115, 10253, 7436, 857, 5997, 5371, 25937, 7474, 7477, 7852, 2045, 23531, 2185, 9770, 4739, 51196, 2950, 104, 920, 8835, 84451, 7867, 1848, 7804, 1946, 1846, 1647
GOTERM_BP_FAT	GO:0051347~positive regulation of transferase activity	33	6.49606	1.96437	0.000382209	0.00745557	460	704	19277	0.915957	0.00809134	5580, 8792, 8654, 1163, 2051, 2050, 1436, 1435, 1852, 972, 1950, 56034, 994, 60675, 115, 10253, 7436, 7474, 7477, 7852, 2045, 23531, 2185, 9770, 4739, 51196, 920, 84451, 7867, 1848, 7804, 1946, 1647
GOTERM_BP_FAT	GO:0051247~positive regulation of protein metabolic process	67	13.189	1.53933	0.000383591	0.00745817	460	1824	19277	0.916706	0.00809415	5580, 3280, 23529, 64115, 8654, 1263, 9021, 2192, 10018, 1852, 994, 60675, 115, 10891, 10253, 7436, 835, 7133, 112399, 7852, 2045, 23531, 6280, 4739, 920, 5743, 51339, 7804, 1946, 7187, 8792, 7466, 5045, 4155, 4035, 2254, 1163, 2252, 6609, 1436, 26051, 1435, 10318, 1950, 972, 56034, 857, 858, 3976, 5371, 11170, 7474, 50937, 7477, 2022, 2185, 9770, 1490, 51196, 2896, 57697, 2651, 84451, 7867, 1848…
GOTERM_BP_FAT	GO:0043410~positive regulation of MAPK cascade	28	5.51181	2.08047	0.000492921	0.00912857	460	564	19277	0.95899	0.009907	7187, 8792, 4035, 8654, 2254, 1436, 1852, 972, 1950, 56034, 60675, 10253, 858, 3976, 7474, 50937, 7477, 7852, 2185, 1490, 9770, 51196, 920, 2651, 84451, 7867, 1848, 1647
GOTERM_BP_FAT	GO:0071900~regulation of protein serine/threonine kinase activity	26	5.11811	2.04806	0.00104421	0.0167102	460	532	19277	0.99885	0.0181351	5580, 8792, 7026, 8654, 1163, 6609, 1436, 1852, 972, 1950, 56034, 60675, 10253, 857, 5997, 7474, 7477, 7852, 2185, 51196, 2950, 84451, 7867, 1848, 1846, 1647
GOTERM_BP_FAT	GO:1902533~positive regulation of intracellular signal transduction	46	9.05512	1.6406	0.00115306	0.0179235	460	1175	19277	0.999432	0.0194519	3280, 7187, 8792, 23529, 4035, 8654, 2254, 26038, 2252, 9021, 57864, 1436, 10018, 1435, 1852, 972, 1950, 56034, 60675, 335, 1497, 10253, 857, 858, 3976, 7297, 5371, 7474, 50937, 7477, 7852, 2022, 2185, 1491, 6280, 9231, 1490, 9770, 51196, 920, 2651, 84451, 7867, 1848, 2859, 1647
GOTERM_BP_FAT	GO:0071902~positive regulation of protein serine/threonine kinase activity	19	3.74016	2.36268	0.00127461	0.0194086	460	337	19277	0.999742	0.0210636	8792, 7474, 7477, 7852, 8654, 1163, 2185, 1436, 1852, 51196, 56034, 972, 1950, 60675, 10253, 84451, 7867, 1848, 1647
GOTERM_BP_FAT	GO:0006464~cellular protein modification process	134	26.378	1.27277	0.00128957	0.0194381	460	4412	19277	0.999766	0.0210956	5265, 114907, 5266, 8654, 26038, 1462, 2153, 3484, 1852, 994, 115, 10253, 10891, 7436, 5931, 3912, 7297, 6484, 4584, 112399, 7852, 2045, 4739, 2950, 920, 5789, 7187, 8792, 7466, 8831, 28, 2051, 54492, 2050, 55062, 63917, 56034, 10076, 7076, 7474, 11170, 7078, 7477, 2185, 2580, 90293, 1491, 9770, 1490, 55512, 23031, 8835, 84451, 5447, 7867, 5603, 6659, 1647, 5580, 3280, 6793, 8693, 5187, 8573, 547…
GOTERM_BP_FAT	GO:0036211~protein modification process	134	26.378	1.27277	0.00128957	0.0194381	460	4412	19277	0.999766	0.0210956	5265, 114907, 5266, 8654, 26038, 1462, 2153, 3484, 1852, 994, 115, 10253, 10891, 7436, 5931, 3912, 7297, 6484, 4584, 112399, 7852, 2045, 4739, 2950, 920, 5789, 7187, 8792, 7466, 8831, 28, 2051, 54492, 2050, 55062, 63917, 56034, 10076, 7076, 7474, 11170, 7078, 7477, 2185, 2580, 90293, 1491, 9770, 1490, 55512, 23031, 8835, 84451, 5447, 7867, 5603, 6659, 1647, 5580, 3280, 6793, 8693, 5187, 8573, 547…
GOTERM_BP_FAT	GO:0043406~positive regulation of MAP kinase activity	15	2.95276	2.7212	0.00133831	0.020021	460	231	19277	0.999829	0.0217282	8792, 7474, 7477, 7852, 8654, 2185, 1852, 51196, 56034, 972, 1950, 60675, 84451, 7867, 1848
GOTERM_BP_FAT	GO:0031325~positive regulation of cellular metabolic process	112	22.0472	1.29799	0.00204401	0.0276033	460	3616	19277	0.999998	0.0299572	8013, 6594, 8654, 10018, 1852, 994, 115, 10253, 10891, 7436, 4846, 112399, 7852, 2045, 4739, 2950, 920, 7187, 8792, 7466, 5045, 2051, 2050, 4192, 55062, 27065, 51141, 59269, 56034, 9915, 7474, 11170, 7477, 3398, 2185, 9770, 1490, 1645, 664, 55512, 306, 84451, 5447, 7867, 6659, 1647, 5580, 3280, 5187, 8573, 23529, 91975, 64115, 1263, 3164, 30061, 9021, 2192, 4929, 60675, 835, 4261, 5076, 80709, 59…
GOTERM_BP_FAT	GO:0000187~activation of MAPK activity	11	2.16535	3.03271	0.00353259	0.0424266	460	152	19277	1	0.0460445	7474, 1852, 51196, 7477, 972, 1950, 60675, 7852, 84451, 7867, 1848
GOTERM_BP_FAT	GO:0051246~regulation of protein metabolic process	110	21.6535	1.26675	0.00494786	0.0552034	460	3639	19277	1	0.0599108	5265, 5266, 8654, 1066, 4848, 10018, 1852, 994, 115, 358, 10253, 10891, 7436, 84164, 112399, 7852, 2045, 4739, 2950, 920, 7187, 8792, 7980, 7466, 8831, 5045, 56034, 3933, 7076, 7474, 11170, 7078, 7477, 2185, 9770, 1490, 1522, 55512, 84451, 5447, 7867, 6659, 1647, 5580, 3280, 4130, 5187, 23529, 64115, 1263, 3164, 9021, 2192, 60675, 712, 713, 835, 714, 5076, 7133, 23531, 84909, 6280, 653145, 84875,…
GOTERM_BP_FAT	GO:0032268~regulation of cellular protein metabolic process	103	20.2756	1.28082	0.00501079	0.0558011	460	3370	19277	1	0.0605595	5265, 5266, 8654, 4848, 10018, 1852, 994, 115, 358, 10253, 10891, 7436, 84164, 112399, 7852, 2045, 4739, 2950, 920, 7187, 8792, 7980, 7466, 8831, 5045, 56034, 3933, 7076, 7474, 11170, 7078, 7477, 2185, 9770, 1490, 1522, 55512, 84451, 5447, 7867, 6659, 1647, 5580, 3280, 4130, 5187, 23529, 64115, 1263, 3164, 9021, 2192, 60675, 835, 5076, 7133, 23531, 6280, 653145, 84875, 5743, 7804, 51339, 1946, 70…
GOTERM_BP_FAT	GO:0032147~activation of protein kinase activity	17	3.34646	2.13297	0.00656697	0.0692548	460	334	19277	1	0.0751605	5580, 7474, 7477, 7852, 2185, 1852, 51196, 56034, 972, 1950, 60675, 115, 84451, 7867, 1848, 1946, 1647
GOTERM_BP_FAT	GO:0009893~positive regulation of metabolic process	115	22.6378	1.2316	0.00957686	0.0922004	460	3913	19277	1	0.100063	8013, 6594, 8654, 1066, 10018, 1852, 994, 115, 10253, 10891, 7436, 4846, 112399, 7852, 2045, 4739, 2950, 920, 7187, 8792, 7466, 5045, 2051, 2050, 4192, 123041, 55062, 27065, 51141, 59269, 56034, 9915, 7474, 11170, 7477, 3398, 2185, 9770, 1490, 1645, 664, 55512, 306, 84451, 5447, 7867, 6659, 1647, 5580, 3280, 5187, 8573, 23529, 91975, 64115, 1263, 3164, 30061, 9021, 2192, 4929, 60675, 835, 4261, 5…
GOTERM_BP_FAT	GO:0010604~positive regulation of macromolecule metabolic process	104	20.4724	1.21468	0.020498	0.154665	460	3588	19277	1	0.167854	8013, 6594, 8654, 10018, 1852, 994, 115, 10253, 10891, 7436, 4846, 112399, 7852, 2045, 4739, 920, 7187, 8792, 7466, 5045, 4192, 123041, 27065, 51141, 59269, 56034, 9915, 7474, 11170, 7477, 3398, 2185, 9770, 1490, 306, 84451, 7867, 6659, 1647, 5580, 3280, 5187, 8573, 23529, 91975, 64115, 1263, 3164, 30061, 9021, 2192, 4929, 60675, 835, 4261, 5076, 80709, 5990, 7133, 4783, 5873, 23531, 6280, 2119, …
Annotation Cluster 34	Enrichment Score: 3.7532493715217408
GOTERM_BP_FAT	GO:0040013~negative regulation of locomotion	26	5.11811	2.56974	3.26433e-05	0.00113284	460	424	19277	0.190604	0.00122944	8751, 7026, 90102, 4035, 23189, 64218, 393, 2192, 972, 127435, 56477, 10891, 4345, 10076, 10512, 5371, 7076, 22846, 7474, 2022, 9231, 54567, 2950, 104, 10509, 1647
GOTERM_BP_FAT	GO:0051271~negative regulation of cellular component movement	25	4.92126	2.57411	4.63587e-05	0.00149576	460	407	19277	0.259418	0.0016233	8751, 7026, 90102, 4035, 23189, 64218, 393, 2192, 972, 127435, 56477, 10891, 4345, 10076, 10512, 7076, 22846, 7474, 2022, 9231, 54567, 2950, 104, 10509, 1647
GOTERM_BP_FAT	GO:2000146~negative regulation of cell motility	21	4.13386	2.36569	0.000647002	0.0112923	460	372	19277	0.984894	0.0122552	7076, 8751, 22846, 7026, 90102, 4035, 2022, 23189, 393, 9231, 2192, 54567, 972, 2950, 104, 127435, 56477, 10891, 4345, 10076, 1647
GOTERM_BP_FAT	GO:0030336~negative regulation of cell migration	20	3.93701	2.3477	0.000991224	0.0161216	460	357	19277	0.998378	0.0174963	7076, 8751, 22846, 7026, 90102, 4035, 2022, 23189, 393, 9231, 54567, 972, 2950, 104, 127435, 56477, 10891, 4345, 10076, 1647
Annotation Cluster 35	Enrichment Score: 3.6813300143115373
GOTERM_BP_FAT	GO:0032787~monocarboxylic acid metabolic process	35	6.88976	2.17293	3.54296e-05	0.0012154	460	675	19277	0.205082	0.00131904	8013, 1066, 1462, 79071, 79993, 1579, 51141, 27163, 972, 335, 2686, 10891, 55825, 5214, 54898, 34, 641371, 4363, 9415, 22949, 8884, 3992, 26227, 1592, 5091, 55350, 2182, 116285, 1645, 3248, 2950, 55753, 229, 5743, 5447
GOTERM_BP_FAT	GO:0006631~fatty acid metabolic process	26	5.11811	2.49329	5.33843e-05	0.00167711	460	437	19277	0.292369	0.00182012	8013, 1066, 79071, 79993, 1579, 51141, 27163, 972, 335, 2686, 10891, 55825, 54898, 34, 641371, 4363, 9415, 22949, 3992, 2182, 116285, 1645, 3248, 2950, 5743, 5447
GOTERM_BP_FAT	GO:0043436~oxoacid metabolic process	50	9.84252	1.82361	5.5449e-05	0.0017149	460	1149	19277	0.301771	0.00186113	8013, 1066, 1462, 1579, 27163, 2588, 51363, 435, 1497, 10891, 5214, 1615, 4846, 548596, 641371, 6484, 112399, 1592, 116285, 3248, 2950, 6513, 5743, 79071, 79993, 122622, 51141, 972, 335, 2686, 55825, 54898, 34, 4363, 9415, 22949, 8884, 3992, 23553, 26227, 5091, 1491, 55350, 2182, 1645, 55753, 229, 5447, 10840, 55959
GOTERM_BP_FAT	GO:0033559~unsaturated fatty acid metabolic process	14	2.75591	3.93753	5.91377e-05	0.00177991	460	149	19277	0.318259	0.00193169	4363, 9415, 22949, 3992, 79071, 79993, 1579, 1645, 972, 3248, 2950, 2686, 5743, 54898
GOTERM_BP_FAT	GO:0006082~organic acid metabolic process	50	9.84252	1.79548	8.23638e-05	0.00228665	460	1167	19277	0.413495	0.00248164	8013, 1066, 1462, 1579, 27163, 2588, 51363, 435, 1497, 10891, 5214, 1615, 4846, 548596, 641371, 6484, 112399, 1592, 116285, 3248, 2950, 6513, 5743, 79071, 79993, 122622, 51141, 972, 335, 2686, 55825, 54898, 34, 4363, 9415, 22949, 8884, 3992, 23553, 26227, 5091, 1491, 55350, 2182, 1645, 55753, 229, 5447, 10840, 55959
GOTERM_BP_FAT	GO:0006636~unsaturated fatty acid biosynthetic process	10	1.9685	5.37263	9.68169e-05	0.00254582	460	78	19277	0.46592	0.00276291	79993, 3248, 972, 2950, 9415, 2686, 3992, 79071, 5743, 54898
UP_KW_BIOLOGICAL_PROCESS	KW-0276~Fatty acid metabolism	15	2.95276	3.42777	0.000119508	0.00633394	302	161	11111	0.0127067	0.00639369	34, 641371, 9415, 22949, 3992, 79071, 2182, 79993, 116285, 1579, 27163, 3248, 55825, 5743, 54898
GOTERM_BP_FAT	GO:0006633~fatty acid biosynthetic process	15	2.95276	3.43496	0.00012929	0.00316285	460	183	19277	0.567251	0.00343256	9415, 3992, 79071, 79993, 116285, 1579, 51141, 972, 3248, 2950, 335, 2686, 55825, 5743, 54898
GOTERM_BP_FAT	GO:0019752~carboxylic acid metabolic process	45	8.85827	1.83087	0.000133545	0.00321422	460	1030	19277	0.579016	0.00348831	8013, 1066, 1462, 79071, 79993, 122622, 1579, 51141, 27163, 972, 335, 2686, 1497, 435, 10891, 55825, 5214, 54898, 1615, 4846, 548596, 34, 641371, 4363, 9415, 112399, 22949, 8884, 3992, 26227, 1592, 5091, 1491, 55350, 2182, 116285, 1645, 3248, 2950, 55753, 6513, 229, 5743, 5447, 10840
GOTERM_BP_FAT	GO:0001676~long-chain fatty acid metabolic process	12	2.3622	4.15602	0.000150342	0.00356108	460	121	19277	0.622426	0.00386474	116285, 1579, 641371, 3248, 2950, 9415, 22949, 3992, 79071, 5743, 54898, 2182
GOTERM_BP_FAT	GO:0044283~small molecule biosynthetic process	29	5.70866	2.05981	0.000451045	0.00849653	460	590	19277	0.946203	0.00922106	9563, 1066, 1462, 79071, 79993, 1579, 51141, 972, 335, 51363, 2686, 435, 10891, 55825, 54898, 9415, 3992, 5950, 26227, 2185, 5091, 1491, 116285, 10447, 3248, 2950, 229, 5743, 5447
GOTERM_BP_FAT	GO:0072330~monocarboxylic acid biosynthetic process	16	3.14961	2.62943	0.00123537	0.0189325	460	255	19277	0.999667	0.0205469	9415, 3992, 1462, 79071, 79993, 116285, 1579, 51141, 972, 3248, 2950, 335, 2686, 55825, 5743, 54898
GOTERM_BP_FAT	GO:0046394~carboxylic acid biosynthetic process	19	3.74016	2.32135	0.00154316	0.0222491	460	343	19277	0.999955	0.0241464	9415, 3992, 1462, 79071, 26227, 1491, 79993, 116285, 1579, 51141, 972, 3248, 2950, 335, 2686, 435, 55825, 5743, 54898
GOTERM_BP_FAT	GO:0016053~organic acid biosynthetic process	19	3.74016	2.32135	0.00154316	0.0222491	460	343	19277	0.999955	0.0241464	9415, 3992, 1462, 79071, 26227, 1491, 79993, 116285, 1579, 51141, 972, 3248, 2950, 335, 2686, 435, 55825, 5743, 54898
UP_KW_BIOLOGICAL_PROCESS	KW-0275~Fatty acid biosynthesis	7	1.37795	4.85924	0.00296015	0.104592	302	53	11111	0.271819	0.105579	79993, 9415, 3992, 55825, 79071, 5743, 54898
Annotation Cluster 36	Enrichment Score: 3.599285017301086
GOTERM_BP_FAT	GO:0060485~mesenchyme development	20	3.93701	2.85078	8.71556e-05	0.00237549	460	294	19277	0.431423	0.00257805	3280, 8751, 5076, 80709, 25937, 7474, 8642, 2254, 2022, 64218, 9231, 4192, 359845, 79755, 10509, 2651, 4488, 10253, 4846, 10512
GOTERM_BP_FAT	GO:0048762~mesenchymal cell differentiation	17	3.34646	3.04449	0.000163836	0.00383506	460	234	19277	0.654036	0.00416209	3280, 8751, 5076, 80709, 25937, 7474, 2022, 64218, 9231, 4192, 359845, 79755, 10509, 2651, 4488, 10253, 10512
GOTERM_BP_FAT	GO:0001837~epithelial to mesenchymal transition	12	2.3622	3.28679	0.00111542	0.0175209	460	153	19277	0.999275	0.019015	8751, 25937, 7474, 80709, 79755, 2651, 4488, 10253, 2022, 9231, 4192, 359845
Annotation Cluster 37	Enrichment Score: 3.5847741239528292
GOTERM_BP_FAT	GO:0048144~fibroblast proliferation	11	2.16535	5.29853	4.13073e-05	0.00138519	460	87	19277	0.234782	0.00150331	5371, 7474, 56034, 7477, 972, 2950, 2355, 358, 84875, 197358, 2192
GOTERM_BP_FAT	GO:0048145~regulation of fibroblast proliferation	10	1.9685	4.7621	0.000246048	0.00522656	460	88	19277	0.796908	0.00567225	5371, 7474, 56034, 972, 2950, 2355, 358, 84875, 197358, 2192
GOTERM_BP_FAT	GO:0048146~positive regulation of fibroblast proliferation	7	1.37795	5.43233	0.00173233	0.0246197	460	54	19277	0.999987	0.0267191	5371, 7474, 56034, 972, 2355, 358, 2192
Annotation Cluster 38	Enrichment Score: 3.5762042334026187
GOTERM_BP_FAT	GO:0003013~circulatory system process	32	6.29921	2.32008	2.40828e-05	0.000876525	460	578	19277	0.144449	0.000951269	7026, 3781, 8654, 4311, 1066, 2153, 1579, 84525, 1113, 5732, 5139, 857, 5997, 89797, 3778, 4846, 3291, 6263, 53828, 25937, 7852, 3398, 2022, 84909, 1490, 481, 1522, 2775, 54567, 3708, 2257, 5743
GOTERM_BP_FAT	GO:0008015~blood circulation	31	6.10236	2.28715	4.33004e-05	0.00144391	460	568	19277	0.244599	0.00156704	7026, 3781, 8654, 4311, 1066, 2153, 1579, 84525, 1113, 5732, 5139, 857, 5997, 89797, 3778, 4846, 3291, 6263, 53828, 7852, 3398, 2022, 84909, 1490, 481, 1522, 2775, 54567, 3708, 2257, 5743
GOTERM_BP_FAT	GO:1903522~regulation of blood circulation	15	2.95276	2.01474	0.0179139	0.142002	460	312	19277	1	0.154111	6263, 53828, 3781, 8654, 481, 1490, 84525, 2775, 3708, 1113, 5732, 5743, 5997, 857, 4846
Annotation Cluster 39	Enrichment Score: 3.5040209135213267
GOTERM_BP_FAT	GO:1901214~regulation of neuron death	23	4.52756	2.84322	2.31369e-05	0.000849321	460	339	19277	0.139191	0.000921746	8013, 23529, 7474, 7133, 7466, 11151, 8831, 4035, 112399, 2045, 2185, 4192, 10018, 1435, 1522, 4929, 2896, 1113, 712, 10891, 4345, 835, 4435
GOTERM_BP_FAT	GO:0070997~neuron death	24	4.72441	2.74048	2.62637e-05	0.000944386	460	367	19277	0.156452	0.00102492	8013, 23529, 7474, 7133, 7466, 11151, 8831, 4035, 112399, 2045, 2185, 4192, 10018, 1435, 4929, 2896, 664, 104, 1113, 712, 10891, 4345, 835, 4435
GOTERM_BP_FAT	GO:1901215~negative regulation of neuron death	16	3.14961	2.95376	0.000373746	0.00733846	460	227	19277	0.911219	0.00796424	8013, 23529, 7133, 7466, 11151, 8831, 4035, 2185, 4192, 1435, 4929, 2896, 1113, 10891, 4345, 4435
GOTERM_BP_FAT	GO:0051402~neuron apoptotic process	16	3.14961	2.71459	0.000897139	0.0147929	460	247	19277	0.997015	0.0160543	23529, 7466, 11151, 8831, 4035, 2045, 2185, 4192, 10018, 4929, 2896, 664, 104, 10891, 835, 4435
GOTERM_BP_FAT	GO:0043523~regulation of neuron apoptotic process	15	2.95276	2.80624	0.000999451	0.0162112	460	224	19277	0.998463	0.0175936	23529, 7466, 11151, 8831, 4035, 112399, 2045, 2185, 4192, 10018, 4929, 2896, 10891, 835, 4435
GOTERM_BP_FAT	GO:0043524~negative regulation of neuron apoptotic process	11	2.16535	2.91754	0.00464532	0.0524157	460	158	19277	1	0.0568854	23529, 2896, 4929, 7466, 8831, 11151, 4035, 10891, 4435, 2185, 4192
Annotation Cluster 40	Enrichment Score: 3.438842314838005
GOTERM_BP_FAT	GO:0009617~response to bacterium	40	7.87402	2.05929	2.88764e-05	0.00102092	460	814	19277	0.17061	0.00110798	5580, 8792, 5266, 3164, 116844, 1118, 1755, 10318, 1113, 2686, 358, 3576, 1672, 10891, 4940, 5732, 857, 55008, 4846, 7133, 7474, 161145, 6280, 4938, 3106, 2896, 664, 3105, 3248, 2950, 23097, 920, 56169, 6678, 4257, 5743, 306, 4435, 7867, 10225
GOTERM_BP_FAT	GO:0002237~response to molecule of bacterial origin	21	4.13386	2.25651	0.00115193	0.0179235	460	390	19277	0.999428	0.0194519	8792, 7474, 7133, 3164, 6280, 1755, 10318, 3248, 2950, 23097, 2686, 3576, 4257, 10891, 6678, 5732, 5743, 4435, 7867, 4846, 10225
GOTERM_BP_FAT	GO:0032496~response to lipopolysaccharide	20	3.93701	2.27136	0.00145046	0.0211682	460	369	19277	0.999918	0.0229733	8792, 7474, 7133, 3164, 6280, 10318, 3248, 2950, 23097, 2686, 3576, 4257, 10891, 6678, 5732, 5743, 4435, 7867, 4846, 10225
Annotation Cluster 41	Enrichment Score: 3.4359288688735736
GOTERM_BP_FAT	GO:0034340~response to type I interferon	11	2.16535	4.47545	0.000173731	0.00400386	460	103	19277	0.675518	0.00434528	7297, 6609, 2537, 4938, 3106, 7474, 3105, 25939, 3135, 4940, 4600
GOTERM_BP_FAT	GO:0045824~negative regulation of innate immune response	9	1.77165	5.09674	0.000370229	0.00729338	460	74	19277	0.909172	0.00791531	4938, 3106, 2896, 3105, 25939, 3135, 4940, 197358, 10225
GOTERM_BP_FAT	GO:0060337~type I interferon signaling pathway	10	1.9685	4.32026	0.000510011	0.00936694	460	97	19277	0.963289	0.0101657	7297, 2537, 4938, 3106, 7474, 3105, 25939, 3135, 4940, 4600
GOTERM_BP_FAT	GO:0071357~cellular response to type I interferon	10	1.9685	4.27618	0.000549995	0.00992805	460	98	19277	0.97167	0.0107747	7297, 2537, 4938, 3106, 7474, 3105, 25939, 3135, 4940, 4600
Annotation Cluster 42	Enrichment Score: 3.3180848786336714
GOTERM_BP_FAT	GO:0009790~embryo development	50	9.84252	1.89794	2.03986e-05	0.000780507	460	1104	19277	0.123785	0.000847063	8013, 3280, 9742, 9021, 4848, 10018, 84525, 115, 4488, 10253, 2707, 64072, 4846, 3912, 22846, 5076, 3693, 5950, 54567, 643226, 51339, 5045, 7026, 4155, 90102, 2254, 1284, 80144, 51141, 56034, 335, 3576, 123872, 3976, 10512, 9915, 7474, 50937, 7477, 8642, 3398, 2022, 26227, 2182, 55036, 140469, 4435, 6659, 55959, 1846
GOTERM_BP_FAT	GO:0048598~embryonic morphogenesis	32	6.29921	2.16992	8.46821e-05	0.00232786	460	618	19277	0.422238	0.00252637	8013, 3280, 90102, 4155, 9742, 2254, 1284, 9021, 10018, 80144, 51141, 335, 123872, 4488, 10253, 64072, 3912, 5076, 7474, 50937, 7477, 3693, 5950, 3398, 2022, 55036, 54567, 140469, 643226, 51339, 6659, 1846
GOTERM_BP_FAT	GO:0048568~embryonic organ development	23	4.52756	2.0728	0.00189574	0.0261332	460	465	19277	0.999995	0.0283617	3280, 5076, 22846, 7474, 7026, 7477, 9742, 5950, 3398, 2254, 2022, 9021, 55036, 51141, 56034, 3576, 123872, 10253, 4435, 140469, 643226, 64072, 3976
GOTERM_BP_FAT	GO:0048562~embryonic organ morphogenesis	15	2.95276	2.0409	0.0163114	0.133373	460	308	19277	1	0.144747	3280, 5076, 7474, 9742, 5950, 3398, 2254, 2022, 55036, 51141, 123872, 10253, 140469, 643226, 64072
Annotation Cluster 43	Enrichment Score: 3.296379643089544
GOTERM_BP_FAT	GO:0040007~growth	46	9.05512	2.01011	1.17708e-05	0.000498299	460	959	19277	0.0734172	0.000540791	6494, 9201, 8751, 7466, 340152, 4035, 2254, 2252, 64218, 3484, 2273, 393, 4192, 10018, 84525, 1435, 1852, 29842, 4488, 10253, 5931, 5997, 10512, 5371, 25937, 11170, 7474, 7477, 6586, 7852, 5950, 2045, 2185, 6280, 2182, 22941, 2017, 51196, 55512, 104, 10509, 8835, 5447, 80010, 1848, 1946
GOTERM_BP_FAT	GO:0040008~regulation of growth	37	7.28346	2.20247	1.50043e-05	0.000613428	460	704	19277	0.0926241	0.000665738	6494, 8751, 7466, 340152, 4035, 2254, 64218, 3484, 2273, 9021, 393, 10018, 84525, 1435, 1852, 29842, 5931, 5997, 10512, 5371, 11170, 7474, 6586, 7852, 5950, 2045, 2185, 6280, 2182, 4739, 2017, 51196, 10509, 8835, 5447, 1848, 1946
GOTERM_BP_FAT	GO:0048589~developmental growth	34	6.69291	2.07398	0.000114374	0.00286847	460	687	19277	0.523341	0.00311308	9201, 8751, 4035, 2254, 2252, 64218, 3484, 393, 4192, 10018, 84525, 1435, 1852, 4488, 10253, 5997, 10512, 25937, 7474, 7477, 6586, 7852, 5950, 2045, 22941, 2017, 55512, 104, 10509, 8835, 5447, 80010, 1848, 1946
GOTERM_BP_FAT	GO:0001558~regulation of cell growth	25	4.92126	2.36493	0.000171948	0.00399362	460	443	19277	0.671749	0.00433417	6494, 8751, 340152, 4035, 64218, 3484, 2273, 393, 5931, 5997, 10512, 5371, 11170, 7474, 6586, 7852, 2045, 2185, 6280, 2182, 2017, 51196, 10509, 8835, 1946
GOTERM_BP_FAT	GO:0048638~regulation of developmental growth	20	3.93701	2.36093	0.000923626	0.0151877	460	355	19277	0.997486	0.0164828	7474, 4035, 7852, 5950, 2254, 2045, 64218, 393, 10018, 84525, 1435, 2017, 1852, 10509, 8835, 5447, 5997, 1848, 1946, 10512
GOTERM_BP_FAT	GO:0030308~negative regulation of cell growth	14	2.75591	2.96309	0.000956146	0.0156363	460	198	19277	0.997964	0.0169696	5371, 6494, 8751, 7474, 6586, 340152, 2045, 64218, 2273, 393, 10509, 5931, 5997, 10512
GOTERM_BP_FAT	GO:0016049~cell growth	23	4.52756	2.15626	0.00114014	0.0178154	460	447	19277	0.999383	0.0193346	9201, 5371, 6494, 8751, 7474, 6586, 340152, 4035, 7852, 2045, 64218, 3484, 2273, 2185, 6280, 393, 2182, 2017, 10509, 5931, 5997, 1946, 10512
GOTERM_BP_FAT	GO:0045926~negative regulation of growth	16	3.14961	2.54945	0.00167225	0.0239368	460	263	19277	0.99998	0.025978	5371, 6494, 8751, 7474, 6586, 340152, 5950, 2045, 64218, 2273, 393, 10509, 8835, 5931, 5997, 10512
GOTERM_BP_FAT	GO:0048640~negative regulation of developmental growth	9	1.77165	3.1694	0.00764957	0.0780518	460	119	19277	1	0.0847076	7474, 10509, 5950, 8835, 2045, 64218, 5997, 393, 10512
GOTERM_BP_FAT	GO:0048588~developmental cell growth	12	2.3622	2.15828	0.0242964	0.173891	460	233	19277	1	0.18872	9201, 7474, 6586, 4035, 10509, 7852, 2045, 64218, 5997, 393, 1946, 10512
Annotation Cluster 44	Enrichment Score: 3.247315089648515
UP_SEQ_FEATURE	CARBOHYD:N-linked (GlcNAc...) asparagine	149	29.3307	1.39929	5.37634e-06	0.0136129	497	4372	20406	0.0135207	0.0136129	158326, 1066, 1462, 146183, 25864, 2153, 2030, 57864, 3117, 115, 51363, 358, 7436, 81693, 51768, 3912, 9510, 6484, 7852, 23452, 2045, 481, 920, 6513, 140766, 5789, 124935, 8792, 7980, 7466, 5045, 200407, 28, 5169, 339366, 64218, 2051, 2050, 123041, 1755, 2568, 80144, 63917, 56034, 2686, 389015, 3135, 4345, 10076, 10512, 7076, 7474, 4363, 7477, 23553, 441631, 64748, 55350, 1490, 27075, 1522, 3708,…
UP_KW_DOMAIN	KW-0732~Signal	147	28.937	1.30635	0.000111534	0.00278834	388	4321	14899	0.00300705	0.00301141	158326, 5265, 5266, 1066, 1462, 146183, 2153, 3484, 3117, 7436, 81693, 51768, 53827, 3912, 9510, 53828, 6484, 4584, 5950, 23452, 2045, 23052, 920, 140766, 5789, 8792, 7980, 5045, 200407, 28, 339366, 64218, 2051, 146760, 2050, 4192, 123041, 1118, 1755, 2568, 80144, 389812, 56034, 1113, 3135, 4345, 10076, 136288, 5955, 387914, 3778, 10512, 3933, 7076, 7474, 7078, 7477, 9413, 55350, 1490, 83648, 152…
UP_KW_PTM	KW-0325~Glycoprotein	162	31.8898	1.20008	0.00306783	0.088967	402	4722	14062	0.0824344	0.088967	158326, 5265, 1066, 1462, 146183, 25864, 2153, 2030, 57864, 3117, 115, 51363, 358, 7436, 81693, 51768, 53827, 3912, 9510, 6484, 4584, 7852, 23452, 2045, 481, 920, 6513, 140766, 5789, 124935, 8792, 7980, 7466, 5045, 200407, 28, 5169, 339366, 64218, 2051, 146760, 2050, 123041, 1118, 1755, 2568, 80144, 63917, 56034, 1113, 2686, 389015, 3135, 4345, 10076, 3778, 10512, 7076, 7474, 4363, 7477, 23553, 4…
UP_KW_PTM	KW-1015~Disulfide bond	123	24.2126	1.14156	0.0557206	0.403974	402	3769	14062	0.799177	0.403974	158326, 5266, 1066, 1462, 2153, 3484, 3117, 51363, 127534, 7436, 81693, 3912, 9510, 6484, 4584, 5950, 7852, 23452, 338442, 481, 920, 140766, 5789, 8792, 7980, 5045, 5169, 339366, 64218, 2050, 4192, 1118, 1755, 2568, 389812, 63917, 56034, 1113, 3135, 4345, 10076, 10512, 3933, 7076, 7474, 7078, 7477, 23553, 1490, 1522, 3149, 1521, 51554, 2859, 2191, 8693, 64115, 116844, 3560, 2192, 83953, 27163, 25…
Annotation Cluster 45	Enrichment Score: 3.197519076332715
GOTERM_BP_FAT	GO:0002682~regulation of immune system process	76	14.9606	1.62827	2.21505e-05	0.000836812	460	1956	19277	0.133673	0.00090817	5580, 8013, 3280, 6793, 23529, 64115, 8654, 9021, 644150, 57864, 3117, 115, 712, 3674, 81570, 713, 5732, 714, 3635, 7297, 6484, 7133, 11151, 4584, 64005, 5950, 338442, 160, 6280, 9231, 64926, 727897, 4938, 3566, 920, 5789, 7804, 10225, 7187, 8111, 5045, 8359, 5169, 2051, 81704, 4192, 1436, 1435, 10318, 972, 335, 3576, 56477, 3135, 4345, 4940, 857, 3976, 5371, 7474, 25939, 3398, 2185, 9770, 3106, …
GOTERM_BP_FAT	GO:0002684~positive regulation of immune system process	52	10.2362	1.65714	0.00039437	0.00759353	460	1315	19277	0.922326	0.00824106	5580, 8013, 3280, 23529, 64115, 644150, 57864, 3117, 712, 3674, 81570, 713, 714, 3635, 7297, 6484, 11151, 4584, 64005, 5950, 338442, 6280, 64926, 727897, 4938, 3566, 920, 7187, 8111, 5169, 2051, 81704, 4192, 1436, 1435, 10318, 972, 3576, 3135, 4940, 857, 3976, 7474, 3398, 2185, 3106, 3105, 23075, 864, 7867, 6659, 1604
GOTERM_BP_FAT	GO:0050776~regulation of immune response	44	8.66142	1.37296	0.029252	0.192988	460	1343	19277	1	0.209445	5580, 8013, 7187, 23529, 5045, 64115, 5169, 9021, 644150, 57864, 10318, 3117, 972, 335, 115, 3135, 712, 4345, 713, 4940, 81570, 5732, 714, 857, 3635, 7133, 7474, 25939, 4584, 64005, 6280, 727897, 4938, 3106, 2896, 3105, 3566, 920, 5789, 7867, 7804, 197358, 1604, 10225
Annotation Cluster 46	Enrichment Score: 3.160659759434415
GOTERM_BP_FAT	GO:0050673~epithelial cell proliferation	29	5.70866	2.7127	3.7264e-06	0.000186915	460	448	19277	0.0238506	0.000202854	8013, 2191, 8573, 7026, 2254, 2252, 3164, 116844, 4192, 26051, 2524, 1950, 60675, 335, 857, 858, 3912, 5076, 22846, 7474, 3398, 2022, 2896, 54567, 864, 6678, 4830, 197358, 55959
GOTERM_BP_FAT	GO:0050678~regulation of epithelial cell proliferation	26	5.11811	2.74451	1.08991e-05	0.000472706	460	397	19277	0.0681698	0.000513015	8013, 3280, 8573, 7026, 2254, 2252, 3164, 116844, 4192, 26051, 2524, 1950, 857, 858, 3912, 5076, 22846, 7474, 2022, 2896, 54567, 864, 6678, 4830, 197358, 55959
GOTERM_BP_FAT	GO:0001935~endothelial cell proliferation	15	2.95276	3.20713	0.000264444	0.00555797	460	196	19277	0.819729	0.00603192	22846, 7474, 7026, 2022, 116844, 3164, 4192, 26051, 54567, 1950, 60675, 335, 6678, 857, 858
GOTERM_BP_FAT	GO:0001936~regulation of endothelial cell proliferation	14	2.75591	3.20596	0.000457618	0.00858968	460	183	19277	0.948446	0.00932216	22846, 7474, 7026, 2022, 116844, 3164, 4192, 26051, 2524, 54567, 1950, 6678, 857, 858
GOTERM_BP_FAT	GO:0050679~positive regulation of epithelial cell proliferation	14	2.75591	2.70365	0.00218177	0.0291342	460	217	19277	0.999999	0.0316186	8013, 5076, 7474, 2254, 2252, 116844, 3164, 4192, 26051, 2896, 1950, 4830, 858, 3912
GOTERM_BP_FAT	GO:0050680~negative regulation of epithelial cell proliferation	11	2.16535	2.69574	0.00799497	0.0808847	460	171	19277	1	0.087782	22846, 7474, 8573, 7026, 54567, 864, 6678, 2022, 857, 858, 197358
GOTERM_BP_FAT	GO:0001937~negative regulation of endothelial cell proliferation	7	1.37795	3.71324	0.0113611	0.103533	460	79	19277	1	0.112362	22846, 7026, 54567, 6678, 2022, 857, 858
GOTERM_BP_FAT	GO:0001938~positive regulation of endothelial cell proliferation	7	1.37795	2.59598	0.0532306	0.289111	460	113	19277	1	0.313765	26051, 7474, 1950, 858, 3164, 116844, 4192
Annotation Cluster 47	Enrichment Score: 3.0804954302821317
GOTERM_BP_FAT	GO:0036293~response to decreased oxygen levels	22	4.33071	2.33403	0.000552234	0.00992805	460	395	19277	0.972079	0.0107747	3291, 5371, 8751, 112399, 7852, 2022, 1263, 2185, 2030, 481, 1490, 4929, 664, 3708, 358, 10891, 6513, 83990, 5743, 857, 3778, 9915
GOTERM_BP_FAT	GO:0001666~response to hypoxia	21	4.13386	2.31589	0.000839499	0.0139581	460	380	19277	0.995663	0.0151484	3291, 5371, 8751, 112399, 7852, 2022, 1263, 2185, 2030, 481, 4929, 664, 3708, 358, 10891, 6513, 83990, 5743, 857, 3778, 9915
GOTERM_BP_FAT	GO:0070482~response to oxygen levels	22	4.33071	2.18989	0.001237	0.0189325	460	421	19277	0.999671	0.0205469	3291, 5371, 8751, 112399, 7852, 2022, 1263, 2185, 2030, 481, 1490, 4929, 664, 3708, 358, 10891, 6513, 83990, 5743, 857, 3778, 9915
Annotation Cluster 48	Enrichment Score: 3.0476017634652286
GOTERM_MF_FAT	GO:1901681~sulfur compound binding	20	3.93701	2.8078	0.000103003	0.0242264	432	276	16739	0.114727	0.0243706	9510, 6586, 4035, 2254, 339366, 2252, 5091, 146760, 1490, 4192, 1755, 1104, 51363, 2950, 2257, 55753, 3576, 4257, 89797, 7705
GOTERM_MF_FAT	GO:0005539~glycosaminoglycan binding	16	3.14961	2.59399	0.00138614	0.180129	432	239	16739	0.806202	0.181201	9510, 6586, 2254, 1462, 2022, 339366, 2252, 146760, 1490, 4192, 1755, 2257, 3576, 89797, 7705, 55959
GOTERM_MF_FAT	GO:0008201~heparin binding	12	2.3622	2.70333	0.00504123	0.348734	432	172	16739	0.997468	0.35081	9510, 6586, 2257, 3576, 2254, 339366, 2252, 89797, 7705, 1490, 146760, 4192
Annotation Cluster 49	Enrichment Score: 2.9600955346307005
GOTERM_CC_FAT	GO:0098589~membrane region	25	4.92126	2.26116	0.000325322	0.00745638	447	426	17223	0.182952	0.008081	8871, 8611, 5045, 4035, 4311, 146760, 203068, 7436, 857, 858, 81693, 3778, 3635, 4846, 7133, 2185, 160, 481, 2017, 920, 6513, 5743, 7804, 1946, 1604
GOTERM_CC_FAT	GO:0005901~caveola	10	1.9685	4.53296	0.000348657	0.00745904	447	85	17223	0.194711	0.00808388	8611, 6513, 5743, 857, 858, 7804, 481, 3778, 1946, 4846
GOTERM_CC_FAT	GO:0098857~membrane microdomain	20	3.93701	2.20803	0.001972	0.0353112	447	349	17223	0.706484	0.0382692	8871, 7133, 8611, 5045, 4311, 2185, 481, 146760, 203068, 920, 6513, 5743, 857, 858, 7804, 3778, 3635, 1946, 1604, 4846
GOTERM_CC_FAT	GO:0045121~membrane raft	20	3.93701	2.20803	0.001972	0.0353112	447	349	17223	0.706484	0.0382692	8871, 7133, 8611, 5045, 4311, 2185, 481, 146760, 203068, 920, 6513, 5743, 857, 858, 7804, 3778, 3635, 1946, 1604, 4846
GOTERM_CC_FAT	GO:0044853~plasma membrane raft	10	1.9685	3.26527	0.00358918	0.0604546	447	118	17223	0.892782	0.0655189	8611, 6513, 5743, 857, 858, 7804, 481, 3778, 1946, 4846
Annotation Cluster 50	Enrichment Score: 2.8950550073713734
GOTERM_BP_FAT	GO:0070373~negative regulation of ERK1 and ERK2 cascade	10	1.9685	4.87285	0.000206491	0.00454673	460	86	19277	0.737574	0.00493445	8000, 10318, 7078, 1852, 2950, 10253, 1848, 3976, 1846, 2192
GOTERM_BP_FAT	GO:0070372~regulation of ERK1 and ERK2 cascade	20	3.93701	2.55528	0.000353996	0.00706689	460	328	19277	0.899096	0.00766951	8000, 8792, 7078, 4035, 2045, 2185, 1490, 2192, 1436, 10318, 1852, 56034, 972, 2950, 920, 2651, 10253, 1848, 3976, 1846
GOTERM_BP_FAT	GO:0070371~ERK1 and ERK2 cascade	20	3.93701	2.54751	0.000367676	0.00729122	460	329	19277	0.907657	0.00791297	8000, 8792, 7078, 4035, 2185, 1490, 2192, 1436, 10318, 1852, 56034, 972, 1950, 2950, 920, 2651, 10253, 1848, 3976, 1846
GOTERM_BP_FAT	GO:0070374~positive regulation of ERK1 and ERK2 cascade	10	1.9685	1.82998	0.0978172	0.428687	460	229	19277	1	0.465242	1436, 8792, 56034, 972, 4035, 920, 2651, 10253, 2185, 1490
Annotation Cluster 51	Enrichment Score: 2.893720483959906
GOTERM_BP_FAT	GO:0052547~regulation of peptidase activity	28	5.51181	2.47549	2.90763e-05	0.00102092	460	474	19277	0.171682	0.00110798	7980, 5265, 5045, 5266, 4155, 4035, 64115, 3164, 2192, 10018, 5918, 358, 835, 857, 3933, 5371, 7076, 5076, 7078, 112399, 2045, 6280, 1490, 2537, 2896, 653145, 5743, 5447
GOTERM_BP_FAT	GO:0030162~regulation of proteolysis	40	7.87402	1.9334	0.000114206	0.00286847	460	867	19277	0.522823	0.00311308	7187, 4130, 7980, 5265, 5045, 5266, 4155, 4035, 64115, 1263, 3164, 2192, 10018, 10318, 5918, 1950, 358, 712, 713, 835, 714, 857, 3933, 5371, 7076, 5076, 7133, 7078, 112399, 2045, 2185, 6280, 1490, 2537, 1522, 2896, 653145, 5743, 5447, 1604
GOTERM_BP_FAT	GO:0052548~regulation of endopeptidase activity	24	4.72441	2.30678	0.000340613	0.00684552	460	436	19277	0.889955	0.00742927	5371, 7076, 5076, 7078, 7980, 5265, 5045, 5266, 4155, 112399, 64115, 2045, 3164, 6280, 1490, 2537, 10018, 5918, 358, 653145, 5743, 835, 5447, 3933
GOTERM_BP_FAT	GO:0045861~negative regulation of proteolysis	20	3.93701	2.25911	0.00151859	0.0220011	460	371	19277	0.999947	0.0238772	5371, 7076, 4130, 5076, 7078, 7980, 5265, 5045, 5266, 4035, 3164, 2537, 1522, 5918, 358, 653145, 5743, 5447, 1604, 3933
GOTERM_BP_FAT	GO:0010466~negative regulation of peptidase activity	16	3.14961	2.47419	0.00224266	0.0298804	460	271	19277	1	0.0324285	7076, 5076, 7078, 7980, 5265, 5045, 5266, 4035, 3164, 2537, 5918, 358, 653145, 5743, 5447, 3933
GOTERM_BP_FAT	GO:0010951~negative regulation of endopeptidase activity	15	2.95276	2.43643	0.00369687	0.0440452	460	258	19277	1	0.0478011	7076, 5076, 7078, 7980, 5265, 5045, 5266, 3164, 2537, 5918, 358, 653145, 5743, 5447, 3933
GOTERM_BP_FAT	GO:0051346~negative regulation of hydrolase activity	20	3.93701	1.87922	0.0110403	0.101696	460	446	19277	1	0.110369	7076, 5076, 7078, 7980, 5265, 5045, 5266, 4035, 3164, 2537, 5918, 335, 358, 653145, 10253, 5743, 5447, 5997, 4846, 3933
GOTERM_BP_FAT	GO:0006508~proteolysis	61	12.0079	1.25926	0.0450537	0.257099	460	2030	19277	1	0.279023	2191, 4130, 5265, 5266, 64115, 1066, 1263, 3164, 2192, 10018, 358, 712, 713, 835, 714, 84164, 9510, 22846, 5076, 6484, 7133, 112399, 2045, 84909, 7092, 6280, 80311, 653145, 84875, 5743, 140766, 7804, 7187, 8751, 7980, 7466, 5045, 4155, 4035, 4311, 10956, 10318, 5918, 1950, 2686, 857, 3933, 5371, 7076, 7078, 25937, 164656, 2185, 1490, 146330, 2537, 1522, 2896, 1521, 5447, 1604
Annotation Cluster 52	Enrichment Score: 2.875410878041244
GOTERM_BP_FAT	GO:0080134~regulation of response to stress	75	14.7638	1.59786	4.72827e-05	0.00151737	460	1967	19277	0.263838	0.00164676	2191, 5580, 8013, 5187, 8573, 9021, 57864, 10018, 84525, 115, 712, 81570, 713, 5732, 714, 4846, 53905, 22846, 80709, 6484, 4584, 7852, 160, 6280, 727897, 80311, 4938, 51330, 2950, 23097, 920, 5743, 51339, 7804, 10225, 7187, 8792, 7466, 5045, 90102, 4035, 5169, 23189, 23225, 146760, 4192, 10956, 10318, 51141, 972, 335, 2686, 3135, 4940, 857, 5371, 7474, 4363, 7477, 25939, 2185, 9770, 1490, 63979, …
GOTERM_BP_FAT	GO:0032101~regulation of response to external stimulus	48	9.44882	1.71777	0.000319699	0.00649076	460	1171	19277	0.873983	0.00704426	5580, 2191, 7187, 8792, 5187, 8573, 5045, 90102, 4035, 5169, 64218, 9021, 146760, 4192, 1436, 84525, 10318, 1435, 972, 335, 115, 3576, 712, 713, 5732, 714, 857, 10512, 4846, 5371, 80709, 6484, 7474, 4363, 7852, 2185, 160, 6280, 2896, 2950, 23075, 23097, 10509, 920, 5743, 5603, 197358, 1604
GOTERM_BP_FAT	GO:0031347~regulation of defense response	43	8.46457	1.59045	0.00301616	0.0378224	460	1133	19277	1	0.0410477	5580, 7187, 8792, 5187, 5045, 5169, 9021, 4192, 57864, 10318, 335, 115, 3135, 712, 713, 4940, 81570, 5732, 714, 857, 5371, 80709, 7474, 4363, 25939, 4584, 160, 6280, 727897, 4938, 3106, 2896, 3105, 2950, 23097, 920, 5743, 7867, 5603, 7804, 197358, 1604, 10225
GOTERM_BP_FAT	GO:0006954~inflammatory response	38	7.48031	1.63832	0.00344831	0.041666	460	972	19277	1	0.045219	5580, 8792, 5187, 8111, 5265, 5045, 5169, 9021, 2051, 4192, 1436, 10318, 1435, 60675, 335, 115, 3576, 712, 713, 5732, 714, 7076, 4261, 7133, 7474, 4363, 7852, 9051, 6280, 2896, 2950, 3566, 23097, 5743, 5603, 197358, 1604, 10225
GOTERM_BP_FAT	GO:0050727~regulation of inflammatory response	25	4.92126	1.59219	0.0266956	0.183146	460	658	19277	1	0.198763	5580, 8792, 5187, 5045, 5169, 9021, 4192, 10318, 335, 115, 712, 713, 5732, 714, 80709, 7474, 4363, 6280, 2896, 2950, 23097, 5743, 5603, 197358, 1604
Annotation Cluster 53	Enrichment Score: 2.8682878528906137
GOTERM_BP_FAT	GO:0009991~response to extracellular stimulus	28	5.51181	2.02307	0.000765696	0.0129474	460	580	19277	0.993002	0.0140515	6494, 2153, 55062, 122622, 4929, 335, 56477, 10891, 83990, 857, 3291, 34, 6581, 5076, 11170, 3992, 1592, 2182, 22941, 664, 2950, 920, 6678, 6513, 5743, 5447, 80010, 6715
GOTERM_BP_FAT	GO:0031667~response to nutrient levels	26	5.11811	1.9919	0.00151478	0.0219994	460	547	19277	0.999946	0.0238753	2153, 55062, 122622, 335, 56477, 10891, 83990, 857, 3291, 34, 6581, 5076, 11170, 3992, 1592, 2182, 22941, 664, 2950, 920, 6678, 6513, 5743, 5447, 80010, 6715
GOTERM_BP_FAT	GO:0007584~response to nutrient	13	2.55906	2.85228	0.00214156	0.0286613	460	191	19277	0.999999	0.0311054	3992, 2153, 1592, 2182, 22941, 2950, 335, 920, 56477, 6678, 83990, 5743, 5447
Annotation Cluster 54	Enrichment Score: 2.8463565750374005
GOTERM_BP_FAT	GO:0006812~cation transport	50	9.84252	1.72171	0.000223718	0.00483831	460	1217	19277	0.765291	0.00525089	3280, 5187, 8573, 2273, 30061, 2030, 55240, 79572, 1497, 358, 10891, 64072, 53827, 4846, 53828, 11151, 7852, 222962, 481, 920, 5743, 5865, 124935, 7466, 3781, 123041, 1950, 389015, 857, 5997, 254428, 3778, 50617, 6263, 5371, 6581, 153201, 8884, 162514, 2185, 1490, 81539, 22941, 27075, 2775, 3708, 2257, 6337, 2859, 5924
GOTERM_BP_FAT	GO:0010959~regulation of metal ion transport	24	4.72441	2.26522	0.000434171	0.00827977	460	444	19277	0.939986	0.00898581	3280, 5371, 53828, 5187, 8573, 7466, 11151, 3781, 162514, 7852, 2273, 2185, 481, 27075, 2775, 1950, 2257, 920, 5743, 857, 3778, 53827, 2859, 4846
GOTERM_BP_FAT	GO:0051924~regulation of calcium ion transport	17	3.34646	2.62882	0.000828824	0.0138191	460	271	19277	0.995352	0.0149975	3280, 5371, 8573, 7466, 11151, 162514, 7852, 2185, 481, 27075, 2775, 1950, 920, 5743, 857, 2859, 4846
GOTERM_BP_FAT	GO:0030001~metal ion transport	38	7.48031	1.69409	0.00197088	0.0269204	460	940	19277	0.999997	0.029216	3280, 5187, 8573, 7466, 3781, 2273, 30061, 55240, 123041, 1950, 389015, 358, 857, 64072, 254428, 3778, 53827, 4846, 6263, 50617, 5371, 53828, 11151, 162514, 8884, 7852, 2185, 1490, 481, 81539, 27075, 2775, 3708, 2257, 920, 6337, 5743, 2859
GOTERM_BP_FAT	GO:0070838~divalent metal ion transport	23	4.52756	1.95507	0.0037141	0.0441622	460	493	19277	1	0.0479281	3280, 6263, 5371, 8573, 7466, 11151, 162514, 2185, 30061, 481, 1490, 123041, 27075, 2775, 3708, 1950, 920, 5743, 857, 64072, 254428, 2859, 4846
GOTERM_BP_FAT	GO:0072511~divalent inorganic cation transport	23	4.52756	1.93934	0.0041614	0.0477039	460	497	19277	1	0.0517718	3280, 6263, 5371, 8573, 7466, 11151, 162514, 2185, 30061, 481, 1490, 123041, 27075, 2775, 3708, 1950, 920, 5743, 857, 64072, 254428, 2859, 4846
GOTERM_BP_FAT	GO:0006816~calcium ion transport	21	4.13386	1.99103	0.00485206	0.0543376	460	442	19277	1	0.0589712	3280, 6263, 5371, 8573, 7466, 11151, 162514, 2185, 481, 1490, 123041, 27075, 2775, 3708, 1950, 920, 5743, 857, 64072, 2859, 4846
Annotation Cluster 55	Enrichment Score: 2.808352107680787
GOTERM_BP_FAT	GO:0010810~regulation of cell-substrate adhesion	17	3.34646	3.12461	0.000121508	0.00299704	460	228	19277	0.544873	0.00325261	8751, 11170, 8573, 90102, 4035, 23189, 2185, 4192, 57580, 2192, 4739, 1435, 335, 2651, 56477, 10562, 1946
GOTERM_BP_FAT	GO:0010812~negative regulation of cell-substrate adhesion	9	1.77165	5.46607	0.000227782	0.00490348	460	69	19277	0.771391	0.00532162	8751, 11170, 8573, 90102, 4035, 2651, 23189, 1946, 2192
GOTERM_BP_FAT	GO:0001952~regulation of cell-matrix adhesion	9	1.77165	2.92371	0.0121323	0.108359	460	129	19277	1	0.1176	8751, 1435, 11170, 8573, 90102, 4035, 56477, 2185, 1946
GOTERM_BP_FAT	GO:0001953~negative regulation of cell-matrix adhesion	5	0.984252	4.98887	0.017399	0.138658	460	42	19277	1	0.150481	8751, 11170, 8573, 90102, 4035
Annotation Cluster 56	Enrichment Score: 2.7882928654964827
GOTERM_BP_FAT	GO:0051056~regulation of small GTPase mediated signal transduction	25	4.92126	2.98479	4.08202e-06	0.000199718	460	351	19277	0.0260968	0.000216749	6494, 23526, 8831, 27128, 23189, 393, 81704, 57580, 1435, 80243, 335, 10253, 57706, 50937, 80728, 64926, 201176, 3925, 51196, 257106, 23075, 10144, 2859, 5924, 199731
GOTERM_BP_FAT	GO:0046578~regulation of Ras protein signal transduction	13	2.55906	2.63181	0.0041429	0.0477039	460	207	19277	1	0.0517718	8831, 27128, 23189, 64926, 3925, 1435, 51196, 335, 10253, 2859, 5924, 57706, 199731
GOTERM_BP_FAT	GO:0007264~small GTPase mediated signal transduction	20	3.93701	1.83398	0.0137869	0.117563	460	457	19277	1	0.127588	50937, 8831, 27128, 23189, 393, 81704, 64926, 3925, 1435, 1104, 51196, 27289, 335, 257106, 10253, 53358, 2859, 5924, 57706, 199731
GOTERM_BP_FAT	GO:0007265~Ras protein signal transduction	16	3.14961	1.83198	0.0301427	0.196207	460	366	19277	1	0.212938	8831, 27128, 23189, 393, 64926, 3925, 1435, 1104, 51196, 335, 10253, 53358, 2859, 5924, 57706, 199731
Annotation Cluster 57	Enrichment Score: 2.731680574279359
GOTERM_BP_FAT	GO:0043409~negative regulation of MAPK cascade	16	3.14961	3.49221	5.90486e-05	0.00177991	460	192	19277	0.317865	0.00193169	5580, 8000, 5187, 7078, 2192, 6609, 10318, 1852, 2950, 10253, 5997, 857, 51339, 1848, 3976, 1846
GOTERM_BP_FAT	GO:0001933~negative regulation of protein phosphorylation	26	5.11811	2.39466	0.000101486	0.0026364	460	455	19277	0.481836	0.00286121	5580, 5187, 7026, 4035, 9021, 2192, 6609, 10318, 1852, 10891, 10253, 857, 5997, 3976, 8000, 25937, 7078, 2022, 9770, 2950, 104, 51339, 1848, 1846, 1647, 199731
GOTERM_BP_FAT	GO:0031400~negative regulation of protein modification process	31	6.10236	2.02352	0.000369294	0.00729338	460	642	19277	0.90862	0.00791531	5580, 5187, 7026, 4035, 9021, 2192, 6609, 26051, 10318, 1852, 10891, 10253, 857, 5997, 3976, 5371, 8000, 25937, 7078, 2022, 9770, 2950, 23075, 104, 84875, 51339, 1848, 6659, 1846, 1647, 199731
GOTERM_BP_FAT	GO:0043407~negative regulation of MAP kinase activity	9	1.77165	4.96261	0.000444437	0.00844855	460	76	19277	0.943849	0.00916899	6609, 5580, 1852, 2950, 10253, 857, 5997, 1848, 1846
GOTERM_BP_FAT	GO:0042326~negative regulation of phosphorylation	26	5.11811	2.17046	0.000451231	0.00849653	460	502	19277	0.946267	0.00922106	5580, 5187, 7026, 4035, 9021, 2192, 6609, 10318, 1852, 10891, 10253, 857, 5997, 3976, 8000, 25937, 7078, 2022, 9770, 2950, 104, 51339, 1848, 1846, 1647, 199731
GOTERM_BP_FAT	GO:0071901~negative regulation of protein serine/threonine kinase activity	11	2.16535	3.34037	0.00174513	0.0246257	460	138	19277	0.999988	0.0267257	6609, 5580, 1852, 7026, 2950, 10253, 857, 5997, 1848, 1846, 1647
GOTERM_BP_FAT	GO:0045936~negative regulation of phosphate metabolic process	28	5.51181	1.88951	0.00199974	0.0271588	460	621	19277	0.999998	0.0294747	5580, 5187, 7026, 4035, 9021, 2192, 6609, 26051, 10318, 1852, 10891, 10253, 857, 5997, 3976, 8000, 25937, 7078, 2022, 9770, 2950, 23075, 104, 51339, 1848, 1846, 1647, 199731
GOTERM_BP_FAT	GO:0010563~negative regulation of phosphorus metabolic process	28	5.51181	1.88647	0.00209175	0.0281208	460	622	19277	0.999999	0.0305188	5580, 5187, 7026, 4035, 9021, 2192, 6609, 26051, 10318, 1852, 10891, 10253, 857, 5997, 3976, 8000, 25937, 7078, 2022, 9770, 2950, 23075, 104, 51339, 1848, 1846, 1647, 199731
GOTERM_BP_FAT	GO:0006469~negative regulation of protein kinase activity	13	2.55906	2.34821	0.00994456	0.0946716	460	232	19277	1	0.102745	5580, 25937, 7026, 6609, 1852, 2950, 104, 10253, 5997, 857, 1848, 1846, 1647
GOTERM_BP_FAT	GO:0033673~negative regulation of kinase activity	13	2.55906	2.13641	0.0196049	0.15022	460	255	19277	1	0.16303	5580, 25937, 7026, 6609, 1852, 2950, 104, 10253, 5997, 857, 1848, 1846, 1647
GOTERM_BP_FAT	GO:0051348~negative regulation of transferase activity	14	2.75591	1.95564	0.0285477	0.189335	460	300	19277	1	0.20548	5580, 5371, 25937, 7026, 6609, 1852, 2950, 104, 10253, 5997, 857, 1848, 1846, 1647
GOTERM_BP_FAT	GO:0032269~negative regulation of cellular protein metabolic process	49	9.64567	1.23775	0.0920029	0.415091	460	1659	19277	1	0.450487	5580, 4130, 5187, 5265, 5266, 3164, 9021, 2192, 1852, 358, 10891, 10253, 5076, 2950, 653145, 84875, 5743, 51339, 7980, 5045, 7026, 340152, 4035, 6609, 26051, 10318, 5918, 857, 5997, 3976, 3933, 5371, 7076, 8000, 7078, 25937, 2022, 9770, 2537, 1522, 23075, 104, 5447, 1848, 6659, 1846, 1604, 199731, 1647
Annotation Cluster 58	Enrichment Score: 2.676124807874251
GOTERM_BP_FAT	GO:0044057~regulation of system process	30	5.90551	2.10586	0.000244034	0.00520228	460	597	19277	0.79424	0.0056459	8013, 114907, 3781, 8654, 3164, 84525, 26056, 60675, 335, 1113, 358, 10891, 5732, 857, 5997, 3778, 4846, 6263, 53828, 7133, 338442, 1490, 481, 2017, 51196, 2775, 3708, 2257, 5743, 2859
GOTERM_BP_FAT	GO:0090257~regulation of muscle system process	17	3.34646	2.67824	0.000674669	0.0116055	460	266	19277	0.987374	0.0125951	8013, 7133, 114907, 8654, 3164, 481, 1490, 2017, 51196, 60675, 1113, 10891, 5743, 5997, 857, 3778, 4846
GOTERM_BP_FAT	GO:0003012~muscle system process	24	4.72441	2.09097	0.00131018	0.0196989	460	481	19277	0.999795	0.0213787	8013, 7133, 114907, 3781, 3693, 7852, 8654, 3164, 481, 1490, 7094, 2017, 51196, 2775, 60675, 2257, 1113, 10891, 5743, 5997, 857, 3778, 4846, 55959
GOTERM_BP_FAT	GO:0006936~muscle contraction	19	3.74016	2.15779	0.00341207	0.0413956	460	369	19277	1	0.0449255	3781, 3693, 7852, 8654, 3164, 481, 1490, 7094, 2017, 51196, 2775, 60675, 2257, 1113, 5743, 5997, 857, 3778, 55959
GOTERM_BP_FAT	GO:0006937~regulation of muscle contraction	12	2.3622	2.82516	0.00367124	0.0438938	460	178	19277	1	0.0476368	2017, 51196, 60675, 1113, 8654, 5743, 857, 5997, 3164, 481, 1490, 3778
GOTERM_BP_FAT	GO:0006941~striated muscle contraction	10	1.9685	2.27753	0.032475	0.206436	460	184	19277	1	0.224039	2257, 3781, 1113, 7852, 8654, 857, 5997, 3164, 481, 1490
Annotation Cluster 59	Enrichment Score: 2.6617575842943646
GOTERM_BP_FAT	GO:0006811~ion transport	70	13.7795	1.66579	2.50317e-05	0.000905542	460	1761	19277	0.149693	0.000982761	5580, 3280, 5187, 8573, 2273, 30061, 2030, 55240, 79572, 1579, 11309, 23120, 1497, 358, 10891, 6545, 64072, 53827, 4846, 50636, 53828, 11151, 7852, 222962, 481, 123, 58488, 920, 4257, 6513, 5743, 5865, 124935, 8792, 7466, 3781, 123041, 28231, 2568, 1950, 51660, 335, 389015, 857, 5997, 254428, 3778, 3933, 50617, 6263, 5371, 6581, 4363, 153201, 9854, 8884, 162514, 2185, 1490, 81539, 2182, 22941, 16…
GOTERM_BP_FAT	GO:0006812~cation transport	50	9.84252	1.72171	0.000223718	0.00483831	460	1217	19277	0.765291	0.00525089	3280, 5187, 8573, 2273, 30061, 2030, 55240, 79572, 1497, 358, 10891, 64072, 53827, 4846, 53828, 11151, 7852, 222962, 481, 920, 5743, 5865, 124935, 7466, 3781, 123041, 1950, 389015, 857, 5997, 254428, 3778, 50617, 6263, 5371, 6581, 153201, 8884, 162514, 2185, 1490, 81539, 22941, 27075, 2775, 3708, 2257, 6337, 2859, 5924
GOTERM_BP_FAT	GO:0043269~regulation of ion transport	35	6.88976	1.92737	0.000353335	0.00706689	460	761	19277	0.898664	0.00766951	5580, 3280, 8792, 5187, 8573, 7466, 3781, 2273, 1579, 1950, 335, 10891, 857, 5997, 3778, 53827, 4846, 5371, 53828, 11151, 162514, 7852, 2185, 481, 2182, 22941, 27075, 2775, 2257, 920, 5743, 5865, 2859, 124935, 5924
GOTERM_BP_FAT	GO:0010959~regulation of metal ion transport	24	4.72441	2.26522	0.000434171	0.00827977	460	444	19277	0.939986	0.00898581	3280, 5371, 53828, 5187, 8573, 7466, 11151, 3781, 162514, 7852, 2273, 2185, 481, 27075, 2775, 1950, 2257, 920, 5743, 857, 3778, 53827, 2859, 4846
GOTERM_BP_FAT	GO:0030001~metal ion transport	38	7.48031	1.69409	0.00197088	0.0269204	460	940	19277	0.999997	0.029216	3280, 5187, 8573, 7466, 3781, 2273, 30061, 55240, 123041, 1950, 389015, 358, 857, 64072, 254428, 3778, 53827, 4846, 6263, 50617, 5371, 53828, 11151, 162514, 8884, 7852, 2185, 1490, 481, 81539, 27075, 2775, 3708, 2257, 920, 6337, 5743, 2859
GOTERM_BP_FAT	GO:0055085~transmembrane transport	49	9.64567	1.29553	0.0504929	0.277698	460	1585	19277	1	0.301379	2273, 30061, 2030, 79572, 57864, 55640, 11309, 1497, 358, 127534, 10891, 6545, 2707, 53827, 50636, 53828, 11151, 80704, 222962, 481, 26520, 6513, 124935, 6890, 3781, 123041, 28231, 2568, 10956, 389015, 857, 254428, 3778, 50617, 6263, 6581, 4363, 153201, 8884, 162514, 2185, 81539, 22941, 27075, 3708, 2257, 6337, 2859, 5924
GOTERM_BP_FAT	GO:0034220~ion transmembrane transport	37	7.28346	1.31291	0.0769115	0.365513	460	1181	19277	1	0.396682	3781, 2273, 30061, 123041, 79572, 2568, 389015, 1497, 358, 10891, 6545, 857, 254428, 3778, 53827, 50636, 6263, 50617, 53828, 4363, 11151, 153201, 162514, 8884, 222962, 2185, 481, 81539, 22941, 27075, 3708, 2257, 6337, 6513, 2859, 124935, 5924
GOTERM_BP_FAT	GO:0015672~monovalent inorganic cation transport	20	3.93701	1.49934	0.0772711	0.36693	460	559	19277	1	0.39822	50617, 53828, 153201, 3781, 8884, 2273, 2185, 481, 123041, 81539, 2257, 358, 389015, 1497, 6337, 857, 254428, 3778, 53827, 4846
Annotation Cluster 60	Enrichment Score: 2.580450769847059
GOTERM_BP_FAT	GO:0050730~regulation of peptidyl-tyrosine phosphorylation	18	3.54331	2.76307	0.000313115	0.00637879	460	273	19277	0.868491	0.00692273	5580, 3280, 23529, 2045, 2252, 2185, 9021, 4739, 1436, 56034, 972, 1950, 920, 857, 7804, 3976, 1946, 199731
GOTERM_BP_FAT	GO:0018108~peptidyl-tyrosine phosphorylation	20	3.93701	2.24099	0.0016988	0.0242588	460	374	19277	0.999984	0.0263274	7297, 5580, 3280, 23529, 2045, 2252, 2185, 9021, 2051, 2050, 4739, 1436, 972, 1950, 920, 857, 7804, 3976, 1946, 199731
GOTERM_BP_FAT	GO:0018212~peptidyl-tyrosine modification	20	3.93701	2.22316	0.00184697	0.0258714	460	377	19277	0.999994	0.0280775	7297, 5580, 3280, 23529, 2045, 2252, 2185, 9021, 2051, 2050, 4739, 1436, 972, 1950, 920, 857, 7804, 3976, 1946, 199731
GOTERM_BP_FAT	GO:0050731~positive regulation of peptidyl-tyrosine phosphorylation	13	2.55906	2.69695	0.00338834	0.0412755	460	202	19277	1	0.0447952	3280, 23529, 2252, 2185, 9021, 4739, 1436, 972, 1950, 920, 7804, 3976, 1946
GOTERM_BP_FAT	GO:0018193~peptidyl-amino acid modification	43	8.46457	1.35487	0.0376228	0.227068	460	1330	19277	1	0.246431	5580, 3280, 9201, 8693, 5187, 23529, 26038, 2252, 23225, 9021, 2051, 2050, 1436, 63917, 972, 1950, 335, 10891, 10253, 857, 3976, 7297, 5371, 7474, 112399, 2045, 2185, 1491, 6280, 9770, 23139, 4739, 23031, 920, 5743, 5447, 7867, 5603, 7804, 6659, 1946, 1647, 199731
Annotation Cluster 61	Enrichment Score: 2.5663919516073856
GOTERM_BP_FAT	GO:0046683~response to organophosphorus	12	2.3622	3.42094	0.000802899	0.0134621	460	147	19277	0.994501	0.0146101	6263, 1645, 53905, 5187, 358, 6678, 4830, 5743, 5139, 4435, 2185, 6715
GOTERM_BP_FAT	GO:0014074~response to purine-containing compound	12	2.3622	3.08514	0.00185508	0.0258714	460	163	19277	0.999994	0.0280775	6263, 53905, 5187, 358, 6678, 10891, 4830, 5743, 5139, 4435, 2185, 6715
GOTERM_BP_FAT	GO:0051591~response to cAMP	8	1.5748	3.16276	0.0134215	0.11527	460	106	19277	1	0.1251	53905, 5187, 358, 6678, 4830, 4435, 2185, 6715
Annotation Cluster 62	Enrichment Score: 2.563862846877022
GOTERM_BP_FAT	GO:0006767~water-soluble vitamin metabolic process	9	1.77165	4.38557	0.00101752	0.0164151	460	86	19277	0.998633	0.0178149	4363, 8884, 6513, 80704, 316, 5091, 81693, 10840, 55350
GOTERM_BP_FAT	GO:0051180~vitamin transport	6	1.1811	5.84742	0.00342178	0.0414292	460	43	19277	1	0.044962	4363, 335, 8884, 6513, 80704, 81693
GOTERM_BP_FAT	GO:0006766~vitamin metabolic process	10	1.9685	3.0367	0.00584274	0.0629518	460	138	19277	1	0.06832	4363, 8884, 6513, 80704, 316, 1592, 5091, 81693, 10840, 55350
Annotation Cluster 63	Enrichment Score: 2.5535361332797497
GOTERM_BP_FAT	GO:0006869~lipid transport	23	4.52756	2.27323	0.000569872	0.0101539	460	424	19277	0.975095	0.0110198	5580, 8792, 4363, 5045, 9854, 4035, 5950, 2760, 1066, 2182, 1579, 1645, 123, 58488, 1950, 11309, 335, 23120, 6513, 7436, 55911, 857, 3933
GOTERM_BP_FAT	GO:0010876~lipid localization	23	4.52756	2.05074	0.00211568	0.0283787	460	470	19277	0.999999	0.0307987	5580, 8792, 4363, 5045, 9854, 4035, 5950, 2760, 1066, 2182, 1579, 1645, 123, 58488, 1950, 11309, 335, 23120, 6513, 7436, 55911, 857, 3933
GOTERM_BP_FAT	GO:1905952~regulation of lipid localization	11	2.16535	2.37614	0.0181202	0.143068	460	194	19277	1	0.155268	5580, 1579, 8792, 123, 5045, 1950, 335, 4035, 1066, 857, 2182
Annotation Cluster 64	Enrichment Score: 2.541335253731319
GOTERM_BP_FAT	GO:0072567~chemokine (C-X-C motif) ligand 2 production	5	0.984252	11.6407	0.000744587	0.0126622	460	18	19277	0.991975	0.013742	4938, 972, 4155, 4035, 4940
GOTERM_BP_FAT	GO:2000341~regulation of chemokine (C-X-C motif) ligand 2 production	5	0.984252	9.97774	0.00137629	0.0202842	460	21	19277	0.999867	0.0220139	4938, 972, 4155, 4035, 4940
GOTERM_BP_FAT	GO:0032722~positive regulation of chemokine production	8	1.5748	4.53043	0.00188812	0.0260884	460	74	19277	0.999995	0.028313	1436, 4938, 7474, 972, 4155, 3566, 4035, 4940
GOTERM_BP_FAT	GO:0032602~chemokine production	9	1.77165	3.73424	0.00284757	0.0360321	460	101	19277	1	0.0391047	1436, 4938, 7474, 972, 2950, 4155, 3566, 4035, 4940
GOTERM_BP_FAT	GO:0032642~regulation of chemokine production	9	1.77165	3.66173	0.00321561	0.0397703	460	103	19277	1	0.0431616	1436, 4938, 7474, 972, 2950, 4155, 3566, 4035, 4940
GOTERM_BP_FAT	GO:2000343~positive regulation of chemokine (C-X-C motif) ligand 2 production	3	0.590551	10.4766	0.0318856	0.203774	460	12	19277	1	0.221151	972, 4155, 4035
Annotation Cluster 65	Enrichment Score: 2.538287644430433
GOTERM_BP_FAT	GO:0044092~negative regulation of molecular function	52	10.2362	1.73223	0.00014014	0.00334599	460	1258	19277	0.596626	0.00363131	5580, 3280, 5265, 5266, 64114, 3164, 9021, 1852, 358, 4488, 10891, 10253, 4846, 5076, 3925, 2950, 653145, 84875, 5743, 51339, 7187, 8751, 7980, 7466, 5045, 7026, 4035, 6609, 5918, 335, 4345, 857, 5997, 3933, 5371, 7076, 165904, 7078, 25937, 3398, 2022, 2537, 1522, 2257, 104, 306, 5447, 1848, 2859, 197358, 1846, 1647
GOTERM_BP_FAT	GO:0043086~negative regulation of catalytic activity	36	7.08661	1.73009	0.00188266	0.0260884	460	872	19277	0.999995	0.028313	5580, 7980, 5265, 7026, 5045, 5266, 4035, 64114, 3164, 9021, 6609, 5918, 1852, 335, 358, 10253, 857, 5997, 3933, 4846, 5371, 7076, 5076, 25937, 7078, 2022, 2537, 2950, 104, 653145, 5743, 306, 5447, 1848, 1846, 1647
GOTERM_BP_FAT	GO:0032269~negative regulation of cellular protein metabolic process	49	9.64567	1.23775	0.0920029	0.415091	460	1659	19277	1	0.450487	5580, 4130, 5187, 5265, 5266, 3164, 9021, 2192, 1852, 358, 10891, 10253, 5076, 2950, 653145, 84875, 5743, 51339, 7980, 5045, 7026, 340152, 4035, 6609, 26051, 10318, 5918, 857, 5997, 3976, 3933, 5371, 7076, 8000, 7078, 25937, 2022, 9770, 2537, 1522, 23075, 104, 5447, 1848, 6659, 1846, 1604, 199731, 1647
Annotation Cluster 66	Enrichment Score: 2.516628396067312
GOTERM_BP_FAT	GO:0014015~positive regulation of gliogenesis	10	1.9685	5.37263	9.68169e-05	0.00254582	460	78	19277	0.46592	0.00276291	3280, 2119, 1435, 23529, 7133, 4035, 7852, 3398, 3976, 4192
GOTERM_BP_FAT	GO:0010001~glial cell differentiation	16	3.14961	2.94081	0.000393224	0.00759353	460	228	19277	0.921747	0.00824106	3280, 5076, 23529, 7133, 4035, 7852, 3398, 26227, 6280, 4192, 2896, 664, 2950, 712, 6659, 3976
GOTERM_BP_FAT	GO:0045687~positive regulation of glial cell differentiation	7	1.37795	6.98442	0.000447274	0.00847548	460	42	19277	0.944871	0.00919822	3280, 23529, 7133, 7852, 3398, 3976, 4192
GOTERM_BP_FAT	GO:0014013~regulation of gliogenesis	10	1.9685	3.27395	0.00357303	0.0428262	460	128	19277	1	0.0464781	3280, 2119, 1435, 23529, 7133, 4035, 7852, 3398, 3976, 4192
GOTERM_BP_FAT	GO:0045685~regulation of glial cell differentiation	7	1.37795	4.25139	0.00596877	0.0638487	460	69	19277	1	0.0692934	3280, 23529, 7133, 7852, 3398, 3976, 4192
GOTERM_BP_FAT	GO:0048713~regulation of oligodendrocyte differentiation	4	0.787402	4.08844	0.0735501	0.354181	460	41	19277	1	0.384383	3280, 7133, 7852, 4192
GOTERM_BP_FAT	GO:0048709~oligodendrocyte differentiation	6	1.1811	2.51439	0.090559	0.414839	460	100	19277	1	0.450213	3280, 7133, 664, 2950, 7852, 4192
Annotation Cluster 67	Enrichment Score: 2.4804399938728814
GOTERM_BP_FAT	GO:0048871~multicellular organismal homeostasis	24	4.72441	2.50812	0.000101587	0.0026364	460	401	19277	0.482172	0.00286121	8013, 8792, 25937, 7466, 11151, 5950, 2185, 30061, 1490, 1579, 3925, 4938, 1435, 115, 358, 2651, 6337, 10891, 6513, 5743, 64072, 3635, 4846, 3933
GOTERM_BP_FAT	GO:0001894~tissue homeostasis	14	2.75591	2.35619	0.00692829	0.0722989	460	249	19277	1	0.0784641	8792, 25937, 11151, 5950, 2185, 1490, 4938, 1435, 2651, 6513, 64072, 3635, 4846, 3933
GOTERM_BP_FAT	GO:0060249~anatomical structure homeostasis	18	3.54331	1.63272	0.05143	0.281897	460	462	19277	1	0.305936	5371, 4130, 8792, 25937, 11151, 8359, 5950, 23243, 2185, 1490, 4938, 1435, 2651, 6513, 64072, 3635, 4846, 3933
Annotation Cluster 68	Enrichment Score: 2.456970546319506
GOTERM_BP_FAT	GO:0071559~response to transforming growth factor beta	17	3.34646	2.56263	0.00108102	0.0171612	460	278	19277	0.999094	0.0186246	5371, 7474, 9315, 5045, 3693, 2022, 1284, 116844, 3248, 864, 2651, 10891, 10253, 5139, 4435, 857, 858
GOTERM_BP_FAT	GO:0071560~cellular response to transforming growth factor beta stimulus	16	3.14961	2.46509	0.00232068	0.0307143	460	272	19277	1	0.0333334	5371, 7474, 9315, 5045, 3693, 2022, 1284, 116844, 3248, 2651, 10891, 10253, 5139, 4435, 857, 858
GOTERM_BP_FAT	GO:0007178~transmembrane receptor protein serine/threonine kinase signaling pathway	20	3.93701	2.16013	0.002558	0.033484	460	388	19277	1	0.0363393	3280, 5371, 25937, 7474, 9315, 5045, 3693, 4035, 164656, 2254, 2022, 116844, 3248, 55512, 2651, 4488, 10253, 4435, 857, 858
GOTERM_BP_FAT	GO:0007179~transforming growth factor beta receptor signaling pathway	11	2.16535	2.28204	0.0231616	0.167781	460	202	19277	1	0.182088	5371, 3248, 5045, 3693, 2651, 10253, 2022, 4435, 857, 858, 116844
Annotation Cluster 69	Enrichment Score: 2.434537520377682
GOTERM_CC_FAT	GO:0044432~endoplasmic reticulum part	60	11.811	1.59216	0.000351473	0.00745904	447	1452	17223	0.196118	0.00808388	54708, 5265, 1066, 1462, 3484, 2153, 1579, 84803, 3117, 55326, 23120, 3912, 285362, 3291, 1592, 23491, 920, 4257, 5743, 6715, 6890, 9563, 7466, 79071, 1284, 1282, 23225, 27065, 10954, 79993, 1435, 10956, 51141, 972, 56034, 335, 57565, 3135, 2882, 857, 54898, 5955, 387914, 6263, 5371, 7076, 7474, 7477, 9854, 9415, 64225, 3992, 2182, 3106, 1522, 3105, 3708, 5447, 5924, 92949
GOTERM_CC_FAT	GO:0005783~endoplasmic reticulum	76	14.9606	1.43053	0.00114374	0.0225987	447	2047	17223	0.508684	0.0244917	5580, 54708, 5265, 64114, 1066, 1462, 3484, 2153, 1579, 84803, 3117, 55326, 23120, 57705, 3912, 50636, 285362, 3291, 53905, 22846, 1592, 4938, 123, 23491, 920, 4257, 5743, 6715, 6890, 9563, 7466, 5045, 200407, 3781, 79071, 1284, 1282, 23225, 27065, 10954, 79993, 1435, 10956, 51141, 972, 56034, 335, 57565, 3135, 2882, 857, 54898, 5955, 387914, 6263, 5371, 7076, 7474, 7477, 9854, 9415, 64225, 3992,…
UP_KW_CELLULAR_COMPONENT	KW-0256~Endoplasmic reticulum	49	9.64567	1.487	0.00529329	0.0391704	449	1280	17441	0.212452	0.0476396	54708, 5265, 1066, 1579, 84803, 3117, 55326, 23120, 57705, 50636, 285362, 3291, 1592, 4938, 23491, 4257, 5743, 6715, 6890, 9563, 7466, 79071, 23225, 27065, 10954, 79993, 10956, 51141, 972, 57565, 3135, 54898, 5955, 387914, 6263, 5371, 9854, 9415, 64225, 3992, 23037, 2182, 3106, 3105, 1521, 3708, 5447, 55959, 5924
GOTERM_CC_FAT	GO:0005789~endoplasmic reticulum membrane	39	7.67717	1.28764	0.0858828	0.447371	447	1167	17223	1	0.484847	6890, 54708, 7466, 79071, 23225, 10954, 79993, 27065, 1579, 84803, 10956, 51141, 3117, 972, 55326, 23120, 57565, 3135, 857, 54898, 387914, 3291, 6263, 5371, 9854, 9415, 64225, 3992, 1592, 2182, 3106, 3105, 3708, 920, 4257, 5743, 5447, 6715, 5924
Annotation Cluster 70	Enrichment Score: 2.3998929589073965
GOTERM_BP_FAT	GO:0021537~telencephalon development	18	3.54331	2.75298	0.000327428	0.00662514	460	274	19277	0.880139	0.00719009	3280, 7474, 50937, 22903, 4035, 7852, 3398, 146760, 4192, 1436, 664, 358, 6513, 306, 4830, 6715, 7804, 3912
GOTERM_BP_FAT	GO:0021987~cerebral cortex development	9	1.77165	2.92371	0.0121323	0.108359	460	129	19277	1	0.1176	50937, 22903, 664, 4035, 6513, 6715, 7804, 4192, 3912
GOTERM_BP_FAT	GO:0021543~pallium development	11	2.16535	2.42617	0.0158951	0.130506	460	190	19277	1	0.141635	50937, 22903, 664, 4035, 6513, 306, 4830, 6715, 7804, 4192, 3912
Annotation Cluster 71	Enrichment Score: 2.3849219890324513
GOTERM_BP_FAT	GO:0052547~regulation of peptidase activity	28	5.51181	2.47549	2.90763e-05	0.00102092	460	474	19277	0.171682	0.00110798	7980, 5265, 5045, 5266, 4155, 4035, 64115, 3164, 2192, 10018, 5918, 358, 835, 857, 3933, 5371, 7076, 5076, 7078, 112399, 2045, 6280, 1490, 2537, 2896, 653145, 5743, 5447
GOTERM_BP_FAT	GO:0052548~regulation of endopeptidase activity	24	4.72441	2.30678	0.000340613	0.00684552	460	436	19277	0.889955	0.00742927	5371, 7076, 5076, 7078, 7980, 5265, 5045, 5266, 4155, 112399, 64115, 2045, 3164, 6280, 1490, 2537, 10018, 5918, 358, 653145, 5743, 835, 5447, 3933
GOTERM_BP_FAT	GO:0043281~regulation of cysteine-type endopeptidase activity involved in apoptotic process	13	2.55906	2.43207	0.00763751	0.0780518	460	224	19277	1	0.0847076	5371, 5076, 112399, 2045, 3164, 6280, 1490, 2537, 10018, 358, 5743, 835, 5447
GOTERM_BP_FAT	GO:2000116~regulation of cysteine-type endopeptidase activity	13	2.55906	2.19671	0.016129	0.132245	460	248	19277	1	0.143522	5371, 5076, 112399, 2045, 3164, 6280, 1490, 2537, 10018, 358, 5743, 835, 5447
GOTERM_BP_FAT	GO:0043154~negative regulation of cysteine-type endopeptidase activity involved in apoptotic process	6	1.1811	2.92371	0.0544284	0.291832	460	86	19277	1	0.316718	2537, 5076, 358, 5743, 5447, 3164
GOTERM_BP_FAT	GO:2000117~negative regulation of cysteine-type endopeptidase activity	6	1.1811	2.67488	0.0738385	0.354181	460	94	19277	1	0.384383	2537, 5076, 358, 5743, 5447, 3164
Annotation Cluster 72	Enrichment Score: 2.360402889931353
GOTERM_BP_FAT	GO:0009790~embryo development	50	9.84252	1.89794	2.03986e-05	0.000780507	460	1104	19277	0.123785	0.000847063	8013, 3280, 9742, 9021, 4848, 10018, 84525, 115, 4488, 10253, 2707, 64072, 4846, 3912, 22846, 5076, 3693, 5950, 54567, 643226, 51339, 5045, 7026, 4155, 90102, 2254, 1284, 80144, 51141, 56034, 335, 3576, 123872, 3976, 10512, 9915, 7474, 50937, 7477, 8642, 3398, 2022, 26227, 2182, 55036, 140469, 4435, 6659, 55959, 1846
GOTERM_BP_FAT	GO:0009792~embryo development ending in birth or egg hatching	27	5.31496	1.66394	0.0123004	0.108894	460	680	19277	1	0.11818	3280, 7026, 5045, 9742, 2254, 9021, 4848, 10018, 84525, 115, 2707, 3976, 10512, 4846, 9915, 5076, 22846, 7474, 7477, 8642, 5950, 26227, 2182, 4435, 51339, 6659, 55959
GOTERM_BP_FAT	GO:0043009~chordate embryonic development	26	5.11811	1.65337	0.0151614	0.125867	460	659	19277	1	0.136601	3280, 7026, 5045, 9742, 2254, 9021, 4848, 10018, 84525, 115, 2707, 3976, 10512, 4846, 9915, 5076, 22846, 7474, 7477, 8642, 5950, 26227, 4435, 51339, 6659, 55959
GOTERM_BP_FAT	GO:0001701~in utero embryonic development	15	2.95276	1.58337	0.0950884	0.423703	460	397	19277	1	0.459834	3280, 22846, 7026, 7477, 5045, 9021, 4848, 10018, 84525, 115, 4435, 2707, 3976, 4846, 9915
Annotation Cluster 73	Enrichment Score: 2.330562701859041
GOTERM_BP_FAT	GO:0060333~interferon-gamma-mediated signaling pathway	9	1.77165	4.38557	0.00101752	0.0164151	460	86	19277	0.998633	0.0178149	5371, 5580, 4261, 4938, 3106, 3117, 3105, 3135, 4940
GOTERM_BP_FAT	GO:0034341~response to interferon-gamma	13	2.55906	2.65749	0.00382369	0.0450169	460	205	19277	1	0.0488557	5580, 5371, 4261, 7474, 9021, 4938, 3106, 3117, 3105, 972, 3135, 4940, 4435
GOTERM_BP_FAT	GO:0071346~cellular response to interferon-gamma	10	1.9685	2.3676	0.0261991	0.18058	460	177	19277	1	0.195979	5371, 5580, 4261, 4938, 3106, 7474, 3117, 3105, 3135, 4940
Annotation Cluster 74	Enrichment Score: 2.303018774383943
GOTERM_BP_FAT	GO:0007015~actin filament organization	24	4.72441	2.19597	0.000669729	0.0115538	460	458	19277	0.986963	0.012539	5580, 9168, 165904, 11170, 11151, 3693, 90102, 64005, 4542, 23189, 9051, 2185, 1490, 359845, 57580, 4739, 3925, 2017, 246176, 27289, 23075, 335, 6624, 3636
GOTERM_BP_FAT	GO:0007010~cytoskeleton organization	56	11.0236	1.54596	0.00118675	0.0183502	460	1518	19277	0.999544	0.019915	5580, 4130, 347240, 1263, 286207, 393, 57580, 283726, 203068, 27289, 358, 25981, 10253, 6624, 3636, 11151, 3693, 64005, 4542, 7094, 23139, 4739, 3925, 1104, 255101, 3886, 1946, 9168, 6494, 90102, 4035, 23189, 2252, 359845, 4192, 84229, 1436, 246176, 335, 123872, 54777, 89796, 165904, 11170, 9051, 2185, 1490, 63979, 55036, 2017, 51196, 152206, 23075, 23031, 2859, 1647
GOTERM_BP_FAT	GO:0030029~actin filament-based process	35	6.88976	1.75236	0.00180641	0.0253705	460	837	19277	0.999992	0.027534	5580, 9168, 3781, 90102, 4035, 23189, 2252, 644150, 4192, 359845, 57580, 1436, 27289, 246176, 335, 358, 857, 6624, 3636, 165904, 11170, 11151, 3693, 64005, 4542, 9051, 2185, 1490, 7094, 4739, 3925, 2017, 2257, 23075, 1946
GOTERM_BP_FAT	GO:0097435~supramolecular fiber organization	36	7.08661	1.67254	0.00312897	0.0390728	460	902	19277	1	0.0424047	5580, 9168, 4130, 5045, 8359, 347240, 90102, 23189, 1263, 1284, 1282, 359845, 57580, 27289, 246176, 335, 6624, 3636, 165904, 11170, 11151, 3693, 64005, 4542, 9051, 2185, 7092, 1490, 63979, 4739, 3925, 2017, 152206, 23075, 140766, 3886
GOTERM_BP_FAT	GO:0032956~regulation of actin cytoskeleton organization	19	3.74016	2.10085	0.00448845	0.0509345	460	379	19277	1	0.0552779	5580, 9168, 11170, 11151, 90102, 4035, 23189, 2185, 1490, 4192, 57580, 3925, 1436, 2017, 27289, 23075, 335, 6624, 1946
GOTERM_BP_FAT	GO:0030036~actin cytoskeleton organization	29	5.70866	1.70927	0.00672263	0.0705133	460	711	19277	1	0.0765263	5580, 9168, 90102, 23189, 2252, 4192, 359845, 57580, 1436, 27289, 246176, 335, 358, 6624, 3636, 165904, 11170, 11151, 3693, 64005, 4542, 9051, 2185, 1490, 7094, 4739, 3925, 2017, 23075
GOTERM_BP_FAT	GO:0032970~regulation of actin filament-based process	20	3.93701	1.97207	0.00674537	0.0705133	460	425	19277	1	0.0765263	5580, 9168, 11170, 11151, 90102, 4035, 23189, 2185, 1490, 4192, 57580, 3925, 1436, 2017, 27289, 23075, 335, 857, 6624, 1946
GOTERM_BP_FAT	GO:0051493~regulation of cytoskeleton organization	23	4.52756	1.62538	0.0275139	0.185669	460	593	19277	1	0.201502	5580, 9168, 4130, 11170, 11151, 90102, 4035, 23189, 2185, 6280, 1490, 4192, 57580, 3925, 1436, 2017, 1104, 246176, 27289, 23075, 335, 6624, 1946
GOTERM_BP_FAT	GO:1902589~single-organism organelle organization	58	11.4173	1.22943	0.0745011	0.355758	460	1977	19277	1	0.386094	5580, 347240, 9742, 1263, 286207, 57580, 10018, 203068, 27289, 358, 25981, 10891, 6624, 3636, 5990, 11151, 3693, 64005, 4542, 7094, 4739, 3925, 26520, 255101, 3886, 9168, 6890, 8831, 8359, 90102, 23189, 2252, 359845, 4192, 55062, 84229, 1436, 63917, 246176, 335, 123872, 858, 54777, 165904, 11170, 25937, 64225, 9051, 2185, 1490, 22941, 63979, 55036, 2017, 664, 121441, 152206, 23075
Annotation Cluster 75	Enrichment Score: 2.2990571591078215
GOTERM_BP_FAT	GO:1903707~negative regulation of hemopoiesis	14	2.75591	3.5557	0.000166725	0.00388742	460	165	19277	0.660449	0.00421891	3280, 8111, 8359, 3398, 2185, 4192, 972, 3149, 3566, 864, 3135, 4830, 714, 3635
GOTERM_BP_FAT	GO:0050866~negative regulation of cell activation	16	3.14961	3.02029	0.000294199	0.00607639	460	222	19277	0.851342	0.00659455	5580, 64115, 8654, 5169, 3398, 9231, 4192, 972, 3149, 2896, 3566, 864, 3135, 4345, 3635, 4846
GOTERM_BP_FAT	GO:1902106~negative regulation of leukocyte differentiation	11	2.16535	4.19065	0.000298	0.00613366	460	110	19277	0.854958	0.0066567	8111, 972, 3149, 3566, 864, 3135, 3398, 4830, 714, 3635, 4192
GOTERM_BP_FAT	GO:1902105~regulation of leukocyte differentiation	19	3.74016	2.61057	0.000402245	0.00772026	460	305	19277	0.92619	0.0083786	8111, 64115, 3398, 9770, 4192, 57864, 1435, 3106, 972, 3149, 3566, 864, 920, 3135, 4830, 714, 6659, 3976, 3635
GOTERM_BP_FAT	GO:1902107~positive regulation of leukocyte differentiation	13	2.55906	3.28184	0.000642097	0.0112395	460	166	19277	0.984406	0.012198	8111, 64115, 3398, 4192, 1435, 972, 3566, 864, 920, 3135, 6659, 3976, 3635
GOTERM_BP_FAT	GO:0002521~leukocyte differentiation	28	5.51181	2.00922	0.000847927	0.0140591	460	584	19277	0.995894	0.015258	8792, 23529, 8111, 64115, 64218, 4192, 57580, 57864, 1436, 1435, 972, 3135, 714, 3976, 3635, 5371, 4783, 3398, 2185, 9770, 3106, 3149, 54567, 3566, 864, 920, 4830, 6659
GOTERM_BP_FAT	GO:0002695~negative regulation of leukocyte activation	14	2.75591	2.93346	0.00105021	0.0167612	460	200	19277	0.998894	0.0181905	64115, 8654, 5169, 3398, 9231, 4192, 972, 3149, 2896, 3566, 864, 3135, 4345, 3635
GOTERM_BP_FAT	GO:0022408~negative regulation of cell-cell adhesion	14	2.75591	2.8901	0.00120115	0.0184786	460	203	19277	0.999584	0.0200543	5580, 80709, 4155, 64115, 8654, 9231, 4192, 972, 23075, 3566, 335, 864, 56477, 3135
GOTERM_BP_FAT	GO:0002520~immune system development	42	8.26772	1.62819	0.002262	0.030071	460	1081	19277	1	0.0326352	8013, 3280, 8792, 23529, 8111, 8359, 64115, 64218, 30061, 4192, 57580, 57864, 1436, 10018, 1435, 972, 55326, 3135, 3674, 714, 55008, 3976, 3635, 5371, 7474, 25939, 4783, 3398, 2185, 1052, 9770, 79641, 3106, 3149, 54567, 55512, 23075, 3566, 864, 920, 4830, 6659
GOTERM_BP_FAT	GO:0048534~hematopoietic or lymphoid organ development	40	7.87402	1.63857	0.00262545	0.0341423	460	1023	19277	1	0.0370538	8013, 3280, 8792, 23529, 8111, 8359, 64115, 64218, 30061, 4192, 57580, 57864, 1436, 10018, 1435, 972, 55326, 3135, 3674, 714, 55008, 3976, 3635, 5371, 7474, 4783, 3398, 2185, 1052, 9770, 79641, 3106, 3149, 54567, 55512, 3566, 864, 920, 4830, 6659
GOTERM_BP_FAT	GO:1903706~regulation of hemopoiesis	24	4.72441	1.94537	0.00324052	0.0398818	460	517	19277	1	0.0432827	8013, 3280, 8111, 8359, 64115, 3398, 2185, 9770, 4192, 57864, 1435, 3106, 972, 3149, 3566, 864, 920, 3135, 3674, 4830, 714, 6659, 3976, 3635
GOTERM_BP_FAT	GO:0030097~hemopoiesis	38	7.48031	1.61999	0.00415456	0.0477039	460	983	19277	1	0.0517718	8013, 3280, 8792, 23529, 8111, 8359, 64115, 64218, 4192, 57580, 57864, 1436, 1435, 972, 55326, 3135, 3674, 714, 55008, 3976, 3635, 5371, 7474, 4783, 3398, 2185, 1052, 9770, 79641, 3106, 3149, 54567, 55512, 3566, 864, 920, 4830, 6659
GOTERM_BP_FAT	GO:1903708~positive regulation of hemopoiesis	13	2.55906	2.58192	0.00481025	0.0540723	460	211	19277	1	0.0586832	8111, 64115, 3398, 4192, 1435, 972, 3566, 864, 920, 3135, 6659, 3976, 3635
GOTERM_BP_FAT	GO:0045637~regulation of myeloid cell differentiation	15	2.95276	2.32814	0.00546731	0.0595505	460	270	19277	1	0.0646286	8013, 8111, 8359, 3398, 2185, 9770, 1435, 972, 3149, 920, 3674, 4830, 714, 3976, 3635
GOTERM_BP_FAT	GO:0051250~negative regulation of lymphocyte activation	11	2.16535	2.74388	0.00709378	0.0737679	460	168	19277	1	0.0800584	972, 3149, 3566, 864, 64115, 8654, 3135, 3398, 3635, 9231, 4192
GOTERM_BP_FAT	GO:0002573~myeloid leukocyte differentiation	13	2.55906	2.38941	0.00877698	0.0864518	460	228	19277	1	0.0938238	5371, 8792, 8111, 3398, 9770, 1436, 1435, 972, 920, 4830, 714, 3976, 3635
GOTERM_BP_FAT	GO:0045620~negative regulation of lymphocyte differentiation	6	1.1811	4.26168	0.0130696	0.112898	460	59	19277	1	0.122526	972, 3149, 3566, 864, 3398, 4192
GOTERM_BP_FAT	GO:0030098~lymphocyte differentiation	18	3.54331	1.90484	0.0143711	0.120921	460	396	19277	1	0.131233	23529, 4783, 64115, 3398, 64218, 2185, 4192, 57580, 57864, 54567, 972, 3149, 3566, 864, 920, 3135, 6659, 3635
GOTERM_BP_FAT	GO:0045621~positive regulation of lymphocyte differentiation	8	1.5748	3.02029	0.0169269	0.13672	460	111	19277	1	0.148379	972, 3566, 864, 64115, 3135, 6659, 3635, 4192
GOTERM_BP_FAT	GO:0045619~regulation of lymphocyte differentiation	11	2.16535	2.40089	0.0169794	0.13696	460	192	19277	1	0.148639	57864, 972, 3149, 3566, 864, 64115, 3135, 3398, 6659, 3635, 4192
GOTERM_BP_FAT	GO:1903038~negative regulation of leukocyte cell-cell adhesion	9	1.77165	2.51439	0.0273742	0.185257	460	150	19277	1	0.201054	972, 3566, 864, 64115, 56477, 8654, 3135, 9231, 4192
GOTERM_BP_FAT	GO:0045638~negative regulation of myeloid cell differentiation	7	1.37795	3.02418	0.0283907	0.188713	460	97	19277	1	0.204805	8111, 3149, 8359, 4830, 714, 2185, 3635
GOTERM_BP_FAT	GO:0045582~positive regulation of T cell differentiation	7	1.37795	3.02418	0.0283907	0.188713	460	97	19277	1	0.204805	972, 3566, 864, 64115, 3135, 6659, 4192
GOTERM_BP_FAT	GO:0050868~negative regulation of T cell activation	8	1.5748	2.55918	0.0373881	0.22588	460	131	19277	1	0.245142	972, 3566, 864, 64115, 8654, 3135, 9231, 4192
GOTERM_BP_FAT	GO:0030099~myeloid cell differentiation	18	3.54331	1.68374	0.0409412	0.24389	460	448	19277	1	0.264688	8013, 5371, 8792, 8111, 8359, 3398, 2185, 9770, 1436, 1435, 972, 3149, 920, 3674, 4830, 714, 3976, 3635
GOTERM_BP_FAT	GO:0045580~regulation of T cell differentiation	8	1.5748	2.09533	0.088456	0.407403	460	160	19277	1	0.442144	57864, 972, 3566, 864, 64115, 3135, 6659, 4192
GOTERM_BP_FAT	GO:0030217~T cell differentiation	11	2.16535	1.75274	0.0987895	0.431049	460	263	19277	1	0.467806	54567, 972, 3566, 864, 64115, 920, 3135, 64218, 6659, 4192, 57580
Annotation Cluster 76	Enrichment Score: 2.295796404513786
GOTERM_BP_FAT	GO:0003006~developmental process involved in reproduction	39	7.67717	2.16471	1.24563e-05	0.000523602	460	755	19277	0.0775224	0.000568251	3280, 8751, 7026, 8654, 4311, 2254, 26038, 286207, 9021, 4192, 84229, 10018, 1435, 994, 54852, 25981, 1672, 83990, 835, 5139, 2707, 3976, 4846, 9510, 22846, 5990, 7474, 7477, 6586, 10184, 5950, 2185, 23139, 2119, 255101, 4257, 5743, 4435, 6715
GOTERM_BP_FAT	GO:0022414~reproductive process	57	11.2205	1.53022	0.00132168	0.0198219	460	1561	19277	0.99981	0.0215122	3280, 5266, 8654, 26038, 286207, 9021, 644150, 2192, 10018, 994, 60675, 25981, 4488, 83990, 5139, 835, 2707, 4846, 3291, 9510, 22846, 5990, 5950, 10184, 23139, 2119, 3248, 3566, 255101, 4257, 6513, 5743, 6715, 8751, 7026, 4311, 2254, 4192, 84229, 1435, 54852, 2686, 1672, 5997, 3976, 7076, 7474, 7477, 6586, 2185, 81539, 2182, 63979, 26064, 57697, 4435, 80010
GOTERM_BP_FAT	GO:0000003~reproduction	57	11.2205	1.52728	0.00140761	0.0206947	460	1564	19277	0.999891	0.0224594	3280, 5266, 8654, 26038, 286207, 9021, 644150, 2192, 10018, 994, 60675, 25981, 4488, 83990, 5139, 835, 2707, 4846, 3291, 9510, 22846, 5990, 5950, 10184, 23139, 2119, 3248, 3566, 255101, 4257, 6513, 5743, 6715, 8751, 7026, 4311, 2254, 4192, 84229, 1435, 54852, 2686, 1672, 5997, 3976, 7076, 7474, 7477, 6586, 2185, 81539, 2182, 63979, 26064, 57697, 4435, 80010
GOTERM_BP_FAT	GO:0044702~single organism reproductive process	52	10.2362	1.53785	0.00208975	0.0281208	460	1417	19277	0.999999	0.0305188	3280, 8654, 26038, 286207, 9021, 644150, 2192, 10018, 994, 60675, 25981, 4488, 83990, 5139, 835, 2707, 4846, 9510, 22846, 5990, 5950, 10184, 23139, 2119, 3248, 3566, 255101, 4257, 5743, 6715, 8751, 7026, 4311, 2254, 4192, 84229, 54852, 2686, 1672, 5997, 3976, 7076, 7474, 7477, 6586, 2185, 2182, 63979, 26064, 57697, 4435, 80010
GOTERM_BP_FAT	GO:0022412~cellular process involved in reproduction in multicellular organism	17	3.34646	2.01816	0.0108178	0.101404	460	353	19277	1	0.110051	5990, 6586, 8654, 26038, 286207, 2185, 4192, 23139, 84229, 2119, 994, 54852, 25981, 255101, 1672, 83990, 5139
GOTERM_BP_FAT	GO:0007281~germ cell development	15	2.95276	2.05424	0.015417	0.127772	460	306	19277	1	0.138668	5990, 8654, 26038, 286207, 2185, 4192, 84229, 2119, 994, 54852, 25981, 255101, 1672, 83990, 5139
GOTERM_BP_FAT	GO:0048609~multicellular organismal reproductive process	33	6.49606	1.52808	0.0171617	0.137935	460	905	19277	1	0.149697	7026, 8654, 26038, 286207, 644150, 4192, 84229, 10018, 994, 60675, 54852, 2686, 25981, 1672, 83990, 835, 5139, 5997, 2707, 3976, 4846, 9510, 5990, 6586, 2185, 2182, 23139, 2119, 26064, 3248, 3566, 255101, 5743
GOTERM_BP_FAT	GO:0007276~gamete generation	28	5.51181	1.58138	0.0195769	0.150199	460	742	19277	1	0.163007	8654, 26038, 286207, 644150, 4192, 84229, 10018, 994, 60675, 54852, 2686, 25981, 1672, 83990, 5139, 5997, 2707, 4846, 9510, 5990, 2185, 23139, 2119, 26064, 3248, 3566, 255101, 5743
GOTERM_BP_FAT	GO:0044703~multi-organism reproductive process	38	7.48031	1.45562	0.0203514	0.154159	460	1094	19277	1	0.167305	7026, 5266, 8654, 26038, 286207, 644150, 4192, 2192, 84229, 10018, 994, 60675, 54852, 2686, 25981, 1672, 83990, 5139, 5997, 2707, 3976, 4846, 3291, 7076, 9510, 5990, 10184, 2185, 81539, 2182, 23139, 2119, 26064, 3248, 3566, 255101, 6513, 5743
GOTERM_BP_FAT	GO:0032504~multicellular organism reproduction	33	6.49606	1.49666	0.0222044	0.162623	460	924	19277	1	0.176491	7026, 8654, 26038, 286207, 644150, 4192, 84229, 10018, 994, 60675, 54852, 2686, 25981, 1672, 83990, 835, 5139, 5997, 2707, 3976, 4846, 9510, 5990, 6586, 2185, 2182, 23139, 2119, 26064, 3248, 3566, 255101, 5743
GOTERM_BP_FAT	GO:0019953~sexual reproduction	31	6.10236	1.42289	0.0454643	0.259194	460	913	19277	1	0.281297	7026, 5266, 8654, 26038, 286207, 644150, 4192, 84229, 10018, 994, 60675, 54852, 2686, 25981, 1672, 83990, 5139, 5997, 2707, 4846, 9510, 5990, 10184, 2185, 23139, 2119, 26064, 3248, 3566, 255101, 5743
Annotation Cluster 77	Enrichment Score: 2.271258536279011
GOTERM_MF_FAT	GO:0043168~anion binding	111	21.8504	1.45206	2.4131e-05	0.014189	432	2962	16739	0.0281437	0.0142735	6594, 8654, 26038, 23046, 57580, 203068, 115, 51363, 25981, 83990, 81570, 4600, 1615, 4846, 7297, 9510, 112399, 2045, 1592, 1104, 3248, 2950, 6890, 339366, 2051, 146760, 2050, 4192, 55062, 122622, 1755, 3933, 34, 7474, 5330, 4363, 64225, 2185, 2580, 1491, 1490, 2182, 1645, 3708, 55512, 23031, 55753, 56169, 11056, 306, 84451, 5447, 10123, 7867, 5603, 197358, 5580, 6793, 8573, 347240, 1263, 79572, …
GOTERM_MF_FAT	GO:0036094~small molecule binding	99	19.4882	1.46581	5.70899e-05	0.0167844	432	2617	16739	0.065309	0.0168843	6594, 8654, 26038, 23046, 203068, 115, 51363, 25981, 83990, 81570, 4600, 1615, 4846, 7297, 112399, 5950, 7852, 2045, 1592, 3248, 2950, 6890, 28, 84618, 2051, 2050, 122622, 389812, 3933, 34, 4363, 64225, 2185, 2580, 1491, 2182, 1645, 3708, 23031, 55753, 11056, 84451, 5447, 10123, 7867, 80010, 5603, 197358, 5580, 6793, 8573, 347240, 1263, 79572, 795, 27289, 23120, 316, 5214, 2869, 548596, 3291, 426…
GOTERM_MF_FAT	GO:0097367~carbohydrate derivative binding	85	16.7323	1.41597	0.000704715	0.115848	432	2326	16739	0.565679	0.116538	5580, 6793, 6594, 8573, 347240, 8654, 26038, 1462, 23046, 1263, 79572, 203068, 27289, 51363, 115, 23120, 25981, 83990, 5214, 81570, 4600, 2869, 1615, 4846, 548596, 7297, 4261, 9510, 64005, 4542, 5873, 2045, 23139, 116285, 25790, 4938, 23097, 5865, 6890, 9201, 4035, 2254, 339366, 2252, 2051, 146760, 2050, 4192, 1118, 122622, 1436, 1755, 3576, 4940, 89797, 64781, 4363, 6586, 25939, 64225, 26225, 20…
GOTERM_MF_FAT	GO:0000166~nucleotide binding	79	15.5512	1.37824	0.00244951	0.224812	432	2221	16739	0.945049	0.22615	5580, 6793, 6594, 8573, 347240, 8654, 26038, 23046, 1263, 79572, 203068, 27289, 51363, 115, 23120, 25981, 83990, 316, 5214, 81570, 4600, 2869, 1615, 4846, 548596, 7297, 3291, 4261, 53905, 64005, 4542, 5873, 2045, 23139, 116285, 25790, 4938, 3248, 23097, 5865, 6715, 6890, 9201, 9563, 28, 84618, 2051, 2050, 122622, 1436, 4940, 89797, 34, 64781, 4363, 25939, 64225, 26225, 26227, 2185, 5091, 2580, 21…
GOTERM_MF_FAT	GO:1901265~nucleoside phosphate binding	79	15.5512	1.37762	0.00248517	0.224812	432	2222	16739	0.947325	0.22615	5580, 6793, 6594, 8573, 347240, 8654, 26038, 23046, 1263, 79572, 203068, 27289, 51363, 115, 23120, 25981, 83990, 316, 5214, 81570, 4600, 2869, 1615, 4846, 548596, 7297, 3291, 4261, 53905, 64005, 4542, 5873, 2045, 23139, 116285, 25790, 4938, 3248, 23097, 5865, 6715, 6890, 9201, 9563, 28, 84618, 2051, 2050, 122622, 1436, 4940, 89797, 34, 64781, 4363, 25939, 64225, 26225, 26227, 2185, 5091, 2580, 21…
UP_SEQ_FEATURE	NP_BIND:ATP	42	8.26772	1.54382	0.00575229	1	497	1117	20406	1	1	5580, 6890, 9201, 6793, 6594, 8573, 347240, 26038, 23046, 1263, 2051, 2050, 79572, 1436, 115, 25981, 83990, 5214, 81570, 89797, 1615, 2869, 548596, 7297, 64781, 4363, 64005, 4542, 2045, 2185, 23139, 63979, 116285, 23031, 23097, 57697, 11056, 84451, 140469, 7867, 5603, 197358
UP_SEQ_FEATURE	BINDING:ATP	29	5.70866	1.6794	0.00841866	1	497	709	20406	1	1	5580, 6890, 9201, 6793, 8573, 1263, 2050, 79572, 1436, 115, 4940, 1615, 2869, 548596, 7297, 64781, 2045, 2185, 5091, 23139, 116285, 4938, 23031, 23097, 4830, 84451, 140469, 7867, 5603
GOTERM_MF_FAT	GO:0032553~ribonucleotide binding	68	13.3858	1.34294	0.00948769	0.469768	432	1962	16739	0.999987	0.472564	5580, 6793, 6594, 8573, 347240, 8654, 26038, 23046, 1263, 79572, 203068, 27289, 51363, 115, 23120, 25981, 83990, 5214, 81570, 4600, 2869, 1615, 4846, 548596, 7297, 4261, 64005, 4542, 5873, 2045, 23139, 116285, 25790, 4938, 23097, 5865, 6890, 9201, 2051, 2050, 122622, 1436, 4940, 89797, 64781, 4363, 25939, 64225, 26225, 2185, 5091, 2580, 2182, 63979, 2775, 23075, 23031, 864, 57697, 11056, 4830, 84…
GOTERM_MF_FAT	GO:0032555~purine ribonucleotide binding	66	12.9921	1.31618	0.0164675	0.569582	432	1943	16739	1	0.572972	5580, 6793, 6594, 8573, 347240, 8654, 26038, 23046, 1263, 79572, 203068, 27289, 51363, 115, 23120, 25981, 83990, 5214, 81570, 4600, 2869, 1615, 548596, 7297, 4261, 64005, 4542, 5873, 2045, 23139, 116285, 25790, 4938, 23097, 5865, 6890, 9201, 2051, 2050, 122622, 1436, 4940, 89797, 64781, 4363, 25939, 64225, 26225, 2185, 5091, 2580, 2182, 63979, 2775, 23075, 23031, 864, 57697, 11056, 4830, 84451, 1…
GOTERM_MF_FAT	GO:0017076~purine nucleotide binding	66	12.9921	1.3061	0.0187872	0.581416	432	1958	16739	1	0.584877	5580, 6793, 6594, 8573, 347240, 8654, 26038, 23046, 1263, 79572, 203068, 27289, 51363, 115, 23120, 25981, 83990, 5214, 81570, 4600, 2869, 1615, 548596, 7297, 4261, 64005, 4542, 5873, 2045, 23139, 116285, 25790, 4938, 23097, 5865, 6890, 9201, 2051, 2050, 122622, 1436, 4940, 89797, 64781, 4363, 25939, 64225, 26225, 2185, 5091, 2580, 2182, 63979, 2775, 23075, 23031, 864, 57697, 11056, 4830, 84451, 1…
UP_KW_LIGAND	KW-0547~Nucleotide-binding	63	12.4016	1.27586	0.019521	0.293663	182	1846	6804	0.554374	0.293663	5580, 6793, 6594, 8573, 347240, 8654, 26038, 23046, 1263, 79572, 203068, 27289, 115, 23120, 25981, 83990, 5214, 81570, 4600, 2869, 1615, 548596, 7297, 4261, 64005, 4542, 5873, 2045, 23139, 116285, 4938, 23097, 5865, 6890, 9201, 84618, 2051, 2050, 122622, 1436, 4940, 89797, 64781, 4363, 25939, 64225, 26225, 2185, 5091, 2580, 2182, 63979, 2775, 23031, 57697, 11056, 4830, 84451, 10123, 140469, 7867,…
GOTERM_MF_FAT	GO:0032559~adenyl ribonucleotide binding	54	10.6299	1.32345	0.0280126	0.667843	432	1581	16739	1	0.671818	5580, 6793, 6594, 8573, 347240, 26038, 23046, 1263, 79572, 51363, 115, 23120, 25981, 83990, 5214, 81570, 2869, 1615, 548596, 7297, 4261, 64005, 4542, 2045, 23139, 116285, 25790, 4938, 23097, 6890, 9201, 2051, 2050, 1436, 4940, 89797, 64781, 4363, 2185, 5091, 2580, 2182, 63979, 23075, 23031, 864, 57697, 11056, 4830, 84451, 140469, 7867, 5603, 197358
GOTERM_MF_FAT	GO:0035639~purine ribonucleoside triphosphate binding	63	12.4016	1.2875	0.0287439	0.667843	432	1896	16739	1	0.671818	5580, 6793, 6594, 8573, 347240, 26038, 23046, 1263, 79572, 203068, 27289, 115, 23120, 25981, 83990, 5214, 81570, 4600, 2869, 1615, 548596, 7297, 4261, 64005, 4542, 5873, 2045, 23139, 116285, 4938, 23097, 5865, 6890, 9201, 2051, 2050, 122622, 1436, 4940, 89797, 64781, 4363, 25939, 64225, 26225, 2185, 5091, 2580, 2182, 63979, 2775, 23075, 23031, 864, 57697, 11056, 4830, 84451, 10123, 140469, 7867, …
UP_KW_LIGAND	KW-0067~ATP-binding	50	9.84252	1.30624	0.0294636	0.302002	182	1431	6804	0.706583	0.302002	5580, 6793, 6594, 8573, 347240, 26038, 23046, 1263, 79572, 115, 23120, 25981, 83990, 5214, 81570, 2869, 1615, 548596, 7297, 4261, 64005, 4542, 2045, 23139, 116285, 4938, 23097, 6890, 9201, 2051, 2050, 1436, 4940, 89797, 64781, 4363, 2185, 5091, 2580, 2182, 63979, 23031, 57697, 11056, 4830, 84451, 140469, 7867, 5603, 197358
GOTERM_MF_FAT	GO:0030554~adenyl nucleotide binding	54	10.6299	1.31266	0.0316463	0.667843	432	1594	16739	1	0.671818	5580, 6793, 6594, 8573, 347240, 26038, 23046, 1263, 79572, 51363, 115, 23120, 25981, 83990, 5214, 81570, 2869, 1615, 548596, 7297, 4261, 64005, 4542, 2045, 23139, 116285, 25790, 4938, 23097, 6890, 9201, 2051, 2050, 1436, 4940, 89797, 64781, 4363, 2185, 5091, 2580, 2182, 63979, 23075, 23031, 864, 57697, 11056, 4830, 84451, 140469, 7867, 5603, 197358
GOTERM_MF_FAT	GO:0005524~ATP binding	52	10.2362	1.30836	0.0371138	0.6917	432	1540	16739	1	0.695817	5580, 6793, 6594, 8573, 347240, 26038, 23046, 1263, 79572, 115, 23120, 25981, 83990, 5214, 81570, 2869, 1615, 548596, 7297, 4261, 64005, 4542, 2045, 23139, 116285, 4938, 23097, 6890, 9201, 2051, 2050, 1436, 4940, 89797, 64781, 4363, 2185, 5091, 2580, 2182, 63979, 23075, 23031, 864, 57697, 11056, 4830, 84451, 140469, 7867, 5603, 197358
Annotation Cluster 78	Enrichment Score: 2.26725513030607
GOTERM_BP_FAT	GO:0003073~regulation of systemic arterial blood pressure	10	1.9685	3.80968	0.00126408	0.0192974	460	110	19277	0.999724	0.020943	3291, 1579, 1522, 7026, 4311, 1066, 2022, 89797, 84909, 4846
GOTERM_BP_FAT	GO:0002003~angiotensin maturation	4	0.787402	13.9688	0.00251374	0.0330496	460	12	19277	1	0.0358678	1522, 4311, 1066, 84909
GOTERM_BP_FAT	GO:0001990~regulation of systemic arterial blood pressure by hormone	6	1.1811	6.13266	0.00276935	0.035321	460	41	19277	1	0.038333	3291, 1522, 4311, 1066, 84909, 4846
GOTERM_BP_FAT	GO:0002002~regulation of angiotensin levels in blood	4	0.787402	12.8943	0.00321049	0.0397703	460	13	19277	1	0.0431616	1522, 4311, 1066, 84909
GOTERM_BP_FAT	GO:0008217~regulation of blood pressure	13	2.55906	2.69695	0.00338834	0.0412755	460	202	19277	1	0.0447952	3291, 7026, 4311, 3398, 1066, 2022, 84909, 1579, 1522, 1113, 5743, 89797, 4846
GOTERM_BP_FAT	GO:0060177~regulation of angiotensin metabolic process	4	0.787402	11.9733	0.00401443	0.0468927	460	14	19277	1	0.0508914	1522, 4311, 1066, 84909
GOTERM_BP_FAT	GO:0050886~endocrine process	8	1.5748	3.64405	0.00638953	0.0676225	460	92	19277	1	0.0733889	3291, 1522, 26056, 4311, 1066, 338442, 84909, 4846
GOTERM_BP_FAT	GO:0003044~regulation of systemic arterial blood pressure mediated by a chemical signal	6	1.1811	4.74413	0.00840776	0.0832271	460	53	19277	1	0.0903242	3291, 1522, 4311, 1066, 84909, 4846
GOTERM_BP_FAT	GO:0001991~regulation of systemic arterial blood pressure by circulatory renin-angiotensin	4	0.787402	8.3813	0.0113119	0.103533	460	20	19277	1	0.112362	1522, 4311, 1066, 84909
GOTERM_BP_FAT	GO:0016486~peptide hormone processing	5	0.984252	4.98887	0.017399	0.138658	460	42	19277	1	0.150481	1522, 5045, 4311, 1066, 84909
GOTERM_BP_FAT	GO:0003081~regulation of systemic arterial blood pressure by renin-angiotensin	4	0.787402	5.98665	0.0282704	0.188713	460	28	19277	1	0.204805	1522, 4311, 1066, 84909
Annotation Cluster 79	Enrichment Score: 2.252729588870628
GOTERM_CC_FAT	GO:0030054~cell junction	42	8.26772	1.62314	0.00229728	0.0398891	447	997	17223	0.760272	0.0432306	5580, 2191, 8751, 7145, 7089, 8573, 90102, 4035, 4311, 2273, 83706, 27289, 127534, 3674, 10076, 857, 2707, 858, 6624, 50636, 7739, 165904, 11170, 11151, 3693, 8642, 7852, 2022, 338442, 2185, 23037, 2580, 6280, 9231, 481, 7094, 4739, 26064, 2017, 6513, 1946, 199731
GOTERM_CC_FAT	GO:0030055~cell-substrate junction	22	4.33071	1.96674	0.00438358	0.0660998	447	431	17223	0.934662	0.0716369	2191, 7145, 165904, 11170, 7089, 8573, 3693, 90102, 4035, 4311, 2022, 2273, 2185, 2580, 7094, 83706, 4739, 2017, 3674, 857, 858, 7739
GOTERM_CC_FAT	GO:0005912~adherens junction	26	5.11811	1.78571	0.00617968	0.0803307	447	561	17223	0.978709	0.08706	2191, 8751, 7145, 7089, 8573, 90102, 4035, 4311, 2273, 27289, 3674, 857, 858, 7739, 165904, 11170, 3693, 8642, 2022, 2185, 2580, 9231, 7094, 4739, 2017, 1946
GOTERM_CC_FAT	GO:0005925~focal adhesion	21	4.13386	1.91738	0.00718062	0.0894455	447	422	17223	0.988613	0.0969384	2191, 7145, 165904, 11170, 7089, 8573, 3693, 90102, 4035, 4311, 2022, 2273, 2185, 2580, 7094, 4739, 2017, 3674, 857, 858, 7739
GOTERM_CC_FAT	GO:0005924~cell-substrate adherens junction	21	4.13386	1.89938	0.00790958	0.0938487	447	426	17223	0.992783	0.10171	2191, 7145, 165904, 11170, 7089, 8573, 3693, 90102, 4035, 4311, 2022, 2273, 2185, 2580, 7094, 4739, 2017, 3674, 857, 858, 7739
GOTERM_CC_FAT	GO:0070161~anchoring junction	26	5.11811	1.7362	0.00861585	0.0987377	447	577	17223	0.995363	0.107009	2191, 8751, 7145, 7089, 8573, 90102, 4035, 4311, 2273, 27289, 3674, 857, 858, 7739, 165904, 11170, 3693, 8642, 2022, 2185, 2580, 9231, 7094, 4739, 2017, 1946
Annotation Cluster 80	Enrichment Score: 2.249923077971265
GOTERM_BP_FAT	GO:1900024~regulation of substrate adhesion-dependent cell spreading	8	1.5748	5.58754	0.000538627	0.00977224	460	60	19277	0.969504	0.0106056	4739, 335, 23189, 10562, 1946, 4192, 2192, 57580
GOTERM_BP_FAT	GO:0034446~substrate adhesion-dependent cell spreading	10	1.9685	3.9165	0.00103892	0.0166702	460	107	19277	0.99881	0.0180917	4739, 335, 23189, 10562, 1946, 4192, 2192, 3912, 83706, 57580
GOTERM_BP_FAT	GO:0010811~positive regulation of cell-substrate adhesion	9	1.77165	2.87907	0.0132213	0.113714	460	131	19277	1	0.123411	4739, 1435, 335, 56477, 10562, 2185, 4192, 2192, 57580
GOTERM_BP_FAT	GO:1900026~positive regulation of substrate adhesion-dependent cell spreading	5	0.984252	4.87285	0.0188325	0.146369	460	43	19277	1	0.158851	4739, 335, 10562, 4192, 57580
GOTERM_BP_FAT	GO:0010770~positive regulation of cell morphogenesis involved in differentiation	9	1.77165	2.32814	0.0403955	0.24088	460	162	19277	1	0.261421	4739, 335, 4035, 10562, 5789, 7804, 1946, 4192, 57580
Annotation Cluster 81	Enrichment Score: 2.2211285427000567
GOTERM_BP_FAT	GO:0044344~cellular response to fibroblast growth factor stimulus	11	2.16535	3.13586	0.00277702	0.0353433	460	147	19277	1	0.0383572	7474, 54567, 2257, 3576, 10253, 2254, 2252, 3164, 387914, 1490, 55959
GOTERM_BP_FAT	GO:0071774~response to fibroblast growth factor	11	2.16535	2.99332	0.003877	0.0455199	460	154	19277	1	0.0494015	7474, 54567, 2257, 3576, 10253, 2254, 2252, 3164, 387914, 1490, 55959
GOTERM_BP_FAT	GO:0008543~fibroblast growth factor receptor signaling pathway	8	1.5748	2.91524	0.0201623	0.153115	460	115	19277	1	0.166172	7474, 2257, 10253, 2254, 2252, 387914, 1490, 55959
Annotation Cluster 82	Enrichment Score: 2.2148858481223326
INTERPRO	IPR008936:Rho GTPase activation protein	9	1.77165	3.84309	0.00236929	0.678721	470	95	19066	0.899359	0.678721	23526, 201176, 8013, 8831, 257106, 10144, 393, 80728, 64926
INTERPRO	IPR000198:Rho GTPase-activating protein domain	7	1.37795	4.0566	0.00746173	0.90287	470	70	19066	0.99929	0.90287	23526, 201176, 8013, 257106, 10144, 393, 80728
UP_SEQ_FEATURE	DOMAIN:Rho-GAP	7	1.37795	4.04801	0.00755941	1	497	71	20406	1	1	23526, 201176, 8013, 257106, 10144, 393, 80728
SMART	SM00324:RhoGAP	7	1.37795	3.76494	0.0103398	0.581612	278	69	10317	0.903534	0.581612	23526, 201176, 8013, 257106, 10144, 393, 80728
Annotation Cluster 83	Enrichment Score: 2.209596893190501
GOTERM_BP_FAT	GO:0006979~response to oxidative stress	23	4.52756	1.97916	0.00325152	0.0399349	460	487	19277	1	0.0433403	5580, 8013, 5371, 53905, 5076, 4363, 1263, 2185, 2119, 221, 4929, 2775, 664, 2950, 55512, 2686, 358, 2882, 4257, 10891, 5743, 5603, 4846
GOTERM_BP_FAT	GO:0034599~cellular response to oxidative stress	17	3.34646	2.19203	0.00513437	0.0566489	460	325	19277	1	0.0614796	5580, 8013, 5371, 5076, 4363, 2119, 221, 4929, 664, 2950, 55512, 358, 2882, 4257, 10891, 5603, 4846
GOTERM_BP_FAT	GO:0000302~response to reactive oxygen species	13	2.55906	2.24191	0.0140811	0.11922	460	243	19277	1	0.129386	5580, 8013, 5076, 1263, 2185, 2775, 664, 2950, 55512, 358, 10891, 5603, 4846
Annotation Cluster 84	Enrichment Score: 2.205574384736535
GOTERM_BP_FAT	GO:0051345~positive regulation of hydrolase activity	34	6.69291	1.87971	0.000663021	0.0114712	460	758	19277	0.986383	0.0124494	5580, 6494, 23526, 8831, 4155, 64115, 81704, 2192, 57580, 10018, 335, 835, 857, 5997, 858, 57706, 5371, 5330, 7474, 112399, 2760, 64744, 2185, 6280, 1490, 481, 64926, 201176, 4739, 2896, 2775, 229, 10144, 5924
GOTERM_BP_FAT	GO:0043087~regulation of GTPase activity	20	3.93701	1.79088	0.0171054	0.137789	460	468	19277	1	0.149539	23526, 6494, 7474, 8831, 64744, 2185, 81704, 64926, 57580, 201176, 4739, 3925, 2775, 10253, 5997, 10144, 858, 1946, 5924, 57706
GOTERM_BP_FAT	GO:0043547~positive regulation of GTPase activity	17	3.34646	1.86495	0.0213117	0.158221	460	382	19277	1	0.171713	23526, 6494, 7474, 8831, 64744, 2185, 81704, 64926, 57580, 201176, 4739, 2775, 5997, 10144, 858, 5924, 57706
Annotation Cluster 85	Enrichment Score: 2.202745723600748
GOTERM_BP_FAT	GO:1902105~regulation of leukocyte differentiation	19	3.74016	2.61057	0.000402245	0.00772026	460	305	19277	0.92619	0.0083786	8111, 64115, 3398, 9770, 4192, 57864, 1435, 3106, 972, 3149, 3566, 864, 920, 3135, 4830, 714, 6659, 3976, 3635
GOTERM_BP_FAT	GO:0030224~monocyte differentiation	6	1.1811	7.18398	0.00134821	0.0200685	460	35	19277	0.99984	0.0217798	1436, 1435, 8111, 972, 920, 3635
GOTERM_BP_FAT	GO:1903131~mononuclear cell differentiation	6	1.1811	7.18398	0.00134821	0.0200685	460	35	19277	0.99984	0.0217798	1436, 1435, 8111, 972, 920, 3635
GOTERM_BP_FAT	GO:0045655~regulation of monocyte differentiation	5	0.984252	9.97774	0.00137629	0.0202842	460	21	19277	0.999867	0.0220139	1435, 8111, 972, 920, 3635
GOTERM_BP_FAT	GO:0002761~regulation of myeloid leukocyte differentiation	10	1.9685	3.24857	0.0037624	0.0444708	460	129	19277	1	0.048263	1435, 8111, 972, 920, 3398, 4830, 714, 3635, 3976, 9770
GOTERM_BP_FAT	GO:0045637~regulation of myeloid cell differentiation	15	2.95276	2.32814	0.00546731	0.0595505	460	270	19277	1	0.0646286	8013, 8111, 8359, 3398, 2185, 9770, 1435, 972, 3149, 920, 3674, 4830, 714, 3976, 3635
GOTERM_BP_FAT	GO:0030225~macrophage differentiation	6	1.1811	5.13141	0.00603515	0.0640993	460	49	19277	1	0.0695653	1436, 1435, 920, 3398, 714, 3976
GOTERM_BP_FAT	GO:0002573~myeloid leukocyte differentiation	13	2.55906	2.38941	0.00877698	0.0864518	460	228	19277	1	0.0938238	5371, 8792, 8111, 3398, 9770, 1436, 1435, 972, 920, 4830, 714, 3976, 3635
GOTERM_BP_FAT	GO:0002763~positive regulation of myeloid leukocyte differentiation	6	1.1811	4.12195	0.0149465	0.124255	460	61	19277	1	0.134851	1435, 8111, 972, 920, 3398, 3976
GOTERM_BP_FAT	GO:0045649~regulation of macrophage differentiation	4	0.787402	6.70504	0.0209113	0.156416	460	25	19277	1	0.169754	1435, 3398, 714, 3976
GOTERM_BP_FAT	GO:0045657~positive regulation of monocyte differentiation	3	0.590551	11.4291	0.0269903	0.183757	460	11	19277	1	0.199427	1435, 972, 920
GOTERM_BP_FAT	GO:0045639~positive regulation of myeloid cell differentiation	7	1.37795	2.76741	0.0411489	0.244153	460	106	19277	1	0.264973	1435, 8111, 972, 920, 3398, 3635, 3976
GOTERM_BP_FAT	GO:0045651~positive regulation of macrophage differentiation	3	0.590551	7.39527	0.06079	0.315239	460	17	19277	1	0.342121	1435, 3398, 3976
Annotation Cluster 86	Enrichment Score: 2.0751501209827787
INTERPRO	IPR003070:Orphan nuclear receptor	3	0.590551	30.4245	0.00350579	0.678721	470	4	19066	0.966612	0.678721	8013, 4929, 3164
GOTERM_BP_FAT	GO:0043435~response to corticotropin-releasing hormone	3	0.590551	25.1439	0.00539392	0.0589676	460	5	19277	1	0.063996	8013, 4929, 3164
GOTERM_BP_FAT	GO:0071376~cellular response to corticotropin-releasing hormone stimulus	3	0.590551	25.1439	0.00539392	0.0589676	460	5	19277	1	0.063996	8013, 4929, 3164
GOTERM_MF_FAT	GO:0035259~glucocorticoid receptor binding	3	0.590551	8.30308	0.0490686	0.769396	432	14	16739	1	0.773976	8013, 4929, 3164
Annotation Cluster 87	Enrichment Score: 2.051690780041117
GOTERM_BP_FAT	GO:0001667~ameboidal-type cell migration	25	4.92126	2.18263	0.000558019	0.0099725	460	480	19277	0.973106	0.0108229	2191, 7145, 7026, 23189, 2252, 64218, 3164, 393, 2050, 1950, 335, 10512, 4846, 5371, 7076, 22846, 7474, 2185, 2896, 54567, 10509, 6678, 5743, 306, 1647
GOTERM_BP_FAT	GO:0043542~endothelial cell migration	16	3.14961	2.41189	0.00284925	0.0360321	460	278	19277	1	0.0391047	2191, 22846, 7474, 7026, 2185, 3164, 2050, 54567, 2896, 1950, 335, 6678, 5743, 306, 4846, 1647
GOTERM_BP_FAT	GO:0010631~epithelial cell migration	19	3.74016	2.17548	0.00314979	0.0392507	460	366	19277	1	0.0425978	2191, 22846, 7474, 7026, 23189, 2252, 64218, 2185, 3164, 2050, 54567, 2896, 1950, 335, 6678, 5743, 306, 4846, 1647
GOTERM_BP_FAT	GO:0090132~epithelium migration	19	3.74016	2.15779	0.00341207	0.0413956	460	369	19277	1	0.0449255	2191, 22846, 7474, 7026, 23189, 2252, 64218, 2185, 3164, 2050, 54567, 2896, 1950, 335, 6678, 5743, 306, 4846, 1647
GOTERM_BP_FAT	GO:0090130~tissue migration	19	3.74016	2.12326	0.00402872	0.0469677	460	375	19277	1	0.0509728	2191, 22846, 7474, 7026, 23189, 2252, 64218, 2185, 3164, 2050, 54567, 2896, 1950, 335, 6678, 5743, 306, 4846, 1647
GOTERM_BP_FAT	GO:0010594~regulation of endothelial cell migration	13	2.55906	2.32814	0.0106348	0.0999675	460	234	19277	1	0.108492	22846, 7474, 7026, 64218, 2185, 54567, 2896, 1950, 6678, 5743, 306, 4846, 1647
GOTERM_BP_FAT	GO:0010632~regulation of epithelial cell migration	14	2.75591	1.96876	0.0269183	0.183757	460	298	19277	1	0.199427	22846, 7474, 7026, 2252, 64218, 2185, 54567, 2896, 1950, 6678, 5743, 306, 4846, 1647
GOTERM_BP_FAT	GO:0010595~positive regulation of endothelial cell migration	8	1.5748	2.48335	0.0428559	0.24745	460	135	19277	1	0.268552	7474, 2896, 1950, 6678, 306, 5743, 2185, 4846
GOTERM_BP_FAT	GO:0043534~blood vessel endothelial cell migration	9	1.77165	2.19278	0.0539748	0.291298	460	172	19277	1	0.316138	22846, 54567, 335, 5743, 2185, 3164, 2050, 4846, 1647
GOTERM_BP_FAT	GO:0010634~positive regulation of epithelial cell migration	9	1.77165	2.09533	0.0667214	0.334962	460	180	19277	1	0.363526	7474, 2896, 1950, 6678, 306, 5743, 2252, 2185, 4846
Annotation Cluster 88	Enrichment Score: 2.0507939282003766
GOTERM_BP_FAT	GO:0048839~inner ear development	14	2.75591	2.84802	0.00137165	0.0202842	460	206	19277	0.999862	0.0220139	3280, 5076, 7474, 8642, 2254, 1052, 5816, 51141, 10253, 6678, 713, 140469, 643226, 64072
GOTERM_BP_FAT	GO:0043583~ear development	15	2.95276	2.69784	0.00145483	0.0211802	460	233	19277	0.99992	0.0229863	3280, 5076, 7474, 8642, 2254, 1052, 5816, 10018, 51141, 10253, 6678, 713, 140469, 643226, 64072
GOTERM_BP_FAT	GO:0042472~inner ear morphogenesis	8	1.5748	3.07571	0.0154551	0.127772	460	109	19277	1	0.138668	5076, 7474, 51141, 10253, 2254, 140469, 643226, 64072
GOTERM_BP_FAT	GO:0048562~embryonic organ morphogenesis	15	2.95276	2.0409	0.0163114	0.133373	460	308	19277	1	0.144747	3280, 5076, 7474, 9742, 5950, 3398, 2254, 2022, 55036, 51141, 123872, 10253, 140469, 643226, 64072
GOTERM_BP_FAT	GO:0007423~sensory organ development	23	4.52756	1.61992	0.0282879	0.188713	460	595	19277	1	0.204805	3280, 5076, 7474, 50937, 7477, 8642, 9742, 5950, 2254, 1052, 1282, 5816, 10018, 51141, 54567, 1497, 10253, 6678, 713, 835, 140469, 643226, 64072
GOTERM_BP_FAT	GO:0042471~ear morphogenesis	8	1.5748	2.59885	0.0348352	0.217345	460	129	19277	1	0.235879	5076, 7474, 51141, 10253, 2254, 140469, 643226, 64072
Annotation Cluster 89	Enrichment Score: 2.0474602884250053
GOTERM_BP_FAT	GO:0045824~negative regulation of innate immune response	9	1.77165	5.09674	0.000370229	0.00729338	460	74	19277	0.909172	0.00791531	4938, 3106, 2896, 3105, 25939, 3135, 4940, 197358, 10225
GOTERM_BP_FAT	GO:0050777~negative regulation of immune response	17	3.34646	1.87971	0.0199755	0.152084	460	379	19277	1	0.165053	5045, 25939, 5169, 4938, 3106, 3105, 2896, 3566, 335, 115, 3135, 5732, 4940, 197358, 3635, 1604, 10225
GOTERM_BP_FAT	GO:0031348~negative regulation of defense response	17	3.34646	1.519	0.0974206	0.427576	460	469	19277	1	0.464037	5580, 5045, 25939, 5169, 9021, 4938, 3106, 3105, 2896, 2950, 335, 115, 3135, 5732, 4940, 197358, 10225
Annotation Cluster 90	Enrichment Score: 2.042739680917891
GOTERM_BP_FAT	GO:0006643~membrane lipid metabolic process	14	2.75591	2.64275	0.00264857	0.034368	460	222	19277	1	0.0372987	5580, 285362, 64781, 6484, 8611, 2760, 79071, 6609, 79993, 221, 2524, 27163, 55512, 54898
GOTERM_BP_FAT	GO:0006665~sphingolipid metabolic process	12	2.3622	2.87359	0.00322536	0.0397772	460	175	19277	1	0.0431692	6609, 285362, 79993, 5580, 221, 27163, 64781, 8611, 55512, 2760, 79071, 54898
GOTERM_BP_FAT	GO:0030148~sphingolipid biosynthetic process	8	1.5748	2.84112	0.0228555	0.166778	460	118	19277	1	0.181	6609, 79993, 5580, 221, 8611, 55512, 79071, 54898
GOTERM_BP_FAT	GO:0046467~membrane lipid biosynthetic process	9	1.77165	2.40228	0.034551	0.216177	460	157	19277	1	0.234611	6609, 79993, 5580, 221, 6484, 8611, 55512, 79071, 54898
Annotation Cluster 91	Enrichment Score: 2.039623599878803
GOTERM_BP_FAT	GO:0007178~transmembrane receptor protein serine/threonine kinase signaling pathway	20	3.93701	2.16013	0.002558	0.033484	460	388	19277	1	0.0363393	3280, 5371, 25937, 7474, 9315, 5045, 3693, 4035, 164656, 2254, 2022, 116844, 3248, 55512, 2651, 4488, 10253, 4435, 857, 858
GOTERM_BP_FAT	GO:0090287~regulation of cellular response to growth factor stimulus	16	3.14961	1.97789	0.0164368	0.134215	460	339	19277	1	0.14566	3280, 7474, 8573, 9315, 164656, 2254, 2022, 116844, 4488, 10253, 4435, 857, 858, 387914, 55959, 199731
GOTERM_BP_FAT	GO:0090092~regulation of transmembrane receptor protein serine/threonine kinase signaling pathway	14	2.75591	2.08047	0.0180889	0.14301	460	282	19277	1	0.155205	3280, 25937, 7474, 9315, 4035, 164656, 2254, 2022, 116844, 4488, 10253, 4435, 857, 858
Annotation Cluster 92	Enrichment Score: 2.027378078789872
GOTERM_BP_FAT	GO:0031345~negative regulation of cell projection organization	16	3.14961	3.25488	0.000130433	0.00317778	460	206	19277	0.570443	0.00344876	5580, 3280, 7474, 8831, 347240, 4155, 4035, 2045, 23189, 64218, 2580, 393, 146760, 10509, 10253, 10512
GOTERM_BP_FAT	GO:0050919~negative chemotaxis	8	1.5748	6.98442	0.000131214	0.00318381	460	48	19277	0.572611	0.00345531	7474, 6586, 335, 10509, 2045, 64218, 1946, 10512
GOTERM_BP_FAT	GO:0010771~negative regulation of cell morphogenesis involved in differentiation	11	2.16535	4.47545	0.000173731	0.00400386	460	103	19277	0.675518	0.00434528	7474, 8831, 4155, 10509, 2045, 23189, 64218, 393, 1946, 10512, 2192
GOTERM_BP_FAT	GO:0010977~negative regulation of neuron projection development	13	2.55906	3.32186	0.000576352	0.0102388	460	164	19277	0.976119	0.0111119	3280, 7474, 8831, 4155, 4035, 2045, 23189, 64218, 2580, 393, 146760, 10509, 10512
GOTERM_MF_FAT	GO:0045499~chemorepellent activity	6	1.1811	8.01676	0.000788084	0.115848	432	29	16739	0.606499	0.116538	335, 10509, 2045, 64218, 1946, 10512
GOTERM_BP_FAT	GO:0048638~regulation of developmental growth	20	3.93701	2.36093	0.000923626	0.0151877	460	355	19277	0.997486	0.0164828	7474, 4035, 7852, 5950, 2254, 2045, 64218, 393, 10018, 84525, 1435, 2017, 1852, 10509, 8835, 5447, 5997, 1848, 1946, 10512
GOTERM_BP_FAT	GO:0050771~negative regulation of axonogenesis	8	1.5748	4.53043	0.00188812	0.0260884	460	74	19277	0.999995	0.028313	7474, 8831, 4155, 10509, 2045, 64218, 393, 10512
GOTERM_BP_FAT	GO:0060560~developmental growth involved in morphogenesis	14	2.75591	2.50723	0.00417179	0.0477039	460	234	19277	1	0.0517718	9201, 7474, 7477, 6586, 4035, 7852, 2045, 64218, 393, 1435, 10509, 10253, 1946, 10512
GOTERM_BP_FAT	GO:0007411~axon guidance	16	3.14961	2.31208	0.00423391	0.0483217	460	290	19277	1	0.0524423	7474, 6586, 4035, 7852, 2045, 64218, 2051, 2050, 56896, 1436, 10509, 7436, 53358, 1946, 10512, 92949
GOTERM_BP_FAT	GO:0097485~neuron projection guidance	16	3.14961	2.30414	0.00436641	0.0497387	460	291	19277	1	0.0539801	7474, 6586, 4035, 7852, 2045, 64218, 2051, 2050, 56896, 1436, 10509, 7436, 53358, 1946, 10512, 92949
GOTERM_BP_FAT	GO:0061387~regulation of extent of cell growth	9	1.77165	3.30841	0.00594408	0.0638487	460	114	19277	1	0.0692934	2017, 7474, 4035, 10509, 2045, 64218, 393, 1946, 10512
GOTERM_BP_FAT	GO:0048640~negative regulation of developmental growth	9	1.77165	3.1694	0.00764957	0.0780518	460	119	19277	1	0.0847076	7474, 10509, 5950, 8835, 2045, 64218, 5997, 393, 10512
GOTERM_BP_FAT	GO:0045665~negative regulation of neuron differentiation	13	2.55906	2.34821	0.00994456	0.0946716	460	232	19277	1	0.102745	3280, 7474, 8831, 4155, 4035, 2045, 23189, 64218, 2580, 393, 146760, 10509, 10512
GOTERM_BP_FAT	GO:0048846~axon extension involved in axon guidance	5	0.984252	5.82035	0.0102329	0.0967988	460	36	19277	1	0.105053	7474, 6586, 10509, 64218, 10512
GOTERM_BP_FAT	GO:1902284~neuron projection extension involved in neuron projection guidance	5	0.984252	5.82035	0.0102329	0.0967988	460	36	19277	1	0.105053	7474, 6586, 10509, 64218, 10512
GOTERM_BP_FAT	GO:0010721~negative regulation of cell development	17	3.34646	2.02966	0.0103575	0.0978223	460	351	19277	1	0.106164	3280, 7474, 8831, 4155, 4035, 2045, 23189, 64218, 2580, 393, 146760, 359845, 2192, 10509, 5997, 1946, 10512
GOTERM_BP_FAT	GO:0008361~regulation of cell size	11	2.16535	2.42617	0.0158951	0.130506	460	190	19277	1	0.141635	2017, 7474, 4035, 358, 10509, 2045, 64218, 3778, 393, 1946, 10512
GOTERM_BP_FAT	GO:0050770~regulation of axonogenesis	11	2.16535	2.42617	0.0158951	0.130506	460	190	19277	1	0.141635	2017, 7474, 8831, 4155, 4035, 10509, 2045, 64218, 393, 1946, 10512
GOTERM_BP_FAT	GO:0048675~axon extension	8	1.5748	2.96683	0.0184949	0.144687	460	113	19277	1	0.157025	9201, 7474, 6586, 4035, 10509, 64218, 393, 10512
GOTERM_BP_FAT	GO:0030517~negative regulation of axon extension	5	0.984252	4.65628	0.0219137	0.16122	460	45	19277	1	0.174967	7474, 10509, 64218, 393, 10512
GOTERM_BP_FAT	GO:0048588~developmental cell growth	12	2.3622	2.15828	0.0242964	0.173891	460	233	19277	1	0.18872	9201, 7474, 6586, 4035, 10509, 7852, 2045, 64218, 5997, 393, 1946, 10512
GOTERM_BP_FAT	GO:0048843~negative regulation of axon extension involved in axon guidance	4	0.787402	6.20837	0.0256838	0.178887	460	27	19277	1	0.194142	7474, 10509, 64218, 10512
GOTERM_BP_FAT	GO:0030516~regulation of axon extension	7	1.37795	2.99332	0.029659	0.1944	460	98	19277	1	0.210977	2017, 7474, 4035, 10509, 64218, 393, 10512
GOTERM_BP_FAT	GO:1902668~negative regulation of axon guidance	4	0.787402	5.78021	0.0309899	0.199761	460	29	19277	1	0.216796	7474, 10509, 64218, 10512
KEGG_PATHWAY	hsa04360:Axon guidance	12	2.3622	2.00321	0.0368483	0.721643	267	182	8112	0.999986	0.721643	56896, 7474, 27289, 6586, 10509, 7852, 2045, 64218, 2051, 1946, 10512, 2050
GOTERM_BP_FAT	GO:0048841~regulation of axon extension involved in axon guidance	4	0.787402	5.07958	0.0431803	0.247592	460	33	19277	1	0.268705	7474, 10509, 64218, 10512
GOTERM_BP_FAT	GO:1990138~neuron projection extension	9	1.77165	2.25844	0.046864	0.263649	460	167	19277	1	0.286131	9201, 7474, 6586, 4035, 10509, 7852, 64218, 393, 10512
GOTERM_BP_FAT	GO:0050768~negative regulation of neurogenesis	13	2.55906	1.81595	0.0570699	0.302531	460	300	19277	1	0.328329	3280, 7474, 8831, 4155, 4035, 2045, 23189, 64218, 2580, 393, 146760, 10509, 10512
GOTERM_BP_FAT	GO:0051961~negative regulation of nervous system development	13	2.55906	1.69188	0.0849473	0.396443	460	322	19277	1	0.430249	3280, 7474, 8831, 4155, 4035, 2045, 23189, 64218, 2580, 393, 146760, 10509, 10512
GOTERM_BP_FAT	GO:0050922~negative regulation of chemotaxis	5	0.984252	2.99332	0.0855668	0.398089	460	70	19277	1	0.432036	7474, 2950, 10509, 64218, 10512
INTERPRO	IPR027231:Semaphorin	3	0.590551	6.08489	0.0857521	1	470	20	19066	1	1	10509, 64218, 10512
INTERPRO	IPR016201:Plexin-like fold	4	0.787402	3.68781	0.0935459	1	470	44	19066	1	1	3693, 10509, 64218, 10512
GOTERM_BP_FAT	GO:1902667~regulation of axon guidance	4	0.787402	3.64405	0.0962053	0.423703	460	46	19277	1	0.459834	7474, 10509, 64218, 10512
Annotation Cluster 93	Enrichment Score: 2.008274520653859
GOTERM_BP_FAT	GO:0009743~response to carbohydrate	17	3.34646	2.76128	0.000487591	0.00909509	460	258	19277	0.957548	0.00987067	5076, 8111, 9854, 4035, 3992, 2185, 2030, 1490, 26056, 2950, 10891, 6678, 5743, 4830, 5603, 80010, 6659
GOTERM_BP_FAT	GO:0034284~response to monosaccharide	15	2.95276	2.78141	0.00108886	0.0172398	460	226	19277	0.999139	0.0187099	5076, 8111, 9854, 4035, 2185, 2030, 1490, 26056, 2950, 10891, 6678, 5743, 4830, 80010, 6659
GOTERM_BP_FAT	GO:0009746~response to hexose	13	2.55906	2.51053	0.00600068	0.0640753	460	217	19277	1	0.0695392	5076, 8111, 9854, 4035, 2185, 2030, 1490, 26056, 10891, 5743, 4830, 80010, 6659
GOTERM_BP_FAT	GO:0009749~response to glucose	12	2.3622	2.39466	0.012163	0.108359	460	210	19277	1	0.1176	5076, 8111, 26056, 9854, 4035, 10891, 4830, 2185, 80010, 2030, 1490, 6659
GOTERM_BP_FAT	GO:0071322~cellular response to carbohydrate stimulus	10	1.9685	2.68632	0.012551	0.110138	460	156	19277	1	0.11953	5076, 8111, 26056, 9854, 4035, 10891, 4830, 5603, 2030, 6659
GOTERM_BP_FAT	GO:0071333~cellular response to glucose stimulus	9	1.77165	2.69399	0.0190199	0.147441	460	140	19277	1	0.160014	5076, 8111, 26056, 9854, 4035, 10891, 4830, 2030, 6659
GOTERM_BP_FAT	GO:0071331~cellular response to hexose stimulus	9	1.77165	2.65605	0.0205219	0.154665	460	142	19277	1	0.167854	5076, 8111, 26056, 9854, 4035, 10891, 4830, 2030, 6659
GOTERM_BP_FAT	GO:0042593~glucose homeostasis	13	2.55906	2.11157	0.0212588	0.158025	460	258	19277	1	0.1715	5076, 8111, 7466, 9854, 4035, 5950, 2030, 4938, 26056, 10891, 4830, 80010, 6659
GOTERM_BP_FAT	GO:0033500~carbohydrate homeostasis	13	2.55906	2.10342	0.0218304	0.16107	460	259	19277	1	0.174805	5076, 8111, 7466, 9854, 4035, 5950, 2030, 4938, 26056, 10891, 4830, 80010, 6659
GOTERM_BP_FAT	GO:0071326~cellular response to monosaccharide stimulus	9	1.77165	2.61916	0.0221062	0.162103	460	144	19277	1	0.175926	5076, 8111, 26056, 9854, 4035, 10891, 4830, 2030, 6659
GOTERM_BP_FAT	GO:0001678~cellular glucose homeostasis	9	1.77165	2.31386	0.0416386	0.245576	460	163	19277	1	0.266518	5076, 8111, 26056, 9854, 4035, 10891, 4830, 2030, 6659
Annotation Cluster 94	Enrichment Score: 1.9949873367072206
INTERPRO	IPR000152:EGF-type aspartate/asparagine hydroxylation site	10	1.9685	3.82698	0.00121843	0.58972	470	106	19066	0.69277	0.58972	54567, 6586, 1950, 4035, 4147, 1462, 7436, 7092, 7804, 2192
UP_SEQ_FEATURE	DOMAIN:EGF-like 2; calcium-binding	7	1.37795	5.04225	0.00254351	0.979354	497	57	20406	0.998417	0.979354	1950, 4035, 1462, 7436, 7092, 7804, 2192
INTERPRO	IPR000742:Epidermal growth factor-like domain	15	2.95276	2.50407	0.00288696	0.678721	470	243	19066	0.939106	0.678721	8751, 6586, 4584, 4035, 1462, 7092, 2192, 80144, 54567, 1950, 4147, 7436, 5743, 7804, 3912
INTERPRO	IPR001881:EGF-like calcium-binding	10	1.9685	3.16922	0.0044146	0.712222	470	128	19066	0.986196	0.712222	54567, 6586, 1950, 4035, 4147, 1462, 7436, 7092, 7804, 2192
SMART	SM00181:EGF	13	2.55906	2.53921	0.00515858	0.563348	278	190	10317	0.687667	0.563348	6586, 4584, 4035, 1462, 7092, 2192, 80144, 54567, 1950, 4147, 7436, 7804, 3912
SMART	SM00179:EGF_CA	10	1.9685	2.89934	0.00751131	0.563348	278	128	10317	0.816662	0.563348	54567, 6586, 1950, 4035, 4147, 1462, 7436, 7092, 7804, 2192
UP_SEQ_FEATURE	DOMAIN:EGF-like 1	9	1.77165	3.05393	0.00948512	1	497	121	20406	1	1	54567, 6586, 1950, 4035, 4147, 1462, 7436, 7804, 2192
UP_KW_DOMAIN	KW-0245~EGF-like domain	14	2.75591	2.21232	0.0112064	0.14008	388	243	14899	0.262347	0.151287	8751, 6586, 4584, 4035, 1462, 23553, 7092, 2192, 54567, 1950, 4147, 7436, 5743, 7804
UP_SEQ_FEATURE	DOMAIN:EGF-like	12	2.3622	2.40342	0.0118977	1	497	205	20406	1	1	8751, 6586, 1950, 4584, 4035, 4147, 1462, 7436, 5743, 7092, 7804, 2192
INTERPRO	IPR018097:EGF-like calcium-binding, conserved site	8	1.5748	3.15075	0.0136533	1	470	103	19066	0.999998	1	6586, 1950, 4035, 1462, 7436, 7092, 7804, 2192
UP_SEQ_FEATURE	DOMAIN:EGF-like 5	5	0.984252	5.26389	0.014486	1	497	39	20406	1	1	54567, 6586, 1950, 4035, 4147
UP_SEQ_FEATURE	DOMAIN:EGF-like 9	4	0.787402	7.46515	0.0155915	1	497	22	20406	1	1	6586, 1950, 4035, 4147
UP_SEQ_FEATURE	DOMAIN:EGF-like 8	4	0.787402	7.14058	0.017613	1	497	23	20406	1	1	54567, 6586, 4035, 4147
UP_SEQ_FEATURE	DOMAIN:EGF-like 7	4	0.787402	6.31667	0.0245125	1	497	26	20406	1	1	54567, 6586, 4035, 4147
UP_SEQ_FEATURE	DOMAIN:EGF-like 6	5	0.984252	4.46286	0.0251879	1	497	46	20406	1	1	54567, 6586, 1950, 4035, 4147
UP_SEQ_FEATURE	DOMAIN:EGF-like 3	6	1.1811	3.28467	0.0358177	1	497	75	20406	1	1	54567, 6586, 1950, 4035, 4147, 7436
UP_SEQ_FEATURE	DOMAIN:EGF-like 4	5	0.984252	3.53951	0.0523415	1	497	58	20406	1	1	54567, 6586, 1950, 4035, 4147
Annotation Cluster 95	Enrichment Score: 1.9853699298920962
GOTERM_BP_FAT	GO:0002449~lymphocyte mediated immunity	21	4.13386	2.10033	0.00270437	0.0346403	460	419	19277	1	0.0375942	5580, 23529, 7133, 11151, 64005, 5873, 2051, 3106, 3117, 203068, 3105, 972, 23075, 3566, 3135, 712, 713, 714, 3635, 1604, 10225
GOTERM_BP_FAT	GO:0002460~adaptive immune response based on somatic recombination of immune receptors built from immunoglobulin superfamily domains	20	3.93701	1.97207	0.00674537	0.0705133	460	425	19277	1	0.0765263	5580, 23529, 7133, 64005, 5873, 64218, 2051, 3106, 3117, 3105, 972, 23075, 3566, 920, 3135, 712, 713, 714, 3635, 1604
GOTERM_BP_FAT	GO:0019724~B cell mediated immunity	12	2.3622	1.85564	0.0606482	0.315239	460	271	19277	1	0.342121	5580, 23529, 3117, 972, 23075, 3566, 3135, 712, 713, 714, 3635, 1604
Annotation Cluster 96	Enrichment Score: 1.9754429016544646
GOTERM_BP_FAT	GO:0043900~regulation of multi-organism process	25	4.92126	2.09953	0.000935335	0.015338	460	499	19277	0.99767	0.0166459	7187, 8654, 2192, 1436, 10018, 10318, 972, 3576, 4940, 5139, 857, 858, 5371, 7076, 4261, 10184, 7852, 160, 5091, 4938, 2896, 104, 84875, 920, 1604
GOTERM_BP_FAT	GO:0043903~regulation of symbiosis, encompassing mutualism through parasitism	19	3.74016	2.21789	0.00254897	0.0334391	460	359	19277	1	0.0362905	7187, 5371, 4261, 7852, 160, 5091, 2192, 10018, 1436, 4938, 10318, 972, 104, 3576, 84875, 920, 4940, 857, 858
GOTERM_BP_FAT	GO:0051701~interaction with host	14	2.75591	2.41437	0.00573375	0.0621139	460	243	19277	1	0.0674106	5371, 4261, 3693, 7852, 5091, 2192, 6609, 10018, 10318, 972, 920, 857, 858, 1604
GOTERM_BP_FAT	GO:0050792~regulation of viral process	17	3.34646	2.077	0.00837923	0.0832271	460	343	19277	1	0.0903242	7187, 5371, 4261, 7852, 160, 5091, 2192, 1436, 4938, 10318, 972, 104, 3576, 84875, 920, 4940, 858
GOTERM_BP_FAT	GO:0019058~viral life cycle	24	4.72441	1.70757	0.0144337	0.121004	460	589	19277	1	0.131322	5371, 4261, 6484, 5045, 8359, 3693, 7852, 5091, 1052, 23225, 6609, 80145, 4938, 10318, 972, 104, 3576, 84875, 920, 4940, 5931, 857, 858, 1604
GOTERM_BP_FAT	GO:1903900~regulation of viral life cycle	12	2.3622	2.16758	0.0236406	0.169863	460	232	19277	1	0.184348	5371, 4261, 4938, 10318, 972, 104, 3576, 920, 84875, 4940, 5091, 858
GOTERM_BP_FAT	GO:1903901~negative regulation of viral life cycle	7	1.37795	2.50723	0.0610064	0.315239	460	117	19277	1	0.342121	5371, 4261, 4938, 10318, 972, 84875, 4940
GOTERM_BP_FAT	GO:0048525~negative regulation of viral process	8	1.5748	2.25001	0.0659284	0.33237	460	149	19277	1	0.360713	5371, 4261, 4938, 10318, 972, 84875, 4940, 2192
Annotation Cluster 97	Enrichment Score: 1.958441423107749
UP_KW_CELLULAR_COMPONENT	KW-0458~Lysosome	19	3.74016	2.02202	0.00661861	0.0408147	449	365	17441	0.258312	0.0496395	7852, 5873, 64114, 2760, 23531, 6609, 27065, 1118, 3106, 3117, 1522, 27163, 3105, 972, 2896, 2588, 23120, 1497, 4125
GOTERM_CC_FAT	GO:0005764~lysosome	32	6.29921	1.60962	0.00956974	0.101546	447	766	17223	0.997449	0.110052	5580, 23526, 4035, 64114, 1462, 6609, 1118, 27065, 27163, 3117, 203068, 972, 2588, 1950, 23120, 1497, 4125, 7436, 50617, 5076, 7852, 5873, 2760, 23531, 160, 3106, 1522, 2896, 3105, 1521, 4257, 54847
GOTERM_CC_FAT	GO:0000323~lytic vacuole	32	6.29921	1.60962	0.00956974	0.101546	447	766	17223	0.997449	0.110052	5580, 23526, 4035, 64114, 1462, 6609, 1118, 27065, 27163, 3117, 203068, 972, 2588, 1950, 23120, 1497, 4125, 7436, 50617, 5076, 7852, 5873, 2760, 23531, 160, 3106, 1522, 2896, 3105, 1521, 4257, 54847
GOTERM_CC_FAT	GO:0044437~vacuolar part	27	5.31496	1.63059	0.0153663	0.143795	447	638	17223	0.999933	0.155841	5580, 23526, 4035, 64114, 1462, 55062, 6609, 27065, 27163, 3117, 203068, 972, 2588, 1950, 23120, 389015, 1497, 4125, 7436, 50617, 2760, 23531, 160, 3106, 2896, 3105, 4257
GOTERM_CC_FAT	GO:0005773~vacuole	34	6.69291	1.51273	0.0173243	0.15272	447	866	17223	0.999981	0.165514	5580, 23526, 4035, 64114, 1462, 55062, 6609, 1118, 27065, 27163, 3117, 203068, 972, 2588, 1950, 23120, 389015, 1497, 4125, 7436, 50617, 5076, 7852, 5873, 2760, 23531, 160, 3106, 1522, 2896, 3105, 1521, 4257, 54847
Annotation Cluster 98	Enrichment Score: 1.9514612859079894
GOTERM_BP_FAT	GO:0044764~multi-organism cellular process	46	9.05512	1.48057	0.00767461	0.0781737	460	1302	19277	1	0.0848398	7187, 6890, 9201, 5045, 8359, 3560, 23225, 2192, 6609, 80145, 1755, 1436, 10018, 10318, 972, 3576, 56477, 712, 4940, 81570, 857, 5931, 4600, 858, 57705, 5371, 4261, 6484, 25939, 3693, 7852, 1052, 160, 5091, 7094, 2537, 3925, 4938, 1104, 3106, 664, 3105, 104, 84875, 920, 1604
GOTERM_BP_FAT	GO:0016032~viral process	45	8.85827	1.46983	0.00950681	0.0916739	460	1283	19277	1	0.0994913	7187, 6890, 9201, 5045, 8359, 3560, 23225, 2192, 6609, 80145, 1755, 1436, 10018, 10318, 972, 3576, 712, 4940, 81570, 857, 5931, 4600, 858, 57705, 5371, 4261, 6484, 25939, 3693, 7852, 1052, 160, 5091, 7094, 2537, 3925, 4938, 1104, 3106, 664, 3105, 104, 84875, 920, 1604
GOTERM_BP_FAT	GO:0044403~symbiosis, encompassing mutualism through parasitism	46	9.05512	1.43966	0.0119696	0.107438	460	1339	19277	1	0.1166	7187, 6890, 9201, 5045, 8359, 3560, 23225, 2192, 6609, 80145, 1755, 1436, 10018, 10318, 972, 358, 3576, 712, 4940, 81570, 857, 5931, 4600, 858, 57705, 5371, 4261, 6484, 25939, 3693, 7852, 1052, 160, 5091, 7094, 2537, 3925, 4938, 1104, 3106, 664, 3105, 104, 84875, 920, 1604
GOTERM_BP_FAT	GO:0044419~interspecies interaction between organisms	46	9.05512	1.42898	0.0138722	0.118045	460	1349	19277	1	0.128111	7187, 6890, 9201, 5045, 8359, 3560, 23225, 2192, 6609, 80145, 1755, 1436, 10018, 10318, 972, 358, 3576, 712, 4940, 81570, 857, 5931, 4600, 858, 57705, 5371, 4261, 6484, 25939, 3693, 7852, 1052, 160, 5091, 7094, 2537, 3925, 4938, 1104, 3106, 664, 3105, 104, 84875, 920, 1604
GOTERM_BP_FAT	GO:0019058~viral life cycle	24	4.72441	1.70757	0.0144337	0.121004	460	589	19277	1	0.131322	5371, 4261, 6484, 5045, 8359, 3693, 7852, 5091, 1052, 23225, 6609, 80145, 4938, 10318, 972, 104, 3576, 84875, 920, 4940, 5931, 857, 858, 1604
Annotation Cluster 99	Enrichment Score: 1.945175285790859
GOTERM_BP_FAT	GO:0001816~cytokine production	34	6.69291	1.64529	0.00547717	0.0595505	460	866	19277	1	0.0646286	8013, 7187, 5187, 5045, 4155, 4035, 64115, 4192, 2192, 1436, 972, 335, 3135, 4345, 4940, 81570, 3635, 7297, 5371, 7133, 7474, 23139, 4938, 3106, 3105, 2950, 3566, 920, 5743, 5603, 197358, 1604, 55959, 10225
GOTERM_BP_FAT	GO:0001817~regulation of cytokine production	34	6.69291	1.61179	0.00747163	0.0770262	460	884	19277	1	0.0835946	8013, 7187, 5187, 5045, 4155, 4035, 64115, 4192, 2192, 1436, 972, 335, 3135, 4345, 4940, 81570, 3635, 7297, 5371, 7133, 7474, 23139, 4938, 3106, 3105, 2950, 3566, 920, 5743, 5603, 197358, 1604, 55959, 10225
GOTERM_BP_FAT	GO:0001819~positive regulation of cytokine production	21	4.13386	1.62669	0.0356864	0.220738	460	541	19277	1	0.239561	7297, 8013, 7474, 5045, 4155, 4035, 4192, 1436, 4938, 3105, 972, 3566, 920, 3135, 4345, 81570, 4940, 5743, 5603, 1604, 55959
Annotation Cluster 100	Enrichment Score: 1.9338621546431316
GOTERM_BP_FAT	GO:0060326~cell chemotaxis	21	4.13386	2.68304	0.000126487	0.00310699	460	328	19277	0.559318	0.00337193	5580, 8792, 7474, 4363, 11151, 7852, 2022, 2185, 3164, 6280, 4192, 57580, 1436, 1435, 972, 23075, 2950, 1113, 3576, 56477, 51554
GOTERM_BP_FAT	GO:0002685~regulation of leukocyte migration	15	2.95276	2.76915	0.00113562	0.0177914	460	227	19277	0.999364	0.0193086	6793, 7474, 6484, 2185, 4192, 81704, 1436, 1435, 972, 23075, 55512, 3576, 56477, 4345, 3674
GOTERM_BP_FAT	GO:0050900~leukocyte migration	25	4.92126	1.92585	0.00296524	0.0373407	460	544	19277	1	0.0405249	6793, 8792, 4192, 81704, 57580, 1436, 83953, 1435, 972, 1113, 3576, 56477, 3674, 4345, 857, 3635, 6484, 7474, 11151, 64005, 7852, 2185, 6280, 481, 23075
GOTERM_BP_FAT	GO:0002687~positive regulation of leukocyte migration	11	2.16535	3.05279	0.00336974	0.0412172	460	151	19277	1	0.0447319	1436, 1435, 7474, 6484, 972, 23075, 3576, 3674, 2185, 4192, 81704
GOTERM_BP_FAT	GO:0032103~positive regulation of response to external stimulus	18	3.54331	2.07801	0.00649457	0.0686126	460	363	19277	1	0.0744634	8792, 7474, 4363, 4035, 7852, 2185, 6280, 4192, 1436, 10318, 1435, 972, 2896, 23075, 23097, 3576, 5743, 5603
GOTERM_BP_FAT	GO:0030595~leukocyte chemotaxis	14	2.75591	2.36569	0.00670666	0.0704789	460	248	19277	1	0.076489	8792, 7474, 11151, 7852, 2185, 6280, 4192, 57580, 1436, 1435, 972, 23075, 1113, 3576
GOTERM_BP_FAT	GO:0002690~positive regulation of leukocyte chemotaxis	8	1.5748	3.42094	0.00894382	0.0878053	460	98	19277	1	0.0952928	1436, 1435, 7474, 972, 23075, 3576, 2185, 4192
GOTERM_BP_FAT	GO:0050920~regulation of chemotaxis	13	2.55906	2.27943	0.0123689	0.108894	460	239	19277	1	0.11818	7474, 7852, 64218, 2185, 4192, 1436, 1435, 972, 23075, 2950, 10509, 3576, 10512
GOTERM_BP_FAT	GO:1905521~regulation of macrophage migration	5	0.984252	4.65628	0.0219137	0.16122	460	45	19277	1	0.174967	1436, 1435, 4345, 2185, 4192
GOTERM_BP_FAT	GO:0097529~myeloid leukocyte migration	12	2.3622	2.16758	0.0236406	0.169863	460	232	19277	1	0.184348	1436, 8792, 1435, 972, 23075, 1113, 3576, 4345, 2185, 6280, 4192, 57580
GOTERM_BP_FAT	GO:0050921~positive regulation of chemotaxis	9	1.77165	2.54837	0.0255303	0.178887	460	148	19277	1	0.194142	1436, 1435, 7474, 972, 23075, 3576, 7852, 2185, 4192
GOTERM_BP_FAT	GO:0010758~regulation of macrophage chemotaxis	4	0.787402	5.58754	0.0338417	0.212857	460	30	19277	1	0.231008	1436, 1435, 2185, 4192
GOTERM_BP_FAT	GO:0071622~regulation of granulocyte chemotaxis	5	0.984252	4.02947	0.0350154	0.217345	460	52	19277	1	0.235879	1436, 1435, 972, 3576, 4192
GOTERM_BP_FAT	GO:0002688~regulation of leukocyte chemotaxis	8	1.5748	2.57886	0.0360968	0.222584	460	130	19277	1	0.241565	1436, 1435, 7474, 972, 23075, 3576, 2185, 4192
GOTERM_BP_FAT	GO:1905517~macrophage migration	5	0.984252	3.67601	0.0466342	0.2631	460	57	19277	1	0.285535	1436, 1435, 4345, 2185, 4192
GOTERM_BP_FAT	GO:0010759~positive regulation of macrophage chemotaxis	3	0.590551	6.61682	0.0741116	0.354181	460	19	19277	1	0.384383	1436, 1435, 4192
GOTERM_BP_FAT	GO:0071621~granulocyte chemotaxis	7	1.37795	2.20561	0.0984682	0.430276	460	133	19277	1	0.466967	1436, 1435, 972, 3576, 6280, 4192, 57580
Annotation Cluster 101	Enrichment Score: 1.923966777223186
GOTERM_BP_FAT	GO:0046425~regulation of JAK-STAT cascade	12	2.3622	3.28679	0.00111542	0.0175209	460	153	19277	0.999275	0.019015	3280, 7297, 1436, 23529, 1950, 8835, 857, 2185, 5789, 9021, 3976, 1647
GOTERM_BP_FAT	GO:1904892~regulation of STAT cascade	12	2.3622	3.08514	0.00185508	0.0258714	460	163	19277	0.999994	0.0280775	3280, 7297, 1436, 23529, 1950, 8835, 857, 2185, 5789, 9021, 3976, 1647
GOTERM_BP_FAT	GO:0048711~positive regulation of astrocyte differentiation	4	0.787402	15.2387	0.00191903	0.0263554	460	11	19277	0.999996	0.0286028	3280, 23529, 3398, 3976
GOTERM_BP_FAT	GO:0097696~STAT cascade	12	2.3622	2.63287	0.0061844	0.0655678	460	191	19277	1	0.071159	3280, 7297, 1436, 23529, 1950, 8835, 857, 2185, 5789, 9021, 3976, 1647
GOTERM_BP_FAT	GO:0007259~JAK-STAT cascade	11	2.16535	2.69574	0.00799497	0.0808847	460	171	19277	1	0.087782	3280, 7297, 1436, 23529, 8835, 857, 2185, 5789, 9021, 3976, 1647
GOTERM_BP_FAT	GO:0048710~regulation of astrocyte differentiation	4	0.787402	7.28809	0.0166738	0.135225	460	23	19277	1	0.146756	3280, 23529, 3398, 3976
GOTERM_BP_FAT	GO:0046427~positive regulation of JAK-STAT cascade	7	1.37795	3.1207	0.0248021	0.176033	460	94	19277	1	0.191044	3280, 7297, 1436, 23529, 2185, 9021, 3976
GOTERM_BP_FAT	GO:1904894~positive regulation of STAT cascade	7	1.37795	3.02418	0.0283907	0.188713	460	97	19277	1	0.204805	3280, 7297, 1436, 23529, 2185, 9021, 3976
GOTERM_BP_FAT	GO:0042509~regulation of tyrosine phosphorylation of STAT protein	6	1.1811	2.8901	0.0566717	0.300955	460	87	19277	1	0.326619	3280, 1436, 23529, 857, 9021, 3976
GOTERM_BP_FAT	GO:0007260~tyrosine phosphorylation of STAT protein	6	1.1811	2.85726	0.0589674	0.309839	460	88	19277	1	0.33626	3280, 1436, 23529, 857, 9021, 3976
GOTERM_BP_FAT	GO:0042531~positive regulation of tyrosine phosphorylation of STAT protein	5	0.984252	2.95116	0.0890618	0.409246	460	71	19277	1	0.444144	3280, 1436, 23529, 9021, 3976
Annotation Cluster 102	Enrichment Score: 1.9235539935337134
UP_SEQ_FEATURE	TRANSMEM:Helical	161	31.6929	1.24186	0.00111685	0.942619	497	5323	20406	0.940954	0.942619	25864, 2030, 57864, 1579, 3117, 55326, 115, 51363, 358, 127534, 7436, 5139, 8800, 81693, 2707, 51768, 53827, 53828, 6484, 4584, 7852, 2045, 338442, 481, 255104, 255101, 920, 6513, 5789, 124935, 6890, 8792, 7466, 5045, 730130, 3781, 90102, 28, 5169, 64218, 2051, 2050, 123041, 27065, 122622, 2568, 80144, 63917, 51141, 2686, 51660, 3135, 4345, 10076, 54898, 387914, 3778, 6263, 50617, 7474, 4363, 153…
UP_SEQ_FEATURE	TOPO_DOM:Cytoplasmic	118	23.2283	1.27766	0.00277643	0.979354	497	3792	20406	0.999124	0.979354	2030, 57864, 3117, 115, 51363, 358, 127534, 7436, 8800, 81693, 2707, 53827, 53828, 6484, 7852, 2045, 338442, 481, 388531, 920, 6513, 5789, 6890, 8792, 5045, 28, 5169, 64218, 2051, 2050, 123041, 27065, 2568, 80144, 63917, 51141, 2686, 389015, 3135, 4345, 10076, 387914, 3778, 6263, 50617, 4363, 153201, 9415, 64225, 23553, 2182, 27075, 3708, 55512, 51554, 5447, 387509, 2859, 2191, 8693, 8611, 64115,…
UP_KW_CELLULAR_COMPONENT	KW-0472~Membrane	232	45.6693	1.10602	0.0210577	0.0749486	449	8148	17441	0.616232	0.0911536	57864, 1579, 55326, 115, 358, 7436, 5139, 51768, 3635, 53827, 3636, 4846, 53828, 6484, 1592, 481, 201176, 123, 255104, 255101, 388531, 920, 6494, 8792, 7466, 5045, 730130, 3781, 90102, 28, 5169, 27065, 2568, 246176, 2686, 51660, 10076, 387914, 3778, 6263, 7474, 11170, 9651, 153201, 9415, 9413, 64748, 441631, 27075, 51554, 55911, 8693, 8573, 54708, 3560, 55240, 79572, 83953, 84803, 27163, 27289, 2…
UP_KW_DOMAIN	KW-1133~Transmembrane helix	167	32.874	1.10717	0.05643	0.327188	388	5792	14899	0.791598	0.353364	25864, 2030, 57864, 1579, 3117, 55326, 115, 51363, 358, 127534, 7436, 5139, 8800, 81693, 2707, 51768, 53827, 53828, 6484, 4584, 7852, 2045, 338442, 481, 255104, 255101, 388531, 920, 6513, 5789, 124935, 6890, 8792, 7466, 5045, 730130, 3781, 90102, 28, 5169, 64218, 2051, 2050, 123041, 27065, 122622, 2568, 80144, 63917, 51141, 2686, 51660, 389015, 3135, 4345, 10076, 54898, 387914, 3778, 6263, 50617,…
UP_KW_DOMAIN	KW-0812~Transmembrane	168	33.0709	1.10144	0.0654377	0.327188	388	5857	14899	0.839149	0.353364	25864, 2030, 57864, 1579, 3117, 55326, 115, 51363, 358, 127534, 7436, 5139, 8800, 81693, 2707, 51768, 53827, 53828, 6484, 4584, 7852, 2045, 338442, 481, 255104, 255101, 388531, 920, 6513, 5789, 124935, 6890, 8792, 7466, 5045, 730130, 3781, 90102, 28, 5169, 64218, 2051, 2050, 123041, 27065, 122622, 2568, 80144, 63917, 51141, 2686, 51660, 389015, 3135, 4345, 10076, 54898, 387914, 3778, 6263, 50617,…
Annotation Cluster 103	Enrichment Score: 1.9204508060543108
GOTERM_BP_FAT	GO:0060443~mammary gland morphogenesis	6	1.1811	5.46607	0.00459748	0.0519742	460	46	19277	1	0.0564063	5371, 1436, 1435, 7474, 4488, 857
GOTERM_BP_FAT	GO:0061180~mammary gland epithelium development	7	1.37795	4.25139	0.00596877	0.0638487	460	69	19277	1	0.0692934	5371, 1436, 1435, 7474, 7477, 3398, 4488
GOTERM_BP_FAT	GO:0060603~mammary gland duct morphogenesis	5	0.984252	6.34947	0.00751647	0.077089	460	33	19277	1	0.0836627	5371, 1436, 1435, 7474, 4488
GOTERM_BP_FAT	GO:0022612~gland morphogenesis	9	1.77165	3.06633	0.00926004	0.0899724	460	123	19277	1	0.0976447	5371, 1436, 1435, 7474, 4488, 857, 2252, 4192, 10512
GOTERM_BP_FAT	GO:0060444~branching involved in mammary gland duct morphogenesis	4	0.787402	6.98442	0.0187258	0.145729	460	24	19277	1	0.158156	5371, 1435, 7474, 4488
WIKIPATHWAYS	WP2848~Pluripotent stem cell differentiation pathway	5	0.984252	2.9926	0.0839119	1	273	48	7843	1	1	1436, 1435, 7474, 7477, 1950
Annotation Cluster 104	Enrichment Score: 1.9100744312457103
GOTERM_BP_FAT	GO:0003206~cardiac chamber morphogenesis	11	2.16535	3.60134	0.000987426	0.0161037	460	128	19277	0.998338	0.0174769	3280, 9510, 7474, 54567, 6586, 5950, 4488, 2022, 6659, 10512, 4846
GOTERM_BP_FAT	GO:0060411~cardiac septum morphogenesis	8	1.5748	4.5925	0.00174453	0.0246257	460	73	19277	0.999988	0.0267257	3280, 7474, 6586, 4488, 2022, 6659, 10512, 4846
GOTERM_BP_FAT	GO:0003007~heart morphogenesis	16	3.14961	2.53021	0.00180443	0.0253705	460	265	19277	0.999992	0.027534	3280, 9510, 8751, 7474, 6586, 8642, 5950, 2022, 2050, 55036, 54567, 123872, 4488, 6659, 4846, 10512
GOTERM_BP_FAT	GO:0003205~cardiac chamber development	11	2.16535	2.68007	0.00831416	0.0832271	460	172	19277	1	0.0903242	3280, 9510, 7474, 54567, 6586, 5950, 4488, 2022, 6659, 10512, 4846
GOTERM_BP_FAT	GO:0003279~cardiac septum development	8	1.5748	3.04775	0.0161791	0.132474	460	110	19277	1	0.14377	3280, 7474, 6586, 4488, 2022, 6659, 10512, 4846
GOTERM_BP_FAT	GO:0060412~ventricular septum morphogenesis	5	0.984252	4.98887	0.017399	0.138658	460	42	19277	1	0.150481	3280, 7474, 6586, 6659, 4846
GOTERM_BP_FAT	GO:0003231~cardiac ventricle development	8	1.5748	2.61916	0.0336033	0.212028	460	128	19277	1	0.230108	3280, 7474, 54567, 6586, 2022, 6659, 10512, 4846
GOTERM_BP_FAT	GO:0072132~mesenchyme morphogenesis	5	0.984252	3.88023	0.0394353	0.23696	460	54	19277	1	0.257167	7474, 8642, 4488, 2022, 4846
GOTERM_BP_FAT	GO:2000826~regulation of heart morphogenesis	4	0.787402	3.89828	0.0822972	0.38528	460	43	19277	1	0.418134	3280, 7474, 2022, 10512
GOTERM_BP_FAT	GO:0003281~ventricular septum development	5	0.984252	2.83152	0.0999497	0.434523	460	74	19277	1	0.471576	3280, 7474, 6586, 6659, 4846
Annotation Cluster 105	Enrichment Score: 1.9065445439775253
GOTERM_BP_FAT	GO:1901568~fatty acid derivative metabolic process	10	1.9685	3.24857	0.0037624	0.0444708	460	129	19277	1	0.048263	1579, 1645, 3248, 4363, 972, 2950, 2686, 22949, 3992, 5743
GOTERM_BP_FAT	GO:0006690~icosanoid metabolic process	10	1.9685	3.24857	0.0037624	0.0444708	460	129	19277	1	0.048263	1579, 1645, 3248, 4363, 972, 2950, 2686, 22949, 3992, 5743
GOTERM_BP_FAT	GO:0006693~prostaglandin metabolic process	6	1.1811	4.93018	0.007153	0.0739969	460	51	19277	1	0.080307	1645, 3248, 972, 2950, 22949, 5743
GOTERM_BP_FAT	GO:0006692~prostanoid metabolic process	6	1.1811	4.93018	0.007153	0.0739969	460	51	19277	1	0.080307	1645, 3248, 972, 2950, 22949, 5743
GOTERM_BP_FAT	GO:0046456~icosanoid biosynthetic process	6	1.1811	4.19065	0.0139869	0.118591	460	60	19277	1	0.128703	1579, 3248, 972, 2686, 3992, 5743
GOTERM_BP_FAT	GO:1901570~fatty acid derivative biosynthetic process	6	1.1811	4.19065	0.0139869	0.118591	460	60	19277	1	0.128703	1579, 3248, 972, 2686, 3992, 5743
UP_KW_BIOLOGICAL_PROCESS	KW-0644~Prostaglandin metabolism	3	0.590551	8.49032	0.0468593	0.532314	302	13	11111	0.994114	0.537336	3248, 22949, 5743
WIKIPATHWAYS	WP4719~Eicosanoid metabolism via cyclooxygenases (COX)	4	0.787402	3.83053	0.0842364	1	273	30	7843	1	1	1579, 3248, 22949, 5743
Annotation Cluster 106	Enrichment Score: 1.8949670545722013
GOTERM_BP_FAT	GO:0042060~wound healing	30	5.90551	1.98923	0.000611398	0.0108292	460	632	19277	0.980972	0.0117526	5580, 2191, 8751, 7980, 8573, 5265, 90102, 23189, 3484, 2153, 4192, 2192, 83706, 6609, 84525, 4488, 3674, 857, 4846, 7076, 53905, 6484, 7474, 7852, 5873, 2022, 7094, 3708, 653145, 6678
GOTERM_BP_FAT	GO:0050878~regulation of body fluid levels	25	4.92126	1.95825	0.00234446	0.0309604	460	535	19277	1	0.0336005	5580, 2191, 7980, 5265, 7466, 2153, 2030, 2192, 83706, 1579, 115, 358, 3674, 857, 4846, 3291, 6484, 5873, 7094, 3925, 3708, 653145, 6337, 8835, 4830
GOTERM_BP_FAT	GO:0007599~hemostasis	15	2.95276	1.73646	0.0517718	0.282899	460	362	19277	1	0.307023	5580, 2191, 7980, 6484, 5265, 5873, 2153, 7094, 2192, 83706, 3708, 653145, 3674, 857, 4846
GOTERM_BP_FAT	GO:0050817~coagulation	15	2.95276	1.72692	0.0539538	0.291298	460	364	19277	1	0.316138	5580, 2191, 7980, 6484, 5265, 5873, 2153, 7094, 2192, 83706, 3708, 653145, 3674, 857, 4846
GOTERM_BP_FAT	GO:0007596~blood coagulation	14	2.75591	1.65265	0.0836916	0.391194	460	355	19277	1	0.424553	5580, 2191, 7980, 6484, 5265, 5873, 2153, 7094, 2192, 83706, 3708, 653145, 3674, 4846
Annotation Cluster 107	Enrichment Score: 1.8822325468842775
UP_SEQ_FEATURE	DOMAIN:EGF-like 2; calcium-binding	7	1.37795	5.04225	0.00254351	0.979354	497	57	20406	0.998417	0.979354	1950, 4035, 1462, 7436, 7092, 7804, 2192
UP_SEQ_FEATURE	REPEAT:LDL-receptor class B	4	0.787402	13.6861	0.00266619	0.979354	497	12	20406	0.998841	0.979354	1950, 4035, 7436, 7804
UP_SEQ_FEATURE	REPEAT:LDL-receptor class B 5	4	0.787402	12.6333	0.00340391	0.979354	497	13	20406	0.999822	0.979354	1950, 4035, 7436, 7804
GOTERM_MF_FAT	GO:0030229~very-low-density lipoprotein particle receptor activity	3	0.590551	29.0608	0.00383451	0.283831	432	4	16739	0.989379	0.285521	7436, 55911, 7804
UP_SEQ_FEATURE	REPEAT:LDL-receptor class B 1	4	0.787402	11.731	0.0042547	0.979354	497	14	20406	0.99998	0.979354	1950, 4035, 7436, 7804
UP_SEQ_FEATURE	REPEAT:LDL-receptor class B 2	4	0.787402	11.731	0.0042547	0.979354	497	14	20406	0.99998	0.979354	1950, 4035, 7436, 7804
UP_SEQ_FEATURE	REPEAT:LDL-receptor class B 3	4	0.787402	11.731	0.0042547	0.979354	497	14	20406	0.99998	0.979354	1950, 4035, 7436, 7804
UP_SEQ_FEATURE	REPEAT:LDL-receptor class B 4	4	0.787402	11.731	0.0042547	0.979354	497	14	20406	0.99998	0.979354	1950, 4035, 7436, 7804
INTERPRO	IPR000033:LDLR class B repeat	4	0.787402	10.8176	0.00539828	0.746505	470	15	19066	0.994698	0.746505	1950, 4035, 7436, 7804
SMART	SM00135:LY	4	0.787402	9.8964	0.00685601	0.563348	278	15	10317	0.787309	0.563348	1950, 4035, 7436, 7804
UP_SEQ_FEATURE	DOMAIN:EGF-like 1	9	1.77165	3.05393	0.00948512	1	497	121	20406	1	1	54567, 6586, 1950, 4035, 4147, 1462, 7436, 7804, 2192
GOTERM_MF_FAT	GO:0030228~lipoprotein particle receptor activity	4	0.787402	8.6106	0.0103744	0.488013	432	18	16739	0.999996	0.490917	4035, 7436, 55911, 7804
INTERPRO	IPR018097:EGF-like calcium-binding, conserved site	8	1.5748	3.15075	0.0136533	1	470	103	19066	0.999998	1	6586, 1950, 4035, 1462, 7436, 7092, 7804, 2192
UP_SEQ_FEATURE	DOMAIN:LDL-receptor class A 3	4	0.787402	7.46515	0.0155915	1	497	22	20406	1	1	164656, 4035, 7436, 7804
GOTERM_MF_FAT	GO:0038024~cargo receptor activity	7	1.37795	3.43334	0.0161294	0.569582	432	79	16739	1	0.572972	1755, 4035, 51554, 7436, 55911, 81693, 7804
UP_SEQ_FEATURE	REPEAT:LDL-receptor class B 6	3	0.590551	13.6861	0.0189552	1	497	9	20406	1	1	1950, 4035, 7436
UP_SEQ_FEATURE	DOMAIN:LDL-receptor class A 1	4	0.787402	6.08272	0.0270912	1	497	27	20406	1	1	164656, 4035, 7436, 7804
UP_SEQ_FEATURE	DOMAIN:LDL-receptor class A 2	4	0.787402	6.08272	0.0270912	1	497	27	20406	1	1	164656, 4035, 7436, 7804
UP_SEQ_FEATURE	DOMAIN:LDL-receptor class A 6	3	0.590551	11.1977	0.0280461	1	497	11	20406	1	1	4035, 7436, 7804
UP_SEQ_FEATURE	DOMAIN:LDL-receptor class A 7	3	0.590551	11.1977	0.0280461	1	497	11	20406	1	1	4035, 7436, 7804
UP_SEQ_FEATURE	DOMAIN:LDL-receptor class A 5	3	0.590551	10.2646	0.0331221	1	497	12	20406	1	1	4035, 7436, 7804
UP_SEQ_FEATURE	DOMAIN:EGF-like 3	6	1.1811	3.28467	0.0358177	1	497	75	20406	1	1	54567, 6586, 1950, 4035, 4147, 7436
GOTERM_MF_FAT	GO:0005041~low-density lipoprotein receptor activity	3	0.590551	7.74954	0.0556754	0.816269	432	15	16739	1	0.821128	4035, 7436, 7804
UP_SEQ_FEATURE	DOMAIN:LDL-receptor class A 4	3	0.590551	7.69844	0.0565144	1	497	16	20406	1	1	4035, 7436, 7804
INTERPRO	IPR011042:Six-bladed beta-propeller, TolB-like	4	0.787402	3.86342	0.0839814	1	470	42	19066	1	1	1950, 4035, 7436, 7804
GOTERM_MF_FAT	GO:0034185~apolipoprotein binding	3	0.590551	5.81215	0.0926907	0.994924	432	20	16739	1	1	4035, 7436, 7804
Annotation Cluster 108	Enrichment Score: 1.8508520249154943
GOTERM_BP_FAT	GO:0016051~carbohydrate biosynthetic process	16	3.14961	2.8654	0.000515981	0.00941863	460	234	19277	0.964683	0.0102218	34, 6484, 28, 5950, 160, 5091, 2185, 10447, 2997, 2524, 1950, 51363, 55512, 10891, 6513, 229
GOTERM_BP_FAT	GO:0044723~single-organism carbohydrate metabolic process	24	4.72441	1.97595	0.0026615	0.0344289	460	509	19277	1	0.0373648	8871, 34, 6484, 9563, 28, 5950, 2760, 160, 5091, 2185, 10447, 4938, 2997, 2524, 1950, 51363, 55512, 55753, 10891, 6513, 4125, 5214, 229, 3636
GOTERM_BP_FAT	GO:0005975~carbohydrate metabolic process	27	5.31496	1.66639	0.0123174	0.108894	460	679	19277	1	0.11818	8871, 9563, 28, 23225, 1118, 2524, 1950, 51363, 10891, 4125, 5214, 3636, 34, 6484, 5950, 2760, 23553, 2185, 160, 5091, 10447, 4938, 2997, 55512, 55753, 6513, 229
GOTERM_BP_FAT	GO:0019318~hexose metabolic process	13	2.55906	2.14482	0.0190837	0.147744	460	254	19277	1	0.160343	34, 9563, 5950, 5091, 10447, 4938, 2524, 51363, 10891, 4125, 5214, 229, 3636
GOTERM_BP_FAT	GO:0005996~monosaccharide metabolic process	14	2.75591	1.96218	0.0275613	0.185681	460	299	19277	1	0.201515	34, 9563, 5950, 5091, 10447, 4938, 2524, 51363, 10891, 6513, 4125, 5214, 229, 3636
GOTERM_BP_FAT	GO:0019319~hexose biosynthetic process	6	1.1811	3.06633	0.0459804	0.261388	460	82	19277	1	0.283677	10447, 51363, 5950, 10891, 229, 5091
GOTERM_BP_FAT	GO:0046364~monosaccharide biosynthetic process	6	1.1811	2.85726	0.0589674	0.309839	460	88	19277	1	0.33626	10447, 51363, 5950, 10891, 229, 5091
GOTERM_BP_FAT	GO:0006006~glucose metabolic process	10	1.9685	1.99555	0.0646782	0.329688	460	210	19277	1	0.357802	34, 10447, 4938, 9563, 5950, 10891, 5214, 229, 5091, 3636
Annotation Cluster 109	Enrichment Score: 1.8467082794619654
GOTERM_BP_FAT	GO:0015711~organic anion transport	27	5.31496	2.11887	0.000491668	0.00912857	460	534	19277	0.958655	0.009907	5580, 8792, 2030, 28231, 1579, 51660, 335, 11309, 23120, 1497, 358, 6545, 5997, 3933, 6581, 4363, 153201, 9854, 8884, 81539, 2182, 1645, 123, 58488, 4257, 6513, 124935
GOTERM_BP_FAT	GO:0006820~anion transport	31	6.10236	1.89927	0.0010255	0.0164992	460	684	19277	0.998702	0.0179062	5580, 8792, 2030, 123041, 28231, 1579, 2568, 51660, 335, 11309, 23120, 389015, 1497, 358, 6545, 5997, 3933, 50636, 6581, 4363, 153201, 9854, 8884, 81539, 2182, 1645, 123, 58488, 4257, 6513, 124935
GOTERM_BP_FAT	GO:0015849~organic acid transport	19	3.74016	2.10085	0.00448845	0.0509345	460	379	19277	1	0.0552779	6581, 8792, 4363, 153201, 8884, 222962, 81539, 2182, 1579, 1645, 123, 51660, 11309, 1497, 6513, 6545, 5997, 124935, 3933
GOTERM_BP_FAT	GO:0015718~monocarboxylic acid transport	12	2.3622	2.4895	0.00924543	0.0899724	460	202	19277	1	0.0976447	6581, 1579, 1645, 8792, 123, 4363, 51660, 11309, 8884, 6513, 2182, 3933
GOTERM_BP_FAT	GO:0046942~carboxylic acid transport	18	3.54331	2.00084	0.00927007	0.0899724	460	377	19277	1	0.0976447	6581, 8792, 4363, 153201, 8884, 81539, 2182, 1579, 1645, 123, 51660, 11309, 1497, 6513, 6545, 5997, 124935, 3933
GOTERM_MF_FAT	GO:0008514~organic anion transmembrane transporter activity	12	2.3622	2.19327	0.0217186	0.622953	432	212	16739	1	0.626661	28231, 6581, 153201, 4363, 51660, 11309, 8884, 1497, 6545, 2030, 81539, 124935
GOTERM_BP_FAT	GO:1903825~organic acid transmembrane transport	8	1.5748	2.84112	0.0228555	0.166778	460	118	19277	1	0.181	153201, 4363, 8884, 6513, 6545, 222962, 81539, 124935
GOTERM_MF_FAT	GO:0005342~organic acid transmembrane transporter activity	10	1.9685	2.34834	0.0272255	0.667843	432	165	16739	1	0.671818	153201, 4363, 51660, 11309, 8884, 1497, 6545, 222962, 81539, 124935
GOTERM_MF_FAT	GO:0046943~carboxylic acid transmembrane transporter activity	9	1.77165	2.16602	0.0569167	0.816269	432	161	16739	1	0.821128	153201, 4363, 51660, 11309, 8884, 1497, 6545, 81539, 124935
GOTERM_BP_FAT	GO:1905039~carboxylic acid transmembrane transport	7	1.37795	2.50723	0.0610064	0.315239	460	117	19277	1	0.342121	153201, 4363, 8884, 6513, 6545, 81539, 124935
GOTERM_MF_FAT	GO:0008509~anion transmembrane transporter activity	14	2.75591	1.67428	0.0768529	0.965338	432	324	16739	1	0.971084	6581, 4363, 153201, 8884, 2030, 81539, 28231, 2568, 51660, 11309, 1497, 6545, 124935, 50636
GOTERM_BP_FAT	GO:0098656~anion transmembrane transport	11	2.16535	1.75274	0.0987895	0.431049	460	263	19277	1	0.467806	2568, 153201, 4363, 389015, 8884, 6513, 6545, 123041, 81539, 124935, 50636
Annotation Cluster 110	Enrichment Score: 1.8434508129096898
GOTERM_BP_FAT	GO:0031347~regulation of defense response	43	8.46457	1.59045	0.00301616	0.0378224	460	1133	19277	1	0.0410477	5580, 7187, 8792, 5187, 5045, 5169, 9021, 4192, 57864, 10318, 335, 115, 3135, 712, 713, 4940, 81570, 5732, 714, 857, 5371, 80709, 7474, 4363, 25939, 4584, 160, 6280, 727897, 4938, 3106, 2896, 3105, 2950, 23097, 920, 5743, 7867, 5603, 7804, 197358, 1604, 10225
GOTERM_BP_FAT	GO:0045088~regulation of innate immune response	22	4.33071	1.83289	0.00976099	0.0934545	460	503	19277	1	0.101424	5580, 7187, 7474, 4584, 25939, 9021, 6280, 727897, 57864, 4938, 10318, 3106, 3105, 2896, 3135, 81570, 4940, 857, 7867, 7804, 197358, 10225
GOTERM_BP_FAT	GO:0050776~regulation of immune response	44	8.66142	1.37296	0.029252	0.192988	460	1343	19277	1	0.209445	5580, 8013, 7187, 23529, 5045, 64115, 5169, 9021, 644150, 57864, 10318, 3117, 972, 335, 115, 3135, 712, 4345, 713, 4940, 81570, 5732, 714, 857, 3635, 7133, 7474, 25939, 4584, 64005, 6280, 727897, 4938, 3106, 2896, 3105, 3566, 920, 5789, 7867, 7804, 197358, 1604, 10225
GOTERM_BP_FAT	GO:0031349~positive regulation of defense response	21	4.13386	1.5659	0.0491013	0.272384	460	562	19277	1	0.295612	5580, 7187, 8792, 7474, 4363, 4584, 6280, 4192, 727897, 57864, 4938, 10318, 2896, 23097, 3135, 81570, 4940, 5743, 857, 7867, 5603
Annotation Cluster 111	Enrichment Score: 1.838988441950747
GOTERM_BP_FAT	GO:0043651~linoleic acid metabolic process	5	0.984252	9.97774	0.00137629	0.0202842	460	21	19277	0.999867	0.0220139	1579, 2950, 9415, 3992, 54898
KEGG_PATHWAY	hsa01040:Biosynthesis of unsaturated fatty acids	6	1.1811	6.75156	0.00162952	0.483968	267	27	8112	0.383911	0.483968	79993, 641371, 9415, 3992, 79071, 54898
WIKIPATHWAYS	WP4724~Omega-9 fatty acid synthesis	5	0.984252	8.97779	0.00185134	0.379276	273	16	7843	0.558332	0.379276	9415, 3992, 79071, 54898, 2182
UP_KW_BIOLOGICAL_PROCESS	KW-0275~Fatty acid biosynthesis	7	1.37795	4.85924	0.00296015	0.104592	302	53	11111	0.271819	0.105579	79993, 9415, 3992, 55825, 79071, 5743, 54898
GOTERM_BP_FAT	GO:0035338~long-chain fatty-acyl-CoA biosynthetic process	4	0.787402	8.82243	0.0097854	0.0934545	460	19	19277	1	0.101424	79993, 79071, 54898, 2182
KEGG_PATHWAY	hsa01212:Fatty acid metabolism	7	1.37795	3.73113	0.0105056	0.721643	267	57	8112	0.956573	0.721643	79993, 34, 9415, 3992, 79071, 54898, 2182
GOTERM_BP_FAT	GO:0019367~fatty acid elongation, saturated fatty acid	3	0.590551	17.9599	0.0109744	0.10156	460	7	19277	1	0.110221	79993, 79071, 54898
GOTERM_BP_FAT	GO:0019368~fatty acid elongation, unsaturated fatty acid	3	0.590551	17.9599	0.0109744	0.10156	460	7	19277	1	0.110221	79993, 79071, 54898
GOTERM_BP_FAT	GO:0034625~fatty acid elongation, monounsaturated fatty acid	3	0.590551	17.9599	0.0109744	0.10156	460	7	19277	1	0.110221	79993, 79071, 54898
GOTERM_BP_FAT	GO:0034626~fatty acid elongation, polyunsaturated fatty acid	3	0.590551	17.9599	0.0109744	0.10156	460	7	19277	1	0.110221	79993, 79071, 54898
INTERPRO	IPR002076:GNS1/SUR4 membrane protein	3	0.590551	17.3854	0.0116825	1	470	7	19066	0.999989	1	79993, 79071, 54898
GOTERM_MF_FAT	GO:0102336~3-oxo-arachidoyl-CoA synthase activity	3	0.590551	16.6062	0.0127487	0.49975	432	7	16739	1	0.502725	79993, 79071, 54898
GOTERM_MF_FAT	GO:0102337~3-oxo-cerotoyl-CoA synthase activity	3	0.590551	16.6062	0.0127487	0.49975	432	7	16739	1	0.502725	79993, 79071, 54898
GOTERM_MF_FAT	GO:0102338~3-oxo-lignoceronyl-CoA synthase activity	3	0.590551	16.6062	0.0127487	0.49975	432	7	16739	1	0.502725	79993, 79071, 54898
GOTERM_MF_FAT	GO:0009922~fatty acid elongase activity	3	0.590551	16.6062	0.0127487	0.49975	432	7	16739	1	0.502725	79993, 79071, 54898
WIKIPATHWAYS	WP4723~Omega-3 / omega-6 fatty acid synthesis	4	0.787402	7.66105	0.0137737	0.805453	273	15	7843	0.997794	0.805453	9415, 3992, 54898, 2182
WIKIPATHWAYS	WP4853~Linoleic acid metabolism affected by coronavirus infection	3	0.590551	14.3645	0.0163889	0.805453	273	6	7843	0.999316	0.805453	9415, 3992, 54898
GOTERM_BP_FAT	GO:0035336~long-chain fatty-acyl-CoA metabolic process	4	0.787402	6.70504	0.0209113	0.156416	460	25	19277	1	0.169754	79993, 79071, 54898, 2182
GOTERM_BP_FAT	GO:0046949~fatty-acyl-CoA biosynthetic process	4	0.787402	5.40729	0.0368249	0.224818	460	31	19277	1	0.243989	79993, 79071, 54898, 2182
GOTERM_BP_FAT	GO:0042761~very long-chain fatty acid biosynthetic process	3	0.590551	9.67074	0.0370993	0.224818	460	13	19277	1	0.243989	79993, 79071, 54898
GOTERM_BP_FAT	GO:0030497~fatty acid elongation	3	0.590551	9.67074	0.0370993	0.224818	460	13	19277	1	0.243989	79993, 79071, 54898
GOTERM_BP_FAT	GO:0036109~alpha-linolenic acid metabolic process	3	0.590551	9.67074	0.0370993	0.224818	460	13	19277	1	0.243989	9415, 3992, 54898
UP_KW_BIOLOGICAL_PROCESS	KW-0444~Lipid biosynthesis	10	1.9685	2.1642	0.0417389	0.532314	302	170	11111	0.989558	0.537336	79993, 84803, 55326, 9415, 3992, 55825, 79071, 5743, 54898, 5091
GOTERM_MF_FAT	GO:0004312~fatty acid synthase activity	3	0.590551	8.94177	0.0427723	0.728988	432	13	16739	1	0.733327	79993, 79071, 54898
GOTERM_BP_FAT	GO:0000038~very long-chain fatty acid metabolic process	4	0.787402	4.78932	0.0500452	0.275826	460	35	19277	1	0.299347	79993, 641371, 79071, 54898
KEGG_PATHWAY	hsa00062:Fatty acid elongation	4	0.787402	4.50104	0.0571282	0.77123	267	27	8112	1	0.77123	79993, 641371, 79071, 54898
GOTERM_BP_FAT	GO:0035337~fatty-acyl-CoA metabolic process	4	0.787402	3.80968	0.0868309	0.401778	460	44	19277	1	0.436039	79993, 79071, 54898, 2182
Annotation Cluster 112	Enrichment Score: 1.8213449158384247
GOTERM_CC_FAT	GO:0097458~neuron part	66	12.9921	1.40964	0.00369269	0.0604546	447	1804	17223	0.899481	0.0655189	4130, 8573, 9742, 1462, 23046, 1263, 3164, 30061, 2030, 393, 57580, 5816, 56896, 27163, 115, 10891, 4600, 6624, 64072, 57706, 7133, 11151, 5873, 2045, 222962, 79641, 3925, 388531, 58489, 6513, 5743, 5865, 5789, 6715, 7804, 8871, 7466, 8831, 4155, 3781, 4035, 4311, 2051, 146760, 2050, 27065, 55784, 2568, 1113, 57565, 4345, 5997, 89796, 34, 6581, 11170, 2185, 2580, 81539, 2182, 22941, 2017, 664, 27…
GOTERM_CC_FAT	GO:0036477~somatodendritic compartment	36	7.08661	1.51264	0.0143	0.137117	447	917	17223	0.99987	0.148604	4130, 7466, 8831, 3781, 4155, 4035, 4311, 23046, 1263, 146760, 57580, 56896, 5816, 27065, 115, 57565, 10891, 4345, 4600, 57706, 6581, 7133, 5873, 2045, 2185, 81539, 2182, 22941, 79641, 2017, 2775, 664, 58489, 306, 6715, 7804
GOTERM_CC_FAT	GO:0043005~neuron projection	46	9.05512	1.35815	0.029543	0.217751	447	1305	17223	1	0.235992	4130, 7466, 8831, 3781, 4155, 4035, 4311, 23046, 1263, 2051, 393, 2050, 57580, 56896, 5816, 27065, 2568, 115, 57565, 10891, 4345, 5997, 4600, 6624, 89796, 57706, 34, 7133, 11170, 11151, 5873, 2045, 2185, 81539, 22941, 79641, 3925, 2017, 2775, 664, 388531, 58489, 5743, 306, 6715, 7804
GOTERM_CC_FAT	GO:0030425~dendrite	26	5.11811	1.53413	0.0332268	0.231652	447	653	17223	1	0.251057	4130, 7466, 8831, 3781, 4035, 4311, 23046, 1263, 57580, 56896, 27065, 115, 10891, 4600, 57706, 5873, 2045, 2185, 22941, 79641, 2017, 2775, 664, 58489, 306, 7804
Annotation Cluster 113	Enrichment Score: 1.796836076641936
UP_SEQ_FEATURE	DOMAIN:PDZ	10	1.9685	2.73722	0.0112133	1	497	150	20406	1	1	6494, 80243, 8573, 23031, 113146, 23037, 9231, 23139, 22941, 57580
INTERPRO	IPR001478:PDZ domain	10	1.9685	2.58382	0.0158086	1	470	157	19066	1	1	6494, 80243, 8573, 23031, 113146, 23037, 9231, 23139, 22941, 57580
SMART	SM00228:PDZ	10	1.9685	2.40984	0.0229544	0.737819	278	154	10317	0.994619	0.737819	6494, 80243, 8573, 23031, 113146, 23037, 9231, 23139, 22941, 57580
Annotation Cluster 114	Enrichment Score: 1.7927767882645127
GOTERM_BP_FAT	GO:0048608~reproductive structure development	22	4.33071	1.99124	0.00380538	0.04489	460	463	19277	1	0.0487179	3280, 9510, 8751, 22846, 7474, 7026, 7477, 6586, 4311, 5950, 2254, 9021, 10018, 4257, 83990, 5743, 835, 4435, 2707, 6715, 3976, 4846
GOTERM_BP_FAT	GO:0061458~reproductive system development	22	4.33071	1.97842	0.00413611	0.0477039	460	466	19277	1	0.0517718	3280, 9510, 8751, 22846, 7474, 7026, 7477, 6586, 4311, 5950, 2254, 9021, 10018, 4257, 83990, 5743, 835, 4435, 2707, 6715, 3976, 4846
GOTERM_BP_FAT	GO:0046660~female sex differentiation	9	1.77165	2.94655	0.0116132	0.104663	460	128	19277	1	0.113588	9510, 7474, 7026, 6586, 10184, 5950, 835, 6715, 4846
GOTERM_BP_FAT	GO:0045137~development of primary sexual characteristics	13	2.55906	2.16184	0.0180556	0.142936	460	252	19277	1	0.155125	9510, 8751, 7474, 7026, 6586, 10184, 2254, 10018, 4257, 83990, 835, 6715, 4846
GOTERM_BP_FAT	GO:0007548~sex differentiation	14	2.75591	1.92991	0.0307435	0.199465	460	304	19277	1	0.216474	9510, 8751, 7474, 7026, 6586, 10184, 5950, 2254, 10018, 4257, 83990, 835, 6715, 4846
GOTERM_BP_FAT	GO:0008406~gonad development	12	2.3622	2.04422	0.033949	0.213307	460	246	19277	1	0.231496	10018, 9510, 8751, 7474, 7026, 6586, 4257, 83990, 2254, 835, 6715, 4846
GOTERM_BP_FAT	GO:0046546~development of primary male sexual characteristics	8	1.5748	2.13536	0.0819273	0.384151	460	157	19277	1	0.416909	10018, 8751, 7474, 10184, 4257, 83990, 2254, 6715
Annotation Cluster 115	Enrichment Score: 1.7926287704169381
GOTERM_BP_FAT	GO:0044236~multicellular organism metabolic process	10	1.9685	3.10419	0.00506945	0.0560427	460	135	19277	1	0.0608217	2191, 4261, 8751, 5045, 55512, 164656, 10891, 2022, 140766, 1490
GOTERM_BP_FAT	GO:0044259~multicellular organismal macromolecule metabolic process	9	1.77165	3.39783	0.00507004	0.0560427	460	111	19277	1	0.0608217	2191, 4261, 8751, 5045, 55512, 164656, 2022, 140766, 1490
GOTERM_BP_FAT	GO:0032963~collagen metabolic process	9	1.77165	3.39783	0.00507004	0.0560427	460	111	19277	1	0.0608217	2191, 4261, 8751, 5045, 55512, 164656, 2022, 140766, 1490
GOTERM_BP_FAT	GO:0030574~collagen catabolic process	4	0.787402	3.80968	0.0868309	0.401778	460	44	19277	1	0.436039	8751, 5045, 164656, 140766
GOTERM_BP_FAT	GO:0044243~multicellular organismal catabolic process	4	0.787402	3.64405	0.0962053	0.423703	460	46	19277	1	0.459834	8751, 5045, 164656, 140766
Annotation Cluster 116	Enrichment Score: 1.776539924774429
GOTERM_BP_FAT	GO:0051180~vitamin transport	6	1.1811	5.84742	0.00342178	0.0414292	460	43	19277	1	0.044962	4363, 335, 8884, 6513, 80704, 81693
GOTERM_MF_FAT	GO:0051183~vitamin transporter activity	5	0.984252	6.05433	0.0088113	0.469768	432	32	16739	0.999972	0.472564	4363, 8884, 5950, 6513, 80704
GOTERM_MF_FAT	GO:0090482~vitamin transmembrane transporter activity	3	0.590551	11.6243	0.0259595	0.667843	432	10	16739	1	0.671818	4363, 8884, 80704
GOTERM_BP_FAT	GO:0072348~sulfur compound transport	5	0.984252	3.88023	0.0394353	0.23696	460	54	19277	1	0.257167	4363, 8884, 1497, 4257, 80704
KEGG_PATHWAY	hsa04977:Vitamin digestion and absorption	4	0.787402	5.06367	0.0424451	0.721643	267	24	8112	0.999997	0.721643	4363, 335, 8884, 80704
Annotation Cluster 117	Enrichment Score: 1.7595263654684545
GOTERM_BP_FAT	GO:0051216~cartilage development	12	2.3622	2.4895	0.00924543	0.0899724	460	202	19277	1	0.0976447	7076, 7474, 7477, 55512, 864, 4488, 2254, 5447, 1490, 4192, 359845, 55959
GOTERM_BP_FAT	GO:0061448~connective tissue development	14	2.75591	2.18915	0.0123561	0.108894	460	268	19277	1	0.11818	7076, 7474, 7477, 2254, 1490, 4192, 359845, 1435, 55512, 864, 4488, 10891, 5447, 55959
GOTERM_BP_FAT	GO:0002062~chondrocyte differentiation	7	1.37795	2.69124	0.0460907	0.261766	460	109	19277	1	0.284087	55512, 864, 4488, 2254, 5447, 359845, 55959
Annotation Cluster 118	Enrichment Score: 1.7511073276490283
GOTERM_BP_FAT	GO:0002367~cytokine production involved in immune response	9	1.77165	3.77159	0.00267633	0.0344289	460	100	19277	1	0.0373648	8013, 7474, 7133, 3105, 972, 335, 3135, 1604, 10225
GOTERM_BP_FAT	GO:0002718~regulation of cytokine production involved in immune response	9	1.77165	3.77159	0.00267633	0.0344289	460	100	19277	1	0.0373648	8013, 7474, 7133, 3105, 972, 335, 3135, 1604, 10225
GOTERM_BP_FAT	GO:0002700~regulation of production of molecular mediator of immune response	12	2.3622	2.94081	0.0026996	0.0346403	460	171	19277	1	0.0375942	8013, 7474, 23529, 7133, 3105, 972, 3566, 335, 5950, 3135, 1604, 10225
GOTERM_BP_FAT	GO:0002702~positive regulation of production of molecular mediator of immune response	9	1.77165	3.06633	0.00926004	0.0899724	460	123	19277	1	0.0976447	8013, 7474, 23529, 3105, 972, 3566, 5950, 3135, 1604
GOTERM_BP_FAT	GO:0061081~positive regulation of myeloid leukocyte cytokine production involved in immune response	4	0.787402	7.28809	0.0166738	0.135225	460	23	19277	1	0.146756	8013, 7474, 972, 3135
GOTERM_BP_FAT	GO:0002440~production of molecular mediator of immune response	15	2.95276	1.99555	0.0192875	0.148743	460	315	19277	1	0.161427	8013, 23529, 7474, 7133, 25939, 5950, 3117, 3105, 972, 23075, 3566, 335, 3135, 1604, 10225
GOTERM_BP_FAT	GO:0002697~regulation of immune effector process	22	4.33071	1.67019	0.024356	0.174109	460	552	19277	1	0.188956	8013, 7187, 5371, 23529, 7474, 7133, 5169, 5950, 160, 3106, 3105, 972, 2896, 3566, 335, 920, 3135, 712, 713, 714, 1604, 10225
GOTERM_BP_FAT	GO:0002720~positive regulation of cytokine production involved in immune response	6	1.1811	3.59199	0.0256045	0.178887	460	70	19277	1	0.194142	8013, 7474, 3105, 972, 3135, 1604
GOTERM_BP_FAT	GO:0061082~myeloid leukocyte cytokine production	4	0.787402	5.78021	0.0309899	0.199761	460	29	19277	1	0.216796	8013, 7474, 972, 3135
GOTERM_BP_FAT	GO:0060907~positive regulation of macrophage cytokine production	3	0.590551	9.67074	0.0370993	0.224818	460	13	19277	1	0.243989	7474, 972, 3135
GOTERM_BP_FAT	GO:0010934~macrophage cytokine production	3	0.590551	6.98442	0.0673404	0.334962	460	18	19277	1	0.363526	7474, 972, 3135
GOTERM_BP_FAT	GO:0010935~regulation of macrophage cytokine production	3	0.590551	6.98442	0.0673404	0.334962	460	18	19277	1	0.363526	7474, 972, 3135
GOTERM_BP_FAT	GO:0002699~positive regulation of immune effector process	11	2.16535	1.77981	0.0918849	0.414949	460	259	19277	1	0.450333	8013, 3106, 7474, 23529, 3105, 972, 3566, 5169, 5950, 3135, 1604
Annotation Cluster 119	Enrichment Score: 1.722843048182
GOTERM_BP_FAT	GO:0071158~positive regulation of cell cycle arrest	8	1.5748	3.94414	0.00414547	0.0477039	460	85	19277	1	0.0517718	4848, 5371, 2191, 3398, 1263, 835, 6659, 1647
GOTERM_BP_FAT	GO:2000134~negative regulation of G1/S transition of mitotic cell cycle	10	1.9685	3.19897	0.00416466	0.0477039	460	131	19277	1	0.0517718	4848, 5371, 11170, 340152, 1263, 835, 2273, 51339, 6659, 1647
GOTERM_BP_FAT	GO:1902807~negative regulation of cell cycle G1/S phase transition	10	1.9685	2.97209	0.00670402	0.0704789	460	141	19277	1	0.076489	4848, 5371, 11170, 340152, 1263, 835, 2273, 51339, 6659, 1647
GOTERM_BP_FAT	GO:2000045~regulation of G1/S transition of mitotic cell cycle	12	2.3622	2.51439	0.00865425	0.0854788	460	200	19277	1	0.0927679	4848, 5371, 9510, 11170, 340152, 3398, 1263, 835, 2273, 51339, 6659, 1647
GOTERM_BP_FAT	GO:0006977~DNA damage response, signal transduction by p53 class mediator resulting in cell cycle arrest	6	1.1811	4.33516	0.0121939	0.108473	460	58	19277	1	0.117723	4848, 5371, 1263, 835, 6659, 1647
GOTERM_BP_FAT	GO:0072431~signal transduction involved in mitotic G1 DNA damage checkpoint	6	1.1811	4.26168	0.0130696	0.112898	460	59	19277	1	0.122526	4848, 5371, 1263, 835, 6659, 1647
GOTERM_BP_FAT	GO:1902400~intracellular signal transduction involved in G1 DNA damage checkpoint	6	1.1811	4.26168	0.0130696	0.112898	460	59	19277	1	0.122526	4848, 5371, 1263, 835, 6659, 1647
GOTERM_BP_FAT	GO:1902402~signal transduction involved in mitotic DNA damage checkpoint	6	1.1811	4.26168	0.0130696	0.112898	460	59	19277	1	0.122526	4848, 5371, 1263, 835, 6659, 1647
GOTERM_BP_FAT	GO:1902403~signal transduction involved in mitotic DNA integrity checkpoint	6	1.1811	4.26168	0.0130696	0.112898	460	59	19277	1	0.122526	4848, 5371, 1263, 835, 6659, 1647
GOTERM_BP_FAT	GO:0072413~signal transduction involved in mitotic cell cycle checkpoint	6	1.1811	4.12195	0.0149465	0.124255	460	61	19277	1	0.134851	4848, 5371, 1263, 835, 6659, 1647
GOTERM_BP_FAT	GO:0071156~regulation of cell cycle arrest	8	1.5748	2.99332	0.0176987	0.140483	460	112	19277	1	0.152463	4848, 5371, 2191, 3398, 1263, 835, 6659, 1647
GOTERM_BP_FAT	GO:0000082~G1/S transition of mitotic cell cycle	13	2.55906	2.11157	0.0212588	0.158025	460	258	19277	1	0.1715	5371, 9510, 11170, 340152, 3398, 1263, 2273, 4848, 1104, 835, 51339, 6659, 1647
GOTERM_BP_FAT	GO:1902806~regulation of cell cycle G1/S phase transition	12	2.3622	2.17696	0.0229262	0.166886	460	231	19277	1	0.181117	4848, 5371, 9510, 11170, 340152, 3398, 1263, 835, 2273, 51339, 6659, 1647
GOTERM_BP_FAT	GO:0090068~positive regulation of cell cycle process	15	2.95276	1.92821	0.0249121	0.176604	460	326	19277	1	0.191663	2191, 5371, 9510, 7474, 3398, 1263, 1490, 4848, 994, 1950, 55512, 4488, 835, 6659, 1647
GOTERM_BP_FAT	GO:0031571~mitotic G1 DNA damage checkpoint	6	1.1811	3.59199	0.0256045	0.178887	460	70	19277	1	0.194142	4848, 5371, 1263, 835, 6659, 1647
GOTERM_BP_FAT	GO:0044783~G1 DNA damage checkpoint	6	1.1811	3.59199	0.0256045	0.178887	460	70	19277	1	0.194142	4848, 5371, 1263, 835, 6659, 1647
GOTERM_BP_FAT	GO:0044819~mitotic G1/S transition checkpoint	6	1.1811	3.5414	0.027025	0.183757	460	71	19277	1	0.199427	4848, 5371, 1263, 835, 6659, 1647
GOTERM_BP_FAT	GO:0045787~positive regulation of cell cycle	18	3.54331	1.76242	0.0282108	0.188713	460	428	19277	1	0.204805	2191, 3280, 5371, 9510, 7474, 3398, 1263, 1163, 1490, 4848, 10018, 994, 1950, 55512, 4488, 835, 6659, 1647
GOTERM_BP_FAT	GO:0072401~signal transduction involved in DNA integrity checkpoint	6	1.1811	3.44437	0.030014	0.195796	460	73	19277	1	0.212493	4848, 5371, 1263, 835, 6659, 1647
GOTERM_BP_FAT	GO:0072422~signal transduction involved in DNA damage checkpoint	6	1.1811	3.44437	0.030014	0.195796	460	73	19277	1	0.212493	4848, 5371, 1263, 835, 6659, 1647
GOTERM_BP_FAT	GO:0072395~signal transduction involved in cell cycle checkpoint	6	1.1811	3.30841	0.034874	0.217345	460	76	19277	1	0.235879	4848, 5371, 1263, 835, 6659, 1647
GOTERM_BP_FAT	GO:0030330~DNA damage response, signal transduction by p53 class mediator	7	1.37795	2.71616	0.0444044	0.253879	460	108	19277	1	0.275528	4848, 5371, 972, 1263, 835, 6659, 1647
GOTERM_BP_FAT	GO:0044843~cell cycle G1/S phase transition	13	2.55906	1.81595	0.0570699	0.302531	460	300	19277	1	0.328329	5371, 9510, 11170, 340152, 3398, 1263, 2273, 4848, 1104, 835, 51339, 6659, 1647
GOTERM_BP_FAT	GO:0042770~signal transduction in response to DNA damage	7	1.37795	2.20561	0.0984682	0.430276	460	133	19277	1	0.466967	4848, 5371, 972, 1263, 835, 6659, 1647
Annotation Cluster 120	Enrichment Score: 1.7106024866761125
GOTERM_BP_FAT	GO:0060333~interferon-gamma-mediated signaling pathway	9	1.77165	4.38557	0.00101752	0.0164151	460	86	19277	0.998633	0.0178149	5371, 5580, 4261, 4938, 3106, 3117, 3105, 3135, 4940
GOTERM_CC_FAT	GO:0030670~phagocytic vesicle membrane	8	1.5748	3.95182	0.00404827	0.0626934	447	78	17223	0.919466	0.0679453	50617, 6890, 1755, 3106, 3105, 11151, 3135, 306
GOTERM_BP_FAT	GO:0019883~antigen processing and presentation of endogenous antigen	5	0.984252	7.48331	0.00412889	0.0477039	460	28	19277	1	0.0517718	6890, 3106, 3105, 972, 3135
GOTERM_CC_FAT	GO:0071556~integral component of lumenal side of endoplasmic reticulum membrane	5	0.984252	6.64314	0.00630869	0.0803307	447	29	17223	0.980358	0.08706	3106, 3117, 3105, 972, 3135
GOTERM_CC_FAT	GO:0098553~lumenal side of endoplasmic reticulum membrane	5	0.984252	6.64314	0.00630869	0.0803307	447	29	17223	0.980358	0.08706	3106, 3117, 3105, 972, 3135
UP_SEQ_FEATURE	REGION:Alpha-1	4	0.787402	10.2646	0.00631386	1	497	16	20406	1	1	3106, 3117, 3105, 3135
UP_SEQ_FEATURE	REGION:Alpha-2	4	0.787402	10.2646	0.00631386	1	497	16	20406	1	1	3106, 3117, 3105, 3135
GOTERM_BP_FAT	GO:0042270~protection from natural killer cell mediated cytotoxicity	3	0.590551	20.9533	0.00796376	0.080843	460	6	19277	1	0.0877368	3106, 3105, 3135
GOTERM_CC_FAT	GO:0042611~MHC protein complex	5	0.984252	6.21455	0.00802546	0.0938487	447	31	17223	0.993288	0.10171	3106, 3117, 3105, 972, 3135
GOTERM_BP_FAT	GO:0002228~natural killer cell mediated immunity	7	1.37795	3.85981	0.00947954	0.0915589	460	76	19277	1	0.0993665	3106, 203068, 3105, 11151, 5873, 3135, 10225
GOTERM_BP_FAT	GO:0019885~antigen processing and presentation of endogenous peptide antigen via MHC class I	4	0.787402	8.82243	0.0097854	0.0934545	460	19	19277	1	0.101424	6890, 3106, 3105, 3135
GOTERM_BP_FAT	GO:0002716~negative regulation of natural killer cell mediated immunity	4	0.787402	8.3813	0.0113119	0.103533	460	20	19277	1	0.112362	3106, 3105, 3135, 10225
GOTERM_CC_FAT	GO:0030134~ER to Golgi transport vesicle	8	1.5748	3.21085	0.0123184	0.123832	447	96	17223	0.999546	0.134205	3106, 1522, 3117, 3105, 5265, 972, 3135, 2153
GOTERM_BP_FAT	GO:0002483~antigen processing and presentation of endogenous peptide antigen	4	0.787402	7.98219	0.0129678	0.112835	460	21	19277	1	0.122457	6890, 3106, 3105, 3135
KEGG_PATHWAY	hsa04612:Antigen processing and presentation	8	1.5748	3.1161	0.0137096	0.721643	267	78	8112	0.983426	0.721643	6890, 4261, 3106, 3117, 3105, 972, 920, 3135
GOTERM_BP_FAT	GO:0002484~antigen processing and presentation of endogenous peptide antigen via MHC class I via ER pathway	3	0.590551	15.7149	0.0144036	0.120921	460	8	19277	1	0.131233	3106, 3105, 3135
GOTERM_BP_FAT	GO:0002486~antigen processing and presentation of endogenous peptide antigen via MHC class I via ER pathway, TAP-independent	3	0.590551	15.7149	0.0144036	0.120921	460	8	19277	1	0.131233	3106, 3105, 3135
GOTERM_MF_FAT	GO:0042605~peptide antigen binding	5	0.984252	5.09838	0.0160355	0.569582	432	38	16739	1	0.572972	6890, 3106, 3117, 3105, 3135
GOTERM_CC_FAT	GO:0030176~integral component of endoplasmic reticulum membrane	11	2.16535	2.39453	0.0171372	0.15272	447	177	17223	0.999978	0.165514	79993, 6890, 3106, 51141, 3117, 3105, 7466, 972, 3135, 79071, 54898
GOTERM_BP_FAT	GO:0002480~antigen processing and presentation of exogenous peptide antigen via MHC class I, TAP-independent	3	0.590551	13.9688	0.0182296	0.143308	460	9	19277	1	0.155529	3106, 3105, 3135
GOTERM_BP_FAT	GO:0002456~T cell mediated immunity	8	1.5748	2.96683	0.0184949	0.144687	460	113	19277	1	0.157025	3106, 7133, 3105, 64005, 5873, 3135, 2051, 1604
UP_KW_CELLULAR_COMPONENT	KW-0490~MHC I	3	0.590551	12.948	0.0210295	0.0749486	449	9	17441	0.615734	0.0911536	3106, 3105, 3135
GOTERM_MF_FAT	GO:0046977~TAP binding	3	0.590551	12.9159	0.0211231	0.621019	432	9	16739	1	0.624715	6890, 3106, 3105
GOTERM_CC_FAT	GO:0042612~MHC class I protein complex	3	0.590551	12.8434	0.0213521	0.176577	447	9	17223	0.999998	0.191369	3106, 3105, 3135
GOTERM_BP_FAT	GO:0002698~negative regulation of immune effector process	9	1.77165	2.61916	0.0221062	0.162103	460	144	19277	1	0.175926	3106, 2896, 3105, 3566, 335, 5169, 3135, 1604, 10225
GOTERM_CC_FAT	GO:0031227~intrinsic component of endoplasmic reticulum membrane	11	2.16535	2.29098	0.0225411	0.181917	447	185	17223	0.999999	0.197156	79993, 6890, 3106, 51141, 3117, 3105, 7466, 972, 3135, 79071, 54898
UP_SEQ_FEATURE	REGION:Alpha-3	3	0.590551	12.3175	0.0233171	1	497	10	20406	1	1	3106, 3105, 3135
GOTERM_BP_FAT	GO:0042267~natural killer cell mediated cytotoxicity	6	1.1811	3.59199	0.0256045	0.178887	460	70	19277	1	0.194142	3106, 203068, 3105, 11151, 5873, 3135
GOTERM_BP_FAT	GO:0001906~cell killing	12	2.3622	2.12185	0.0270602	0.183757	460	237	19277	1	0.199427	10018, 3106, 7474, 203068, 3105, 11151, 1113, 3576, 5873, 56477, 3135, 1604
GOTERM_CC_FAT	GO:0042613~MHC class II protein complex	4	0.787402	5.92772	0.0288413	0.217448	447	26	17223	1	0.235664	3106, 3117, 3105, 972
INTERPRO	IPR001039:MHC class I, alpha chain, alpha1/alpha2	3	0.590551	9.36137	0.0393706	1	470	13	19066	1	1	3106, 3105, 3135
GOTERM_BP_FAT	GO:0002707~negative regulation of lymphocyte mediated immunity	5	0.984252	3.80968	0.0417591	0.245576	460	55	19277	1	0.266518	3106, 3105, 3135, 1604, 10225
GOTERM_CC_FAT	GO:0055038~recycling endosome membrane	7	1.37795	2.75216	0.0418844	0.272724	447	98	17223	1	0.295571	27065, 3106, 3105, 26056, 58489, 3135, 79572
KEGG_PATHWAY	hsa05416:Viral myocarditis	6	1.1811	3.0382	0.0461657	0.721643	267	60	8112	0.999999	0.721643	3106, 3117, 3105, 3135, 857, 1604
GOTERM_CC_FAT	GO:0030658~transport vesicle membrane	11	2.16535	1.91779	0.062632	0.373835	447	221	17223	1	0.405151	55784, 3106, 3117, 3105, 26056, 7466, 3708, 972, 3135, 5865, 160
UP_SEQ_FEATURE	REGION:Connecting peptide	4	0.787402	4.32193	0.0643731	1	497	38	20406	1	1	3106, 3117, 3105, 3135
GOTERM_BP_FAT	GO:0019882~antigen processing and presentation	11	2.16535	1.897	0.0670826	0.334962	460	243	19277	1	0.363526	6890, 3106, 3117, 3105, 972, 3693, 5873, 3135, 5865, 160, 57705
UP_SEQ_FEATURE	DOMAIN:MHC_I-like_Ag-recog	3	0.590551	6.84306	0.069817	1	497	18	20406	1	1	3106, 3105, 3135
GOTERM_BP_FAT	GO:0002704~negative regulation of leukocyte mediated immunity	5	0.984252	3.17474	0.072281	0.350769	460	66	19277	1	0.38068	3106, 3105, 3135, 1604, 10225
UP_SEQ_FEATURE	DOMAIN:Ig-like C1-type	4	0.787402	4.10584	0.0728063	1	497	40	20406	1	1	3106, 3117, 3105, 3135
GOTERM_BP_FAT	GO:0045953~negative regulation of natural killer cell mediated cytotoxicity	3	0.590551	6.61682	0.0741116	0.354181	460	19	19277	1	0.384383	3106, 3105, 3135
GOTERM_CC_FAT	GO:0012507~ER to Golgi transport vesicle membrane	5	0.984252	3.10727	0.076678	0.406819	447	62	17223	1	0.440899	3106, 3117, 3105, 972, 3135
UP_KW_CELLULAR_COMPONENT	KW-0491~MHC II	3	0.590551	5.82661	0.0923174	0.26275	449	20	17441	0.987205	0.31956	3106, 3117, 3105
Annotation Cluster 121	Enrichment Score: 1.709695921599365
GOTERM_BP_FAT	GO:0051701~interaction with host	14	2.75591	2.41437	0.00573375	0.0621139	460	243	19277	1	0.0674106	5371, 4261, 3693, 7852, 5091, 2192, 6609, 10018, 10318, 972, 920, 857, 858, 1604
GOTERM_BP_FAT	GO:0046718~viral entry into host cell	9	1.77165	2.69399	0.0190199	0.147441	460	140	19277	1	0.160014	6609, 4261, 972, 3693, 920, 7852, 857, 858, 1604
GOTERM_BP_FAT	GO:0030260~entry into host cell	9	1.77165	2.53127	0.0264411	0.181619	460	149	19277	1	0.197106	6609, 4261, 972, 3693, 920, 7852, 857, 858, 1604
GOTERM_BP_FAT	GO:0044409~entry into host	9	1.77165	2.53127	0.0264411	0.181619	460	149	19277	1	0.197106	6609, 4261, 972, 3693, 920, 7852, 857, 858, 1604
GOTERM_BP_FAT	GO:0051806~entry into cell of other organism involved in symbiotic interaction	9	1.77165	2.53127	0.0264411	0.181619	460	149	19277	1	0.197106	6609, 4261, 972, 3693, 920, 7852, 857, 858, 1604
GOTERM_BP_FAT	GO:0051828~entry into other organism involved in symbiotic interaction	9	1.77165	2.51439	0.0273742	0.185257	460	150	19277	1	0.201054	6609, 4261, 972, 3693, 920, 7852, 857, 858, 1604
Annotation Cluster 122	Enrichment Score: 1.6957199038194444
GOTERM_BP_FAT	GO:0010817~regulation of hormone levels	30	5.90551	2.22907	9.22955e-05	0.00247046	460	564	19277	0.450044	0.00268112	9563, 8111, 5045, 4035, 4311, 1066, 28231, 26056, 1113, 10891, 51768, 3976, 6581, 53905, 9854, 5950, 222962, 338442, 1592, 84909, 2182, 1645, 1522, 3708, 55512, 6513, 5447, 6715, 6659, 1946
GOTERM_BP_FAT	GO:0009914~hormone transport	18	3.54331	2.21207	0.0035077	0.0422126	460	341	19277	1	0.0458122	6581, 8111, 9854, 4035, 5950, 222962, 338442, 2182, 28231, 26056, 3708, 55512, 1113, 6513, 51768, 6659, 3976, 1946
GOTERM_BP_FAT	GO:0051046~regulation of secretion	27	5.31496	1.66639	0.0123174	0.108894	460	679	19277	1	0.11818	8792, 8111, 8573, 4035, 55784, 1579, 26056, 972, 1950, 1113, 358, 4345, 51768, 3976, 7133, 9854, 5873, 5950, 338442, 2182, 3708, 55512, 3566, 6513, 5865, 6659, 1946
GOTERM_BP_FAT	GO:0032024~positive regulation of insulin secretion	7	1.37795	3.62155	0.0127531	0.111618	460	81	19277	1	0.121136	8111, 9854, 4035, 5950, 51768, 6659, 2182
GOTERM_BP_FAT	GO:0050796~regulation of insulin secretion	11	2.16535	2.439	0.0155172	0.128108	460	189	19277	1	0.139033	8111, 3708, 9854, 1113, 4035, 5950, 6513, 51768, 6659, 1946, 2182
GOTERM_BP_FAT	GO:0046883~regulation of hormone secretion	14	2.75591	2.09533	0.0171696	0.137935	460	280	19277	1	0.149697	8111, 9854, 4035, 5950, 338442, 2182, 26056, 3708, 1113, 6513, 51768, 6659, 3976, 1946
GOTERM_BP_FAT	GO:0002790~peptide secretion	19	3.74016	1.79735	0.0200163	0.152201	460	443	19277	1	0.165179	8111, 9854, 4035, 5873, 5950, 338442, 55240, 2182, 26056, 972, 3708, 55512, 1113, 6513, 4345, 5865, 51768, 6659, 1946
GOTERM_BP_FAT	GO:0030073~insulin secretion	10	1.9685	2.46509	0.0208339	0.156416	460	170	19277	1	0.169754	8111, 26056, 9854, 1113, 4035, 5950, 51768, 6659, 1946, 2182
GOTERM_BP_FAT	GO:0009306~protein secretion	17	3.34646	1.84562	0.0231513	0.167781	460	386	19277	1	0.182088	8111, 9854, 4035, 5873, 5950, 338442, 55240, 2182, 26056, 3708, 1113, 6513, 4345, 5865, 51768, 6659, 1946
GOTERM_BP_FAT	GO:0046879~hormone secretion	15	2.95276	1.91646	0.0261259	0.180493	460	328	19277	1	0.195884	8111, 9854, 4035, 5950, 338442, 2182, 26056, 3708, 55512, 1113, 6513, 51768, 6659, 3976, 1946
GOTERM_BP_FAT	GO:0030072~peptide hormone secretion	13	2.55906	2.03278	0.0275285	0.185669	460	268	19277	1	0.201502	8111, 9854, 4035, 5950, 2182, 26056, 3708, 55512, 1113, 6513, 51768, 6659, 1946
GOTERM_BP_FAT	GO:0050708~regulation of protein secretion	14	2.75591	1.94914	0.0287714	0.190607	460	301	19277	1	0.20686	8111, 9854, 4035, 5950, 338442, 2182, 26056, 3708, 1113, 6513, 4345, 51768, 6659, 1946
GOTERM_BP_FAT	GO:0002791~regulation of peptide secretion	15	2.95276	1.87641	0.0304093	0.197512	460	335	19277	1	0.214354	8111, 9854, 4035, 5950, 338442, 2182, 26056, 972, 3708, 1113, 6513, 4345, 51768, 6659, 1946
GOTERM_BP_FAT	GO:0090276~regulation of peptide hormone secretion	11	2.16535	2.04876	0.0431795	0.247592	460	225	19277	1	0.268705	8111, 3708, 9854, 1113, 4035, 5950, 6513, 51768, 6659, 1946, 2182
GOTERM_BP_FAT	GO:0090277~positive regulation of peptide hormone secretion	7	1.37795	2.66678	0.0478164	0.267494	460	110	19277	1	0.290304	8111, 9854, 4035, 5950, 51768, 6659, 2182
GOTERM_BP_FAT	GO:0023061~signal release	18	3.54331	1.62568	0.053464	0.290115	460	464	19277	1	0.314854	8111, 8573, 9854, 4035, 5950, 338442, 3164, 2182, 27163, 26056, 3708, 55512, 1113, 6513, 51768, 6659, 3976, 1946
GOTERM_BP_FAT	GO:0046887~positive regulation of hormone secretion	8	1.5748	2.36093	0.0536157	0.290148	460	142	19277	1	0.31489	8111, 9854, 4035, 5950, 338442, 51768, 6659, 2182
GOTERM_BP_FAT	GO:0051047~positive regulation of secretion	14	2.75591	1.74611	0.059768	0.313769	460	336	19277	1	0.340525	8792, 8111, 9854, 4035, 5873, 5950, 338442, 2182, 1579, 3566, 55512, 358, 51768, 6659
GOTERM_BP_FAT	GO:1903530~regulation of secretion by cell	22	4.33071	1.50399	0.0616785	0.316832	460	613	19277	1	0.343849	8111, 8573, 7133, 9854, 4035, 5873, 5950, 338442, 2182, 55784, 26056, 3708, 3566, 55512, 1113, 6513, 4345, 5865, 51768, 6659, 3976, 1946
GOTERM_BP_FAT	GO:0050714~positive regulation of protein secretion	8	1.5748	2.23501	0.0678157	0.336206	460	150	19277	1	0.364875	8111, 9854, 4035, 5950, 338442, 51768, 6659, 2182
Annotation Cluster 123	Enrichment Score: 1.6925265546720247
GOTERM_CC_FAT	GO:0036477~somatodendritic compartment	36	7.08661	1.51264	0.0143	0.137117	447	917	17223	0.99987	0.148604	4130, 7466, 8831, 3781, 4155, 4035, 4311, 23046, 1263, 146760, 57580, 56896, 5816, 27065, 115, 57565, 10891, 4345, 4600, 57706, 6581, 7133, 5873, 2045, 2185, 81539, 2182, 22941, 79641, 2017, 2775, 664, 58489, 306, 6715, 7804
GOTERM_CC_FAT	GO:0043025~neuronal cell body	24	4.72441	1.6425	0.0215714	0.176577	447	563	17223	0.999999	0.191369	6581, 4130, 7133, 3781, 4155, 4035, 4311, 2045, 1263, 2185, 146760, 81539, 2182, 22941, 56896, 5816, 79641, 57565, 10891, 4345, 306, 6715, 7804, 57706
GOTERM_CC_FAT	GO:0044297~cell body	26	5.11811	1.56774	0.0271149	0.207158	447	639	17223	1	0.224511	4130, 3781, 4155, 4035, 4311, 1263, 146760, 56896, 5816, 203068, 57565, 10891, 4345, 57706, 6581, 7133, 2045, 2185, 81539, 2182, 22941, 79641, 2775, 306, 6715, 7804
Annotation Cluster 124	Enrichment Score: 1.6689597648844539
GOTERM_BP_FAT	GO:0001890~placenta development	10	1.9685	2.7212	0.0116066	0.104663	460	154	19277	1	0.113588	3280, 22846, 7026, 7477, 4311, 5743, 4435, 2707, 9021, 3976
GOTERM_BP_FAT	GO:0001892~embryonic placenta development	7	1.37795	3.29602	0.0195184	0.149943	460	89	19277	1	0.162729	3280, 22846, 7026, 7477, 4435, 9021, 3976
GOTERM_BP_FAT	GO:0060711~labyrinthine layer development	5	0.984252	4.45814	0.0252853	0.178887	460	47	19277	1	0.194142	3280, 22846, 7477, 4435, 9021
GOTERM_BP_FAT	GO:0060674~placenta blood vessel development	4	0.787402	5.40729	0.0368249	0.224818	460	31	19277	1	0.243989	3280, 22846, 7026, 9021
Annotation Cluster 125	Enrichment Score: 1.663235587998415
GOTERM_BP_FAT	GO:0045933~positive regulation of muscle contraction	6	1.1811	5.13141	0.00603515	0.0640993	460	49	19277	1	0.0695653	2017, 60675, 1113, 5743, 5997, 1490
GOTERM_BP_FAT	GO:0090075~relaxation of muscle	5	0.984252	6.16272	0.00836155	0.0832271	460	34	19277	1	0.0903242	1113, 8654, 5997, 481, 3778
GOTERM_BP_FAT	GO:0055119~relaxation of cardiac muscle	4	0.787402	9.31256	0.00838647	0.0832271	460	18	19277	1	0.0903242	1113, 8654, 5997, 481
GOTERM_BP_FAT	GO:0060048~cardiac muscle contraction	9	1.77165	2.87907	0.0132213	0.113714	460	131	19277	1	0.123411	2257, 3781, 1113, 7852, 8654, 857, 5997, 481, 1490
GOTERM_BP_FAT	GO:0003015~heart process	14	2.75591	2.08787	0.0175294	0.139325	460	281	19277	1	0.151206	6263, 53828, 25937, 3781, 7852, 8654, 481, 1490, 3708, 2257, 1113, 5997, 857, 4846
GOTERM_BP_FAT	GO:1903522~regulation of blood circulation	15	2.95276	2.01474	0.0179139	0.142002	460	312	19277	1	0.154111	6263, 53828, 3781, 8654, 481, 1490, 84525, 2775, 3708, 1113, 5732, 5743, 5997, 857, 4846
GOTERM_BP_FAT	GO:0008016~regulation of heart contraction	13	2.55906	2.12807	0.0199291	0.151925	460	256	19277	1	0.16488	6263, 53828, 3781, 8654, 481, 1490, 84525, 2775, 3708, 1113, 5997, 857, 4846
GOTERM_BP_FAT	GO:0060047~heart contraction	13	2.55906	2.00289	0.0303522	0.197356	460	272	19277	1	0.214185	6263, 53828, 3781, 7852, 8654, 481, 1490, 3708, 2257, 1113, 5997, 857, 4846
GOTERM_BP_FAT	GO:0060452~positive regulation of cardiac muscle contraction	3	0.590551	10.4766	0.0318856	0.203774	460	12	19277	1	0.221151	1113, 5997, 1490
GOTERM_BP_FAT	GO:0006941~striated muscle contraction	10	1.9685	2.27753	0.032475	0.206436	460	184	19277	1	0.224039	2257, 3781, 1113, 7852, 8654, 857, 5997, 3164, 481, 1490
GOTERM_BP_FAT	GO:0006942~regulation of striated muscle contraction	7	1.37795	2.87594	0.0351015	0.217345	460	102	19277	1	0.235879	1113, 8654, 857, 5997, 3164, 481, 1490
GOTERM_BP_FAT	GO:1903524~positive regulation of blood circulation	6	1.1811	3.06633	0.0459804	0.261388	460	82	19277	1	0.283677	1113, 5732, 5743, 857, 5997, 1490
GOTERM_BP_FAT	GO:0055117~regulation of cardiac muscle contraction	6	1.1811	3.02939	0.0480137	0.268346	460	83	19277	1	0.291229	1113, 8654, 857, 5997, 481, 1490
GOTERM_BP_FAT	GO:0045989~positive regulation of striated muscle contraction	3	0.590551	7.39527	0.06079	0.315239	460	17	19277	1	0.342121	1113, 5997, 1490
Annotation Cluster 126	Enrichment Score: 1.6584065447042895
GOTERM_BP_FAT	GO:0006940~regulation of smooth muscle contraction	7	1.37795	4.44463	0.00480083	0.0540682	460	66	19277	1	0.0586789	2017, 51196, 60675, 5743, 857, 5997, 3778
GOTERM_BP_FAT	GO:0045933~positive regulation of muscle contraction	6	1.1811	5.13141	0.00603515	0.0640993	460	49	19277	1	0.0695653	2017, 60675, 1113, 5743, 5997, 1490
GOTERM_BP_FAT	GO:0045932~negative regulation of muscle contraction	4	0.787402	5.78021	0.0309899	0.199761	460	29	19277	1	0.216796	8654, 5743, 5997, 3778
GOTERM_BP_FAT	GO:0045986~negative regulation of smooth muscle contraction	3	0.590551	7.39527	0.06079	0.315239	460	17	19277	1	0.342121	5743, 5997, 3778
GOTERM_BP_FAT	GO:0006939~smooth muscle contraction	6	1.1811	2.4895	0.0935212	0.41972	460	101	19277	1	0.455511	2017, 60675, 5743, 5997, 3778, 55959
Annotation Cluster 127	Enrichment Score: 1.6433100597104873
GOTERM_BP_FAT	GO:0019216~regulation of lipid metabolic process	20	3.93701	1.93564	0.00804062	0.0810717	460	433	19277	1	0.087985	5580, 8013, 9563, 8611, 3398, 1066, 79071, 338442, 2185, 9021, 51141, 972, 3248, 335, 55512, 8835, 10891, 5743, 5447, 857
GOTERM_BP_FAT	GO:0045923~positive regulation of fatty acid metabolic process	5	0.984252	5.37263	0.0135151	0.115741	460	39	19277	1	0.125611	8013, 972, 335, 10891, 5743
GOTERM_BP_FAT	GO:0019217~regulation of fatty acid metabolic process	8	1.5748	3.07571	0.0154551	0.127772	460	109	19277	1	0.138668	8013, 51141, 3248, 972, 335, 10891, 5743, 857
GOTERM_BP_FAT	GO:0045834~positive regulation of lipid metabolic process	10	1.9685	2.52449	0.0181504	0.143117	460	166	19277	1	0.155321	5580, 8013, 972, 55512, 335, 1066, 10891, 5743, 5447, 2185
GOTERM_BP_FAT	GO:0046889~positive regulation of lipid biosynthetic process	7	1.37795	3.1207	0.0248021	0.176033	460	94	19277	1	0.191044	5580, 972, 55512, 335, 10891, 5743, 5447
GOTERM_BP_FAT	GO:0042180~cellular ketone metabolic process	13	2.55906	1.91153	0.0413016	0.244573	460	285	19277	1	0.265428	8013, 3291, 9563, 1066, 1645, 51141, 972, 3248, 335, 10891, 5743, 857, 6715
GOTERM_BP_FAT	GO:0046890~regulation of lipid biosynthetic process	10	1.9685	2.16013	0.0431292	0.247592	460	194	19277	1	0.268705	5580, 51141, 9563, 972, 55512, 335, 1066, 10891, 5743, 5447
GOTERM_BP_FAT	GO:0010565~regulation of cellular ketone metabolic process	10	1.9685	2.07458	0.052994	0.288351	460	202	19277	1	0.31294	8013, 51141, 9563, 3248, 972, 335, 1066, 10891, 5743, 857
Annotation Cluster 128	Enrichment Score: 1.6375495628069598
GOTERM_BP_FAT	GO:0015695~organic cation transport	4	0.787402	9.31256	0.00838647	0.0832271	460	18	19277	1	0.0903242	6581, 222962, 2030, 79572
GOTERM_MF_FAT	GO:0015101~organic cation transmembrane transporter activity	4	0.787402	9.1171	0.00881129	0.469768	432	17	16739	0.999972	0.472564	6581, 222962, 2030, 79572
GOTERM_BP_FAT	GO:0001504~neurotransmitter uptake	5	0.984252	4.98887	0.017399	0.138658	460	42	19277	1	0.150481	6581, 222962, 5865, 2030, 81539
GOTERM_BP_FAT	GO:0090494~dopamine uptake	3	0.590551	9.67074	0.0370993	0.224818	460	13	19277	1	0.243989	6581, 222962, 5865
GOTERM_BP_FAT	GO:0098810~neurotransmitter reuptake	4	0.787402	4.93018	0.0465499	0.2631	460	34	19277	1	0.285535	6581, 222962, 5865, 2030
GOTERM_BP_FAT	GO:0090493~catecholamine uptake	3	0.590551	6.98442	0.0673404	0.334962	460	18	19277	1	0.363526	6581, 222962, 5865
Annotation Cluster 129	Enrichment Score: 1.6250726003971259
GOTERM_BP_FAT	GO:0007254~JNK cascade	14	2.75591	2.7288	0.00200654	0.0271588	460	215	19277	0.999998	0.0294747	7187, 8792, 5187, 7474, 7477, 2185, 9770, 1490, 1852, 2950, 2257, 84451, 51339, 1647
GOTERM_BP_FAT	GO:0046328~regulation of JNK cascade	12	2.3622	2.66073	0.00579141	0.0626249	460	189	19277	1	0.0679652	7187, 8792, 7474, 5187, 7477, 2950, 84451, 2185, 51339, 1490, 9770, 1647
GOTERM_BP_FAT	GO:0051403~stress-activated MAPK cascade	15	2.95276	2.12364	0.0117772	0.105871	460	296	19277	1	0.114899	7187, 8792, 5187, 7474, 7477, 2185, 9770, 1490, 1852, 2950, 2257, 84451, 5603, 51339, 1647
GOTERM_BP_FAT	GO:0031098~stress-activated protein kinase signaling cascade	15	2.95276	1.98923	0.019752	0.151027	460	316	19277	1	0.163905	7187, 8792, 5187, 7474, 7477, 2185, 9770, 1490, 1852, 2950, 2257, 84451, 5603, 51339, 1647
GOTERM_BP_FAT	GO:0046330~positive regulation of JNK cascade	9	1.77165	2.67488	0.0197607	0.151027	460	141	19277	1	0.163905	7187, 8792, 7474, 7477, 84451, 2185, 1490, 9770, 1647
GOTERM_BP_FAT	GO:0032872~regulation of stress-activated MAPK cascade	12	2.3622	2.05256	0.0333357	0.210785	460	245	19277	1	0.228759	7187, 8792, 7474, 5187, 7477, 2950, 84451, 2185, 51339, 1490, 9770, 1647
GOTERM_BP_FAT	GO:0070302~regulation of stress-activated protein kinase signaling cascade	12	2.3622	2.02773	0.0359164	0.221931	460	248	19277	1	0.240856	7187, 8792, 7474, 5187, 7477, 2950, 84451, 2185, 51339, 1490, 9770, 1647
GOTERM_BP_FAT	GO:0032874~positive regulation of stress-activated MAPK cascade	9	1.77165	2.14295	0.0601355	0.314899	460	176	19277	1	0.341752	7187, 8792, 7474, 7477, 84451, 2185, 1490, 9770, 1647
GOTERM_BP_FAT	GO:0043506~regulation of JUN kinase activity	6	1.1811	2.82516	0.0613156	0.315239	460	89	19277	1	0.342121	8792, 7474, 7477, 2950, 84451, 2185
GOTERM_BP_FAT	GO:0070304~positive regulation of stress-activated protein kinase signaling cascade	9	1.77165	2.11887	0.063375	0.324127	460	178	19277	1	0.351767	7187, 8792, 7474, 7477, 84451, 2185, 1490, 9770, 1647
GOTERM_BP_FAT	GO:0043507~positive regulation of JUN kinase activity	5	0.984252	2.95116	0.0890618	0.409246	460	71	19277	1	0.444144	8792, 7474, 7477, 84451, 2185
Annotation Cluster 130	Enrichment Score: 1.6238242602482698
GOTERM_BP_FAT	GO:0003338~metanephros morphogenesis	6	1.1811	7.85747	0.000886738	0.0146619	460	32	19277	0.996807	0.0159122	3280, 80144, 5076, 7477, 4435, 3976
GOTERM_BP_FAT	GO:0060993~kidney morphogenesis	9	1.77165	3.97009	0.00193705	0.0265189	460	95	19277	0.999996	0.0287802	3280, 80144, 5076, 25937, 7477, 8642, 4435, 6659, 3976
GOTERM_BP_FAT	GO:0001656~metanephros development	8	1.5748	3.68409	0.00602341	0.0640993	460	91	19277	1	0.0695653	3280, 80144, 5076, 25937, 7477, 4435, 3976, 9231
GOTERM_BP_FAT	GO:0061326~renal tubule development	8	1.5748	3.49221	0.00802144	0.0810151	460	96	19277	1	0.0879236	3280, 5076, 25937, 7477, 8642, 4435, 1282, 3976
GOTERM_BP_FAT	GO:2000696~regulation of epithelial cell differentiation involved in kidney development	4	0.787402	8.82243	0.0097854	0.0934545	460	19	19277	1	0.101424	5076, 25937, 4435, 3976
GOTERM_BP_FAT	GO:0072307~regulation of metanephric nephron tubule epithelial cell differentiation	3	0.590551	17.9599	0.0109744	0.10156	460	7	19277	1	0.110221	5076, 25937, 3976
GOTERM_BP_FAT	GO:0003339~regulation of mesenchymal to epithelial transition involved in metanephros morphogenesis	3	0.590551	15.7149	0.0144036	0.120921	460	8	19277	1	0.131233	5076, 4435, 3976
GOTERM_BP_FAT	GO:0072215~regulation of metanephros development	4	0.787402	7.28809	0.0166738	0.135225	460	23	19277	1	0.146756	5076, 25937, 4435, 3976
GOTERM_BP_FAT	GO:0072273~metanephric nephron morphogenesis	4	0.787402	6.70504	0.0209113	0.156416	460	25	19277	1	0.169754	3280, 5076, 4435, 3976
GOTERM_BP_FAT	GO:0072080~nephron tubule development	7	1.37795	3.15425	0.0236767	0.169863	460	93	19277	1	0.184348	3280, 5076, 25937, 7477, 8642, 4435, 3976
GOTERM_BP_FAT	GO:0072006~nephron development	9	1.77165	2.54837	0.0255303	0.178887	460	148	19277	1	0.194142	3280, 5076, 25937, 51196, 7477, 8642, 4435, 3976, 55959
GOTERM_BP_FAT	GO:0003337~mesenchymal to epithelial transition involved in metanephros morphogenesis	3	0.590551	10.4766	0.0318856	0.203774	460	12	19277	1	0.221151	5076, 4435, 3976
GOTERM_BP_FAT	GO:0072160~nephron tubule epithelial cell differentiation	3	0.590551	9.67074	0.0370993	0.224818	460	13	19277	1	0.243989	5076, 25937, 3976
GOTERM_BP_FAT	GO:0072182~regulation of nephron tubule epithelial cell differentiation	3	0.590551	9.67074	0.0370993	0.224818	460	13	19277	1	0.243989	5076, 25937, 3976
GOTERM_BP_FAT	GO:0072283~metanephric renal vesicle morphogenesis	3	0.590551	8.3813	0.0484109	0.269054	460	15	19277	1	0.291998	5076, 4435, 3976
GOTERM_BP_FAT	GO:0061005~cell differentiation involved in kidney development	5	0.984252	3.5514	0.051812	0.282899	460	59	19277	1	0.307023	3280, 5076, 25937, 4435, 3976
GOTERM_BP_FAT	GO:0072077~renal vesicle morphogenesis	3	0.590551	7.85747	0.054475	0.291832	460	16	19277	1	0.316718	5076, 4435, 3976
GOTERM_BP_FAT	GO:0072009~nephron epithelium development	7	1.37795	2.57321	0.0551147	0.294686	460	114	19277	1	0.319815	3280, 5076, 25937, 7477, 8642, 4435, 3976
GOTERM_BP_FAT	GO:0072073~kidney epithelium development	8	1.5748	2.34442	0.0552788	0.295133	460	143	19277	1	0.3203	3280, 5076, 25937, 7477, 8642, 2045, 4435, 3976
GOTERM_BP_FAT	GO:0072087~renal vesicle development	3	0.590551	7.39527	0.06079	0.315239	460	17	19277	1	0.342121	5076, 4435, 3976
GOTERM_BP_FAT	GO:0072210~metanephric nephron development	4	0.787402	4.19065	0.0693417	0.340379	460	40	19277	1	0.369404	3280, 5076, 4435, 3976
GOTERM_BP_FAT	GO:0032835~glomerulus development	5	0.984252	3.17474	0.072281	0.350769	460	66	19277	1	0.38068	3280, 5076, 25937, 51196, 55959
GOTERM_BP_FAT	GO:0060231~mesenchymal to epithelial transition	3	0.590551	6.61682	0.0741116	0.354181	460	19	19277	1	0.384383	5076, 4435, 3976
GOTERM_BP_FAT	GO:0072202~cell differentiation involved in metanephros development	3	0.590551	5.71453	0.0956105	0.423703	460	22	19277	1	0.459834	5076, 4435, 3976
Annotation Cluster 131	Enrichment Score: 1.6228996723302291
GOTERM_BP_FAT	GO:0000302~response to reactive oxygen species	13	2.55906	2.24191	0.0140811	0.11922	460	243	19277	1	0.129386	5580, 8013, 5076, 1263, 2185, 2775, 664, 2950, 55512, 358, 10891, 5603, 4846
GOTERM_BP_FAT	GO:0042542~response to hydrogen peroxide	9	1.77165	2.51439	0.0273742	0.185257	460	150	19277	1	0.201054	5580, 8013, 5076, 2775, 664, 55512, 358, 2185, 5603
GOTERM_BP_FAT	GO:0070301~cellular response to hydrogen peroxide	7	1.37795	2.87594	0.0351015	0.217345	460	102	19277	1	0.235879	5580, 8013, 5076, 664, 55512, 358, 5603
Annotation Cluster 132	Enrichment Score: 1.6195459740182583
GOTERM_BP_FAT	GO:0072337~modified amino acid transport	5	0.984252	5.51402	0.0123558	0.108894	460	38	19277	1	0.11818	28231, 4363, 8884, 1497, 4257
GOTERM_MF_FAT	GO:0072349~modified amino acid transmembrane transporter activity	4	0.787402	5.96118	0.0284188	0.667843	432	26	16739	1	0.671818	28231, 4363, 8884, 1497
GOTERM_BP_FAT	GO:0072348~sulfur compound transport	5	0.984252	3.88023	0.0394353	0.23696	460	54	19277	1	0.257167	4363, 8884, 1497, 4257, 80704
Annotation Cluster 133	Enrichment Score: 1.6178807243955393
INTERPRO	IPR008936:Rho GTPase activation protein	9	1.77165	3.84309	0.00236929	0.678721	470	95	19066	0.899359	0.678721	23526, 201176, 8013, 8831, 257106, 10144, 393, 80728, 64926
GOTERM_MF_FAT	GO:0005096~GTPase activator activity	13	2.55906	1.76744	0.0659123	0.890952	432	285	16739	1	0.896256	23526, 6494, 8831, 64744, 393, 80728, 64926, 57580, 201176, 80243, 257106, 5997, 10144
UP_KW_MOLECULAR_FUNCTION	KW-0343~GTPase activation	10	1.9685	1.86266	0.0896961	0.816931	314	199	11639	0.999457	0.816931	23526, 201176, 6494, 8831, 257106, 64744, 5997, 10144, 393, 64926
Annotation Cluster 134	Enrichment Score: 1.6120897960706129
GOTERM_BP_FAT	GO:0046640~regulation of alpha-beta T cell proliferation	5	0.984252	5.66304	0.0112622	0.103533	460	37	19277	1	0.112362	7297, 3105, 64115, 1604, 64926
GOTERM_BP_FAT	GO:0046633~alpha-beta T cell proliferation	5	0.984252	5.23832	0.0147413	0.123004	460	40	19277	1	0.133493	7297, 3105, 64115, 1604, 64926
GOTERM_BP_FAT	GO:0046641~positive regulation of alpha-beta T cell proliferation	4	0.787402	7.28809	0.0166738	0.135225	460	23	19277	1	0.146756	7297, 3105, 1604, 64926
GOTERM_BP_FAT	GO:0046635~positive regulation of alpha-beta T cell activation	6	1.1811	3.59199	0.0256045	0.178887	460	70	19277	1	0.194142	7297, 3105, 3566, 864, 1604, 64926
GOTERM_BP_FAT	GO:0042102~positive regulation of T cell proliferation	7	1.37795	2.76741	0.0411489	0.244153	460	106	19277	1	0.264973	3280, 7297, 3105, 11151, 920, 1604, 64926
GOTERM_BP_FAT	GO:0046631~alpha-beta T cell activation	9	1.77165	2.31386	0.0416386	0.245576	460	163	19277	1	0.266518	7297, 3105, 3566, 864, 64115, 64218, 1604, 57705, 64926
GOTERM_BP_FAT	GO:0046634~regulation of alpha-beta T cell activation	7	1.37795	2.74155	0.0427571	0.24745	460	107	19277	1	0.268552	7297, 3105, 3566, 864, 64115, 1604, 64926
Annotation Cluster 135	Enrichment Score: 1.606178476580986
UP_SEQ_FEATURE	NP_BIND:NADP	8	1.5748	3.28467	0.0110594	1	497	100	20406	1	1	1645, 9563, 22949, 55825, 5447, 10840, 55240, 4846
UP_KW_LIGAND	KW-0521~NADP	11	2.16535	2.28462	0.0214876	0.293663	182	180	6804	0.589588	0.293663	1579, 1645, 53905, 9563, 22949, 55825, 5447, 10840, 6715, 55240, 4846
UP_SEQ_FEATURE	BINDING:NADP	5	0.984252	3.31116	0.0639067	1	497	62	20406	1	1	1645, 9563, 22949, 5447, 10840
Annotation Cluster 136	Enrichment Score: 1.5993439190972716
GOTERM_BP_FAT	GO:0098869~cellular oxidant detoxification	8	1.5748	3.42094	0.00894382	0.0878053	460	98	19277	1	0.0952928	53905, 373156, 2950, 2882, 4257, 5743, 6280, 4846
GOTERM_BP_FAT	GO:1990748~cellular detoxification	8	1.5748	3.19288	0.0127885	0.111763	460	105	19277	1	0.121294	53905, 373156, 2950, 2882, 4257, 5743, 6280, 4846
GOTERM_MF_FAT	GO:0004601~peroxidase activity	6	1.1811	4.22702	0.0133902	0.507965	432	55	16739	1	0.510989	53905, 373156, 2950, 2882, 4257, 5743
GOTERM_MF_FAT	GO:0016684~oxidoreductase activity, acting on peroxide as acceptor	6	1.1811	3.94044	0.0177373	0.581416	432	59	16739	1	0.584877	53905, 373156, 2950, 2882, 4257, 5743
GOTERM_MF_FAT	GO:0004602~glutathione peroxidase activity	4	0.787402	7.04503	0.0181502	0.581416	432	22	16739	1	0.584877	373156, 2950, 2882, 4257
GOTERM_BP_FAT	GO:0098754~detoxification	8	1.5748	2.77068	0.0257875	0.179192	460	121	19277	1	0.194472	53905, 373156, 2950, 2882, 4257, 5743, 6280, 4846
GOTERM_BP_FAT	GO:0009636~response to toxic substance	12	2.3622	2.11293	0.0277839	0.186759	460	238	19277	1	0.202685	53905, 373156, 2950, 4155, 2882, 4257, 83990, 1066, 5743, 6715, 6280, 4846
GOTERM_MF_FAT	GO:0016209~antioxidant activity	7	1.37795	2.94819	0.0314375	0.667843	432	92	16739	1	0.671818	53905, 373156, 2950, 2882, 4257, 5743, 6280
GOTERM_BP_FAT	GO:1901685~glutathione derivative metabolic process	3	0.590551	5.71453	0.0956105	0.423703	460	22	19277	1	0.459834	373156, 2950, 4257
GOTERM_BP_FAT	GO:1901687~glutathione derivative biosynthetic process	3	0.590551	5.71453	0.0956105	0.423703	460	22	19277	1	0.459834	373156, 2950, 4257
Annotation Cluster 137	Enrichment Score: 1.5914245773219224
INTERPRO	IPR000980:SH2 domain	8	1.5748	2.95025	0.0189785	1	470	110	19066	1	1	7297, 7145, 8835, 90525, 53358, 9021, 3635, 3636
SMART	SM00252:SH2	8	1.5748	2.85473	0.0217367	0.737819	278	104	10317	0.992879	0.737819	7297, 7145, 8835, 90525, 53358, 9021, 3635, 3636
UP_KW_DOMAIN	KW-0727~SH2 domain	8	1.5748	2.84441	0.0224721	0.187267	388	108	14899	0.458638	0.202249	7297, 7145, 8835, 90525, 53358, 9021, 3635, 3636
UP_SEQ_FEATURE	DOMAIN:SH2	7	1.37795	2.68606	0.0464733	1	497	107	20406	1	1	7145, 8835, 90525, 53358, 9021, 3635, 3636
Annotation Cluster 138	Enrichment Score: 1.5822187996329578
GOTERM_BP_FAT	GO:0003356~regulation of cilium beat frequency	4	0.787402	10.4766	0.00596177	0.0638487	460	16	19277	1	0.0692934	55036, 25790, 246176, 123872
GOTERM_BP_FAT	GO:0003352~regulation of cilium movement	4	0.787402	7.61937	0.0147547	0.123004	460	22	19277	1	0.133493	55036, 25790, 246176, 123872
GOTERM_BP_FAT	GO:0035082~axoneme assembly	7	1.37795	3.33347	0.0185625	0.144836	460	88	19277	1	0.157187	84229, 55036, 25981, 255101, 123872, 286207, 54777
GOTERM_BP_FAT	GO:0003351~epithelial cilium movement	4	0.787402	5.78021	0.0309899	0.199761	460	29	19277	1	0.216796	55036, 25790, 25981, 123872
GOTERM_BP_FAT	GO:0060287~epithelial cilium movement involved in determination of left/right asymmetry	3	0.590551	10.4766	0.0318856	0.203774	460	12	19277	1	0.221151	55036, 25790, 123872
GOTERM_BP_FAT	GO:0003341~cilium movement	6	1.1811	3.26544	0.0365958	0.224818	460	77	19277	1	0.243989	55036, 25790, 246176, 25981, 123872, 54777
GOTERM_BP_FAT	GO:0036159~inner dynein arm assembly	3	0.590551	7.39527	0.06079	0.315239	460	17	19277	1	0.342121	55036, 25981, 123872
GOTERM_BP_FAT	GO:0060632~regulation of microtubule-based movement	4	0.787402	4.41121	0.0612673	0.315239	460	38	19277	1	0.342121	55036, 25790, 246176, 123872
Annotation Cluster 139	Enrichment Score: 1.5809611573380289
GOTERM_BP_FAT	GO:0035967~cellular response to topologically incorrect protein	11	2.16535	2.64926	0.00898186	0.088034	460	174	19277	1	0.095541	80311, 10954, 10018, 10956, 7466, 3576, 3484, 1491, 51768, 7094, 55062
GOTERM_BP_FAT	GO:0034620~cellular response to unfolded protein	10	1.9685	2.7212	0.0116066	0.104663	460	154	19277	1	0.113588	10954, 10018, 10956, 7466, 3576, 3484, 1491, 51768, 7094, 55062
GOTERM_BP_FAT	GO:0030968~endoplasmic reticulum unfolded protein response	9	1.77165	2.87907	0.0132213	0.113714	460	131	19277	1	0.123411	10954, 10018, 10956, 7466, 3576, 3484, 1491, 7094, 55062
GOTERM_BP_FAT	GO:0035966~response to topologically incorrect protein	11	2.16535	2.14405	0.033649	0.212092	460	215	19277	1	0.230177	80311, 10954, 10018, 10956, 7466, 3576, 3484, 1491, 51768, 7094, 55062
GOTERM_BP_FAT	GO:0006986~response to unfolded protein	10	1.9685	2.17132	0.0421324	0.246799	460	193	19277	1	0.267844	10954, 10018, 10956, 7466, 3576, 3484, 1491, 51768, 7094, 55062
GOTERM_BP_FAT	GO:0034976~response to endoplasmic reticulum stress	13	2.55906	1.78034	0.0634787	0.324127	460	306	19277	1	0.351767	5371, 7466, 3484, 1491, 7094, 55062, 10954, 10018, 10956, 3708, 3576, 857, 5924
GOTERM_BP_FAT	GO:0036498~IRE1-mediated unfolded protein response	5	0.984252	3.22358	0.069137	0.340379	460	65	19277	1	0.369404	10954, 10018, 7466, 7094, 55062
Annotation Cluster 140	Enrichment Score: 1.5658534467423186
GOTERM_MF_FAT	GO:0051019~mitogen-activated protein kinase binding	5	0.984252	5.69819	0.0109157	0.493726	432	34	16739	0.999998	0.496665	10318, 1852, 7867, 1848, 1846
GOTERM_BP_FAT	GO:0000188~inactivation of MAPK activity	4	0.787402	7.61937	0.0147547	0.123004	460	22	19277	1	0.133493	1852, 857, 1848, 1846
SMART	SM00450:RHOD	4	0.787402	7.06886	0.0178027	0.737819	278	21	10317	0.982432	0.737819	1852, 994, 1848, 1846
INTERPRO	IPR001763:Rhodanese-like domain	4	0.787402	6.76099	0.0203978	1	470	24	19066	1	1	1852, 994, 1848, 1846
UP_SEQ_FEATURE	DOMAIN:Rhodanese	4	0.787402	6.56934	0.0220732	1	497	25	20406	1	1	1852, 994, 1848, 1846
INTERPRO	IPR008343:Mitogen-activated protein (MAP) kinase phosphatase	3	0.590551	12.1698	0.0238419	1	470	10	19066	1	1	1852, 1848, 1846
GOTERM_MF_FAT	GO:0008330~protein tyrosine/threonine phosphatase activity	3	0.590551	11.6243	0.0259595	0.667843	432	10	16739	1	0.671818	1852, 1848, 1846
PIR_SUPERFAMILY	PIRSF000939:dual specificity protein phosphatase (MAP kinase phosphatase)	3	0.590551	10.8367	0.0277097	1	70	7	1770	0.839033	1	1852, 1848, 1846
GOTERM_MF_FAT	GO:0017017~MAP kinase tyrosine/serine/threonine phosphatase activity	3	0.590551	8.94177	0.0427723	0.728988	432	13	16739	1	0.733327	1852, 1848, 1846
GOTERM_MF_FAT	GO:0033549~MAP kinase phosphatase activity	3	0.590551	6.45795	0.0771614	0.965338	432	18	16739	1	0.971084	1852, 1848, 1846
BIOCARTA	h_dspPathway:Regulation of MAP Kinase Pathways Through Dual Specificity Phosphatases	3	0.590551	6.07865	0.0816331	1	89	9	1623	0.999994	1	1852, 1848, 1846
Annotation Cluster 141	Enrichment Score: 1.562916289121222
GOTERM_BP_FAT	GO:0016055~Wnt signaling pathway	23	4.52756	1.78161	0.0108337	0.101404	460	541	19277	1	0.110051	25937, 7089, 5330, 7474, 7477, 9679, 4035, 2254, 23189, 3484, 160, 4192, 4929, 2775, 1950, 10076, 4435, 857, 51339, 387914, 6659, 2869, 55959
GOTERM_BP_FAT	GO:1905114~cell surface receptor signaling pathway involved in cell-cell signaling	26	5.11811	1.70512	0.0108386	0.101404	460	639	19277	1	0.110051	7089, 4035, 2254, 23189, 3484, 2030, 4192, 4929, 1950, 10076, 857, 387914, 2869, 25937, 5330, 7474, 7477, 9679, 2185, 160, 22941, 2775, 4435, 51339, 6659, 55959
GOTERM_BP_FAT	GO:0198738~cell-cell signaling by wnt	23	4.52756	1.77505	0.0113351	0.103533	460	543	19277	1	0.112362	25937, 7089, 5330, 7474, 7477, 9679, 4035, 2254, 23189, 3484, 160, 4192, 4929, 2775, 1950, 10076, 4435, 857, 51339, 387914, 6659, 2869, 55959
GOTERM_BP_FAT	GO:0060070~canonical Wnt signaling pathway	16	3.14961	1.89408	0.0230655	0.167695	460	354	19277	1	0.181995	25937, 7089, 7474, 7477, 9679, 2254, 23189, 3484, 4192, 4929, 1950, 10076, 857, 51339, 6659, 55959
GOTERM_BP_FAT	GO:0030178~negative regulation of Wnt signaling pathway	12	2.3622	2.16758	0.0236406	0.169863	460	232	19277	1	0.184348	25937, 7089, 7474, 4035, 2254, 10076, 4435, 857, 3484, 51339, 387914, 4192
GOTERM_BP_FAT	GO:0030111~regulation of Wnt signaling pathway	17	3.34646	1.76777	0.0328607	0.208371	460	403	19277	1	0.226139	25937, 7089, 7474, 9679, 4035, 2254, 23189, 3484, 4192, 1950, 10076, 4435, 857, 51339, 387914, 6659, 55959
GOTERM_BP_FAT	GO:0060828~regulation of canonical Wnt signaling pathway	14	2.75591	1.8277	0.0442949	0.253522	460	321	19277	1	0.275141	25937, 7089, 7474, 9679, 2254, 23189, 3484, 4192, 1950, 10076, 857, 51339, 6659, 55959
GOTERM_BP_FAT	GO:0090263~positive regulation of canonical Wnt signaling pathway	8	1.5748	2.1085	0.0862479	0.400633	460	159	19277	1	0.434797	1950, 9679, 2254, 23189, 857, 51339, 6659, 55959
GOTERM_BP_FAT	GO:0030177~positive regulation of Wnt signaling pathway	9	1.77165	1.93415	0.0942283	0.422259	460	195	19277	1	0.458266	7474, 1950, 9679, 2254, 23189, 857, 51339, 6659, 55959
Annotation Cluster 142	Enrichment Score: 1.556409971013714
GOTERM_BP_FAT	GO:0035909~aorta morphogenesis	5	0.984252	6.16272	0.00836155	0.0832271	460	34	19277	1	0.0903242	3280, 54567, 4035, 2022, 6659
GOTERM_BP_FAT	GO:0048844~artery morphogenesis	7	1.37795	3.71324	0.0113611	0.103533	460	79	19277	1	0.112362	3280, 3248, 54567, 4035, 2022, 6659, 4192
GOTERM_BP_FAT	GO:0003209~cardiac atrium morphogenesis	4	0.787402	5.78021	0.0309899	0.199761	460	29	19277	1	0.216796	7474, 54567, 2022, 6659
GOTERM_BP_FAT	GO:0003231~cardiac ventricle development	8	1.5748	2.61916	0.0336033	0.212028	460	128	19277	1	0.230108	3280, 7474, 54567, 6586, 2022, 6659, 10512, 4846
GOTERM_BP_FAT	GO:0060840~artery development	7	1.37795	2.76741	0.0411489	0.244153	460	106	19277	1	0.264973	3280, 3248, 54567, 4035, 2022, 6659, 4192
GOTERM_BP_FAT	GO:0035904~aorta development	5	0.984252	3.49221	0.0545137	0.291832	460	60	19277	1	0.316718	3280, 54567, 4035, 2022, 6659
GOTERM_BP_FAT	GO:0003230~cardiac atrium development	4	0.787402	4.53043	0.0574059	0.3027	460	37	19277	1	0.328512	7474, 54567, 2022, 6659
Annotation Cluster 143	Enrichment Score: 1.5555351301994806
GOTERM_BP_FAT	GO:0043647~inositol phosphate metabolic process	7	1.37795	3.96413	0.0083559	0.0832271	460	74	19277	1	0.0903242	8871, 5330, 9651, 51196, 2185, 3635, 3636
GOTERM_BP_FAT	GO:0046839~phospholipid dephosphorylation	5	0.984252	4.55506	0.0235628	0.169863	460	46	19277	1	0.184348	8871, 8611, 64748, 3635, 3636
INTERPRO	IPR000300:Inositol polyphosphate-related phosphatase	3	0.590551	12.1698	0.0238419	1	470	10	19066	1	1	8871, 3635, 3636
INTERPRO	IPR005135:Endonuclease/exonuclease/phosphatase	4	0.787402	6.24092	0.0252762	1	470	26	19066	1	1	8871, 55512, 3635, 3636
SMART	SM00128:IPPc	3	0.590551	11.1335	0.028036	0.788512	278	10	10317	0.998335	0.788512	8871, 3635, 3636
GOTERM_MF_FAT	GO:0034595~phosphatidylinositol phosphate 5-phosphatase activity	3	0.590551	8.94177	0.0427723	0.728988	432	13	16739	1	0.733327	8871, 3635, 3636
KEGG_PATHWAY	hsa00562:Inositol phosphate metabolism	6	1.1811	2.49715	0.0908036	0.871618	267	73	8112	1	0.871618	8871, 5330, 9651, 51196, 3635, 3636
Annotation Cluster 144	Enrichment Score: 1.5459778208215624
GOTERM_BP_FAT	GO:1901343~negative regulation of vasculature development	11	2.16535	2.31644	0.021209	0.158025	460	199	19277	1	0.1715	5371, 9510, 22846, 54567, 3135, 6678, 10253, 2254, 1284, 64218, 1647
GOTERM_BP_FAT	GO:0016525~negative regulation of angiogenesis	10	1.9685	2.28997	0.0315202	0.202711	460	183	19277	1	0.219997	5371, 9510, 22846, 54567, 3135, 6678, 10253, 1284, 64218, 1647
GOTERM_BP_FAT	GO:2000181~negative regulation of blood vessel morphogenesis	10	1.9685	2.25304	0.0344316	0.215658	460	186	19277	1	0.234049	5371, 9510, 22846, 54567, 3135, 6678, 10253, 1284, 64218, 1647
Annotation Cluster 145	Enrichment Score: 1.5377263007016604
GOTERM_BP_FAT	GO:1902742~apoptotic process involved in development	5	0.984252	4.98887	0.017399	0.138658	460	42	19277	1	0.150481	5371, 10018, 5076, 7133, 6586
GOTERM_BP_FAT	GO:0060561~apoptotic process involved in morphogenesis	4	0.787402	6.20837	0.0256838	0.178887	460	27	19277	1	0.194142	5371, 10018, 5076, 7133
GOTERM_BP_FAT	GO:1902337~regulation of apoptotic process involved in morphogenesis	3	0.590551	9.67074	0.0370993	0.224818	460	13	19277	1	0.243989	5371, 5076, 7133
GOTERM_BP_FAT	GO:1904748~regulation of apoptotic process involved in development	3	0.590551	8.97997	0.0426134	0.247191	460	14	19277	1	0.26827	5371, 5076, 7133
Annotation Cluster 146	Enrichment Score: 1.5361539926254837
GOTERM_BP_FAT	GO:0040037~negative regulation of fibroblast growth factor receptor signaling pathway	4	0.787402	6.98442	0.0187258	0.145729	460	24	19277	1	0.158156	7474, 10253, 387914, 55959
GOTERM_BP_FAT	GO:0008543~fibroblast growth factor receptor signaling pathway	8	1.5748	2.91524	0.0201623	0.153115	460	115	19277	1	0.166172	7474, 2257, 10253, 2254, 2252, 387914, 1490, 55959
GOTERM_BP_FAT	GO:0040036~regulation of fibroblast growth factor receptor signaling pathway	4	0.787402	4.2981	0.0652467	0.330329	460	39	19277	1	0.358497	7474, 10253, 387914, 55959
Annotation Cluster 147	Enrichment Score: 1.512866988471371
GOTERM_BP_FAT	GO:0006685~sphingomyelin catabolic process	3	0.590551	17.9599	0.0109744	0.10156	460	7	19277	1	0.110221	6609, 5580, 55512
GOTERM_BP_FAT	GO:0006664~glycolipid metabolic process	8	1.5748	2.8901	0.0210341	0.157137	460	116	19277	1	0.170536	6609, 285362, 5580, 2524, 6484, 64781, 55512, 2760
GOTERM_BP_FAT	GO:1903509~liposaccharide metabolic process	8	1.5748	2.8654	0.0219317	0.16122	460	117	19277	1	0.174967	6609, 285362, 5580, 2524, 6484, 64781, 55512, 2760
GOTERM_BP_FAT	GO:0006687~glycosphingolipid metabolic process	6	1.1811	3.49221	0.0284947	0.189193	460	72	19277	1	0.205326	6609, 285362, 5580, 64781, 55512, 2760
GOTERM_BP_FAT	GO:0030149~sphingolipid catabolic process	4	0.787402	5.07958	0.0431803	0.247592	460	33	19277	1	0.268705	6609, 5580, 55512, 2760
GOTERM_BP_FAT	GO:0046466~membrane lipid catabolic process	4	0.787402	4.41121	0.0612673	0.315239	460	38	19277	1	0.342121	6609, 5580, 55512, 2760
GOTERM_BP_FAT	GO:0006684~sphingomyelin metabolic process	3	0.590551	6.98442	0.0673404	0.334962	460	18	19277	1	0.363526	6609, 5580, 55512
Annotation Cluster 148	Enrichment Score: 1.503107274298255
GOTERM_BP_FAT	GO:0003338~metanephros morphogenesis	6	1.1811	7.85747	0.000886738	0.0146619	460	32	19277	0.996807	0.0159122	3280, 80144, 5076, 7477, 4435, 3976
GOTERM_BP_FAT	GO:0072080~nephron tubule development	7	1.37795	3.15425	0.0236767	0.169863	460	93	19277	1	0.184348	3280, 5076, 25937, 7477, 8642, 4435, 3976
GOTERM_BP_FAT	GO:0072234~metanephric nephron tubule development	3	0.590551	7.85747	0.054475	0.291832	460	16	19277	1	0.316718	3280, 5076, 7477
GOTERM_BP_FAT	GO:0072009~nephron epithelium development	7	1.37795	2.57321	0.0551147	0.294686	460	114	19277	1	0.319815	3280, 5076, 25937, 7477, 8642, 4435, 3976
GOTERM_BP_FAT	GO:0072170~metanephric tubule development	3	0.590551	6.98442	0.0673404	0.334962	460	18	19277	1	0.363526	3280, 5076, 7477
GOTERM_BP_FAT	GO:0072243~metanephric nephron epithelium development	3	0.590551	6.61682	0.0741116	0.354181	460	19	19277	1	0.384383	3280, 5076, 7477
GOTERM_BP_FAT	GO:0072207~metanephric epithelium development	3	0.590551	5.71453	0.0956105	0.423703	460	22	19277	1	0.459834	3280, 5076, 7477
Annotation Cluster 149	Enrichment Score: 1.5015710007151737
GOTERM_BP_FAT	GO:1904754~positive regulation of vascular associated smooth muscle cell migration	4	0.787402	6.44716	0.0232307	0.167874	460	26	19277	1	0.182189	8013, 9510, 4035, 2254
GOTERM_BP_FAT	GO:0014910~regulation of smooth muscle cell migration	7	1.37795	3.08785	0.0259626	0.1797	460	95	19277	1	0.195024	8013, 9510, 2950, 4035, 10891, 2254, 4192
GOTERM_BP_FAT	GO:0014909~smooth muscle cell migration	7	1.37795	2.99332	0.029659	0.1944	460	98	19277	1	0.210977	8013, 9510, 2950, 4035, 10891, 2254, 4192
GOTERM_BP_FAT	GO:0014911~positive regulation of smooth muscle cell migration	5	0.984252	4.02947	0.0350154	0.217345	460	52	19277	1	0.235879	8013, 9510, 4035, 2254, 4192
GOTERM_BP_FAT	GO:0014812~muscle cell migration	7	1.37795	2.64275	0.0495815	0.27403	460	111	19277	1	0.297397	8013, 9510, 2950, 4035, 10891, 2254, 4192
Annotation Cluster 150	Enrichment Score: 1.4892548490074733
GOTERM_BP_FAT	GO:0001959~regulation of cytokine-mediated signaling pathway	12	2.3622	2.52703	0.0083392	0.0832271	460	199	19277	1	0.0903242	4938, 1435, 7474, 6586, 972, 25939, 2950, 335, 7852, 4940, 857, 9021
GOTERM_BP_FAT	GO:0060759~regulation of response to cytokine stimulus	12	2.3622	2.38331	0.0125656	0.110138	460	211	19277	1	0.11953	4938, 1435, 7474, 6586, 972, 25939, 2950, 335, 7852, 4940, 857, 9021
GOTERM_BP_FAT	GO:0001960~negative regulation of cytokine-mediated signaling pathway	7	1.37795	3.29602	0.0195184	0.149943	460	89	19277	1	0.162729	4938, 6586, 25939, 2950, 335, 4940, 857
GOTERM_BP_FAT	GO:0060761~negative regulation of response to cytokine stimulus	7	1.37795	3.1207	0.0248021	0.176033	460	94	19277	1	0.191044	4938, 6586, 25939, 2950, 335, 4940, 857
GOTERM_BP_FAT	GO:0060339~negative regulation of type I interferon-mediated signaling pathway	3	0.590551	6.28598	0.0810893	0.380776	460	20	19277	1	0.413246	4938, 25939, 4940
GOTERM_BP_FAT	GO:0071637~regulation of monocyte chemotactic protein-1 production	3	0.590551	5.71453	0.0956105	0.423703	460	22	19277	1	0.459834	4938, 2950, 4940
GOTERM_BP_FAT	GO:0071605~monocyte chemotactic protein-1 production	3	0.590551	5.71453	0.0956105	0.423703	460	22	19277	1	0.459834	4938, 2950, 4940
Annotation Cluster 151	Enrichment Score: 1.48593278317126
UP_SEQ_FEATURE	BINDING:ATP	29	5.70866	1.6794	0.00841866	1	497	709	20406	1	1	5580, 6890, 9201, 6793, 8573, 1263, 2050, 79572, 1436, 115, 4940, 1615, 2869, 548596, 7297, 64781, 2045, 2185, 5091, 23139, 116285, 4938, 23031, 23097, 4830, 84451, 140469, 7867, 5603
UP_SEQ_FEATURE	ACT_SITE:Proton acceptor	33	6.49606	1.58842	0.0103716	1	497	853	20406	1	1	5580, 9201, 6793, 9563, 1263, 272, 2050, 122622, 1436, 55825, 5214, 316, 2869, 7297, 3291, 34, 2045, 2185, 84909, 2580, 55350, 23139, 3248, 55512, 23031, 23097, 84451, 229, 5743, 140469, 7867, 10840, 5603
GOTERM_MF_FAT	GO:0004672~protein kinase activity	24	4.72441	1.56556	0.0354173	0.6917	432	594	16739	1	0.695817	7297, 5580, 9201, 4261, 6793, 8573, 2045, 2022, 1263, 23531, 2185, 2580, 2051, 9770, 2050, 23139, 1436, 23031, 23097, 84451, 140469, 7867, 5603, 2869
GOTERM_MF_FAT	GO:0004712~protein serine/threonine/tyrosine kinase activity	19	3.74016	1.65069	0.0408001	0.726984	432	446	16739	1	0.731311	7297, 5580, 9201, 4261, 6793, 8573, 2045, 1263, 2185, 2580, 2050, 23139, 1436, 23031, 23097, 84451, 140469, 7867, 5603
INTERPRO	IPR000719:Protein kinase, catalytic domain	20	3.93701	1.6194	0.0421903	1	470	501	19066	1	1	7297, 5580, 9201, 6793, 8573, 2045, 1263, 2185, 2580, 2051, 2050, 23139, 1436, 23031, 23097, 84451, 140469, 7867, 5603, 2869
UP_SEQ_FEATURE	DOMAIN:Protein kinase	20	3.93701	1.61966	0.0433506	1	497	507	20406	1	1	7297, 5580, 9201, 6793, 8573, 2045, 1263, 2185, 2580, 2051, 2050, 23139, 1436, 23031, 23097, 84451, 140469, 7867, 5603, 2869
GOTERM_MF_FAT	GO:0016773~phosphotransferase activity, alcohol group as acceptor	26	5.11811	1.42495	0.0677488	0.90167	432	707	16739	1	0.907037	5580, 9201, 6793, 8573, 1263, 2051, 2050, 1436, 5214, 2869, 7297, 4261, 64781, 2045, 2022, 23531, 2185, 2580, 9770, 23139, 23031, 23097, 84451, 140469, 7867, 5603
INTERPRO	IPR011009:Protein kinase-like domain	20	3.93701	1.48593	0.0828826	1	470	546	19066	1	1	7297, 5580, 9201, 6793, 8573, 2045, 1263, 2185, 2580, 2051, 2050, 23139, 1436, 23031, 23097, 84451, 140469, 7867, 5603, 2869
Annotation Cluster 152	Enrichment Score: 1.4729110015850058
GOTERM_BP_FAT	GO:0061572~actin filament bundle organization	11	2.16535	2.72764	0.00738496	0.0762644	460	169	19277	1	0.0827678	4739, 3925, 11170, 23075, 90102, 3693, 335, 6624, 2185, 1490, 359845
GOTERM_BP_FAT	GO:0051017~actin filament bundle assembly	10	1.9685	2.53979	0.0175208	0.139325	460	165	19277	1	0.151206	4739, 3925, 11170, 23075, 90102, 3693, 335, 6624, 2185, 1490
GOTERM_BP_FAT	GO:0043149~stress fiber assembly	6	1.1811	2.44116	0.0995925	0.433602	460	103	19277	1	0.470577	3925, 90102, 3693, 335, 2185, 1490
GOTERM_BP_FAT	GO:0030038~contractile actin filament bundle assembly	6	1.1811	2.44116	0.0995925	0.433602	460	103	19277	1	0.470577	3925, 90102, 3693, 335, 2185, 1490
Annotation Cluster 153	Enrichment Score: 1.4670826941202415
GOTERM_BP_FAT	GO:0001578~microtubule bundle formation	9	1.77165	3.1694	0.00764957	0.0780518	460	119	19277	1	0.0847076	84229, 55036, 246176, 25981, 255101, 123872, 286207, 54777, 89796
GOTERM_BP_FAT	GO:0035082~axoneme assembly	7	1.37795	3.33347	0.0185625	0.144836	460	88	19277	1	0.157187	84229, 55036, 25981, 255101, 123872, 286207, 54777
GOTERM_BP_FAT	GO:0007288~sperm axoneme assembly	4	0.787402	5.98665	0.0282704	0.188713	460	28	19277	1	0.204805	84229, 25981, 255101, 286207
GOTERM_BP_FAT	GO:0048515~spermatid differentiation	9	1.77165	2.06098	0.0719421	0.350263	460	183	19277	1	0.380131	84229, 5990, 25981, 255101, 1672, 26038, 83990, 286207, 23139
GOTERM_BP_FAT	GO:0030317~flagellated sperm motility	7	1.37795	2.38492	0.0738683	0.354181	460	123	19277	1	0.384383	84229, 55036, 25790, 25981, 255101, 1672, 286207
GOTERM_BP_FAT	GO:0097722~sperm motility	7	1.37795	2.38492	0.0738683	0.354181	460	123	19277	1	0.384383	84229, 55036, 25790, 25981, 255101, 1672, 286207
Annotation Cluster 154	Enrichment Score: 1.4659457516791283
GOTERM_BP_FAT	GO:2001233~regulation of apoptotic signaling pathway	20	3.93701	1.96744	0.00698354	0.0727483	460	426	19277	1	0.0789518	5580, 5371, 7078, 7466, 64114, 1491, 6280, 63979, 2537, 10018, 2017, 4929, 972, 664, 51330, 2950, 5743, 835, 857, 4846
GOTERM_BP_FAT	GO:0097191~extrinsic apoptotic signaling pathway	12	2.3622	2.20561	0.0212349	0.158025	460	228	19277	1	0.1715	2537, 5371, 10018, 2017, 7078, 7133, 51330, 2950, 64114, 835, 857, 4846
GOTERM_BP_FAT	GO:0097193~intrinsic apoptotic signaling pathway	14	2.75591	1.92358	0.0315759	0.202711	460	305	19277	1	0.219997	5580, 5371, 7133, 7466, 6280, 63979, 2537, 10018, 972, 664, 3708, 5743, 835, 857
GOTERM_BP_FAT	GO:2001236~regulation of extrinsic apoptotic signaling pathway	9	1.77165	2.29975	0.0429069	0.24745	460	164	19277	1	0.268552	2537, 5371, 2017, 7078, 51330, 2950, 64114, 857, 4846
GOTERM_BP_FAT	GO:0097190~apoptotic signaling pathway	23	4.52756	1.52027	0.0505244	0.277698	460	634	19277	1	0.301379	5580, 5371, 7078, 7133, 7466, 64114, 1491, 6280, 63979, 2537, 10018, 2017, 26064, 4929, 972, 664, 3708, 51330, 2950, 5743, 835, 857, 4846
GOTERM_BP_FAT	GO:2001234~negative regulation of apoptotic signaling pathway	11	2.16535	1.91275	0.0634368	0.324127	460	241	19277	1	0.351767	2537, 2017, 4929, 7466, 972, 2950, 64114, 5743, 1491, 4846, 63979
GOTERM_BP_FAT	GO:2001235~positive regulation of apoptotic signaling pathway	9	1.77165	1.98505	0.0850216	0.39648	460	190	19277	1	0.430289	5371, 5580, 10018, 7078, 664, 51330, 835, 857, 6280
Annotation Cluster 155	Enrichment Score: 1.4595231819508905
GOTERM_BP_FAT	GO:0009311~oligosaccharide metabolic process	6	1.1811	3.75282	0.0216335	0.160212	460	67	19277	1	0.173873	2524, 6484, 28, 6513, 2760, 4125
GOTERM_BP_FAT	GO:0009312~oligosaccharide biosynthetic process	4	0.787402	5.58754	0.0338417	0.212857	460	30	19277	1	0.231008	2524, 6484, 28, 6513
KEGG_PATHWAY	hsa00601:Glycosphingolipid biosynthesis - lacto and neolacto series	4	0.787402	4.50104	0.0571282	0.77123	267	27	8112	1	0.77123	2524, 6484, 28, 2651
Annotation Cluster 156	Enrichment Score: 1.4554943595534737
GOTERM_BP_FAT	GO:1900125~regulation of hyaluronan biosynthetic process	3	0.590551	15.7149	0.0144036	0.120921	460	8	19277	1	0.131233	1950, 55512, 160
GOTERM_BP_FAT	GO:1903510~mucopolysaccharide metabolic process	8	1.5748	2.79377	0.0247831	0.176033	460	120	19277	1	0.191044	6484, 2588, 1950, 51363, 55512, 1462, 23553, 160
GOTERM_BP_FAT	GO:0006022~aminoglycan metabolic process	10	1.9685	2.3543	0.0270384	0.183757	460	178	19277	1	0.199427	1118, 6484, 2588, 1950, 51363, 55512, 2651, 1462, 23553, 160
GOTERM_BP_FAT	GO:0043255~regulation of carbohydrate biosynthetic process	7	1.37795	2.76741	0.0411489	0.244153	460	106	19277	1	0.264973	34, 10447, 1950, 55512, 10891, 160, 2185
GOTERM_BP_FAT	GO:0030213~hyaluronan biosynthetic process	3	0.590551	8.97997	0.0426134	0.247191	460	14	19277	1	0.26827	1950, 55512, 160
GOTERM_BP_FAT	GO:0030203~glycosaminoglycan metabolic process	9	1.77165	2.29975	0.0429069	0.24745	460	164	19277	1	0.268552	6484, 2588, 1950, 51363, 55512, 2651, 1462, 23553, 160
GOTERM_BP_FAT	GO:0006024~glycosaminoglycan biosynthetic process	7	1.37795	2.64275	0.0495815	0.27403	460	111	19277	1	0.297397	6484, 1950, 51363, 55512, 2651, 1462, 160
GOTERM_BP_FAT	GO:0006023~aminoglycan biosynthetic process	7	1.37795	2.48598	0.0630502	0.322767	460	118	19277	1	0.350291	6484, 1950, 51363, 55512, 2651, 1462, 160
Annotation Cluster 157	Enrichment Score: 1.4349307210838902
GOTERM_BP_FAT	GO:0048661~positive regulation of smooth muscle cell proliferation	8	1.5748	2.96683	0.0184949	0.144687	460	113	19277	1	0.157025	8013, 9510, 3248, 55512, 3398, 10891, 2254, 5743
GOTERM_BP_FAT	GO:0048659~smooth muscle cell proliferation	10	1.9685	2.25304	0.0344316	0.215658	460	186	19277	1	0.234049	8013, 9510, 3248, 2950, 55512, 3398, 10891, 2254, 5743, 4846
GOTERM_BP_FAT	GO:0048660~regulation of smooth muscle cell proliferation	10	1.9685	2.19406	0.0395713	0.23696	460	191	19277	1	0.257167	8013, 9510, 3248, 2950, 55512, 3398, 10891, 2254, 5743, 4846
GOTERM_BP_FAT	GO:0033002~muscle cell proliferation	11	2.16535	1.86628	0.0722581	0.350769	460	247	19277	1	0.38068	8013, 9510, 3248, 2950, 55512, 5950, 3398, 10891, 2254, 5743, 4846
Annotation Cluster 158	Enrichment Score: 1.4298586775052378
GOTERM_BP_FAT	GO:0098883~synapse disassembly	3	0.590551	13.9688	0.0182296	0.143308	460	9	19277	1	0.155529	712, 713, 714
WIKIPATHWAYS	WP545~Complement activation	4	0.787402	5.22344	0.03903	1	273	22	7843	1	1	712, 713, 714, 1604
UP_KW_BIOLOGICAL_PROCESS	KW-0180~Complement pathway	4	0.787402	4.74728	0.0506229	0.532314	302	31	11111	0.996146	0.537336	712, 713, 714, 1604
WIKIPATHWAYS	WP558~Complement and coagulation cascades	6	1.1811	2.92159	0.0529714	1	273	59	7843	1	1	5265, 712, 713, 2153, 714, 1604
Annotation Cluster 159	Enrichment Score: 1.4226552775862809
GOTERM_BP_FAT	GO:0032368~regulation of lipid transport	10	1.9685	2.70365	0.0120719	0.108194	460	155	19277	1	0.11742	5580, 1579, 8792, 5045, 1950, 335, 4035, 1066, 857, 2182
GOTERM_BP_FAT	GO:1905952~regulation of lipid localization	11	2.16535	2.37614	0.0181202	0.143068	460	194	19277	1	0.155268	5580, 1579, 8792, 123, 5045, 1950, 335, 4035, 1066, 857, 2182
GOTERM_BP_FAT	GO:0032370~positive regulation of lipid transport	7	1.37795	3.33347	0.0185625	0.144836	460	88	19277	1	0.157187	5580, 1579, 8792, 335, 4035, 1066, 857
GOTERM_BP_FAT	GO:1905954~positive regulation of lipid localization	8	1.5748	2.94081	0.019316	0.148771	460	114	19277	1	0.161457	5580, 1579, 8792, 123, 335, 4035, 1066, 857
GOTERM_BP_FAT	GO:0010875~positive regulation of cholesterol efflux	4	0.787402	6.20837	0.0256838	0.178887	460	27	19277	1	0.194142	335, 4035, 1066, 857
GOTERM_BP_FAT	GO:0010874~regulation of cholesterol efflux	5	0.984252	4.02947	0.0350154	0.217345	460	52	19277	1	0.235879	1950, 335, 4035, 1066, 857
GOTERM_BP_FAT	GO:0032371~regulation of sterol transport	6	1.1811	3.14299	0.0420706	0.246679	460	80	19277	1	0.267715	5045, 1950, 335, 4035, 1066, 857
GOTERM_BP_FAT	GO:0032374~regulation of cholesterol transport	6	1.1811	3.14299	0.0420706	0.246679	460	80	19277	1	0.267715	5045, 1950, 335, 4035, 1066, 857
GOTERM_BP_FAT	GO:0032373~positive regulation of sterol transport	4	0.787402	4.2981	0.0652467	0.330329	460	39	19277	1	0.358497	335, 4035, 1066, 857
GOTERM_BP_FAT	GO:0032376~positive regulation of cholesterol transport	4	0.787402	4.2981	0.0652467	0.330329	460	39	19277	1	0.358497	335, 4035, 1066, 857
GOTERM_BP_FAT	GO:0033344~cholesterol efflux	5	0.984252	3.27395	0.0660653	0.332499	460	64	19277	1	0.360853	1950, 335, 4035, 1066, 857
GOTERM_BP_FAT	GO:0019915~lipid storage	5	0.984252	2.91018	0.0926246	0.41695	460	72	19277	1	0.452505	123, 335, 2760, 1066, 857
GOTERM_BP_FAT	GO:0015918~sterol transport	7	1.37795	2.20561	0.0984682	0.430276	460	133	19277	1	0.466967	1645, 5045, 1950, 335, 4035, 1066, 857
Annotation Cluster 160	Enrichment Score: 1.4185160967227852
GOTERM_CC_FAT	GO:0030135~coated vesicle	17	3.34646	2.16176	0.00579273	0.0803307	447	303	17223	0.972887	0.08706	7474, 5265, 5045, 4035, 5873, 2153, 160, 55062, 3106, 3117, 1522, 3105, 972, 1950, 920, 3135, 57706
GOTERM_MF_FAT	GO:0023026~MHC class II protein complex binding	4	0.787402	5.7404	0.0313765	0.667843	432	27	16739	1	0.671818	3117, 972, 920, 481
GOTERM_CC_FAT	GO:0030136~clathrin-coated vesicle	11	2.16535	2.14057	0.0339595	0.231652	447	198	17223	1	0.251057	7474, 3117, 5045, 972, 1950, 4035, 5873, 920, 160, 55062, 57706
GOTERM_CC_FAT	GO:0030669~clathrin-coated endocytic vesicle membrane	6	1.1811	3.21085	0.0387326	0.258067	447	72	17223	1	0.279685	7474, 3117, 972, 1950, 920, 160
GOTERM_CC_FAT	GO:0030662~coated vesicle membrane	10	1.9685	2.15253	0.0437294	0.278411	447	179	17223	1	0.301733	3106, 7474, 3117, 3105, 972, 1950, 920, 3135, 160, 57706
GOTERM_MF_FAT	GO:0023023~MHC protein complex binding	4	0.787402	4.3053	0.064765	0.890952	432	36	16739	1	0.896256	3117, 972, 920, 481
GOTERM_CC_FAT	GO:0030665~clathrin-coated vesicle membrane	7	1.37795	2.36589	0.0758762	0.406819	447	114	17223	1	0.440899	7474, 3117, 972, 1950, 920, 160, 57706
GOTERM_CC_FAT	GO:0045334~clathrin-coated endocytic vesicle	6	1.1811	2.54045	0.0873224	0.450772	447	91	17223	1	0.488533	7474, 3117, 972, 1950, 920, 160
Annotation Cluster 161	Enrichment Score: 1.4155913832644238
GOTERM_BP_FAT	GO:0016101~diterpenoid metabolic process	8	1.5748	2.81725	0.0238059	0.170585	460	119	19277	1	0.185132	1645, 335, 4035, 5950, 55825, 1592, 6715, 7804
GOTERM_BP_FAT	GO:0006721~terpenoid metabolic process	8	1.5748	2.57886	0.0360968	0.222584	460	130	19277	1	0.241565	1645, 335, 4035, 5950, 55825, 1592, 6715, 7804
GOTERM_BP_FAT	GO:0006720~isoprenoid metabolic process	8	1.5748	2.25001	0.0659284	0.33237	460	149	19277	1	0.360713	1645, 335, 4035, 5950, 55825, 1592, 6715, 7804
Annotation Cluster 162	Enrichment Score: 1.4037983792925333
GOTERM_BP_FAT	GO:0071385~cellular response to glucocorticoid stimulus	6	1.1811	3.80968	0.0204049	0.154173	460	66	19277	1	0.16732	10018, 11170, 114907, 2950, 358, 6715
GOTERM_BP_FAT	GO:0071384~cellular response to corticosteroid stimulus	6	1.1811	3.39783	0.0315834	0.202711	460	74	19277	1	0.219997	10018, 11170, 114907, 2950, 358, 6715
GOTERM_BP_FAT	GO:0071383~cellular response to steroid hormone stimulus	11	2.16535	1.76618	0.0953699	0.423703	460	261	19277	1	0.459834	4848, 8013, 10018, 11170, 5187, 8611, 114907, 2950, 8359, 358, 6715
Annotation Cluster 163	Enrichment Score: 1.3927078808680966
GOTERM_BP_FAT	GO:0046486~glycerolipid metabolic process	18	3.54331	1.73009	0.0327236	0.207795	460	436	19277	1	0.225514	8871, 5330, 9651, 9021, 2182, 1436, 84803, 51141, 27163, 51196, 58488, 55326, 335, 8835, 55911, 857, 3635, 3636
GOTERM_BP_FAT	GO:0006639~acylglycerol metabolic process	8	1.5748	2.46509	0.0442994	0.253522	460	136	19277	1	0.275141	84803, 51141, 51196, 55326, 335, 55911, 857, 2182
GOTERM_BP_FAT	GO:0006638~neutral lipid metabolic process	8	1.5748	2.4471	0.0457739	0.26071	460	137	19277	1	0.282942	84803, 51141, 51196, 55326, 335, 55911, 857, 2182
Annotation Cluster 164	Enrichment Score: 1.3893495217724265
GOTERM_BP_FAT	GO:0034644~cellular response to UV	7	1.37795	3.22358	0.0215298	0.159641	460	91	19277	1	0.173255	6609, 5580, 7076, 358, 4311, 5743, 5603
GOTERM_BP_FAT	GO:0071482~cellular response to light stimulus	8	1.5748	2.72563	0.027879	0.187187	460	123	19277	1	0.20315	6609, 5580, 7076, 358, 4311, 5743, 5603, 123041
GOTERM_BP_FAT	GO:0071478~cellular response to radiation	10	1.9685	2.19406	0.0395713	0.23696	460	191	19277	1	0.257167	6609, 5580, 7076, 358, 4311, 5743, 5603, 123041, 63979, 1647
GOTERM_BP_FAT	GO:0009416~response to light stimulus	14	2.75591	1.8052	0.0484788	0.269181	460	325	19277	1	0.292136	5580, 5371, 7076, 5187, 8831, 4311, 3398, 123041, 6609, 358, 388531, 1497, 5743, 5603
GOTERM_BP_FAT	GO:0009314~response to radiation	18	3.54331	1.61524	0.0558747	0.297343	460	467	19277	1	0.322699	5580, 5371, 7076, 8792, 5187, 8831, 4311, 3398, 1263, 123041, 63979, 6609, 358, 388531, 1497, 5743, 5603, 1647
GOTERM_BP_FAT	GO:0009411~response to UV	8	1.5748	2.20561	0.0716868	0.34959	460	152	19277	1	0.379401	6609, 5371, 5580, 7076, 358, 4311, 5743, 5603
Annotation Cluster 165	Enrichment Score: 1.3674733650956834
GOTERM_BP_FAT	GO:0003170~heart valve development	6	1.1811	3.86829	0.0192228	0.148628	460	65	19277	1	0.161302	7133, 54567, 6586, 8642, 6659, 4846
GOTERM_BP_FAT	GO:0003179~heart valve morphogenesis	5	0.984252	3.80968	0.0417591	0.245576	460	55	19277	1	0.266518	54567, 6586, 8642, 6659, 4846
GOTERM_BP_FAT	GO:0003176~aortic valve development	4	0.787402	4.53043	0.0574059	0.3027	460	37	19277	1	0.328512	7133, 54567, 6586, 4846
GOTERM_BP_FAT	GO:1905314~semi-lunar valve development	4	0.787402	4.08844	0.0735501	0.354181	460	41	19277	1	0.384383	7133, 54567, 6586, 4846
Annotation Cluster 166	Enrichment Score: 1.3649258920979759
GOTERM_BP_FAT	GO:0051726~regulation of cell cycle	46	9.05512	1.45597	0.0103857	0.0979342	460	1324	19277	1	0.106285	2191, 3280, 6494, 7026, 340152, 1263, 1163, 3164, 2273, 4848, 10018, 203068, 1950, 994, 3576, 3135, 4488, 83990, 835, 5139, 5931, 4600, 858, 3976, 2869, 5371, 9510, 22846, 11170, 7474, 3398, 90293, 1490, 63979, 1104, 51053, 121441, 3248, 55512, 104, 23097, 864, 5743, 51339, 6659, 1647
GOTERM_BP_FAT	GO:0010564~regulation of cell cycle process	28	5.51181	1.36758	0.086574	0.401523	460	858	19277	1	0.435763	2191, 340152, 1263, 2273, 4848, 203068, 1950, 994, 3135, 4488, 835, 5139, 5931, 858, 3976, 5371, 9510, 11170, 7474, 3398, 90293, 1490, 1104, 121441, 55512, 51339, 6659, 1647
GOTERM_BP_FAT	GO:0007049~cell cycle	56	11.0236	1.21531	0.0894125	0.410225	460	1931	19277	1	0.445207	2191, 5580, 3280, 6793, 1263, 3164, 2273, 55240, 4848, 10018, 203068, 994, 4488, 10253, 83990, 5139, 5931, 835, 9510, 22846, 4739, 3925, 1104, 51053, 3248, 5743, 51339, 6494, 7026, 8359, 340152, 1163, 1950, 3576, 3135, 5997, 858, 3976, 5371, 11170, 7474, 3398, 26227, 2580, 90293, 9770, 1490, 63979, 121441, 55512, 864, 57697, 80010, 5603, 6659, 1647
Annotation Cluster 167	Enrichment Score: 1.3645989300000851
GOTERM_BP_FAT	GO:0043647~inositol phosphate metabolic process	7	1.37795	3.96413	0.0083559	0.0832271	460	74	19277	1	0.0903242	8871, 5330, 9651, 51196, 2185, 3635, 3636
GOTERM_BP_FAT	GO:0019751~polyol metabolic process	9	1.77165	2.94655	0.0116132	0.104663	460	128	19277	1	0.113588	8871, 5330, 9651, 27163, 51196, 8611, 2185, 3635, 3636
INTERPRO	IPR015359:Phospholipase C, phosphoinositol-specific, EF-hand-like	3	0.590551	10.1415	0.033855	1	470	12	19066	1	1	5330, 9651, 51196
UP_SEQ_FEATURE	DOMAIN:PI-PLC Y-box	3	0.590551	8.21167	0.0502394	1	497	15	20406	1	1	5330, 9651, 51196
INTERPRO	IPR001192:Phosphoinositide phospholipase C	3	0.590551	8.11319	0.0513225	1	470	15	19066	1	1	5330, 9651, 51196
INTERPRO	IPR001711:Phospholipase C, phosphatidylinositol-specific, Y domain	3	0.590551	8.11319	0.0513225	1	470	15	19066	1	1	5330, 9651, 51196
SMART	SM00149:PLCYc	3	0.590551	7.4223	0.0599275	1	278	15	10317	0.999999	1	5330, 9651, 51196
UP_SEQ_FEATURE	DOMAIN:PI-PLC X-box	3	0.590551	6.84306	0.069817	1	497	18	20406	1	1	5330, 9651, 51196
INTERPRO	IPR000909:Phospholipase C, phosphatidylinositol-specific , X domain	3	0.590551	6.76099	0.0712833	1	470	18	19066	1	1	5330, 9651, 51196
SMART	SM00148:PLCXc	3	0.590551	6.18525	0.0828905	1	278	18	10317	1	1	5330, 9651, 51196
KEGG_PATHWAY	hsa00562:Inositol phosphate metabolism	6	1.1811	2.49715	0.0908036	0.871618	267	73	8112	1	0.871618	8871, 5330, 9651, 51196, 3635, 3636
Annotation Cluster 168	Enrichment Score: 1.3376268290145334
GOTERM_BP_FAT	GO:0032354~response to follicle-stimulating hormone	4	0.787402	7.28809	0.0166738	0.135225	460	23	19277	1	0.146756	10891, 5447, 6715, 1946
GOTERM_BP_FAT	GO:0071372~cellular response to follicle-stimulating hormone stimulus	3	0.590551	7.85747	0.054475	0.291832	460	16	19277	1	0.316718	10891, 5447, 1946
GOTERM_BP_FAT	GO:0034698~response to gonadotropin	4	0.787402	4.53043	0.0574059	0.3027	460	37	19277	1	0.328512	10891, 5447, 6715, 1946
GOTERM_BP_FAT	GO:0042446~hormone biosynthetic process	5	0.984252	2.99332	0.0855668	0.398089	460	70	19277	1	0.432036	53905, 9563, 10891, 5447, 6715
Annotation Cluster 169	Enrichment Score: 1.3218847824981206
INTERPRO	IPR013273:Peptidase M12B, ADAM-TS	4	0.787402	6.76099	0.0203978	1	470	24	19066	1	1	9510, 339366, 140766, 92949
GOTERM_MF_FAT	GO:0004222~metalloendopeptidase activity	8	1.5748	2.62696	0.0329378	0.667843	432	118	16739	1	0.671818	9510, 8751, 164656, 4311, 339366, 140766, 7092, 92949
INTERPRO	IPR000884:Thrombospondin, type 1 repeat	5	0.984252	3.07318	0.0793248	1	470	66	19066	1	1	9510, 339366, 140766, 1490, 92949
SMART	SM00209:TSP1	5	0.984252	2.85473	0.0967775	1	278	65	10317	1	1	9510, 339366, 140766, 1490, 92949
Annotation Cluster 170	Enrichment Score: 1.3068726035354306
GOTERM_BP_FAT	GO:0071822~protein complex subunit organization	52	10.2362	1.34101	0.0258566	0.179463	460	1625	19277	1	0.194766	5580, 4130, 7089, 5265, 347240, 23243, 2153, 57580, 83706, 10018, 84525, 3117, 25981, 4600, 6624, 284252, 11151, 7092, 7094, 3925, 4938, 140766, 51339, 1946, 9168, 23189, 1284, 1282, 27065, 1436, 1950, 246176, 972, 56034, 3135, 123872, 857, 6263, 11170, 25939, 64225, 9051, 2185, 2580, 1491, 55036, 2017, 1522, 664, 23075, 229, 197358
GOTERM_BP_FAT	GO:0070271~protein complex biogenesis	41	8.07087	1.30362	0.0681405	0.336977	460	1318	19277	1	0.365712	5580, 9168, 7089, 5265, 23243, 23189, 2153, 57580, 83706, 27065, 1436, 10018, 84525, 3117, 972, 1950, 56034, 25981, 123872, 3135, 4600, 6624, 284252, 6263, 11170, 11151, 25939, 64225, 9051, 2185, 1491, 7094, 55036, 3925, 4938, 2017, 1522, 229, 51339, 1946, 197358
GOTERM_BP_FAT	GO:0006461~protein complex assembly	41	8.07087	1.30362	0.0681405	0.336977	460	1318	19277	1	0.365712	5580, 9168, 7089, 5265, 23243, 23189, 2153, 57580, 83706, 27065, 1436, 10018, 84525, 3117, 972, 1950, 56034, 25981, 123872, 3135, 4600, 6624, 284252, 6263, 11170, 11151, 25939, 64225, 9051, 2185, 1491, 7094, 55036, 3925, 4938, 2017, 1522, 229, 51339, 1946, 197358
Annotation Cluster 171	Enrichment Score: 1.3003530972243946
UP_SEQ_FEATURE	DOMAIN:SAM	7	1.37795	3.02535	0.0283537	1	497	95	20406	1	1	25939, 347240, 2045, 2051, 2050, 3636, 22941
INTERPRO	IPR001660:Sterile alpha motif domain	7	1.37795	3.02087	0.0284793	1	470	94	19066	1	1	25939, 347240, 2045, 2051, 2050, 3636, 22941
INTERPRO	IPR013761:Sterile alpha motif/pointed domain	8	1.5748	2.57562	0.0362617	1	470	126	19066	1	1	29842, 25939, 347240, 2045, 2051, 2050, 3636, 22941
UP_SEQ_FEATURE	DOMAIN:Eph LBD	3	0.590551	8.79822	0.0442372	1	497	14	20406	1	1	2045, 2051, 2050
INTERPRO	IPR016257:Tyrosine-protein kinase, ephrin receptor	3	0.590551	8.69271	0.0451993	1	470	14	19066	1	1	2045, 2051, 2050
INTERPRO	IPR001090:Ephrin receptor ligand binding domain	3	0.590551	8.69271	0.0451993	1	470	14	19066	1	1	2045, 2051, 2050
INTERPRO	IPR001426:Tyrosine-protein kinase, receptor class V, conserved site	3	0.590551	8.69271	0.0451993	1	470	14	19066	1	1	2045, 2051, 2050
SMART	SM00615:EPH_lbd	3	0.590551	7.95247	0.0528513	1	278	14	10317	0.999995	1	2045, 2051, 2050
GOTERM_MF_FAT	GO:0005005~transmembrane-ephrin receptor activity	3	0.590551	6.83783	0.0697406	0.907826	432	17	16739	1	0.91323	2045, 2051, 2050
SMART	SM00454:SAM	6	1.1811	2.61964	0.0781494	1	278	85	10317	1	1	25939, 2045, 2051, 2050, 3636, 22941
GOTERM_MF_FAT	GO:0005003~ephrin receptor activity	3	0.590551	6.11806	0.084817	0.994924	432	19	16739	1	1	2045, 2051, 2050
INTERPRO	IPR008979:Galactose-binding domain-like	6	1.1811	2.56206	0.0851222	1	470	95	19066	1	1	5045, 64772, 2045, 2153, 2051, 2050

## Sheet: 2. DAVID_SOTA_cluster1
Category	Term	Count	%	FE	P-Value	FDR	List Total	Pop Hits	Pop Total	Bonferroni	Benjamini	Genes
Annotation Cluster 1	Enrichment Score: 2.79
GOTERM_BP_FAT	GO:0055065~metal ion homeostasis	9	16.6667	5.23073	0.000238709	0.155962	48	691	19277	0.403044	0.156396	7474, 389015, 56477, 51554, 5732, 64072, 254428, 481, 3778
GOTERM_BP_FAT	GO:0030003~cellular cation homeostasis	9	16.6667	5.20063	0.000248229	0.155962	48	695	19277	0.415202	0.156396	7474, 389015, 56477, 51554, 5732, 64072, 254428, 481, 3778
GOTERM_BP_FAT	GO:0006873~cellular ion homeostasis	9	16.6667	5.0836	0.000289489	0.155962	48	711	19277	0.4651	0.156396	7474, 389015, 56477, 51554, 5732, 64072, 254428, 481, 3778
GOTERM_BP_FAT	GO:0055080~cation homeostasis	9	16.6667	4.65179	0.000523726	0.201686	48	777	19277	0.677634	0.202248	7474, 389015, 56477, 51554, 5732, 64072, 254428, 481, 3778
GOTERM_BP_FAT	GO:0098771~inorganic ion homeostasis	9	16.6667	4.58685	0.000574681	0.201686	48	788	19277	0.711264	0.202248	7474, 389015, 56477, 51554, 5732, 64072, 254428, 481, 3778
GOTERM_BP_FAT	GO:0006875~cellular metal ion homeostasis	8	14.8148	5.24973	0.000655129	0.201686	48	612	19277	0.757365	0.202248	7474, 56477, 51554, 5732, 64072, 254428, 481, 3778
GOTERM_BP_FAT	GO:0050801~ion homeostasis	9	16.6667	4.15453	0.00109558	0.241385	48	870	19277	0.90641	0.242057	7474, 389015, 56477, 51554, 5732, 64072, 254428, 481, 3778
GOTERM_BP_FAT	GO:0055082~cellular chemical homeostasis	9	16.6667	4.14025	0.00112012	0.241385	48	873	19277	0.91125	0.242057	7474, 389015, 56477, 51554, 5732, 64072, 254428, 481, 3778
GOTERM_BP_FAT	GO:0072503~cellular divalent inorganic cation homeostasis	7	12.963	5.53392	0.00139628	0.273543	48	508	19277	0.951172	0.274305	7474, 56477, 51554, 5732, 64072, 254428, 481
GOTERM_BP_FAT	GO:0072507~divalent inorganic cation homeostasis	7	12.963	5.28427	0.0017652	0.317001	48	532	19277	0.978028	0.317884	7474, 56477, 51554, 5732, 64072, 254428, 481
GOTERM_BP_FAT	GO:0019725~cellular homeostasis	9	16.6667	3.5822	0.0027917	0.418307	48	1009	19277	0.997622	0.419472	7474, 389015, 56477, 51554, 5732, 64072, 254428, 481, 3778
GOTERM_BP_FAT	GO:0048878~chemical homeostasis	10	18.5185	3.12289	0.00345879	0.438453	48	1286	19277	0.99944	0.439674	7474, 115, 389015, 56477, 51554, 5732, 64072, 254428, 481, 3778
GOTERM_BP_FAT	GO:0006874~cellular calcium ion homeostasis	6	11.1111	5.10514	0.00567124	0.678974	48	472	19277	0.999995	0.680864	7474, 56477, 51554, 5732, 64072, 481
GOTERM_BP_FAT	GO:0055074~calcium ion homeostasis	6	11.1111	4.95808	0.00640383	0.690013	48	486	19277	0.999999	0.691934	7474, 56477, 51554, 5732, 64072, 481
GOTERM_BP_FAT	GO:0051480~regulation of cytosolic calcium ion concentration	5	9.25926	5.41246	0.0125575	0.997685	48	371	19277	1	1	7474, 56477, 51554, 5732, 64072
GOTERM_BP_FAT	GO:0042592~homeostatic process	10	18.5185	2.03757	0.0461605	0.997685	48	1971	19277	1	1	7474, 115, 389015, 56477, 51554, 5732, 64072, 254428, 481, 3778
Annotation Cluster 2	Enrichment Score: 2.02
GOTERM_BP_FAT	GO:0070887~cellular response to chemical stimulus	17	31.4815	1.96978	0.00615513	0.690013	48	3466	19277	0.999998	0.691934	7187, 8751, 11170, 7078, 7474, 1052, 55062, 10954, 23491, 115, 56477, 3135, 51554, 5732, 5447, 254428, 55959
GOTERM_BP_FAT	GO:0010033~response to organic substance	17	31.4815	1.91133	0.00827565	0.810638	48	3572	19277	1	0.812895	7187, 8751, 11170, 7078, 7474, 1052, 55062, 10954, 1755, 115, 3135, 51554, 5732, 5447, 5997, 3778, 55959
GOTERM_BP_FAT	GO:0071310~cellular response to organic substance	14	25.9259	1.95156	0.0176883	0.997685	48	2881	19277	1	1	7187, 8751, 11170, 7078, 7474, 1052, 55062, 10954, 115, 3135, 51554, 5732, 5447, 55959
Annotation Cluster 3	Enrichment Score: 1.97
KEGG_PATHWAY	hsa04970:Salivary secretion	4	7.40741	15.1697	0.00191835	0.239793	23	93	8112	0.213391	0.239793	1755, 115, 481, 3778
KEGG_PATHWAY	hsa04022:cGMP-PKG signaling pathway	4	7.40741	8.4478	0.00989856	0.61866	23	167	8112	0.711622	0.61866	115, 5997, 481, 3778
KEGG_PATHWAY	hsa04911:Insulin secretion	3	5.55556	12.3033	0.0223663	0.698946	23	86	8112	0.940841	0.698946	115, 481, 3778
KEGG_PATHWAY	hsa04972:Pancreatic secretion	3	5.55556	10.3734	0.0307107	0.767767	23	102	8112	0.979738	0.767767	115, 481, 3778
Annotation Cluster 4	Enrichment Score: 1.96
UP_KW_BIOLOGICAL_PROCESS	KW-0844~Vision	4	7.40741	11.2006	0.00485488	0.184486	32	124	11111	0.168842	0.184486	7078, 388531, 140469, 64072
GOTERM_BP_FAT	GO:0007601~visual perception	4	7.40741	7.40284	0.0158588	0.997685	48	217	19277	1	1	7078, 388531, 140469, 64072
GOTERM_BP_FAT	GO:0050953~sensory perception of light stimulus	4	7.40741	7.26885	0.0166438	0.997685	48	221	19277	1	1	7078, 388531, 140469, 64072
Annotation Cluster 5	Enrichment Score: 1.77
GOTERM_BP_FAT	GO:0006939~smooth muscle contraction	4	7.40741	15.9051	0.00191494	0.317438	48	101	19277	0.984111	0.318322	2017, 5997, 3778, 55959
GOTERM_BP_FAT	GO:0090075~relaxation of muscle	3	5.55556	35.4357	0.00310576	0.418307	48	34	19277	0.998796	0.419472	5997, 481, 3778
GOTERM_BP_FAT	GO:0006937~regulation of muscle contraction	4	7.40741	9.02481	0.00931972	0.873217	48	178	19277	1	0.875649	2017, 5997, 481, 3778
KEGG_PATHWAY	hsa04022:cGMP-PKG signaling pathway	4	7.40741	8.4478	0.00989856	0.61866	23	167	8112	0.711622	0.61866	115, 5997, 481, 3778
GOTERM_BP_FAT	GO:0006940~regulation of smooth muscle contraction	3	5.55556	18.2547	0.0113018	0.974216	48	66	19277	1	0.976928	2017, 5997, 3778
GOTERM_BP_FAT	GO:0006936~muscle contraction	5	9.25926	5.44179	0.0123312	0.997685	48	369	19277	1	1	2017, 5997, 481, 3778, 55959
GOTERM_CC_FAT	GO:1990351~transporter complex	5	9.25926	4.92283	0.0172527	0.671669	49	357	17223	0.985433	0.671669	2568, 2017, 23120, 481, 3778
GOTERM_BP_FAT	GO:0090257~regulation of muscle system process	4	7.40741	6.03916	0.0269702	0.997685	48	266	19277	1	1	2017, 5997, 481, 3778
GOTERM_BP_FAT	GO:0003012~muscle system process	5	9.25926	4.17468	0.0293576	0.997685	48	481	19277	1	1	2017, 5997, 481, 3778, 55959
GOTERM_BP_FAT	GO:0008015~blood circulation	5	9.25926	3.53525	0.0491333	0.997685	48	568	19277	1	1	5732, 5997, 89797, 481, 3778
GOTERM_BP_FAT	GO:0003013~circulatory system process	5	9.25926	3.47408	0.0517857	0.997685	48	578	19277	1	1	5732, 5997, 89797, 481, 3778
GOTERM_BP_FAT	GO:0044057~regulation of system process	5	9.25926	3.36352	0.0570402	0.997685	48	597	19277	1	1	2017, 5732, 5997, 481, 3778
GOTERM_CC_FAT	GO:1902495~transmembrane transporter complex	4	7.40741	4.19689	0.0664443	0.880349	49	335	17223	1	0.880349	2568, 2017, 481, 3778
Annotation Cluster 6	Enrichment Score: 1.63
GOTERM_BP_FAT	GO:0048839~inner ear development	4	7.40741	7.79814	0.0138109	0.997685	48	206	19277	1	1	7474, 140469, 1052, 64072
GOTERM_BP_FAT	GO:0043583~ear development	4	7.40741	6.89449	0.0191284	0.997685	48	233	19277	1	1	7474, 140469, 1052, 64072
GOTERM_BP_FAT	GO:0042472~inner ear morphogenesis	3	5.55556	11.0533	0.0290301	0.997685	48	109	19277	1	1	7474, 140469, 64072
GOTERM_BP_FAT	GO:0042471~ear morphogenesis	3	5.55556	9.33963	0.0394933	0.997685	48	129	19277	1	1	7474, 140469, 64072
Annotation Cluster 7	Enrichment Score: 1.62
GOTERM_CC_FAT	GO:0005615~extracellular space	14	25.9259	2.411	0.00308845	0.375247	49	2041	17223	0.528415	0.375247	8751, 7078, 7474, 23452, 1118, 1755, 23491, 795, 1672, 56477, 3135, 196374, 81693, 55959
GOTERM_CC_FAT	GO:0044421~extracellular region part	19	35.1852	1.70408	0.0149629	0.671669	49	3919	17223	0.974356	0.671669	8751, 7078, 7474, 23452, 481, 1118, 1755, 2524, 23491, 795, 1672, 56477, 3135, 4147, 196374, 89797, 81693, 55959, 92949
UP_KW_CELLULAR_COMPONENT	KW-0964~Secreted	12	22.2222	2.10944	0.0190705	0.295725	47	2111	17441	0.370049	0.295725	1118, 1755, 7474, 7078, 1672, 56477, 3135, 4147, 23452, 81693, 55350, 92949
GOTERM_CC_FAT	GO:0005576~extracellular region	20	37.037	1.47965	0.0479527	0.870642	49	4751	17223	0.999993	0.870642	8751, 7078, 7474, 23452, 481, 55350, 1118, 1755, 2524, 23491, 795, 1672, 56477, 3135, 4147, 196374, 89797, 81693, 55959, 92949
UP_KW_PTM	KW-1015~Disulfide bond	18	33.3333	1.49239	0.0579498	0.376674	45	3769	14062	0.511473	0.376674	8751, 7078, 7474, 23452, 481, 10954, 1118, 1755, 2568, 23491, 1672, 56477, 3135, 4147, 51554, 5732, 81693, 92949
GOTERM_CC_FAT	GO:0070062~extracellular exosome	11	20.3704	1.74397	0.0818484	0.904053	49	2217	17223	1	0.904053	1755, 8751, 2524, 7474, 23491, 1672, 56477, 196374, 23452, 81693, 481
Annotation Cluster 8	Enrichment Score: 1.47
GOTERM_BP_FAT	GO:0001558~regulation of cell growth	5	9.25926	4.53278	0.0225534	0.997685	48	443	19277	1	1	8751, 2017, 11170, 7474, 5997
GOTERM_BP_FAT	GO:0016049~cell growth	5	9.25926	4.49222	0.0232184	0.997685	48	447	19277	1	1	9201, 8751, 2017, 7474, 5997
GOTERM_BP_FAT	GO:0048589~developmental growth	6	11.1111	3.50746	0.0253224	0.997685	48	687	19277	1	1	9201, 8751, 2017, 7474, 5447, 5997
GOTERM_BP_FAT	GO:0040008~regulation of growth	6	11.1111	3.42276	0.0277642	0.997685	48	704	19277	1	1	8751, 2017, 11170, 7474, 5447, 5997
GOTERM_BP_FAT	GO:0040007~growth	7	12.963	2.93142	0.0281452	0.997685	48	959	19277	1	1	9201, 8751, 2017, 11170, 7474, 5447, 5997
GOTERM_BP_FAT	GO:0048638~regulation of developmental growth	4	7.40741	4.52512	0.055413	0.997685	48	355	19277	1	1	2017, 7474, 5447, 5997
GOTERM_BP_FAT	GO:0030308~negative regulation of cell growth	3	5.55556	6.08491	0.0840249	0.997685	48	198	19277	1	1	8751, 7474, 5997
Annotation Cluster 9	Enrichment Score: 1.47
GOTERM_BP_FAT	GO:0055075~potassium ion homeostasis	3	5.55556	36.5095	0.0029276	0.418307	48	33	19277	0.998228	0.419472	389015, 481, 3778
GOTERM_MF_FAT	GO:0015081~sodium ion transmembrane transporter activity	4	7.40741	9.4973	0.00807839	1	47	150	16739	0.92356	1	6581, 389015, 254428, 481
GOTERM_CC_FAT	GO:0098590~plasma membrane region	9	16.6667	2.6296	0.0171424	0.671669	49	1203	17223	0.98503	0.671669	2568, 11170, 795, 389015, 3135, 81693, 254428, 481, 3778
GOTERM_MF_FAT	GO:0015077~monovalent inorganic cation transmembrane transporter activity	5	9.25926	4.86542	0.017826	1	47	366	16739	0.99666	1	6581, 389015, 254428, 481, 3778
GOTERM_CC_FAT	GO:0016324~apical plasma membrane	5	9.25926	4.66167	0.0206286	0.671669	49	377	17223	0.993687	0.671669	795, 389015, 81693, 481, 3778
GOTERM_MF_FAT	GO:0046873~metal ion transmembrane transporter activity	5	9.25926	4.11257	0.0306729	1	47	433	16739	0.999949	1	6581, 389015, 254428, 481, 3778
UP_KW_BIOLOGICAL_PROCESS	KW-0406~Ion transport	6	11.1111	3.16132	0.0340901	0.647711	32	659	11111	0.732335	0.647711	6581, 2568, 389015, 254428, 481, 3778
GOTERM_CC_FAT	GO:0045177~apical part of cell	5	9.25926	3.91414	0.0360159	0.797249	49	449	17223	0.999865	0.797249	795, 389015, 81693, 481, 3778
GOTERM_CC_FAT	GO:0016323~basolateral plasma membrane	4	7.40741	5.38682	0.0360895	0.797249	49	261	17223	0.999868	0.797249	795, 389015, 254428, 481
GOTERM_BP_FAT	GO:0030004~cellular monovalent inorganic cation homeostasis	3	5.55556	9.6385	0.0372998	0.997685	48	125	19277	1	1	389015, 481, 3778
GOTERM_BP_FAT	GO:0006811~ion transport	9	16.6667	2.05249	0.0609209	0.997685	48	1761	19277	1	1	6581, 2568, 23120, 389015, 5997, 64072, 254428, 481, 3778
GOTERM_MF_FAT	GO:0022890~inorganic cation transmembrane transporter activity	5	9.25926	3.26144	0.0623005	1	47	546	16739	1	1	6581, 389015, 254428, 481, 3778
GOTERM_BP_FAT	GO:0055067~monovalent inorganic cation homeostasis	3	5.55556	7.12907	0.0639008	0.997685	48	169	19277	1	1	389015, 481, 3778
GOTERM_MF_FAT	GO:0015079~potassium ion transmembrane transporter activity	3	5.55556	6.98331	0.0661558	1	47	153	16739	1	1	389015, 481, 3778
GOTERM_BP_FAT	GO:0098657~import into cell	3	5.55556	6.96423	0.0665662	0.997685	48	173	19277	1	1	6581, 389015, 481
GOTERM_BP_FAT	GO:0035725~sodium ion transmembrane transport	3	5.55556	6.84553	0.0685895	0.997685	48	176	19277	1	1	389015, 254428, 481
GOTERM_BP_FAT	GO:0006812~cation transport	7	12.963	2.30997	0.0738333	0.997685	48	1217	19277	1	1	6581, 389015, 5997, 64072, 254428, 481, 3778
GOTERM_MF_FAT	GO:0022804~active transmembrane transporter activity	4	7.40741	3.81929	0.0826159	1	47	373	16739	1	1	6581, 389015, 254428, 481
Annotation Cluster 10	Enrichment Score: 1.419617831745804
GOTERM_BP_FAT	GO:0007160~cell-matrix adhesion	4	7.40741	6.74965	0.0202213	0.997685	48	238	19277	1	1	8751, 2017, 11170, 56477
GOTERM_BP_FAT	GO:0001952~regulation of cell-matrix adhesion	3	5.55556	9.33963	0.0394933	0.997685	48	129	19277	1	1	8751, 11170, 56477
GOTERM_BP_FAT	GO:0007162~negative regulation of cell adhesion	4	7.40741	5.11598	0.041011	0.997685	48	314	19277	1	1	8751, 11170, 56477, 3135
GOTERM_BP_FAT	GO:0031589~cell-substrate adhesion	4	7.40741	4.26105	0.0640172	0.997685	48	377	19277	1	1	8751, 2017, 11170, 56477
Annotation Cluster 11	Enrichment Score: 1.4170559055214256
GOTERM_BP_FAT	GO:0006935~chemotaxis	6	11.1111	3.52284	0.0249065	0.997685	48	684	19277	1	1	56896, 7474, 1672, 56477, 51554, 92949
GOTERM_BP_FAT	GO:0042330~taxis	6	11.1111	3.50236	0.025462	0.997685	48	688	19277	1	1	56896, 7474, 1672, 56477, 51554, 92949
GOTERM_BP_FAT	GO:0006928~movement of cell or subcellular component	12	22.2222	2.00385	0.0272514	0.997685	48	2405	19277	1	1	56896, 9201, 8751, 2017, 11170, 7474, 1672, 56477, 51554, 644150, 481, 92949
GOTERM_BP_FAT	GO:0007155~cell adhesion	9	16.6667	2.32739	0.0326322	0.997685	48	1553	19277	1	1	8751, 2017, 11170, 7474, 56477, 3135, 64072, 481, 92949
GOTERM_BP_FAT	GO:0040011~locomotion	11	20.3704	2.0471	0.0327122	0.997685	48	2158	19277	1	1	56896, 9201, 8751, 2017, 11170, 7474, 1672, 56477, 51554, 481, 92949
GOTERM_BP_FAT	GO:0022610~biological adhesion	9	16.6667	2.31695	0.0333967	0.997685	48	1560	19277	1	1	8751, 2017, 11170, 7474, 56477, 3135, 64072, 481, 92949
GOTERM_BP_FAT	GO:0051674~localization of cell	9	16.6667	1.90334	0.0864867	0.997685	48	1899	19277	1	1	9201, 8751, 2017, 11170, 7474, 1672, 56477, 51554, 481
GOTERM_BP_FAT	GO:0048870~cell motility	9	16.6667	1.90334	0.0864867	0.997685	48	1899	19277	1	1	9201, 8751, 2017, 11170, 7474, 1672, 56477, 51554, 481
Annotation Cluster 12	Enrichment Score: 1.3976721129109562
GOTERM_BP_FAT	GO:0009607~response to biotic stimulus	9	16.6667	2.83041	0.011295	0.974216	48	1277	19277	1	0.976928	9201, 7187, 1118, 1755, 8751, 7474, 1672, 56477, 5732
GOTERM_BP_FAT	GO:0051707~response to other organism	7	12.963	2.30051	0.074994	0.997685	48	1222	19277	1	1	9201, 1118, 1755, 7474, 1672, 56477, 5732
GOTERM_BP_FAT	GO:0043207~response to external biotic stimulus	7	12.963	2.29488	0.0756956	0.997685	48	1225	19277	1	1	9201, 1118, 1755, 7474, 1672, 56477, 5732

## Sheet: 3. DAVID_SOTA_cluster2
Category	Term	Count	%	FE	P-Value	FDR	List Total	Pop Hits	Pop Total	Bonferroni	Benjamini	Genes
Annotation Cluster 1	Enrichment Score: 2.88
GOTERM_BP_FAT	GO:1901700~response to oxygen-containing compound	15	27.2727	3.48254	3.878e-05	0.0526402	46	1805	19277	0.0766374	0.0526915	3291, 8792, 1263, 23189, 2153, 1592, 1490, 123041, 3248, 3576, 4257, 4488, 7867, 7804, 4846
GOTERM_BP_FAT	GO:0033993~response to lipid	11	20	4.42816	0.000114174	0.0776103	46	1041	19277	0.209235	0.0776859	3291, 8792, 3248, 3576, 4257, 4488, 1592, 7867, 7804, 1490, 4846
GOTERM_BP_FAT	GO:0010033~response to organic substance	19	34.5455	2.22907	0.000643722	0.264441	46	3572	19277	0.73391	0.264699	3291, 8792, 8573, 164656, 23189, 2153, 1592, 1490, 123041, 1435, 123, 3248, 335, 3576, 4257, 4488, 7867, 7804, 4846
GOTERM_BP_FAT	GO:0070887~cellular response to chemical stimulus	15	27.2727	1.81361	0.0228897	0.638349	46	3466	19277	1	0.63897	8792, 8573, 164656, 1263, 23189, 1592, 1490, 1435, 3248, 335, 3576, 4257, 4488, 7804, 4846
GOTERM_BP_FAT	GO:0071310~cellular response to organic substance	12	21.8182	1.7455	0.0635255	0.966528	46	2881	19277	1	0.967469	8792, 1435, 8573, 3248, 335, 164656, 3576, 4488, 23189, 7804, 1490, 4846
Annotation Cluster 2	Enrichment Score: 2.70
GOTERM_BP_FAT	GO:0033993~response to lipid	11	20	4.42816	0.000114174	0.0776103	46	1041	19277	0.209235	0.0776859	3291, 8792, 3248, 3576, 4257, 4488, 1592, 7867, 7804, 1490, 4846
GOTERM_BP_FAT	GO:0032496~response to lipopolysaccharide	6	10.9091	6.81407	0.00162957	0.303771	46	369	19277	0.965025	0.304067	8792, 3248, 3576, 4257, 7867, 4846
GOTERM_BP_FAT	GO:0002237~response to molecule of bacterial origin	6	10.9091	6.44716	0.00207574	0.304541	46	390	19277	0.986048	0.304838	8792, 3248, 3576, 4257, 7867, 4846
GOTERM_BP_FAT	GO:0009617~response to bacterium	6	10.9091	3.08893	0.0402384	0.812511	46	814	19277	1	0.813303	8792, 3248, 3576, 4257, 7867, 4846
Annotation Cluster 3	Enrichment Score: 2.12
GOTERM_BP_FAT	GO:0040011~locomotion	14	25.4545	2.71868	0.000967209	0.275196	46	2158	19277	0.863242	0.275464	8792, 2045, 23189, 441631, 1490, 83953, 1435, 335, 3576, 127435, 4488, 53358, 7804, 4846
GOTERM_BP_FAT	GO:0016477~cell migration	12	21.8182	3.03304	0.00120582	0.275196	46	1658	19277	0.916313	0.275464	83953, 8792, 1435, 335, 3576, 127435, 4488, 23189, 441631, 7804, 1490, 4846
GOTERM_BP_FAT	GO:0006928~movement of cell or subcellular component	14	25.4545	2.43946	0.00261897	0.304936	46	2405	19277	0.995446	0.305233	8792, 2045, 23189, 441631, 1490, 83953, 1435, 335, 3576, 127435, 4488, 53358, 7804, 4846
GOTERM_BP_FAT	GO:0048870~cell motility	12	21.8182	2.64812	0.00356179	0.332542	46	1899	19277	0.999348	0.332866	83953, 8792, 1435, 335, 3576, 127435, 4488, 23189, 441631, 7804, 1490, 4846
GOTERM_BP_FAT	GO:0051674~localization of cell	12	21.8182	2.64812	0.00356179	0.332542	46	1899	19277	0.999348	0.332866	83953, 8792, 1435, 335, 3576, 127435, 4488, 23189, 441631, 7804, 1490, 4846
GOTERM_BP_FAT	GO:0008283~cell proliferation	11	20	2.27416	0.0165993	0.594315	46	2027	19277	1	0.594894	8792, 1435, 8573, 3248, 335, 3576, 127435, 4488, 23189, 1490, 4846
GOTERM_BP_FAT	GO:0042127~regulation of cell proliferation	10	18.1818	2.30003	0.023042	0.638349	46	1822	19277	1	0.63897	83879, 8792, 1435, 8573, 3248, 3576, 127435, 4488, 1490, 4846
GOTERM_BP_FAT	GO:0071310~cellular response to organic substance	12	21.8182	1.7455	0.0635255	0.966528	46	2881	19277	1	0.967469	8792, 1435, 8573, 3248, 335, 164656, 3576, 4488, 23189, 7804, 1490, 4846
GOTERM_BP_FAT	GO:0048584~positive regulation of response to stimulus	11	20	1.71492	0.0877419	0.999513	46	2688	19277	1	1	8792, 1435, 51196, 335, 3576, 4488, 23189, 7867, 51339, 1490, 4846
Annotation Cluster 4	Enrichment Score: 1.89
GOTERM_BP_FAT	GO:0023051~regulation of signaling	22	40	2.3866	5.12563e-05	0.0526402	46	3863	19277	0.100023	0.0526915	8000, 53828, 8792, 8573, 164656, 2045, 1263, 23189, 338442, 1592, 1490, 123041, 1435, 26064, 51196, 335, 3576, 4488, 7867, 51339, 7804, 4846
GOTERM_BP_FAT	GO:0010646~regulation of cell communication	21	38.1818	2.30436	0.00015114	0.0776103	46	3819	19277	0.267115	0.0776859	8000, 8792, 8573, 164656, 2045, 1263, 23189, 338442, 1592, 1490, 123041, 1435, 26064, 51196, 335, 3576, 4488, 7867, 51339, 7804, 4846
GOTERM_BP_FAT	GO:0009966~regulation of signal transduction	18	32.7273	2.20561	0.00115815	0.275196	46	3420	19277	0.907684	0.275464	8000, 8792, 164656, 2045, 1263, 23189, 1592, 1490, 123041, 1435, 26064, 51196, 335, 3576, 4488, 7867, 51339, 4846
GOTERM_BP_FAT	GO:1902531~regulation of intracellular signal transduction	13	23.6364	2.62168	0.00229965	0.304936	46	2078	19277	0.991205	0.305233	8000, 8792, 2045, 1263, 23189, 1490, 123041, 1435, 26064, 51196, 335, 7867, 51339
GOTERM_BP_FAT	GO:0035556~intracellular signal transduction	16	29.0909	2.23576	0.00241661	0.304936	46	2999	19277	0.993088	0.305233	8000, 8792, 2045, 1263, 23189, 1490, 123041, 1435, 26064, 51196, 335, 3576, 53358, 7867, 51339, 4846
GOTERM_BP_FAT	GO:0006796~phosphate-containing compound metabolic process	17	30.9091	2.05721	0.00375502	0.33534	46	3463	19277	0.999563	0.335666	8000, 8792, 8573, 2045, 1263, 84618, 1490, 1435, 51196, 58488, 335, 55753, 53358, 7867, 51339, 7804, 4846
GOTERM_BP_FAT	GO:0016310~phosphorylation	14	25.4545	2.32353	0.00402978	0.344882	46	2525	19277	0.999752	0.345218	8000, 8792, 8573, 2045, 1263, 1490, 1435, 51196, 335, 55753, 53358, 7867, 51339, 7804
GOTERM_BP_FAT	GO:0006793~phosphorus metabolic process	17	30.9091	2.00003	0.0050088	0.395695	46	3562	19277	0.999967	0.396081	8000, 8792, 8573, 2045, 1263, 84618, 1490, 1435, 51196, 58488, 335, 55753, 53358, 7867, 51339, 7804, 4846
GOTERM_BP_FAT	GO:0007166~cell surface receptor signaling pathway	16	29.0909	2.03615	0.00603492	0.459101	46	3293	19277	0.999996	0.459548	8792, 164656, 2045, 23189, 1490, 1435, 51196, 3248, 335, 3576, 4488, 53358, 7867, 51339, 7804, 4846
GOTERM_BP_FAT	GO:0006468~protein phosphorylation	12	21.8182	2.41189	0.00723749	0.47458	46	2085	19277	1	0.475042	8000, 8792, 1435, 51196, 8573, 2045, 1263, 53358, 7867, 51339, 7804, 1490
GOTERM_BP_FAT	GO:0007169~transmembrane receptor protein tyrosine kinase signaling pathway	7	12.7273	3.93753	0.00736186	0.47458	46	745	19277	1	0.475042	1435, 51196, 2045, 23189, 53358, 7867, 1490
GOTERM_BP_FAT	GO:0000165~MAPK cascade	8	14.5455	3.38981	0.00754075	0.47458	46	989	19277	1	0.475042	8000, 8792, 51196, 2045, 53358, 7867, 51339, 1490
GOTERM_BP_FAT	GO:0023014~signal transduction by protein phosphorylation	8	14.5455	3.38981	0.00754075	0.47458	46	989	19277	1	0.475042	8000, 8792, 51196, 2045, 53358, 7867, 51339, 1490
GOTERM_BP_FAT	GO:0001932~regulation of protein phosphorylation	10	18.1818	2.73899	0.00794833	0.47458	46	1530	19277	1	0.475042	8000, 8792, 1435, 51196, 335, 2045, 7867, 51339, 7804, 1490
GOTERM_BP_FAT	GO:0043408~regulation of MAPK cascade	7	12.7273	3.78511	0.00886228	0.505642	46	775	19277	1	0.506134	8000, 8792, 51196, 2045, 7867, 51339, 1490
GOTERM_BP_FAT	GO:0019220~regulation of phosphate metabolic process	11	20	2.40215	0.0115805	0.580156	46	1919	19277	1	0.580721	8000, 8792, 1435, 51196, 335, 2045, 7867, 51339, 7804, 1490, 4846
GOTERM_BP_FAT	GO:0051174~regulation of phosphorus metabolic process	11	20	2.39093	0.0119474	0.580514	46	1928	19277	1	0.581079	8000, 8792, 1435, 51196, 335, 2045, 7867, 51339, 7804, 1490, 4846
GOTERM_BP_FAT	GO:0010647~positive regulation of cell communication	11	20	2.3531	0.0132798	0.594315	46	1959	19277	1	0.594894	8792, 1435, 51196, 335, 4488, 23189, 338442, 7867, 51339, 1490, 4846
GOTERM_BP_FAT	GO:0023056~positive regulation of signaling	11	20	2.34472	0.0135959	0.594315	46	1966	19277	1	0.594894	8792, 1435, 51196, 335, 4488, 23189, 338442, 7867, 51339, 1490, 4846
GOTERM_BP_FAT	GO:0033674~positive regulation of kinase activity	6	10.9091	4.06202	0.0142334	0.594315	46	619	19277	1	0.594894	8792, 1435, 51196, 2045, 7867, 7804
GOTERM_BP_FAT	GO:0065009~regulation of molecular function	15	27.2727	1.90426	0.0153344	0.594315	46	3301	19277	1	0.594894	8000, 53828, 8792, 2045, 1490, 123041, 1435, 51196, 335, 4488, 7867, 51339, 7804, 4846, 3933
GOTERM_BP_FAT	GO:0042325~regulation of phosphorylation	10	18.1818	2.4593	0.0154914	0.594315	46	1704	19277	1	0.594894	8000, 8792, 1435, 51196, 335, 2045, 7867, 51339, 7804, 1490
GOTERM_BP_FAT	GO:0043085~positive regulation of catalytic activity	9	16.3636	2.62098	0.0170714	0.594315	46	1439	19277	1	0.594894	8792, 1435, 51196, 335, 2045, 7867, 7804, 1490, 4846
GOTERM_BP_FAT	GO:0009967~positive regulation of signal transduction	10	18.1818	2.36359	0.0196365	0.638349	46	1773	19277	1	0.63897	8792, 1435, 51196, 335, 4488, 23189, 7867, 51339, 1490, 4846
GOTERM_BP_FAT	GO:0044093~positive regulation of molecular function	10	18.1818	2.32041	0.0218858	0.638349	46	1806	19277	1	0.63897	8792, 1435, 51196, 335, 2045, 7867, 51339, 7804, 1490, 4846
GOTERM_BP_FAT	GO:0051347~positive regulation of transferase activity	6	10.9091	3.57158	0.0234564	0.638349	46	704	19277	1	0.63897	8792, 1435, 51196, 2045, 7867, 7804
GOTERM_BP_FAT	GO:0010562~positive regulation of phosphorus metabolic process	8	14.5455	2.69279	0.0242539	0.638349	46	1245	19277	1	0.63897	8792, 1435, 51196, 2045, 7867, 7804, 1490, 4846
GOTERM_BP_FAT	GO:0045937~positive regulation of phosphate metabolic process	8	14.5455	2.69279	0.0242539	0.638349	46	1245	19277	1	0.63897	8792, 1435, 51196, 2045, 7867, 7804, 1490, 4846
GOTERM_BP_FAT	GO:0009893~positive regulation of metabolic process	16	29.0909	1.71353	0.0281327	0.713389	46	3913	19277	1	0.714084	8792, 8573, 164656, 2045, 1263, 1490, 123041, 1435, 51196, 79755, 335, 3576, 7867, 51339, 7804, 4846
GOTERM_BP_FAT	GO:0010604~positive regulation of macromolecule metabolic process	15	27.2727	1.75194	0.0301206	0.73652	46	3588	19277	1	0.737238	8792, 8573, 164656, 2045, 1263, 1490, 123041, 1435, 51196, 79755, 3576, 7867, 51339, 7804, 4846
GOTERM_BP_FAT	GO:0031325~positive regulation of cellular metabolic process	15	27.2727	1.73838	0.0320009	0.764299	46	3616	19277	1	0.765044	8792, 8573, 164656, 2045, 1263, 1490, 1435, 51196, 79755, 335, 3576, 7867, 51339, 7804, 4846
GOTERM_BP_FAT	GO:0031399~regulation of protein modification process	10	18.1818	2.14137	0.0346339	0.788079	46	1957	19277	1	0.788847	8000, 8792, 1435, 51196, 335, 2045, 7867, 51339, 7804, 1490
GOTERM_BP_FAT	GO:0080134~regulation of response to stress	10	18.1818	2.13048	0.0356311	0.788079	46	1967	19277	1	0.788847	8792, 8573, 335, 23189, 7867, 51339, 7804, 1490, 146760, 4846
GOTERM_BP_FAT	GO:0001934~positive regulation of protein phosphorylation	7	12.7273	2.75184	0.0364036	0.788079	46	1066	19277	1	0.788847	8792, 1435, 51196, 2045, 7867, 7804, 1490
GOTERM_BP_FAT	GO:0045860~positive regulation of protein kinase activity	5	9.09091	3.83759	0.0380195	0.805072	46	546	19277	1	0.805856	8792, 1435, 51196, 7867, 7804
GOTERM_BP_FAT	GO:0070372~regulation of ERK1 and ERK2 cascade	4	7.27273	5.11055	0.0409712	0.812511	46	328	19277	1	0.813303	8000, 8792, 2045, 1490
GOTERM_BP_FAT	GO:0032270~positive regulation of cellular protein metabolic process	9	16.3636	2.17759	0.0451161	0.837899	46	1732	19277	1	0.838715	8792, 1435, 51196, 2045, 1263, 7867, 51339, 7804, 1490
GOTERM_BP_FAT	GO:0042327~positive regulation of phosphorylation	7	12.7273	2.57095	0.0481163	0.858142	46	1141	19277	1	0.858977	8792, 1435, 51196, 2045, 7867, 7804, 1490
GOTERM_BP_FAT	GO:0051247~positive regulation of protein metabolic process	9	16.3636	2.06776	0.0581223	0.922384	46	1824	19277	1	0.923282	8792, 1435, 51196, 2045, 1263, 7867, 51339, 7804, 1490
GOTERM_BP_FAT	GO:0043549~regulation of kinase activity	6	10.9091	2.76915	0.0592769	0.922384	46	908	19277	1	0.923282	8792, 1435, 51196, 2045, 7867, 7804
GOTERM_BP_FAT	GO:0031401~positive regulation of protein modification process	7	12.7273	2.20727	0.0869828	0.999513	46	1329	19277	1	1	8792, 1435, 51196, 2045, 7867, 7804, 1490
GOTERM_BP_FAT	GO:0048584~positive regulation of response to stimulus	11	20	1.71492	0.0877419	0.999513	46	2688	19277	1	1	8792, 1435, 51196, 335, 3576, 4488, 23189, 7867, 51339, 1490, 4846
GOTERM_BP_FAT	GO:0051338~regulation of transferase activity	6	10.9091	2.42702	0.0923449	0.999513	46	1036	19277	1	1	8792, 1435, 51196, 2045, 7867, 7804
Annotation Cluster 5	Enrichment Score: 1.85
UCSC_TFBS	CHX10	27	49.0909	1.58429	0.00479365	0.179386	50	7046	20672	0.568681	0.193781	158326, 8792, 8573, 28, 23189, 1263, 146760, 123041, 83879, 57565, 4488, 7739, 80704, 2045, 1592, 23037, 441631, 26064, 51196, 58488, 55753, 56905, 53358, 643226, 51339, 7804, 54847
UCSC_TFBS	S8	28	50.9091	1.49449	0.00895563	0.179386	50	7746	20672	0.792846	0.193781	158326, 8792, 8573, 23189, 1263, 146760, 123041, 83879, 57565, 127435, 4846, 3291, 53828, 80704, 2045, 1592, 23037, 441631, 26064, 51196, 3248, 55753, 56905, 53358, 643226, 51339, 7804, 54847
UCSC_TFBS	CART1	26	47.2727	1.32301	0.063686	0.31264	50	8125	20672	0.99999	0.337729	158326, 8573, 28, 23189, 1263, 2153, 146760, 123041, 83879, 57565, 127435, 4846, 164656, 80704, 2045, 23037, 441631, 26064, 51196, 3248, 56905, 53358, 643226, 51339, 7804, 54847
Annotation Cluster 6	Enrichment Score: 1.77
GOTERM_BP_FAT	GO:0071363~cellular response to growth factor stimulus	7	12.7273	3.85981	0.0080868	0.47458	46	760	19277	1	0.475042	8573, 3248, 164656, 3576, 4488, 7804, 1490
GOTERM_BP_FAT	GO:0070848~response to growth factor	7	12.7273	3.71794	0.00963332	0.527335	46	789	19277	1	0.527848	8573, 3248, 164656, 3576, 4488, 7804, 1490
GOTERM_BP_FAT	GO:0071310~cellular response to organic substance	12	21.8182	1.7455	0.0635255	0.966528	46	2881	19277	1	0.967469	8792, 1435, 8573, 3248, 335, 164656, 3576, 4488, 23189, 7804, 1490, 4846
Annotation Cluster 7	Enrichment Score: 1.74
GOTERM_BP_FAT	GO:0009611~response to wounding	8	14.5455	4.38238	0.00183594	0.303771	46	765	19277	0.977135	0.304067	8573, 335, 4488, 23189, 2153, 1490, 146760, 4846
GOTERM_BP_FAT	GO:1903034~regulation of response to wounding	4	7.27273	7.65416	0.0144558	0.594315	46	219	19277	1	0.594894	8573, 23189, 146760, 4846
GOTERM_BP_FAT	GO:0042060~wound healing	5	9.09091	3.31539	0.0592413	0.922384	46	632	19277	1	0.923282	8573, 4488, 23189, 2153, 4846
GOTERM_BP_FAT	GO:0061041~regulation of wound healing	3	5.45455	6.68721	0.0712934	0.999513	46	188	19277	1	1	8573, 23189, 4846
Annotation Cluster 8	Enrichment Score: 1.73
GOTERM_BP_FAT	GO:0007265~Ras protein signal transduction	5	9.09091	5.72493	0.010321	0.543571	46	366	19277	1	0.5441	1435, 51196, 335, 23189, 53358
GOTERM_BP_FAT	GO:0046578~regulation of Ras protein signal transduction	4	7.27273	8.09788	0.0124355	0.580514	46	207	19277	1	0.581079	1435, 51196, 335, 23189
GOTERM_BP_FAT	GO:0010810~regulation of cell-substrate adhesion	4	7.27273	7.35202	0.0160865	0.594315	46	228	19277	1	0.594894	1435, 8573, 335, 23189
GOTERM_BP_FAT	GO:0007264~small GTPase mediated signal transduction	5	9.09091	4.58496	0.0216052	0.638349	46	457	19277	1	0.63897	1435, 51196, 335, 23189, 53358
GOTERM_BP_FAT	GO:0051056~regulation of small GTPase mediated signal transduction	4	7.27273	4.77567	0.0484316	0.858142	46	351	19277	1	0.858977	1435, 51196, 335, 23189
Annotation Cluster 9	Enrichment Score: 1.72
GOTERM_BP_FAT	GO:0001894~tissue homeostasis	5	9.09091	8.41496	0.00267228	0.304936	46	249	19277	0.99592	0.305233	8792, 1435, 1490, 3933, 4846
GOTERM_BP_FAT	GO:0048871~multicellular organismal homeostasis	5	9.09091	5.22525	0.0140429	0.594315	46	401	19277	1	0.594894	8792, 1435, 1490, 3933, 4846
GOTERM_BP_FAT	GO:0060249~anatomical structure homeostasis	5	9.09091	4.53534	0.0223814	0.638349	46	462	19277	1	0.63897	8792, 1435, 1490, 3933, 4846
GOTERM_BP_FAT	GO:0042592~homeostatic process	10	18.1818	2.12616	0.0360355	0.788079	46	1971	19277	1	0.788847	8792, 1435, 51196, 335, 164656, 338442, 1490, 123041, 3933, 4846
GOTERM_BP_FAT	GO:0001503~ossification	4	7.27273	3.88924	0.0791141	0.999513	46	431	19277	1	1	8792, 1435, 4488, 1490
Annotation Cluster 10	Enrichment Score: 1.70
GOTERM_BP_FAT	GO:0009968~negative regulation of signal transduction	9	16.3636	2.64302	0.0163019	0.594315	46	1427	19277	1	0.594894	8000, 335, 164656, 3576, 23189, 1592, 51339, 123041, 4846
GOTERM_BP_FAT	GO:0048585~negative regulation of response to stimulus	11	20	2.26522	0.0170277	0.594315	46	2035	19277	1	0.594894	8000, 8573, 335, 164656, 3576, 23189, 1592, 51339, 146760, 123041, 4846
GOTERM_BP_FAT	GO:0010648~negative regulation of cell communication	9	16.3636	2.45706	0.0242142	0.638349	46	1535	19277	1	0.63897	8000, 335, 164656, 3576, 23189, 1592, 51339, 123041, 4846
GOTERM_BP_FAT	GO:0023057~negative regulation of signaling	9	16.3636	2.45067	0.0245519	0.638349	46	1539	19277	1	0.63897	8000, 335, 164656, 3576, 23189, 1592, 51339, 123041, 4846
Annotation Cluster 11	Enrichment Score: 1.69
GOTERM_BP_FAT	GO:0006820~anion transport	7	12.7273	4.28868	0.00489417	0.395695	46	684	19277	0.999958	0.396081	8792, 123, 58488, 335, 4257, 123041, 3933
GOTERM_BP_FAT	GO:0006811~ion transport	11	20	2.61767	0.00644522	0.472803	46	1761	19277	0.999998	0.473263	53828, 8792, 123, 8573, 58488, 335, 4257, 1490, 123041, 3933, 4846
GOTERM_BP_FAT	GO:0015711~organic anion transport	6	10.9091	4.7086	0.00785007	0.47458	46	534	19277	1	0.475042	8792, 123, 58488, 335, 4257, 3933
GOTERM_BP_FAT	GO:0006869~lipid transport	5	9.09091	4.94181	0.0169018	0.594315	46	424	19277	1	0.594894	8792, 123, 58488, 335, 3933
GOTERM_BP_FAT	GO:0010876~lipid localization	5	9.09091	4.45814	0.0236587	0.638349	46	470	19277	1	0.63897	8792, 123, 58488, 335, 3933
GOTERM_BP_FAT	GO:1905954~positive regulation of lipid localization	3	5.45455	11.028	0.0290919	0.719937	46	114	19277	1	0.720638	8792, 123, 335
GOTERM_BP_FAT	GO:0015908~fatty acid transport	3	5.45455	10.3049	0.0329499	0.777921	46	122	19277	1	0.778678	8792, 123, 3933
GOTERM_BP_FAT	GO:1905952~regulation of lipid localization	3	5.45455	6.48039	0.0752738	0.999513	46	194	19277	1	1	8792, 123, 335
GOTERM_BP_FAT	GO:0015718~monocarboxylic acid transport	3	5.45455	6.22374	0.0806898	0.999513	46	202	19277	1	1	8792, 123, 3933
Annotation Cluster 12	Enrichment Score: 1.67
GOTERM_BP_FAT	GO:0031589~cell-substrate adhesion	6	10.9091	6.66947	0.00179022	0.303771	46	377	19277	0.974878	0.304067	158326, 1435, 8573, 335, 23189, 1490
GOTERM_BP_FAT	GO:0010810~regulation of cell-substrate adhesion	4	7.27273	7.35202	0.0160865	0.594315	46	228	19277	1	0.594894	1435, 8573, 335, 23189
GOTERM_BP_FAT	GO:0007160~cell-matrix adhesion	4	7.27273	7.04311	0.0180156	0.616732	46	238	19277	1	0.617333	158326, 1435, 8573, 1490
GOTERM_BP_FAT	GO:0030155~regulation of cell adhesion	6	10.9091	3.07007	0.0411398	0.812511	46	819	19277	1	0.813303	1435, 8573, 335, 3576, 2045, 23189
GOTERM_BP_FAT	GO:0007155~cell adhesion	8	14.5455	2.15874	0.0667652	0.990451	46	1553	19277	1	0.991416	158326, 1435, 8573, 335, 2045, 23189, 23037, 1490
GOTERM_BP_FAT	GO:0022610~biological adhesion	8	14.5455	2.14905	0.0680679	0.99157	46	1560	19277	1	0.992536	158326, 1435, 8573, 335, 2045, 23189, 23037, 1490
Annotation Cluster 13	Enrichment Score: 1.66
GOTERM_BP_FAT	GO:0016042~lipid catabolic process	5	9.09091	5.82035	0.00975595	0.527335	46	360	19277	1	0.527848	51196, 3248, 335, 1592, 338442
GOTERM_BP_FAT	GO:0006629~lipid metabolic process	9	16.3636	2.50604	0.0217865	0.638349	46	1505	19277	1	0.63897	3291, 51196, 3248, 58488, 335, 28, 1592, 338442, 7804
GOTERM_BP_FAT	GO:0044255~cellular lipid metabolic process	7	12.7273	2.53759	0.0507134	0.882757	46	1156	19277	1	0.883616	51196, 3248, 58488, 335, 28, 1592, 7804
Annotation Cluster 14	Enrichment Score: 1.65
UCSC_TFBS	FREAC4	28	50.9091	1.48016	0.0103422	0.179386	50	7821	20672	0.837862	0.193781	158326, 8573, 23189, 2153, 84618, 146760, 123041, 83879, 57565, 4488, 4846, 7739, 3291, 8000, 2045, 338442, 23037, 1490, 144110, 26064, 51196, 3248, 58488, 55753, 53358, 643226, 7804, 54847
UCSC_TFBS	LHX3	23	41.8182	1.52929	0.0199318	0.179386	50	6218	20672	0.970498	0.193781	3291, 158326, 8573, 64225, 80704, 2045, 23189, 2153, 23037, 146760, 144110, 1490, 123041, 26064, 51196, 3248, 55753, 57565, 4488, 53358, 643226, 51339, 7804
UCSC_TFBS	GATA	25	45.4545	1.35394	0.0562926	0.312574	50	7634	20672	0.999961	0.337657	158326, 8573, 23189, 2153, 84618, 146760, 123041, 57565, 4488, 4846, 3291, 8000, 2045, 1592, 23037, 144110, 123, 26064, 51196, 3248, 58488, 55753, 643226, 51339, 7804
Annotation Cluster 15	Enrichment Score: 1.53
GOTERM_BP_FAT	GO:0016042~lipid catabolic process	5	9.09091	5.82035	0.00975595	0.527335	46	360	19277	1	0.527848	51196, 3248, 335, 1592, 338442
GOTERM_BP_FAT	GO:0001822~kidney development	4	7.27273	5.35547	0.0364496	0.788079	46	313	19277	1	0.788847	51196, 3248, 2045, 1592
GOTERM_BP_FAT	GO:0072001~renal system development	4	7.27273	5.20578	0.0391297	0.811842	46	322	19277	1	0.812633	51196, 3248, 2045, 1592
GOTERM_BP_FAT	GO:0001655~urogenital system development	4	7.27273	4.60511	0.0529257	0.898425	46	364	19277	1	0.8993	51196, 3248, 2045, 1592
Annotation Cluster 16	Enrichment Score: 1.48
GOTERM_BP_FAT	GO:0035295~tube development	7	12.7273	4.66368	0.00325061	0.332542	46	629	19277	0.998762	0.332866	1435, 3576, 4488, 2045, 51339, 1490, 4846
GOTERM_BP_FAT	GO:0035239~tube morphogenesis	4	7.27273	4.44632	0.057616	0.922384	46	377	19277	1	0.923282	1435, 4488, 2045, 51339
GOTERM_BP_FAT	GO:0048729~tissue morphogenesis	5	9.09091	3.04553	0.0758839	0.999513	46	688	19277	1	1	1435, 4488, 2045, 51339, 4846
GOTERM_BP_FAT	GO:0001763~morphogenesis of a branching structure	3	5.45455	6.19308	0.0813753	0.999513	46	203	19277	1	1	1435, 4488, 2045
Annotation Cluster 17	Enrichment Score: 1.48
GOTERM_MF_FAT	GO:0050662~coenzyme binding	4	7.27273	7.32961	0.0161617	1	45	203	16739	0.994734	1	3291, 3248, 55753, 4846
GOTERM_MF_FAT	GO:0048037~cofactor binding	4	7.27273	5.33301	0.0367354	1	45	279	16739	0.999994	1	3291, 3248, 55753, 4846
UP_KW_MOLECULAR_FUNCTION	KW-0560~Oxidoreductase	5	9.09091	3.20105	0.0615628	1	30	606	11639	0.820138	1	3291, 3248, 55753, 1592, 4846
Annotation Cluster 18	Enrichment Score: 1.45
GOTERM_BP_FAT	GO:0001523~retinoid metabolic process	3	5.45455	11.1256	0.0286234	0.716981	46	113	19277	1	0.717679	335, 1592, 7804
GOTERM_BP_FAT	GO:0016101~diterpenoid metabolic process	3	5.45455	10.5647	0.0314805	0.760718	46	119	19277	1	0.761459	335, 1592, 7804
GOTERM_BP_FAT	GO:0006721~terpenoid metabolic process	3	5.45455	9.67074	0.0369972	0.791585	46	130	19277	1	0.792356	335, 1592, 7804
GOTERM_BP_FAT	GO:0006720~isoprenoid metabolic process	3	5.45455	8.43755	0.0473217	0.858142	46	149	19277	1	0.858977	335, 1592, 7804
Annotation Cluster 19	Enrichment Score: 1.45
GOTERM_BP_FAT	GO:0006935~chemotaxis	6	10.9091	3.67601	0.0210079	0.638349	46	684	19277	1	0.63897	8792, 1435, 335, 3576, 2045, 53358
GOTERM_BP_FAT	GO:0042330~taxis	6	10.9091	3.65464	0.0214834	0.638349	46	688	19277	1	0.63897	8792, 1435, 335, 3576, 2045, 53358
KEGG_PATHWAY	hsa05323:Rheumatoid arthritis	3	5.45455	9.34562	0.0379053	1	28	93	8112	0.987787	1	8792, 1435, 3576
GOTERM_BP_FAT	GO:0030155~regulation of cell adhesion	6	10.9091	3.07007	0.0411398	0.812511	46	819	19277	1	0.813303	1435, 8573, 335, 3576, 2045, 23189
GOTERM_MF_FAT	GO:0005102~receptor binding	9	16.3636	1.91522	0.0827419	1	45	1748	16739	1	1	8000, 1435, 8573, 335, 3576, 2045, 53358, 1490, 3933

## Sheet: 4. DAVID_SOTA_cluster3
Category	Term	Count	%	FE	P-Value	FDR	List Total	Pop Hits	Pop Total	Bonferroni	Benjamini	Genes
Annotation Cluster 1	Enrichment Score: 6.07
GOTERM_BP_FAT	GO:0034097~response to cytokine	32	19.2771	3.21431	1.00418e-08	2.99245e-06	149	1288	19277	3.74853e-05	3.12383e-06	5580, 4155, 3560, 9021, 81704, 1436, 3117, 972, 2686, 5214, 4940, 4600, 6624, 3635, 3636, 7297, 5371, 4261, 53905, 7133, 5990, 11151, 4046, 2185, 4938, 3106, 2775, 3105, 55512, 3566, 920, 2859
GOTERM_BP_FAT	GO:0071345~cellular response to cytokine stimulus	29	17.4699	3.16083	9.04792e-08	1.79752e-05	149	1187	19277	0.000337702	1.87644e-05	5580, 3560, 9021, 81704, 1436, 3117, 972, 5214, 4940, 4600, 6624, 3635, 3636, 7297, 5371, 4261, 53905, 7133, 5990, 11151, 4046, 2185, 4938, 3106, 3105, 55512, 3566, 920, 2859
GOTERM_BP_FAT	GO:0019221~cytokine-mediated signaling pathway	23	13.8554	3.51316	5.32945e-07	7.05856e-05	149	847	19277	0.00198751	7.36846e-05	7297, 5580, 5371, 4261, 53905, 7133, 3560, 2185, 9021, 1436, 4938, 3106, 3117, 3105, 972, 3566, 920, 4940, 4600, 6624, 2859, 3635, 3636
GOTERM_BP_FAT	GO:0010033~response to organic substance	51	30.7229	1.84719	6.69996e-06	0.000520849	149	3572	19277	0.0247009	0.000543716	5580, 5187, 1066, 3560, 116844, 9021, 3117, 5214, 4600, 6624, 3635, 3636, 7297, 4261, 53905, 5076, 7133, 5990, 11151, 3693, 7094, 4938, 3566, 920, 10225, 9563, 7466, 5045, 4155, 4035, 1284, 81704, 1436, 10956, 10318, 972, 2686, 4940, 10076, 5371, 9854, 4046, 2022, 2185, 3106, 3105, 2775, 55512, 864, 6337, 2859
GOTERM_BP_FAT	GO:0071310~cellular response to organic substance	44	26.506	1.97589	8.04411e-06	0.000587056	149	2881	19277	0.0295824	0.00061283	5580, 5187, 7466, 5045, 4035, 1066, 1284, 3560, 116844, 9021, 81704, 1436, 10956, 10318, 3117, 972, 5214, 4940, 4600, 6624, 3635, 3636, 7297, 5371, 4261, 53905, 5076, 7133, 5990, 11151, 9854, 3693, 4046, 2022, 2185, 7094, 4938, 3106, 3105, 55512, 3566, 920, 6337, 2859
GOTERM_BP_FAT	GO:0070887~cellular response to chemical stimulus	49	29.5181	1.82903	1.51512e-05	0.00100334	149	3466	19277	0.05499	0.00104739	5580, 5187, 1066, 3560, 116844, 9021, 57580, 3117, 5214, 4600, 6624, 3635, 3636, 7297, 4261, 53905, 5076, 7133, 5990, 11151, 3693, 7094, 116285, 4938, 3566, 920, 6494, 7466, 5045, 4035, 1284, 81704, 1436, 10956, 10318, 972, 4940, 5371, 9854, 4046, 2022, 2185, 221, 3106, 3105, 23075, 55512, 6337, 2859
Annotation Cluster 2	Enrichment Score: 6.05
GOTERM_BP_FAT	GO:0006928~movement of cell or subcellular component	47	28.3133	2.52834	1.91006e-09	9.02682e-07	149	2405	19277	7.13022e-06	9.42313e-07	5580, 6793, 4130, 7145, 347240, 4035, 9742, 64115, 23046, 286207, 64218, 2051, 393, 81704, 57580, 83706, 84229, 1436, 972, 246176, 25981, 123872, 3674, 10076, 6624, 54777, 89796, 3635, 5371, 53905, 22846, 6484, 11151, 3693, 64005, 4542, 2022, 2185, 9231, 55036, 25790, 2896, 55512, 23075, 104, 10509, 255101
GOTERM_BP_FAT	GO:0051674~localization of cell	40	24.0964	2.72514	7.10023e-09	2.4656e-06	149	1899	19277	2.65048e-05	2.57385e-06	5580, 6793, 7145, 4035, 64115, 286207, 64218, 393, 81704, 57580, 83706, 84229, 1436, 972, 246176, 25981, 3674, 10076, 6624, 54777, 89796, 3635, 5371, 53905, 22846, 6484, 11151, 3693, 64005, 2022, 2185, 9231, 55036, 25790, 2896, 55512, 23075, 104, 10509, 255101
GOTERM_BP_FAT	GO:0048870~cell motility	40	24.0964	2.72514	7.10023e-09	2.4656e-06	149	1899	19277	2.65048e-05	2.57385e-06	5580, 6793, 7145, 4035, 64115, 286207, 64218, 393, 81704, 57580, 83706, 84229, 1436, 972, 246176, 25981, 3674, 10076, 6624, 54777, 89796, 3635, 5371, 53905, 22846, 6484, 11151, 3693, 64005, 2022, 2185, 9231, 55036, 25790, 2896, 55512, 23075, 104, 10509, 255101
GOTERM_BP_FAT	GO:0040011~locomotion	43	25.9036	2.57792	7.58435e-09	2.4656e-06	149	2158	19277	2.8312e-05	2.57385e-06	5580, 6793, 7145, 4035, 64115, 286207, 64218, 2051, 393, 81704, 57580, 83706, 84229, 1436, 972, 246176, 25981, 3674, 10076, 6624, 54777, 89796, 3635, 5371, 53905, 22846, 6484, 11151, 3693, 64005, 4046, 2022, 2185, 5091, 9231, 55036, 25790, 2896, 55512, 23075, 104, 10509, 255101
GOTERM_BP_FAT	GO:0040012~regulation of locomotion	28	16.8675	3.09353	2.519e-07	3.9165e-05	149	1171	19277	0.000939901	4.08845e-05	6793, 4035, 64115, 64218, 393, 81704, 57580, 83706, 1436, 972, 246176, 3674, 10076, 5371, 53905, 22846, 6484, 11151, 2022, 2185, 5091, 9231, 25790, 2896, 55512, 23075, 104, 10509
GOTERM_BP_FAT	GO:0051270~regulation of cellular component movement	28	16.8675	3.06734	2.98127e-07	4.4421e-05	149	1181	19277	0.00111229	4.63712e-05	6793, 4035, 64115, 64218, 393, 81704, 57580, 83706, 1436, 972, 246176, 123872, 3674, 10076, 53905, 22846, 6484, 11151, 2022, 2185, 9231, 55036, 25790, 2896, 55512, 23075, 104, 10509
GOTERM_BP_FAT	GO:2000145~regulation of cell motility	26	15.6627	3.0832	8.4172e-07	9.70964e-05	149	1091	19277	0.00313721	0.000101359	6793, 4035, 64115, 64218, 393, 81704, 57580, 83706, 1436, 972, 246176, 3674, 10076, 53905, 22846, 6484, 11151, 2022, 2185, 9231, 25790, 2896, 55512, 23075, 104, 10509
GOTERM_BP_FAT	GO:0016477~cell migration	31	18.6747	2.41897	7.69781e-06	0.000573487	149	1658	19277	0.0283271	0.000598665	5580, 6793, 7145, 4035, 64115, 64218, 393, 81704, 57580, 83706, 1436, 972, 3674, 10076, 6624, 89796, 3635, 5371, 22846, 6484, 11151, 3693, 64005, 2022, 2185, 9231, 2896, 55512, 23075, 104, 10509
GOTERM_BP_FAT	GO:0030334~regulation of cell migration	23	13.8554	2.91444	1.10365e-05	0.000758969	149	1021	19277	0.0403622	0.000792291	6793, 22846, 6484, 11151, 4035, 64115, 2022, 64218, 2185, 393, 9231, 81704, 57580, 83706, 1436, 972, 2896, 23075, 104, 55512, 10509, 3674, 10076
GOTERM_BP_FAT	GO:0040017~positive regulation of locomotion	17	10.241	3.39937	3.87238e-05	0.00213041	149	647	19277	0.134596	0.00222394	53905, 6484, 11151, 4035, 64115, 64218, 5091, 2185, 81704, 57580, 83706, 1436, 972, 2896, 23075, 10509, 3674
GOTERM_BP_FAT	GO:2000147~positive regulation of cell motility	16	9.63855	3.36588	7.98406e-05	0.00385824	149	615	19277	0.257741	0.00402763	53905, 6484, 11151, 4035, 64115, 64218, 2185, 81704, 57580, 83706, 1436, 972, 2896, 23075, 10509, 3674
GOTERM_BP_FAT	GO:0051272~positive regulation of cellular component movement	16	9.63855	3.27534	0.000108014	0.00482823	149	632	19277	0.331847	0.00504021	53905, 6484, 11151, 4035, 64115, 64218, 2185, 81704, 57580, 83706, 1436, 972, 2896, 23075, 10509, 3674
GOTERM_BP_FAT	GO:0030335~positive regulation of cell migration	15	9.03614	3.3004	0.000178856	0.00687729	149	588	19277	0.487127	0.00717923	6484, 11151, 4035, 64115, 64218, 2185, 81704, 57580, 83706, 1436, 972, 2896, 23075, 10509, 3674
Annotation Cluster 3	Enrichment Score: 5.40
GOTERM_BP_FAT	GO:0016337~single organismal cell-cell adhesion	26	15.6627	5.22325	2.25542e-11	8.06537e-08	149	644	19277	8.41948e-08	8.41947e-08	5580, 6793, 4155, 64115, 2051, 81704, 83706, 10318, 3117, 972, 3674, 10076, 7297, 80709, 6484, 7133, 11151, 3693, 9231, 7094, 64926, 3105, 23075, 3566, 864, 920
GOTERM_BP_FAT	GO:0098602~single organism cell adhesion	27	16.2651	4.83146	4.61489e-11	8.25142e-08	149	723	19277	1.72274e-07	8.61369e-08	5580, 6793, 4155, 64115, 2051, 81704, 57580, 83706, 10318, 3117, 972, 3674, 10076, 7297, 80709, 6484, 7133, 11151, 3693, 9231, 7094, 64926, 3105, 23075, 3566, 864, 920
GOTERM_BP_FAT	GO:0030155~regulation of cell adhesion	27	16.2651	4.26514	6.79742e-10	8.10253e-07	149	819	19277	2.53748e-06	8.45826e-07	5580, 6494, 4155, 4035, 64115, 2051, 81704, 57580, 83706, 3117, 972, 10076, 7297, 5371, 80709, 6484, 7133, 11151, 2022, 2185, 9231, 64926, 3105, 23075, 3566, 864, 920
GOTERM_BP_FAT	GO:0001775~cell activation	37	22.2892	3.03931	1.93164e-09	9.02682e-07	149	1575	19277	7.21079e-06	9.42313e-07	5580, 23526, 6793, 4035, 64115, 64114, 64218, 3560, 116844, 2051, 81704, 57580, 83706, 3117, 972, 2588, 712, 3674, 4125, 3635, 57705, 7297, 7133, 11151, 2185, 9231, 7094, 64926, 221, 3106, 2896, 3105, 23075, 3566, 864, 920, 197358
GOTERM_BP_FAT	GO:0022407~regulation of cell-cell adhesion	21	12.6506	5.36935	2.01942e-09	9.02682e-07	149	506	19277	7.53848e-06	9.42313e-07	7297, 5580, 80709, 6484, 7133, 11151, 4155, 64115, 2051, 9231, 81704, 64926, 83706, 3117, 3105, 972, 23075, 3566, 864, 920, 10076
GOTERM_BP_FAT	GO:0007155~cell adhesion	35	21.0843	2.91575	1.78844e-08	4.56818e-06	149	1553	19277	6.67601e-05	4.76874e-06	5580, 6494, 6793, 4155, 4035, 64115, 146183, 2051, 81704, 57580, 83706, 10318, 3117, 972, 3674, 10076, 3636, 7297, 80709, 6484, 7133, 11151, 3693, 64005, 2022, 2185, 9231, 7094, 64926, 3105, 23075, 3566, 864, 920, 10225
GOTERM_BP_FAT	GO:0022610~biological adhesion	35	21.0843	2.90266	1.99891e-08	4.75261e-06	149	1560	19277	7.46167e-05	4.96127e-06	5580, 6494, 6793, 4155, 4035, 64115, 146183, 2051, 81704, 57580, 83706, 10318, 3117, 972, 3674, 10076, 3636, 7297, 80709, 6484, 7133, 11151, 3693, 64005, 2022, 2185, 9231, 7094, 64926, 3105, 23075, 3566, 864, 920, 10225
GOTERM_BP_FAT	GO:0045321~leukocyte activation	33	19.8795	3.0344	2.12645e-08	4.75261e-06	149	1407	19277	7.93772e-05	4.96127e-06	5580, 23526, 6793, 64115, 64114, 64218, 3560, 116844, 2051, 81704, 57580, 3117, 972, 2588, 712, 4125, 3635, 57705, 7297, 7133, 11151, 2185, 9231, 64926, 221, 3106, 2896, 3105, 23075, 3566, 864, 920, 197358
GOTERM_BP_FAT	GO:0007159~leukocyte cell-cell adhesion	18	10.8434	5.2687	5.32713e-08	1.12058e-05	149	442	19277	0.000198842	1.16978e-05	7297, 6793, 6484, 7133, 11151, 64115, 2051, 9231, 81704, 64926, 83706, 10318, 3117, 3105, 972, 3566, 864, 920
GOTERM_BP_FAT	GO:0098609~cell-cell adhesion	26	15.6627	3.43593	1.11384e-07	2.09637e-05	149	979	19277	0.00041571	2.1884e-05	5580, 6793, 4155, 64115, 2051, 81704, 83706, 10318, 3117, 972, 3674, 10076, 7297, 80709, 6484, 7133, 11151, 3693, 9231, 7094, 64926, 3105, 23075, 3566, 864, 920
GOTERM_BP_FAT	GO:0046649~lymphocyte activation	23	13.8554	3.52564	5.02077e-07	6.90549e-05	149	844	19277	0.0018725	7.20867e-05	7297, 5580, 7133, 11151, 64115, 64218, 3560, 2185, 2051, 9231, 81704, 64926, 57580, 3117, 3105, 972, 23075, 3566, 864, 920, 197358, 3635, 57705
GOTERM_BP_FAT	GO:0042110~T cell activation	18	10.8434	4.41054	6.57359e-07	8.39541e-05	149	528	19277	0.00245091	8.764e-05	7297, 7133, 11151, 64115, 64218, 2051, 9231, 81704, 64926, 57580, 3117, 3105, 972, 3566, 864, 920, 197358, 57705
GOTERM_BP_FAT	GO:0022409~positive regulation of cell-cell adhesion	14	8.43373	5.91916	7.07489e-07	8.72408e-05	149	306	19277	0.00263757	9.1071e-05	7297, 6484, 11151, 64115, 2051, 81704, 64926, 3117, 3105, 972, 3566, 864, 920, 10076
GOTERM_BP_FAT	GO:1903039~positive regulation of leukocyte cell-cell adhesion	13	7.83133	6.41941	8.77332e-07	9.80418e-05	149	262	19277	0.00326972	0.000102346	7297, 6484, 11151, 64115, 2051, 81704, 64926, 3117, 3105, 972, 3566, 864, 920
GOTERM_BP_FAT	GO:0070661~leukocyte proliferation	14	8.43373	5.39066	2.0072e-06	0.000199381	149	336	19277	0.00746487	0.000208135	7297, 5580, 7133, 11151, 64115, 2051, 9231, 81704, 64926, 1436, 3105, 972, 920, 3635
GOTERM_BP_FAT	GO:0050870~positive regulation of T cell activation	12	7.22892	6.49586	2.43047e-06	0.000234902	149	239	19277	0.00903192	0.000245215	7297, 3117, 3105, 972, 11151, 3566, 864, 64115, 920, 2051, 81704, 64926
GOTERM_BP_FAT	GO:1903037~regulation of leukocyte cell-cell adhesion	15	9.03614	4.7799	3.07436e-06	0.000281895	149	406	19277	0.011411	0.000294272	7297, 6484, 7133, 11151, 64115, 2051, 9231, 81704, 64926, 3117, 3105, 972, 3566, 864, 920
GOTERM_BP_FAT	GO:0045785~positive regulation of cell adhesion	16	9.63855	4.41367	3.37748e-06	0.000301947	149	469	19277	0.012529	0.000315203	7297, 6484, 11151, 64115, 2185, 2051, 81704, 64926, 57580, 3117, 3105, 972, 3566, 864, 920, 10076
GOTERM_BP_FAT	GO:0046651~lymphocyte proliferation	13	7.83133	5.47846	4.54785e-06	0.000378212	149	307	19277	0.0168339	0.000394817	7297, 5580, 7133, 11151, 64115, 2051, 9231, 81704, 64926, 3105, 972, 920, 3635
GOTERM_BP_FAT	GO:0050863~regulation of T cell activation	14	8.43373	4.97599	4.81739e-06	0.000391522	149	364	19277	0.0178226	0.000408712	7297, 7133, 11151, 64115, 2051, 9231, 81704, 64926, 3117, 3105, 972, 3566, 864, 920
GOTERM_BP_FAT	GO:0032943~mononuclear cell proliferation	13	7.83133	5.40799	5.18961e-06	0.000412401	149	311	19277	0.0191864	0.000430507	7297, 5580, 7133, 11151, 64115, 2051, 9231, 81704, 64926, 3105, 972, 920, 3635
GOTERM_BP_FAT	GO:0051251~positive regulation of lymphocyte activation	13	7.83133	4.1528	7.01941e-05	0.0034976	149	405	19277	0.230523	0.00365116	7297, 11151, 64115, 2051, 81704, 64926, 3117, 3105, 972, 3566, 864, 920, 3635
GOTERM_BP_FAT	GO:0050670~regulation of lymphocyte proliferation	10	6.0241	5.39066	0.000101094	0.00463475	149	240	19277	0.314359	0.00483823	7297, 7133, 3105, 972, 11151, 64115, 920, 3635, 9231, 64926
GOTERM_BP_FAT	GO:0032944~regulation of mononuclear cell proliferation	10	6.0241	5.32411	0.000111089	0.00490439	149	243	19277	0.339474	0.00511971	7297, 7133, 3105, 972, 11151, 64115, 920, 3635, 9231, 64926
GOTERM_BP_FAT	GO:0051249~regulation of lymphocyte activation	15	9.03614	3.39272	0.000134397	0.00569254	149	572	19277	0.394523	0.00594246	7297, 7133, 11151, 64115, 2051, 9231, 81704, 64926, 3117, 3105, 972, 3566, 864, 920, 3635
GOTERM_BP_FAT	GO:0050865~regulation of cell activation	17	10.241	3.05471	0.000135309	0.00569254	149	720	19277	0.396581	0.00594246	7297, 5580, 7133, 11151, 64115, 2051, 9231, 81704, 64926, 3117, 3105, 972, 2896, 3566, 864, 920, 3635
GOTERM_BP_FAT	GO:0070663~regulation of leukocyte proliferation	10	6.0241	5.03408	0.000169385	0.00665626	149	257	19277	0.468667	0.00694849	7297, 7133, 3105, 972, 11151, 64115, 920, 3635, 9231, 64926
GOTERM_BP_FAT	GO:0042098~T cell proliferation	9	5.42169	5.70776	0.000183168	0.0069682	149	204	19277	0.49532	0.00727413	7297, 3105, 11151, 64115, 920, 2051, 9231, 81704, 64926
GOTERM_BP_FAT	GO:0002694~regulation of leukocyte activation	16	9.63855	3.09882	0.000197612	0.00728518	149	668	19277	0.521816	0.00760502	7297, 7133, 11151, 64115, 2051, 9231, 81704, 64926, 3117, 3105, 972, 2896, 3566, 864, 920, 3635
GOTERM_BP_FAT	GO:0002696~positive regulation of leukocyte activation	13	7.83133	3.68028	0.000216975	0.00791737	149	457	19277	0.555167	0.00826498	7297, 11151, 64115, 2051, 81704, 64926, 3117, 3105, 972, 3566, 864, 920, 3635
GOTERM_BP_FAT	GO:0050867~positive regulation of cell activation	13	7.83133	3.50393	0.000338923	0.0112221	149	480	19277	0.717878	0.0117148	7297, 11151, 64115, 2051, 81704, 64926, 3117, 3105, 972, 3566, 864, 920, 3635
GOTERM_BP_FAT	GO:0042129~regulation of T cell proliferation	8	4.81928	5.71827	0.000503884	0.0155335	149	181	19277	0.847634	0.0162155	7297, 7133, 3105, 11151, 64115, 920, 9231, 64926
GOTERM_BP_FAT	GO:0050671~positive regulation of lymphocyte proliferation	6	3.61446	5.28065	0.00556846	0.0881098	149	147	19277	1	0.0919781	7297, 3105, 972, 11151, 920, 64926
GOTERM_BP_FAT	GO:0032946~positive regulation of mononuclear cell proliferation	6	3.61446	5.20977	0.00589056	0.091389	149	149	19277	1	0.0954013	7297, 3105, 972, 11151, 920, 64926
GOTERM_BP_FAT	GO:0070665~positive regulation of leukocyte proliferation	6	3.61446	4.91301	0.00750713	0.108312	149	158	19277	1	0.113067	7297, 3105, 972, 11151, 920, 64926
GOTERM_BP_FAT	GO:0042102~positive regulation of T cell proliferation	5	3.01205	6.10263	0.00905351	0.123086	149	106	19277	1	0.12849	7297, 3105, 11151, 920, 64926
GOTERM_BP_FAT	GO:0046641~positive regulation of alpha-beta T cell proliferation	3	1.80723	16.8751	0.0133275	0.161011	149	23	19277	1	0.16808	7297, 3105, 64926
Annotation Cluster 4	Enrichment Score: 4.25
GOTERM_BP_FAT	GO:0002449~lymphocyte mediated immunity	16	9.63855	4.94037	8.40376e-07	9.70964e-05	149	419	19277	0.00313221	0.000101359	5580, 7133, 11151, 64005, 2051, 3106, 3117, 3105, 972, 23075, 3566, 712, 713, 714, 3635, 10225
GOTERM_BP_FAT	GO:0002460~adaptive immune response based on somatic recombination of immune receptors built from immunoglobulin superfamily domains	16	9.63855	4.87062	1.00374e-06	0.000105569	149	425	19277	0.00373993	0.000110204	5580, 7133, 64005, 64218, 2051, 3106, 3117, 3105, 972, 23075, 3566, 920, 712, 713, 714, 3635
UP_KW_BIOLOGICAL_PROCESS	KW-0391~Immunity	21	12.6506	2.81342	3.27692e-05	0.00186785	95	873	11111	0.00196425	0.00196615	6890, 5371, 64005, 64218, 2185, 1436, 4938, 3106, 3117, 3105, 972, 104, 3566, 920, 712, 713, 4940, 714, 4600, 3635, 3636
GOTERM_BP_FAT	GO:0002250~adaptive immune response	19	11.4458	3.12343	3.46916e-05	0.0019384	149	787	19277	0.121471	0.0020235	6890, 5580, 6494, 7133, 64005, 64218, 2185, 2051, 3106, 3117, 3105, 972, 23075, 3566, 920, 712, 713, 714, 3635
GOTERM_BP_FAT	GO:0016064~immunoglobulin mediated immune response	9	5.42169	4.34471	0.00110956	0.0283413	149	268	19277	0.984145	0.0295856	5580, 3117, 972, 23075, 3566, 712, 713, 714, 3635
GOTERM_BP_FAT	GO:0019724~B cell mediated immunity	9	5.42169	4.29661	0.00119126	0.0296327	149	271	19277	0.988317	0.0309337	5580, 3117, 972, 23075, 3566, 712, 713, 714, 3635
GOTERM_BP_FAT	GO:0050778~positive regulation of immune response	18	10.8434	2.37872	0.00139924	0.0331476	149	979	19277	0.99463	0.0346029	5580, 4584, 64005, 727897, 4938, 10318, 3106, 3117, 3105, 972, 3566, 920, 712, 81570, 713, 4940, 714, 3635
Annotation Cluster 5	Enrichment Score: 4.11
GOTERM_BP_FAT	GO:0001816~cytokine production	21	12.6506	3.13729	1.0662e-05	0.000747595	149	866	19277	0.0390198	0.000780417	7297, 5371, 5187, 7133, 5045, 4155, 4035, 64115, 23139, 1436, 4938, 3106, 3105, 972, 3566, 920, 81570, 4940, 197358, 3635, 10225
GOTERM_BP_FAT	GO:0001817~regulation of cytokine production	21	12.6506	3.07341	1.43731e-05	0.000969777	149	884	19277	0.0522411	0.00101235	7297, 5371, 5187, 7133, 5045, 4155, 4035, 64115, 23139, 1436, 4938, 3106, 3105, 972, 3566, 920, 81570, 4940, 197358, 3635, 10225
GOTERM_BP_FAT	GO:0001819~positive regulation of cytokine production	12	7.22892	2.8697	0.00309583	0.0592068	149	541	19277	0.999991	0.0618062	7297, 1436, 4938, 3105, 5045, 972, 4155, 3566, 4035, 920, 81570, 4940
Annotation Cluster 6	Enrichment Score: 4.05
GOTERM_BP_FAT	GO:0002682~regulation of immune system process	42	25.3012	2.77801	1.39503e-09	9.02682e-07	149	1956	19277	5.20763e-06	9.42313e-07	5580, 6793, 5045, 64115, 9021, 2051, 81704, 1436, 10318, 3117, 972, 712, 3674, 713, 4940, 81570, 714, 3635, 7297, 5371, 6484, 7133, 11151, 4584, 64005, 2185, 160, 9231, 9770, 727897, 64926, 4938, 3106, 2896, 3105, 55512, 23075, 3566, 864, 920, 197358, 10225
GOTERM_BP_FAT	GO:0006955~immune response	47	28.3133	2.36142	1.67325e-08	4.56818e-06	149	2575	19277	6.24607e-05	4.76874e-06	5580, 6494, 23526, 6890, 6793, 5045, 4155, 4035, 64114, 64218, 116844, 9021, 2051, 1436, 10318, 3117, 972, 2588, 712, 4125, 713, 4940, 81570, 714, 4600, 3635, 7297, 5371, 4261, 7133, 11151, 4584, 64005, 2185, 727897, 221, 4938, 3106, 2896, 3105, 1521, 23075, 104, 3566, 920, 197358, 10225
GOTERM_BP_FAT	GO:0002684~positive regulation of immune system process	30	18.0723	2.95154	2.1386e-07	3.64173e-05	149	1315	19277	0.00079802	3.80161e-05	5580, 64115, 2051, 81704, 1436, 10318, 3117, 972, 712, 3674, 713, 4940, 81570, 714, 3635, 7297, 6484, 11151, 4584, 64005, 2185, 727897, 64926, 4938, 3106, 3105, 23075, 3566, 864, 920
GOTERM_BP_FAT	GO:0045087~innate immune response	26	15.6627	2.94036	1.98586e-06	0.000199381	149	1144	19277	0.0073858	0.000208135	5580, 9021, 1436, 10318, 3117, 972, 712, 713, 4940, 81570, 714, 4600, 7297, 5371, 4261, 11151, 4584, 2185, 727897, 4938, 3106, 2896, 3105, 104, 197358, 10225
GOTERM_BP_FAT	GO:0006952~defense response	37	22.2892	2.27191	2.84242e-06	0.000267487	149	2107	19277	0.0105547	0.00027923	5580, 6890, 5187, 5045, 9021, 2051, 1436, 10318, 3117, 972, 712, 713, 4940, 81570, 714, 4600, 7297, 5371, 4261, 53905, 80709, 7133, 11151, 4584, 4046, 2185, 160, 727897, 4938, 3106, 2896, 3105, 104, 3566, 920, 197358, 10225
GOTERM_BP_FAT	GO:0080134~regulation of response to stress	33	19.8795	2.17051	3.12865e-05	0.00177588	149	1967	19277	0.110232	0.00185385	5580, 5187, 7466, 5045, 4035, 23225, 9021, 10956, 10318, 972, 2686, 712, 713, 4940, 81570, 714, 5371, 53905, 22846, 80709, 6484, 4584, 2185, 160, 9770, 727897, 4938, 3106, 2896, 3105, 920, 197358, 10225
[truncated: 675 more rows]

## Sheet: 5. DAVID_SOTA_cluster4
Category	Term	Count	%	FE	P-Value	FDR	List Total	Pop Hits	Pop Total	Bonferroni	Benjamini	Genes
Annotation Cluster 1	Enrichment Score: 5.45
[truncated: 614 more rows]

## Sheet: 6. DAVID_SOTA_cluster5
Category	Term	Count	%	FE	P-Value	FDR	List Total	Pop Hits	Pop Total	Bonferroni	Benjamini	Genes
[truncated: 132 more rows]

[truncated: 4 more sheets: 7. DAVID_SOTA_cluster6, 8. Metascape enrichment, 9. Metascape_annotation, 10. Metascape_membership]
