# Supplementary material for: Uterine extracellular vesicles as multi-signal messengers during maternal recognition of pregnancy in the mare
Source: Sci Rep. 2022 Sep 16;12:15616. doi: 10.1038/s41598-022-19958-z (PMC9481549; doi:10.1038/s41598-022-19958-z)
Supplement: Supplementary file 3 — Supplementary Information 3. [file 41598_2022_19958_MOESM3_ESM.xlsx]

## Sheet: 1. All_proteins_non_imputed
Co10_EV_1	Co10_EV_11	Co10_EV_13	Co10_EV_19	Co13_EV_12	Co13_EV_14	Co13_EV_2	Co13_EV_20	P10_EV_15	P10_EV_21	P10_EV_23	P10_EV_3	P10_EV_7	P11_EV_16	P11_EV_24	P11_EV_4	P11_EV_8	P12_EV_17	P12_EV_25	P12_EV_5	P12_EV_9	P13_EV_10	P13_EV_18	P13_EV_22	P13_EV_26	P13_EV_6
1_2ug_030221	11_2ug_280121	13_2ug_280121	19_2ug_280121	12_2ug_280121	14_2ug_280121	2_2ug_280121	20_2ug_280121	15_2ug_280121	21_2ug_280121	23_2ug_280121	3_2ug_280121	7_2ugtest	16_2ug_280121	24_2ug_280121	4_2ug_280121	8_2ug_280121	17_2ug_280121	25_2ug_280121	5_2ug_280121	9_2ug_280121	10_2ugtest	18_2ug_280121	22_2ug_280121	26_2ug_280121	6_2ug_280121	N: Intensity	T: Protein IDs	T: Majority protein IDs	T: Fasta headers	C10	C13	P10	P11	P12	P13	Filter	T: First protein ID	RefSeq Protein Accession	Gene ID	Eca Gene symbol	Eca Gene description	Synonyms	type_of_gene	dbXrefs
35.9437	37.1527	37.3448	36.7271	38.4498	36.4923	37.5014	32.1881	37.4862	38.4015	38.3678	37.7271	37.2026	37.2746	37.6701	36.7756	36.5124	37.5239	37.7449	36.8342	36.5716	37.0206	37.2811	36.6169	38.164	36.5193	3809100000000	XP_023487776.1	XP_023487776.1	L-amino-acid oxidase	0	0	0	0	0	0	TRUE	XP_023487776.1	XP_023487776	100147151	LOC100147151	L-amino-acid oxidase	-	protein-coding	Ensembl:ENSECAG00000014951
37.4643	38.2377	37.3316	37.1816	36.5221	36.8627	36.9034	37.2298	37.5467	36.9086	36.8888	37.1587	37.8215	37.422	37.0158	37.404	37.1953	37.1273	37.1391	36.9761	37.7312	36.8508	37.2693	37.1469	36.2029	36.7872	3552700000000	XP_023510770.1	XP_023510770.1	actin, cytoplasmic 1 isoform X1	0	0	0	0	0	0	TRUE	XP_023510770.1	XP_023510770	100033878	ACTB	actin beta	-	protein-coding	Ensembl:ENSECAG00000015935
36.1399	36.1225	37.3023	36.5664	36.95	36.0257	36.5136	29.6156	36.1448	37.1168	37.2708	37.0937	37.9283	37.601	36.4494	36.9249	38.1443	37.1898	37.8267	37.8568	36.8369	37.8983	36.1262	36.2107	37.7458	38.0014	3352000000000	NP_001075978.2	NP_001075978.2	uterocalin precursor	0	0	0	0	0	0	TRUE	NP_001075978.2	NP_001075978	100034213	P19	P19 lipocalin	-	protein-coding	Ensembl:ENSECAG00000000866
37.5583	38.058	37.1381	37.2291	36.501	37.3226	36.8591	36.9224	37.1536	36.6412	37.6498	37.3918	37.8998	37.1945	37.0321	37.1383	37.246	36.9295	36.7594	37.0395	37.2489	36.2447	36.9935	30.3765	36.1287	37.432	3298400000000	XP_023506881.1;XP_023506880.1;XP_014590486.1	XP_023506881.1;XP_023506880.1;XP_014590486.1	vascular non-inflammatory molecule 2;vascular non-inflammatory molecule 2;vascular non-inflammatory molecule 2	0	0	0	0	0	0	TRUE	XP_023506881.1	XP_023506881	100067672	VNN2	vanin 2	-	protein-coding	VGNC:VGNC:51097|Ensembl:ENSECAG00000022135
36.4015	36.436	36.0637	35.3011	37.4627	37.7269	37.4072	35.6327	36.4366	35.9909	35.5483	35.8863	35.4188	36.7252	37.1227	36.4163	36.4991	37.4104	36.7179	36.4358	36.5354	37.4885	37.268	37.2652	37.3492	37.4138	2588200000000	XP_023476917.1;XP_023476916.1;XP_023476915.1;XP_023476914.1;XP_005601073.1;XP_023476918.1	XP_023476917.1;XP_023476916.1;XP_023476915.1;XP_023476914.1;XP_005601073.1;XP_023476918.1	neprilysin isoform X1;neprilysin isoform X1;neprilysin isoform X1;neprilysin isoform X1;neprilysin isoform X1;neprilysin isoform X2	0	0	0	0	0	0	TRUE	XP_023476917.1	XP_023476917	100053541	MME	membrane metalloendopeptidase	-	protein-coding	VGNC:VGNC:20220|Ensembl:ENSECAG00000009138
36.6553	36.4525	36.9463	36.7217	36.3615	36.7334	36.6227	37.2392	36.9229	36.2306	36.5361	36.9507	36.9149	37.012	36.7902	36.7003	36.7377	36.7726	36.94	36.6101	36.897	36.6443	36.9866	36.5685	36.2185	36.6812	2521400000000	XP_023488665.1	XP_023488665.1	ezrin	0	0	0	0	0	0	TRUE	XP_023488665.1	XP_023488665	100059467	EZR	ezrin	-	protein-coding	VGNC:VGNC:17751|Ensembl:ENSECAG00000018333
36.3587	37.2873	36.571	36.8624	36.0451	36.3222	36.3198	38.2249	37.0649	36.5927	37.3878	37.2881	36.5236	36.3811	36.4148	36.651	35.9289	36.5823	36.5109	36.906	36.1663	36.1498	36.2802	36.452	36.7019	36.3874	2488100000000	XP_023479343.1;XP_023479344.1	XP_023479343.1;XP_023479344.1	mucin-4 isoform X1;mucin-4 isoform X2	0	0	0	0	0	0	TRUE	XP_023479343.1	XP_023479343	100070060	MUC4	mucin-4	-	protein-coding	-
35.4506	35.0033	35.4524	35.8194	37.5126	35.996	37.2015	NaN	36.4698	37.0235	35.9259	35.2185	35.1809	36.4712	37.1062	36.1911	35.6015	37.0316	36.6257	36.3505	36.1413	36.7753	36.8484	36.0396	37.2357	35.5771	1909900000000	XP_023496285.1;XP_023496284.1;XP_023496283.1	XP_023496285.1;XP_023496284.1;XP_023496283.1	coagulation factor V isoform X3;coagulation factor V isoform X2;coagulation factor V isoform X1	0	1	0	0	0	0	TRUE	XP_023496285.1	XP_023496285	100058503	F5	coagulation factor V	-	protein-coding	VGNC:VGNC:58163|Ensembl:ENSECAG00000006860
35.4595	35.7907	36.2784	35.9376	36.1324	36.309	36.2107	35.0006	36.2838	36.4641	37.5713	36.9974	35.4105	36.4869	35.7826	35.4371	35.014	35.5484	36.2088	36.5418	35.762	36.7002	36.2539	36.518	36.7891	36.5774	1745000000000	XP_023493734.1;XP_023481099.1	XP_023493734.1	deleted in malignant brain tumors 1 protein-like	0	0	0	0	0	0	TRUE	XP_023493734.1	XP_023493734	111772887	LOC111772887	deleted in malignant brain tumors 1 protein-like	-	protein-coding	-
36.153	34.6366	35.2693	36.3222	36.1766	36.0432	36.0256	36.5028	36.2693	36.2484	35.3224	35.6442	36.7461	36.2687	36.5138	36.2147	36.2917	36.6182	35.3242	36.3407	36.3883	34.6168	36.1841	34.503	36.0935	36.2409	1597100000000	XP_023501276.1	XP_023501276.1	mucin-16	0	0	0	0	0	0	TRUE	XP_023501276.1	XP_023501276	100629766	MUC16	mucin 16, cell surface associated	-	protein-coding	-
35.502	35.1273	34.2099	35.2162	35.7227	35.8009	35.2344	36.0828	35.048	35.272	35.2287	35.5525	34.6767	34.8887	35.6655	35.2918	35.428	35.8617	35.5208	35.2714	35.1007	35.9323	35.1451	35.8092	36.1988	35.9759	1037300000000	XP_023498782.1	XP_023498782.1	CD9 antigen	0	0	0	0	0	0	TRUE	XP_023498782.1	XP_023498782	100059512	CD9	CD9 molecule	-	protein-coding	VGNC:VGNC:16283|Ensembl:ENSECAG00000003002
35.8467	34.4664	35.9163	35.0409	35.3126	35.2115	35.6348	33.8449	35.7856	35.3605	35.0816	34.2964	35.7984	35.2512	35.1849	35.7868	34.9193	34.9484	35.647	35.0416	34.9668	35.4954	35.0569	34.8803	35.1887	35.2348	918810000000	NP_001075413.1;CON__P17697	NP_001075413.1	clusterin precursor	0	0	0	0	0	0	TRUE	NP_001075413.1	NP_001075413	100034172	CLU	clusterin	-	protein-coding	VGNC:VGNC:16642|Ensembl:ENSECAG00000007010
35.0102	34.7632	35.4328	35.3317	34.6114	35.0822	35.0316	35.3443	35.8731	34.8834	34.9197	35.3844	35.742	35.7779	35.2995	35.4683	35.382	35.338	35.5661	34.9206	35.8955	34.8384	35.5562	35.2018	34.3946	34.8851	914200000000	XP_014589790.1	XP_014589790.1	chloride intracellular channel protein 1	0	0	0	0	0	0	TRUE	XP_014589790.1	XP_014589790	100058853	CLIC1	chloride intracellular channel 1	-	protein-coding	VGNC:VGNC:56655|Ensembl:ENSECAG00000009680
35.4232	35.4195	34.757	35.2209	35.5529	35.4081	35.3048	35.073	35.4025	35.185	35.4312	35.5837	34.7454	35.1066	35.3748	35.4437	35.1109	35.3542	35.151	35.1984	35.0512	34.7836	35.3282	35.3783	34.9162	35.5262	889570000000	XP_001496841.1;XP_014590226.1;XP_005604142.1;XP_005604141.1;NP_001229382.1;XP_023503083.1;NP_001075331.1	XP_001496841.1;XP_014590226.1;XP_005604142.1;XP_005604141.1;NP_001229382.1;XP_023503083.1;NP_001075331.1	ubiquitin-40S ribosomal protein S27a;ubiquitin-60S ribosomal protein L40 isoform X1;ubiquitin-60S ribosomal protein L40 isoform X1;ubiquitin-60S ribosomal protein L40 isoform X1;ubiquitin-60S ribosomal protein L40;polyubiquitin-C;ubiquitin C	0	0	0	0	0	0	TRUE	XP_001496841.1	XP_001496841	100052644	RPS27A	ribosomal protein S27a	-	protein-coding	VGNC:VGNC:49259|Ensembl:ENSECAG00000018773
35.0404	33.6677	36.248	34.5157	34.8836	34.4816	34.2134	32.8545	34.1451	34.2822	33.7511	35.0741	36.1327	34.0542	34.3604	34.8223	35.2842	34.4425	34.1244	34.621	34.5111	35.7879	34.2862	34.2101	34.4935	34.7135	668440000000	XP_005601601.1;XP_023478786.1	XP_005601601.1;XP_023478786.1	dipeptidyl peptidase 4 isoform X2;dipeptidyl peptidase 4 isoform X1	0	0	0	0	0	0	TRUE	XP_005601601.1	XP_005601601	100061124	DPP4	dipeptidyl peptidase 4	-	protein-coding	VGNC:VGNC:17294|Ensembl:ENSECAG00000017357
34.1503	33.4883	34.0204	34.0775	34.8495	35.004	34.7052	30.6762	35.1309	34.242	33.8062	34.3255	35.0401	35.0621	35.0349	35.1479	35.1987	35.3403	34.9988	34.8754	35.1562	34.7793	35.334	35.3504	35.1514	34.7373	635280000000	XP_001502254.3;XP_005611733.1;XP_023500848.1;XP_023500847.1;XP_023500849.1;XP_023485996.1;XP_014591884.1;XP_023485995.1;XP_023485994.1;XP_023485993.1;XP_023485992.1;XP_023485991.1;XP_014591882.1;XP_014591881.1;XP_014591880.1;XP_014591879.1;XP_001492242.2	XP_001502254.3;XP_005611733.1;XP_023500848.1;XP_023500847.1;XP_023500849.1	glucose-6-phosphate exchanger SLC37A2 isoform X1;glucose-6-phosphate exchanger SLC37A2 isoform X2;glucose-6-phosphate exchanger SLC37A2 isoform X4;glucose-6-phosphate exchanger SLC37A2 isoform X3;glucose-6-phosphate exchanger SLC37A2 isoform X5	0	0	0	0	0	0	TRUE	XP_001502254.3	XP_001502254	100072304	SLC37A2	solute carrier family 37 member 2	-	protein-coding	VGNC:VGNC:23185|Ensembl:ENSECAG00000010251
35.5815	34.3332	34.5801	35.0604	33.4923	34.5322	33.6081	35.1287	34.4939	34.0395	34.6642	34.2828	34.7918	35.1699	34.3979	34.5977	34.8886	34.698	34.1381	34.8912	35.1641	34.8989	34.5396	35.2682	33.8633	35.07	620810000000	XP_023492402.1;NP_001116852.2	XP_023492402.1;NP_001116852.2	annexin A2 isoform X1;annexin A2	0	0	0	0	0	0	TRUE	XP_023492402.1	XP_023492402	100054320	ANXA2	annexin A2	-	protein-coding	VGNC:VGNC:50573|Ensembl:ENSECAG00000012670
34.6915	33.3473	34.3416	35.4666	35.1849	33.9789	34.6203	27.7103	35.9467	35.5111	35.1315	34.3127	35.3739	34.6373	35.4597	34.5049	33.271	34.775	34.9222	33.7977	34.5114	33.9724	34.9467	34.1279	35.0576	32.4497	620600000000	XP_001503575.3	XP_001503575.3	matrix metalloproteinase-26 isoform X2	0	0	0	0	0	0	TRUE	XP_001503575.3	XP_001503575	100053810	MMP26	matrix metallopeptidase 26	-	protein-coding	Ensembl:ENSECAG00000038024
34.7145	34.8168	34.0959	34.5673	35.1624	35.1378	34.4619	35.0915	34.3973	34.6982	34.7588	34.8556	34.2445	34.0767	34.791	34.4329	34.3298	34.8929	34.6729	34.534	33.8333	34.6542	34.4009	34.9721	34.8725	34.9291	600980000000	XP_023504057.1;NP_001229406.1	XP_023504057.1;NP_001229406.1	syntenin-1 isoform X1;syntenin-1	0	0	0	0	0	0	TRUE	XP_023504057.1	XP_023504057	100052836	SDCBP	syndecan binding protein	-	protein-coding	VGNC:VGNC:22765|Ensembl:ENSECAG00000015053
33.1018	32.8439	31.0563	32.7789	35.3067	35.2323	36.2032	NaN	34.38	34.876	28.8624	32.6994	33.4376	34.5932	34.7381	34.312	34.5172	35.3808	32.675	34.6434	34.2303	35.3859	35.4068	34.5902	36.3731	34.7977	578550000000	XP_014591083.1;NP_001229373.1	XP_014591083.1;NP_001229373.1	serine peptidase inhibitor clade A (alpha-1 antiproteinase, antitrypsin) member 14 isoform X1;serine peptidase inhibitor clade A (alpha-1 antiproteinase, antitrypsin) member 14 precursor	0	1	0	0	0	0	TRUE	XP_014591083.1	XP_014591083	100462689	SERPINA14	serine peptidase inhibitor clade A (alpha-1 antiproteinase, antitrypsin) member 14	-	protein-coding	Ensembl:ENSECAG00000023696
34.9393	34.1098	34.7968	34.1528	34.3645	34.4908	33.9363	34.4564	34.4358	34.1282	34.0252	34.6729	34.7901	34.5726	34.6297	34.3097	34.8289	34.734	34.5128	34.1831	34.5698	34.1479	34.3662	34.6719	34.304	34.7402	530490000000	XP_023506210.1;XP_023506209.1;XP_023506208.1;XP_023506206.1;XP_023506205.1;XP_023506204.1;XP_023506203.1;XP_023506202.1	XP_023506210.1;XP_023506209.1;XP_023506208.1;XP_023506206.1;XP_023506205.1;XP_023506204.1;XP_023506203.1;XP_023506202.1	epidermal growth factor receptor kinase substrate 8-like protein 1 isoform X3;epidermal growth factor receptor kinase substrate 8-like protein 1 isoform X3;epidermal growth factor receptor kinase substrate 8-like protein 1 isoform X3;epidermal growth fa	0	0	0	0	0	0	TRUE	XP_023506210.1	XP_023506210	100147201	EPS8L1	EPS8 like 1	-	protein-coding	VGNC:VGNC:17638|Ensembl:ENSECAG00000000532
34.0357	35.1736	33.7215	33.82	33.9901	33.8758	34.1363	33.9951	34.738	34.4368	35.1107	34.8632	34.1387	34.4497	34.3921	34.0542	33.7709	34.4501	34.4652	34.1269	34.3494	34.0078	34.2287	34.2258	34.6752	34.4269	467820000000	XP_023494086.1;XP_023494085.1;XP_023494084.1;XP_014594264.1;XP_005608925.1;XP_005608924.1;XP_005608923.1	XP_023494086.1;XP_023494085.1;XP_023494084.1;XP_014594264.1;XP_005608925.1;XP_005608924.1;XP_005608923.1	prominin-1 isoform X1;prominin-1 isoform X1;prominin-1 isoform X1;prominin-1 isoform X1;prominin-1 isoform X1;prominin-1 isoform X1;prominin-1 isoform X1	0	0	0	0	0	0	TRUE	XP_023494086.1	XP_023494086	100068865	PROM1	prominin 1	-	protein-coding	VGNC:VGNC:21874|Ensembl:ENSECAG00000013323
34.5027	33.9408	34.912	33.8797	33.674	33.8233	33.9678	33.7691	34.5621	34.0238	34.0754	34.2237	35.2818	34.5485	34.0309	34.6922	34.4064	34.2359	34.204	34.0424	34.2906	34.2344	34.2519	34.1432	33.2897	33.8137	452420000000	XP_023484032.1;XP_001500896.3;NP_001270011.1;XP_005604726.1;XP_001917628.3	XP_023484032.1;XP_001500896.3;NP_001270011.1	calmodulin-1;calmodulin-3;calmodulin-2	0	0	0	0	0	0	TRUE	XP_023484032.1	XP_023484032	100062752	CALM1	calmodulin 1	-	protein-coding	Ensembl:ENSECAG00000009162
34.098	33.9775	34.9447	34.1569	33.4092	33.7651	33.7872	33.8993	34.7301	34.2119	34.3307	34.4008	35.0496	34.5421	34.1681	34.818	34.5664	34.245	34.3364	33.7009	34.8273	33.5237	34.1991	33.8608	32.988	33.8128	449830000000	XP_023478013.1;XP_023478012.1;XP_023478011.1;XP_014588074.1;XP_001502293.1;XP_023502735.1;XP_023502734.1;XP_023502733.1;XP_005612548.2	XP_023478013.1;XP_023478012.1;XP_023478011.1;XP_014588074.1;XP_001502293.1	unconventional myosin-Ib isoform X2;unconventional myosin-Ib isoform X1;unconventional myosin-Ib isoform X1;unconventional myosin-Ib isoform X1;unconventional myosin-Ib isoform X1	0	0	0	0	0	0	TRUE	XP_023478013.1	XP_023478013	100054744	MYO1B	myosin IB	-	protein-coding	VGNC:VGNC:20500|Ensembl:ENSECAG00000017765
32.3431	34.9749	32.842	34.5988	33.5646	32.2859	32.3974	37.1235	32.2854	34.0434	35.0578	34.8969	34.9305	32.2892	33.7186	34.3141	34.595	33.8073	31.7094	34.1367	32.7008	31.6902	31.7617	32.792	33.2388	31.9446	447070000000	XP_023500763.1;XP_001503275.1	XP_023500763.1;XP_001503275.1	thy-1 membrane glycoprotein;thy-1 membrane glycoprotein	0	0	0	0	0	0	TRUE	XP_023500763.1	XP_023500763	100063377	THY1	Thy-1 cell surface antigen	-	protein-coding	VGNC:VGNC:24097|Ensembl:ENSECAG00000009966
34.085	34.6462	34.4665	34.0363	33.9455	34.0065	33.8737	33.6123	33.7879	34.045	33.951	33.431	35.0111	34.0065	34.0896	34.2795	34.263	33.9194	33.9017	34.3362	33.9774	34.7746	33.8944	34.2391	33.9524	34.6958	442260000000	NP_001157328.1;XP_023505332.1;XP_005596217.1;XP_001492038.3	NP_001157328.1	glyceraldehyde-3-phosphate dehydrogenase	0	0	0	0	0	0	TRUE	NP_001157328.1	NP_001157328	100033897	GAPDH	glyceraldehyde-3-phosphate dehydrogenase	G3PDH	protein-coding	Ensembl:ENSECAG00000022051
34.2102	33.6116	34.3455	34.2194	34.0095	34.151	33.8559	35.0266	34.133	33.9335	33.9292	34.6416	34.4887	34.2239	33.8719	34.2463	34.2671	33.995	34.0267	34.0398	34.3416	34.4621	34.2606	34.0951	33.461	34.0182	433100000000	NP_001075336.1	NP_001075336.1	annexin A1	0	0	0	0	0	0	TRUE	NP_001075336.1	NP_001075336	100033940	ANXA1	annexin A1	-	protein-coding	VGNC:VGNC:57172|Ensembl:ENSECAG00000015794
34.091	33.3478	34.024	33.4423	32.7524	33.2608	33.1993	33.2591	34.2929	33.7737	33.7285	33.1595	35.0285	35.0044	34.1021	34.5469	34.9627	34.4057	34.4004	34.0508	35.3176	33.7665	34.4001	34.9881	32.9205	34.1599	430160000000	XP_023505306.1;XP_023505320.1;XP_023505313.1;XP_005610075.2;XP_023496765.1;XP_001500295.3	XP_023505306.1;XP_023505320.1;XP_023505313.1	ras GTPase-activating-like protein IQGAP1 isoform X1;ras GTPase-activating-like protein IQGAP1 isoform X2;ras GTPase-activating-like protein IQGAP1 isoform X2	0	0	0	0	0	0	TRUE	XP_023505306.1	XP_023505306	100068724	IQGAP1	IQ motif containing GTPase activating protein 1	-	protein-coding	VGNC:VGNC:19120|Ensembl:ENSECAG00000023879
33.6126	34.8652	34.2579	33.7572	33.745	33.7293	34.162	36.2096	33.8414	34.1229	34.4921	34.6654	34.3975	34.1024	33.4464	33.7874	33.3132	33.2039	33.8247	34.0521	33.2919	33.5315	33.9797	33.1799	33.8125	33.8835	428410000000	XP_023506876.1;XP_023506875.1;XP_023506874.1;XP_023506873.1;XP_023506878.1;XP_023506877.1;XP_023506879.1	XP_023506876.1;XP_023506875.1;XP_023506874.1;XP_023506873.1;XP_023506878.1;XP_023506877.1;XP_023506879.1	pantetheinase isoform X3;pantetheinase isoform X2;pantetheinase isoform X1;pantetheinase isoform X1;pantetheinase isoform X5;pantetheinase isoform X4;pantetheinase isoform X6	0	0	0	0	0	0	TRUE	XP_023506876.1	XP_023506876	100146975	VNN1	vanin 1	-	protein-coding	VGNC:VGNC:58786|Ensembl:ENSECAG00000022135
34.0884	34.1307	33.8366	33.9561	34.0225	34.3631	33.8663	35.2372	33.8704	33.701	34.2048	34.3655	33.6427	33.8252	33.8003	33.7133	34.1217	34.0462	34.1663	34.3102	33.6316	34.4444	34.0587	34.4436	34.2812	34.6267	419650000000	XP_001490025.1;XP_005600907.1	XP_001490025.1;XP_005600907.1	programmed cell death 6-interacting protein isoform X2;programmed cell death 6-interacting protein isoform X1	0	0	0	0	0	0	TRUE	XP_001490025.1	XP_001490025	100050741	PDCD6IP	programmed cell death 6 interacting protein	-	protein-coding	VGNC:VGNC:21233|Ensembl:ENSECAG00000004691
34.4606	33.742	33.6053	33.5161	34.4067	34.4154	34.1065	34.2259	33.944	33.6276	34.0991	34.6482	33.4318	33.9088	34.3825	33.9193	33.9779	34.3079	34.3961	34.1881	33.391	34.0842	34.2001	34.3996	34.5808	34.6643	411050000000	XP_023496818.1;XP_023496817.1	XP_023496818.1;XP_023496817.1	mucin-1 isoform X2;mucin-1 isoform X1	0	0	0	0	0	0	TRUE	XP_023496818.1	XP_023496818	100063415	MUC1	mucin 1, cell surface associated	-	protein-coding	VGNC:VGNC:58670|Ensembl:ENSECAG00000006646
33.6877	32.8405	33.7548	34.0556	34.6271	33.8646	33.818	27.7223	34.4295	34.9422	34.1313	34.1555	34.537	34.3431	34.7711	33.6609	34.1707	34.5118	33.7896	34.0344	34.1387	34.4297	33.493	33.9526	34.6718	33.4371	408900000000	XP_023491823.1;XP_023491822.1;XP_001496575.1	XP_023491823.1;XP_023491822.1;XP_001496575.1	45 kDa calcium-binding protein;45 kDa calcium-binding protein;45 kDa calcium-binding protein	0	0	0	0	0	0	TRUE	XP_023491823.1	XP_023491823	100066142	SDF4	stromal cell derived factor 4	-	protein-coding	VGNC:VGNC:22770
32.8831	32.137	35.6737	33.4721	32.7503	35.9153	34.0792	31.6396	32.1521	33.2792	33.5021	33.965	35.8544	33.1677	32.6988	32.2897	33.7715	33.4465	34.6526	35.4959	32.889	33.0879	33.2803	32.5026	34.4485	33.5397	407140000000	CON__P04264;CON__H-INV:HIT000016045	CON__P04264		0	0	0	0	0	0	TRUE	CON__P04264
32.7402	34.3587	33.3435	33.3286	34.2728	33.5705	35.4141	33.0164	34.6126	34.1934	34.2089	33.3675	33.7646	34.5874	34.0942	34.2152	33.6047	34.165	33.6663	34.381	34.2491	34.4992	34.0869	33.0998	35.0449	34.1185	405680000000	XP_023506422.1;XP_023506423.1	XP_023506422.1;XP_023506423.1	CD109 antigen isoform X1;CD109 antigen isoform X2	0	0	0	0	0	0	TRUE	XP_023506422.1	XP_023506422	100068163	CD109	CD109 molecule	-	protein-coding	VGNC:VGNC:16244|Ensembl:ENSECAG00000023066
NaN	26.4299	NaN	NaN	36.4373	NaN	NaN	25.5057	NaN	NaN	NaN	NaN	NaN	NaN	NaN	NaN	NaN	NaN	NaN	NaN	38.7422	NaN	NaN	NaN	NaN	NaN	394010000000	NP_001333145.1	NP_001333145.1	keratin, type II cuticular Hb1	3	2	5	4	3	5	FALSE	NP_001333145.1	NP_001333145	100062930	KRT81	keratin, type II cuticular Hb1	-	protein-coding	Ensembl:ENSECAG00000002542
33.2435	33.5781	33.8594	33.2581	35.5236	34.2228	34.26	32.7151	34.187	34.6653	34.2476	33.574	33.3848	34.2259	35.0279	33.3107	33.819	34.5877	33.3425	34.0052	34.146	33.1458	34.2275	33.7474	33.8224	33.9416	387520000000	XP_005611649.1;CON__P15497	XP_005611649.1	apolipoprotein A-I	0	0	0	0	0	0	TRUE	XP_005611649.1	XP_005611649	100062583	APOA1	apolipoprotein A1	-	protein-coding	VGNC:VGNC:15413|Ensembl:ENSECAG00000009752
32.1424	32.2114	36.159	33.105	32.108	36.0911	34.1034	31.6871	32.0985	31.6285	32.973	33.8237	35.791	32.6399	32.5015	32.0673	33.826	31.3247	33.0269	35.8105	33.0182	32.5816	32.1956	32.2711	33.1397	33.1423	380370000000	CON__P13645;CON__Q7Z3Y7;NP_001333103.1;CON__Q148H6;NP_001333120.1;XP_023507399.1;NP_001333121.1;NP_001333119.1;CON__Q7Z3Z0;CON__Q7Z3Y8;NP_001333105.1;NP_001333106.1;CON__Q2M2I5;CON__Q7Z3Y9	CON__P13645		0	0	0	0	0	0	TRUE	CON__P13645
32.4313	33.0858	32.5211	32.9298	34.8291	34.4608	34.8517	32.0173	33.6761	34.173	32.9057	33.6126	33.1121	33.9819	34.1121	33.8859	33.9459	34.2766	34.8726	34.1345	34.0348	34.4516	34.1551	34.5497	34.3879	34.1239	373050000000	XP_005602652.1;NP_001075971.1	XP_005602652.1;NP_001075971.1	beta-2-microglobulin isoform X1;beta-2-microglobulin precursor	0	0	0	0	0	0	TRUE	XP_005602652.1	XP_005602652	100034203	B2M	beta-2-microglobulin	-	protein-coding	VGNC:VGNC:15722|Ensembl:ENSECAG00000000685
34.0993	32.3671	34.1604	33.681	33.7103	33.8605	33.6969	NaN	34.014	34.4207	33.7348	33.2177	34.4335	34.1706	34.5481	33.9577	34.4538	34.4135	33.8235	33.5274	34.2153	33.7601	34.0388	34.5997	34.1564	33.6941	364680000000	NP_001157294.2	NP_001157294.2	protein-arginine deiminase type-2	0	1	0	0	0	0	TRUE	NP_001157294.2	NP_001157294	100050025	PADI2	peptidyl arginine deiminase 2	-	protein-coding	VGNC:VGNC:21128|Ensembl:ENSECAG00000021856
32.0809	33.513	33.1587	32.5459	34.5879	33.9999	34.5317	29.374	33.8591	34.3827	33.6931	33.3793	33.7038	34.2384	34.6282	33.9603	33.7781	34.6836	34.343	34.1559	33.4397	33.996	34.2859	34.1282	34.5576	33.5963	362900000000	XP_023483236.1	XP_023483236.1	beta-1,4-galactosyltransferase 1	0	0	0	0	0	0	TRUE	XP_023483236.1	XP_023483236	100068209	B4GALT1	beta-1,4-galactosyltransferase 1	-	protein-coding	VGNC:VGNC:15739|Ensembl:ENSECAG00000012393
33.7645	34.1792	33.5013	33.7285	33.8768	33.8467	33.7537	34.558	33.7697	33.7258	33.762	33.7433	33.6389	33.8069	33.8866	33.6727	33.9208	34.0503	33.8169	33.8922	33.9891	34.3368	33.9796	34.1802	34.0453	34.0182	358940000000	NP_001075247.1	NP_001075247.1	heat shock cognate 71 kDa protein	0	0	0	0	0	0	TRUE	NP_001075247.1	NP_001075247	100009679	HSPA8	heat shock protein family A (Hsp70) member 8	-	protein-coding	Ensembl:ENSECAG00000037704
32.1747	32.9661	33.0129	33.1756	35.3357	34.2854	35.0878	31.5628	34.2464	34.3724	33.8911	33.0447	33.3407	34.3464	34.5638	33.3938	33.5843	34.0414	34.051	33.8505	34.1164	33.3307	34.6825	33.6754	33.5912	33.4338	357960000000	XP_001915923.1;XP_023476086.1	XP_001915923.1;XP_023476086.1	semaphorin-3G isoform X1;semaphorin-3G isoform X2	0	0	0	0	0	0	TRUE	XP_001915923.1	XP_001915923	100060213	SEMA3G	semaphorin 3G	-	protein-coding	VGNC:VGNC:22813|Ensembl:ENSECAG00000022121
NaN	29.1138	NaN	NaN	36.4302	NaN	NaN	NaN	NaN	NaN	NaN	NaN	NaN	NaN	NaN	NaN	NaN	NaN	NaN	NaN	38.387	NaN	NaN	NaN	NaN	NaN	328580000000	NP_001333101.1	NP_001333101.1	keratin 31	3	3	5	4	3	5	FALSE	NP_001333101.1	NP_001333101	100066836	KRT31	keratin 31	-	protein-coding	VGNC:VGNC:83250
33.9341	34.1397	34.2464	34.8333	32.5777	33.8417	32.9982	34.102	33.3335	33.5178	34.0998	34.12	32.2732	32.3281	33.1292	33.6109	33.2637	33.1527	33.5667	34.1989	32.4963	33.9477	33.4501	34.017	33.3551	33.0371	310000000000	XP_023481587.1;XP_023481586.1;XP_023481584.1	XP_023481587.1;XP_023481586.1;XP_023481584.1	brain acid soluble protein 1;brain acid soluble protein 1;brain acid soluble protein 1	0	0	0	0	0	0	TRUE	XP_023481587.1	XP_023481587	100069914	BASP1	brain abundant membrane attached signal protein 1	-	protein-coding	VGNC:VGNC:15769
33.9923	33.3299	33.7664	33.862	33.0981	33.8221	33.4204	33.2968	34.0904	33.4495	33.6751	33.8391	34.1323	33.7428	33.4811	33.6955	33.7849	33.4195	33.464	33.5578	34.2107	33.4901	33.8084	33.5017	32.8597	33.6675	297990000000	XP_023491740.1;XP_023491739.1	XP_023491740.1;XP_023491739.1	guanine nucleotide-binding protein G(I)/G(S)/G(T) subunit beta-1;guanine nucleotide-binding protein G(I)/G(S)/G(T) subunit beta-1	0	0	0	0	0	0	TRUE	XP_023491740.1	XP_023491740	100061395	GNB1	G protein subunit beta 1	-	protein-coding	VGNC:VGNC:18423|Ensembl:ENSECAG00000021999
34.0163	32.9411	33.8893	33.9489	33.3208	34.0996	33.6685	33.8961	33.0888	34.238	33.7876	32.9911	33.1979	33.1426	33.8897	33.9536	33.2935	33.4154	32.9015	33.7006	32.7408	33.8733	33.1167	33.6896	33.9517	33.8346	287870000000	XP_023499251.1	XP_023499251.1	tubulin alpha-1B chain	0	0	0	0	0	0	TRUE	XP_023499251.1	XP_023499251	100059091	LOC100059091	tubulin alpha-1B chain	-	protein-coding	Ensembl:ENSECAG00000030778
34.1264	33.6383	33.2978	33.8398	33.2569	33.6321	33.4685	33.4101	33.723	33.1406	33.5374	33.8802	34.1993	33.6577	33.34	33.6415	33.6381	33.4081	33.4492	33.438	33.8023	33.7555	33.5195	33.5405	32.6904	33.6603	286070000000	XP_001505112.1;XP_014596039.1;XP_023498824.1;XP_023498823.1	XP_001505112.1	guanine nucleotide-binding protein G(I)/G(S)/G(T) subunit beta-2	0	0	0	0	0	0	TRUE	XP_001505112.1	XP_001505112	100067486	GNB2	G protein subunit beta 2	-	protein-coding	VGNC:VGNC:18425|Ensembl:ENSECAG00000017221
32.8944	32.0252	34.9655	33.4146	34.8382	33.4491	33.6331	27.447	33.6647	34.2788	33.4731	34.0662	33.7614	33.5981	33.6039	33.5007	33.5223	33.2915	33.8176	33.3112	32.5927	32.5647	33.675	32.593	33.9838	33.04	285630000000	XP_023496417.1	XP_023496417.1	sulfhydryl oxidase 1	0	0	0	0	0	0	TRUE	XP_023496417.1	XP_023496417	100053280	QSOX1	quiescin sulfhydryl oxidase 1	-	protein-coding	VGNC:VGNC:22075|Ensembl:ENSECAG00000017109
33.0352	32.5289	33.2081	33.0975	32.6566	32.8369	33.6514	29.8931	33.8542	34.5742	35.3503	33.7856	33.5072	33.498	33.6916	34.7142	33.4091	34.0366	34.3781	32.9759	33.6097	32.9863	32.7779	31.5901	33.3416	33.1849	285010000000	NP_001093583.1;XP_023482153.1;XP_023482150.1;XP_005607062.2;XP_023482141.1	NP_001093583.1;XP_023482153.1;XP_023482150.1;XP_005607062.2;XP_023482141.1	phospholipase A2, membrane associated;phospholipase A2, membrane associated isoform X3;phospholipase A2, membrane associated isoform X3;phospholipase A2, membrane associated isoform X2;phospholipase A2, membrane associated isoform X1	0	0	0	0	0	0	TRUE	NP_001093583.1	NP_001093583	100037401	PLA2G2A	phospholipase A2 group IIA	SPLA2	protein-coding	VGNC:VGNC:21508|Ensembl:ENSECAG00000010997
32.7663	34.3456	33.5536	32.8359	34.7724	33.8502	34.0123	28.7823	33.7389	33.8327	32.9463	32.9835	33.7839	33.6318	34.041	32.9867	33.1994	33.6311	33.526	32.9456	33.7223	33.4127	33.8298	33.4682	33.2505	33.094	279100000000	XP_023499904.1;XP_005611965.1;XP_005611964.1;NP_001233601.1	XP_023499904.1;XP_005611965.1;XP_005611964.1;NP_001233601.1	tartrate-resistant acid phosphatase type 5 isoform X1;tartrate-resistant acid phosphatase type 5 isoform X1;tartrate-resistant acid phosphatase type 5 isoform X1;tartrate-resistant acid phosphatase type 5 precursor	0	0	0	0	0	0	TRUE	XP_023499904.1	XP_023499904	100056621	ACP5	acid phosphatase 5, tartrate resistant	-	protein-coding	VGNC:VGNC:14997|Ensembl:ENSECAG00000012113
33.7114	33.6393	32.9445	33.5051	33.0632	33.4013	33.0277	33.4644	33.4164	33.0901	33.7837	34.0151	32.8159	33.4007	33.3602	33.2646	33.6308	33.5804	33.9824	33.8674	33.2259	33.6486	33.3331	34.1638	33.9492	34.1444	270970000000	XP_005608442.1	XP_005608442.1	IST1 homolog isoform X3	0	0	0	0	0	0	TRUE	XP_005608442.1	XP_005608442	100146422	IST1	IST1 factor associated with ESCRT-III	-	protein-coding	VGNC:VGNC:51202|Ensembl:ENSECAG00000022855
34.2661	32.6118	33.4283	33.7362	33.1066	33.8886	33.3746	33.5032	32.8397	34.0374	33.9249	32.5514	33.5096	32.7752	33.5269	33.6472	33.0543	33.3132	32.703	33.511	32.6234	34.0807	32.9249	33.383	33.8494	33.2909	268650000000	XP_023485233.1;XP_023500354.1	XP_023485233.1;XP_023500354.1	tubulin beta-4B chain;tubulin beta-4A chain	0	0	0	0	0	0	TRUE	XP_023485233.1	XP_023485233	100059595	TUBB4B	tubulin beta 4B class IVb	TUBB2C	protein-coding	Ensembl:ENSECAG00000013659
31.9717	32.7894	33.3988	33.2643	34.5381	32.9407	34.4032	29.3903	33.435	34.6968	34.2803	33.6443	32.9594	33.445	34.0559	32.731	32.2326	33.8386	34.0099	33.0726	32.7837	33.3465	33.5039	32.689	34.3149	32.4795	264430000000	XP_023501673.1	XP_023501673.1	tripeptidyl-peptidase 1	0	0	0	0	0	0	TRUE	XP_023501673.1	XP_023501673	100070095	TPP1	tripeptidyl peptidase 1	-	protein-coding	VGNC:VGNC:24438|Ensembl:ENSECAG00000007829
33.2709	33.4627	33.3154	33.4035	33.1295	33.2295	33.2255	33.404	33.5028	33.0629	33.2734	33.4011	33.8987	33.849	33.2144	33.4988	33.6528	33.3713	33.5161	33.2474	34.0828	33.4332	33.5862	33.6311	32.6423	33.1965	255320000000	XP_023488108.1;XP_023488109.1	XP_023488108.1;XP_023488109.1	rab GDP dissociation inhibitor beta isoform X1;rab GDP dissociation inhibitor beta isoform X2	0	0	0	0	0	0	TRUE	XP_023488108.1	XP_023488108	100070354	GDI2	GDP dissociation inhibitor 2	-	protein-coding	VGNC:VGNC:55377|Ensembl:ENSECAG00000008855
33.4567	32.9892	33.6053	33.4696	33.2155	33.4803	33.1746	33.9285	33.7231	33.012	33.0571	33.6566	33.5862	33.5559	33.6195	33.6468	33.3961	33.6225	33.5226	33.242	33.4572	33.0966	33.4623	33.3238	32.9329	33.2968	254150000000	XP_023500531.1;XP_023500532.1;XP_014596708.1	XP_023500531.1;XP_023500532.1;XP_014596708.1	radixin isoform X1;radixin isoform X2;radixin isoform X3	0	0	0	0	0	0	TRUE	XP_023500531.1	XP_023500531	100061858	RDX	radixin	-	protein-coding	VGNC:VGNC:22283|Ensembl:ENSECAG00000002920
33.346	32.4921	32.9786	33.6766	33.5681	33.8882	32.8955	33.1032	33.2376	33.7972	33.088	33.3701	33.6165	32.877	33.462	33.6503	33.6044	33.0874	33.3047	33.4114	32.9197	33.6642	33.1138	33.431	33.2887	33.4058	243310000000	XP_005605010.1;XP_001500420.1;XP_001915212.2;XP_005612652.2	XP_005605010.1	retinal dehydrogenase 1	0	0	0	0	0	0	TRUE	XP_005605010.1	XP_005605010	100054931	ALDH1A1	aldehyde dehydrogenase 1 family member A1	ALDH-E1|ALDH1|ALHDII|RalDH1	protein-coding	VGNC:VGNC:15228|Ensembl:ENSECAG00000019343
32.9287	33.1862	33.6825	33.4202	33.0836	33.3326	33.2753	34.5459	33.5631	33.0389	33.3909	33.9277	33.0761	33.4518	33.2204	32.8536	33.1109	33.0639	33.4045	33.0301	33.4762	32.9144	33.6473	33.1241	32.8766	33.2225	241340000000	XP_023507843.1;XP_023507842.1	XP_023507843.1;XP_023507842.1	Na(+)/H(+) exchange regulatory cofactor NHE-RF1 isoform X2;Na(+)/H(+) exchange regulatory cofactor NHE-RF1 isoform X1	0	0	0	0	0	0	TRUE	XP_023507843.1	XP_023507843	100052527	SLC9A3R1	SLC9A3 regulator 1	-	protein-coding	VGNC:VGNC:23279|Ensembl:ENSECAG00000014372
32.518	33.5535	33.1056	33.3752	32.2101	32.8948	32.7676	36.1346	32.6513	32.3167	34.8301	34.201	32.5662	32.3941	31.5903	31.1395	32.2533	31.3124	33.538	32.8871	32.3146	32.6659	32.8382	31.9372	31.9149	32.4397	238510000000	XP_003363627.2	XP_003363627.2	LOW QUALITY PROTEIN: aminopeptidase N	0	0	0	0	0	0	TRUE	XP_003363627.2	XP_003363627	100050397	ANPEP	alanyl aminopeptidase, membrane	CD13	protein-coding	VGNC:VGNC:15357|Ensembl:ENSECAG00000037098
33.0501	33.9332	32.5519	33.1776	33.2005	33.3383	33.4248	34.0131	33.5281	32.8838	33.2004	32.7198	33.428	33.6052	33.0935	33.2117	33.5918	33.2069	33.1281	33.1264	34.1847	33.0387	33.5369	33.401	32.7282	33.4161	237300000000	XP_001494584.1;XP_023479657.1;XP_005603491.1	XP_001494584.1	cofilin-1	0	0	0	0	0	0	TRUE	XP_001494584.1	XP_001494584	100057603	CFL1	cofilin 1	-	protein-coding	VGNC:VGNC:16464|Ensembl:ENSECAG00000019900
32.2744	34.1041	33.7462	32.7582	34.2477	33.7152	33.0359	34.2913	32.5126	33.7567	34.482	33.9579	32.7025	32.4511	32.5662	32.7016	32.1811	32.1172	33.6075	33.1647	31.8191	33.1831	32.4932	32.7683	33.6672	32.6348	229700000000	XP_023496032.1;XP_014594899.2;XP_014594897.2	XP_023496032.1;XP_014594899.2;XP_014594897.2	polymeric immunoglobulin receptor isoform X1;polymeric immunoglobulin receptor isoform X1;polymeric immunoglobulin receptor isoform X1	0	0	0	0	0	0	TRUE	XP_023496032.1	XP_023496032	100055765	PIGR	polymeric immunoglobulin receptor	-	protein-coding	VGNC:VGNC:21432|Ensembl:ENSECAG00000016196
33.9596	32.7751	32.4513	33.3103	32.7196	33.423	33.3814	30.1408	33.7195	32.9428	32.9482	33.3065	34.2011	33.7293	33.103	33.9113	33.5557	33.2333	32.9219	32.8703	34.0732	32.4958	33.2832	33.1685	32.5884	32.8827	229360000000	XP_023506868.1;XP_023506867.1	XP_023506868.1;XP_023506867.1	ectonucleotide pyrophosphatase/phosphodiesterase family member 1 isoform X2;ectonucleotide pyrophosphatase/phosphodiesterase family member 1 isoform X1	0	0	0	0	0	0	TRUE	XP_023506868.1	XP_023506868	100073097	ENPP1	ectonucleotide pyrophosphatase/phosphodiesterase 1	-	protein-coding	VGNC:VGNC:17591|Ensembl:ENSECAG00000013035
33.3624	33.8728	33.3302	33.3821	32.6965	33.2319	32.9244	33.4253	33.4011	32.9652	33.2814	33.5353	33.3073	33.2256	33.0254	33.342	33.3322	33.2203	33.2761	33.0868	33.4877	33.2462	33.3572	33.5729	32.9593	33.2775	229200000000	XP_023511009.1;XP_023511008.1;XP_023511007.1	XP_023511009.1;XP_023511008.1;XP_023511007.1	ras-related C3 botulinum toxin substrate 1 isoform X3;ras-related C3 botulinum toxin substrate 1 isoform X2;ras-related C3 botulinum toxin substrate 1 isoform X1	0	0	0	0	0	0	TRUE	XP_023511009.1	XP_023511009	100061732	RAC1	Rac family small GTPase 1	-	protein-coding	VGNC:VGNC:51221|Ensembl:ENSECAG00000009727
32.846	32.628	32.2358	31.725	34.3682	33.5267	34.1168	29.9568	33.0947	32.4623	31.0303	31.2326	33.5036	33.4869	33.2445	32.7882	33.4197	33.6256	32.9794	33.4045	32.9107	33.9843	33.8447	33.3718	34.35	33.4467	227200000000	XP_001493245.1	XP_001493245.1	stanniocalcin-1	0	0	0	0	0	0	TRUE	XP_001493245.1	XP_001493245	100054071	STC1	stanniocalcin 1	-	protein-coding	VGNC:VGNC:23672
33.293	32.6928	33.389	33.2711	32.6404	33.2212	32.7402	32.8099	33.2693	32.8144	32.9738	33.1899	33.5275	33.1597	32.9871	33.3906	33.3001	32.9863	33.1444	33.1015	33.4454	33.1622	33.3625	33.1575	32.51	33.1338	217650000000	XP_023482587.1;XP_023482586.1;XP_023482590.1;XP_023482588.1;XP_023482591.1;XP_014583170.2;XP_023503989.1	XP_023482587.1;XP_023482586.1;XP_023482590.1;XP_023482588.1;XP_023482591.1	guanine nucleotide-binding protein G(s) subunit alpha isoform X2;guanine nucleotide-binding protein G(s) subunit alpha isoform X1;guanine nucleotide-binding protein G(s) subunit alpha isoform X5;guanine nucleotide-binding protein G(s) subunit alpha isof	0	0	0	0	0	0	TRUE	XP_023482587.1	XP_023482587	100056464	GNAS	GNAS complex locus	GNAS1	protein-coding	VGNC:VGNC:55263|Ensembl:ENSECAG00000024243
32.5803	31.9871	32.3362	33.9384	33.7204	32.5575	33.3282	NaN	34.1222	34.4436	33.4002	32.8371	32.9384	33.3873	33.6119	33.6681	33.2557	33.3347	33.2124	33.3356	33.3002	32.4831	33.203	32.7528	32.9136	32.3299	217580000000	XP_023505390.1;XP_005602832.1;XP_001502775.1	XP_023505390.1;XP_005602832.1;XP_001502775.1	furin;furin;furin	0	1	0	0	0	0	TRUE	XP_023505390.1	XP_023505390	100068931	FURIN	furin, paired basic amino acid cleaving enzyme	-	protein-coding	VGNC:VGNC:18155|Ensembl:ENSECAG00000019913
33.4287	33.2047	33.4665	33.2101	32.9303	33.2041	32.6302	34.1119	33.0648	32.7929	33.2587	33.7764	33.1991	32.876	33.1579	32.8926	33.1409	33.0134	32.9411	32.9562	32.7949	33.2982	32.9509	33.1437	32.9165	33.4746	217490000000	XP_023507596.1;XP_023507595.1;XP_014593555.2	XP_023507596.1;XP_023507595.1;XP_014593555.2	brain-specific angiogenesis inhibitor 1-associated protein 2 isoform X4;brain-specific angiogenesis inhibitor 1-associated protein 2 isoform X4;brain-specific angiogenesis inhibitor 1-associated protein 2 isoform X4	0	0	0	0	0	0	TRUE	XP_023507596.1	XP_023507596	100050207	BAIAP2	BAR/IMD domain containing adaptor protein 2	-	protein-coding	VGNC:VGNC:15759|Ensembl:ENSECAG00000022150
33.5908	33.1521	33.6286	33.5581	33.2053	33.1831	32.8419	33.5124	33.0763	32.7234	33.406	33.9825	33.1382	32.8686	33.0612	32.9043	32.8019	32.8855	33.152	33.3225	32.7395	33.1137	33.0809	32.9512	33.1468	33.2426	215580000000	XP_014589800.1;XP_001492419.1;XP_023480419.1	XP_014589800.1;XP_001492419.1;XP_023480419.1	choline transporter-like protein 4 isoform X2;choline transporter-like protein 4 isoform X1;choline transporter-like protein 4 isoform X3	0	0	0	0	0	0	TRUE	XP_014589800.1	XP_014589800	100051054	SLC44A4	solute carrier family 44 member 4	-	protein-coding	VGNC:VGNC:23221|Ensembl:ENSECAG00000009701
27.1057	31.5222	NaN	26.7862	34.3162	34.2076	35.1373	NaN	29.3793	29.4988	28.3688	NaN	29.109	32.3472	33.1763	31.7005	32.5545	34.3046	32.9108	33.2463	32.0186	33.9595	34.2799	34.4107	35.3121	32.7046	214670000000	XP_023511117.1;XP_023498136.1;NP_001075420.1;XP_023498127.1	XP_023511117.1;XP_023498136.1;NP_001075420.1;XP_023498127.1	retinol-binding protein 4 isoform X1;retinol-binding protein 4 isoform X2;retinol-binding protein 4 precursor;retinol-binding protein 4 isoform X1	1	1	1	0	0	0	TRUE	XP_023511117.1	XP_023511117	100049790	RBP4	retinol binding protein 4	PRBP|RBP	protein-coding	VGNC:VGNC:49533
33.6147	31.6358	35.3611	31.6026	33.2296	32.9622	33.0438	33.7453	32.2856	31.9818	31.8898	33.2535	32.7736	32.5835	32.4587	32.5545	32.806	32.7752	32.1828	33.2135	32.9757	34.2118	32.4674	32.6482	32.77	33.4475	212440000000	XP_023507865.1;XP_023507864.1;XP_014594476.1;XP_014594471.1;XP_023507863.1	XP_023507865.1;XP_023507864.1;XP_014594476.1;XP_014594471.1;XP_023507863.1	G-protein coupled receptor family C group 5 member C isoform X3;G-protein coupled receptor family C group 5 member C isoform X2;G-protein coupled receptor family C group 5 member C isoform X2;G-protein coupled receptor family C group 5 member C isoform	0	0	0	0	0	0	TRUE	XP_023507865.1	XP_023507865	100060724	GPRC5C	G protein-coupled receptor class C group 5 member C	-	protein-coding	VGNC:VGNC:56431|Ensembl:ENSECAG00000017083
35.3254	31.6071	34.0855	34.0654	32.1806	32.1104	32.0163	31.4936	32.1324	33.7436	32.6716	29.5431	31.1689	30.9991	32.9601	33.4159	33.3256	33.1199	32.3336	33.3934	29.9111	33.738	30.5876	32.9876	33.0156	31.4815	199860000000	XP_023487015.1;XP_001504901.1;NP_001075229.1;XP_005597093.1;NP_001075228.1;XP_023507423.1;XP_023507422.1;XP_001504905.3;XP_023478159.1	XP_023487015.1	myosin-9	0	0	0	0	0	0	TRUE	XP_023487015.1	XP_023487015	100054482	MYH9	myosin heavy chain 9	-	protein-coding	VGNC:VGNC:20481|Ensembl:ENSECAG00000020716
33.3466	31.8958	33.1744	32.6708	31.5781	32.1733	32.1411	33.8998	33.0414	32.6451	32.009	32.6383	33.4621	33.5496	33.3062	33.2577	33.4345	33.2546	33.3655	33.009	33.6728	32.7894	33.2058	33.6987	32.1647	33.0192	198340000000	XP_023472131.1;XP_003363188.1;NP_001295867.1;XP_023475562.1;XP_023475560.1;XP_023475559.1;XP_023475555.1;XP_023475563.1;XP_014586958.1;XP_023475545.1;XP_005600883.1;REV__XP_023474790.1;REV__XP_014586628.1;REV__XP_005600009.1;REV__XP_023474788.1;REV__XP_023474787.1;REV__XP_023474786.1;REV__XP_023474785.1;REV__XP_023474784.1;REV__XP_014586627.1;REV__XP_014586626.1;REV__XP_001494507.1	XP_023472131.1	periplakin	0	0	0	0	0	0	TRUE	XP_023472131.1	XP_023472131	100069951	PPL	periplakin	-	protein-coding	VGNC:VGNC:21739|Ensembl:ENSECAG00000014320
33.319	33.0796	32.8965	33.0752	33.0636	33.0174	33.3403	32.8752	33.0406	32.8052	33.487	33.4478	31.9056	32.9873	33.1286	33.3828	33.1548	32.9702	33.2539	33.3694	33.2789	32.0787	33.1428	33.3322	33.018	33.2964	197920000000	CON__P15636	CON__P15636		0	0	0	0	0	0	TRUE	CON__P15636
32.318	32.1694	33.1075	33.1587	33.8031	33.0111	33.1845	28.298	33.5693	33.8766	33.7151	33.4516	32.8332	33.3882	33.6054	32.842	32.8603	33.4979	33.1176	32.6014	32.734	32.1585	33.056	32.8506	32.794	32.3757	194070000000	NP_001296335.1	NP_001296335.1	renin receptor precursor	0	0	0	0	0	0	TRUE	NP_001296335.1	NP_001296335	100057118	ATP6AP2	ATPase H+ transporting accessory protein 2	-	protein-coding	VGNC:VGNC:15666|Ensembl:ENSECAG00000019889
33.2291	34.2024	33.2713	32.7612	32.8215	32.9614	33.7422	31.615	34.031	33.7643	33.6936	33.3235	33.0502	33.1255	33.0832	32.9166	31.9672	32.3463	32.8323	32.2332	32.8314	31.5168	32.5567	32.1008	32.3437	32.8948	192030000000	XP_005598914.2;XP_014585543.2;XP_014585545.2;XP_014585547.2	XP_005598914.2;XP_014585543.2;XP_014585545.2;XP_014585547.2	otoancorin isoform X1;otoancorin isoform X2;otoancorin isoform X3;otoancorin isoform X4	0	0	0	0	0	0	TRUE	XP_005598914.2	XP_005598914	100068851	OTOA	otoancorin	-	protein-coding	VGNC:VGNC:21079|Ensembl:ENSECAG00000008085
33.1086	32.949	33.0725	33.3235	32.8289	33.0499	32.8246	33.535	33.2004	33.0119	33.1366	33.0518	32.4926	33.1692	32.8472	32.9787	32.9434	32.7167	32.9391	32.8557	33.1676	32.6626	33.1256	33.0092	32.3391	32.8602	188920000000	XP_001504337.1;XP_005597705.1	XP_001504337.1;XP_005597705.1	14-3-3 protein epsilon isoform X1;14-3-3 protein epsilon isoform X2	0	0	0	0	0	0	TRUE	XP_001504337.1	XP_001504337	100059962	YWHAE	tyrosine 3-monooxygenase/tryptophan 5-monooxygenase activation protein epsilon	-	protein-coding	VGNC:VGNC:25118|Ensembl:ENSECAG00000009536
32.6988	31.7346	33.8205	32.9745	32.2118	31.6754	31.8342	32.9814	33.4416	33.0834	32.6205	33.0527	33.9894	33.3072	33.1479	33.7082	33.3946	33.2849	32.74	32.4557	33.597	32.0611	32.703	32.4996	32.1632	32.2526	188100000000	XP_005614504.1;XP_005614503.1;XP_001488310.1	XP_005614504.1;XP_005614503.1;XP_001488310.1	plastin-3;plastin-3;plastin-3	0	0	0	0	0	0	TRUE	XP_005614504.1	XP_005614504	100053927	PLS3	plastin 3	-	protein-coding	VGNC:VGNC:21595|Ensembl:ENSECAG00000013135
32.1441	32.5732	32.3365	33.3523	33.4816	32.7038	33.8235	NaN	33.7825	33.7773	34.0279	33.1378	32.1647	32.8931	33.066	32.891	32.093	33.0568	32.5144	32.879	32.5388	31.665	33.4949	32.5734	33.4344	32.3178	183940000000	XP_023494497.1;NP_001075378.1	XP_023494497.1;NP_001075378.1	inhibin beta A chain isoform X1;inhibin beta A chain precursor	0	1	0	0	0	0	TRUE	XP_023494497.1	XP_023494497	100034076	INHBA	inhibin subunit beta A	-	protein-coding	VGNC:VGNC:49475|Ensembl:ENSECAG00000022448
32.7752	33.4299	33.6179	33.2949	32.5802	33.0032	32.1425	33.6946	32.4464	33.0674	34.1638	33.9189	31.5702	32.095	31.839	32.4737	32.3652	32.5625	32.9628	33.4355	31.6718	32.8679	32.7049	32.5379	32.6208	32.3722	179140000000	XP_023486588.1	XP_023486588.1	tetraspanin-1	0	0	0	0	0	0	TRUE	XP_023486588.1	XP_023486588	100064866	TSPAN1	tetraspanin 1	-	protein-coding	VGNC:VGNC:58264|Ensembl:ENSECAG00000022305
33.1228	29.8619	32.4331	29.0459	33.324	33.5265	33.6632	NaN	33.1248	33.1294	31.2343	30.2824	31.0604	33.7634	33.4363	32.5316	30.9769	33.9555	31.5112	32.5666	33.0671	33.1445	33.8129	33.0592	34.4211	33.3038	178620000000	XP_023498048.1;XP_001489154.5;XP_023498053.1;XP_023498052.1;XP_023498049.1;XP_023498057.1;XP_023498058.1	XP_023498048.1;XP_001489154.5;XP_023498053.1;XP_023498052.1;XP_023498049.1;XP_023498057.1;XP_023498058.1	fibronectin isoform X2;fibronectin isoform X1;fibronectin isoform X7;fibronectin isoform X6;fibronectin isoform X3;fibronectin isoform X10;fibronectin isoform X11	0	1	0	0	0	0	TRUE	XP_023498048.1	XP_023498048	100034189	FN1	fibronectin 1	-	protein-coding	VGNC:VGNC:56555|Ensembl:ENSECAG00000000701
32.8171	32.9728	32.953	32.9702	32.6104	32.7588	32.7502	33.0129	32.9244	32.9031	32.6849	33.0214	33.0975	32.9269	32.6097	32.9428	32.8994	32.6036	32.8571	32.6589	33.3923	33.0254	32.9279	32.8481	32.1932	32.7592	172610000000	XP_014583708.1;XP_001493038.1	XP_014583708.1;XP_001493038.1	14-3-3 protein zeta/delta;14-3-3 protein zeta/delta	0	0	0	0	0	0	TRUE	XP_014583708.1	XP_014583708	100056060	YWHAZ	tyrosine 3-monooxygenase/tryptophan 5-monooxygenase activation protein zeta	-	protein-coding	VGNC:VGNC:25121|Ensembl:ENSECAG00000021882
32.9274	32.6598	33.1377	33.5129	32.6158	32.8626	32.6164	33.0646	32.7674	32.941	32.7162	32.5348	32.5406	32.9151	32.5342	32.7061	32.7007	32.5686	32.5415	33.053	32.9504	33.2388	32.9093	32.9808	32.5584	32.6893	170650000000	XP_005607147.1;XP_001496084.1;XP_023489071.1;XP_005614097.2;XP_023489070.1;XP_023489069.1;XP_023489068.1	XP_005607147.1;XP_001496084.1	peroxiredoxin-1;peroxiredoxin-1	0	0	0	0	0	0	TRUE	XP_005607147.1	XP_005607147	100052421	PRDX1	peroxiredoxin 1	-	protein-coding	VGNC:VGNC:58643|Ensembl:ENSECAG00000008678
33.1996	32.1747	33.051	33.1028	32.19	32.9483	32.6609	32.1167	33.1697	32.3597	32.7311	33.0113	33.5425	33.0065	32.497	32.6494	32.9817	32.5994	32.9411	32.5047	32.9477	32.7681	32.9073	32.833	31.9365	32.7936	165990000000	XP_023482943.1;XP_023482944.1	XP_023482943.1;XP_023482944.1	guanine nucleotide-binding protein G(q) subunit alpha isoform X1;guanine nucleotide-binding protein G(q) subunit alpha isoform X2	0	0	0	0	0	0	TRUE	XP_023482943.1	XP_023482943	100063136	GNAQ	G protein subunit alpha q	-	protein-coding	VGNC:VGNC:18419|Ensembl:ENSECAG00000018363
32.6181	34.4592	33.0837	32.3981	33.5224	32.4966	33.0339	31.9737	32.8162	33.2109	32.8208	32.0939	32.0474	32.7111	32.6783	32.4576	31.9957	32.7133	32.7472	32.8153	31.7877	32.355	32.9522	32.6026	33.3424	32.5669	162730000000	XP_023476848.1;XP_023476847.1;CON__ENSEMBL:ENSBTAP00000031900	XP_023476848.1;XP_023476847.1	ceruloplasmin isoform X2;ceruloplasmin isoform X1	0	0	0	0	0	0	TRUE	XP_023476848.1	XP_023476848	100058573	CP	ceruloplasmin	-	protein-coding	VGNC:VGNC:16809|Ensembl:ENSECAG00000012064
33.0717	31.7776	33.3154	32.6909	32.7609	33.0939	33.1926	33.4299	32.7873	32.4617	32.135	32.8541	32.5315	32.9582	32.6364	32.5455	32.392	32.6862	32.8731	32.1588	33.0431	32.577	33.3543	33.048	31.9382	32.6017	162690000000	XP_023480665.1;XP_023480663.1;XP_023480662.1;XP_023480660.1;XP_001496475.1;XP_023480664.1;XP_014589884.1	XP_023480665.1;XP_023480663.1;XP_023480662.1;XP_023480660.1;XP_001496475.1;XP_023480664.1;XP_014589884.1	UNC5C-like protein isoform X1;UNC5C-like protein isoform X1;UNC5C-like protein isoform X1;UNC5C-like protein isoform X1;UNC5C-like protein isoform X1;UNC5C-like protein isoform X2;UNC5C-like protein isoform X2	0	0	0	0	0	0	TRUE	XP_023480665.1	XP_023480665	100066002	UNC5CL	unc-5 family C-terminal like	-	protein-coding	VGNC:VGNC:24799|Ensembl:ENSECAG00000000501
32.9906	32.6451	32.2652	32.9381	32.5718	33.0058	32.7969	33.7144	32.8723	32.2126	32.6588	32.5503	32.779	32.8758	32.7211	32.7145	32.6917	32.501	32.9434	32.68	32.837	32.5445	32.8185	32.921	32.428	32.7741	161290000000	XP_023497175.1;XP_001917277.2	XP_023497175.1;XP_001917277.2	rho-related GTP-binding protein RhoC;rho-related GTP-binding protein RhoC	0	0	0	0	0	0	TRUE	XP_023497175.1	XP_023497175	100146263	RHOC	ras homolog family member C	-	protein-coding	VGNC:VGNC:50866|Ensembl:ENSECAG00000007948
32.6541	32.7406	32.1824	32.4983	32.6179	32.8654	32.5588	33.5202	32.3891	32.5432	32.2417	32.3278	32.3915	32.6156	32.7369	32.5875	32.7946	32.9569	32.8744	32.6356	32.8791	33.0346	32.8506	32.918	32.7528	33.0415	158090000000	NP_001243852.1;XP_023480402.1	NP_001243852.1;XP_023480402.1	heat shock 70kDa protein 1A;LOW QUALITY PROTEIN: heat shock 70 kDa protein 1-like	0	0	0	0	0	0	TRUE	NP_001243852.1	NP_001243852	100050827	HSPA1A	heat shock 70kDa protein 1A	-	protein-coding	Ensembl:ENSECAG00000001037
33.613	32.667	33.3688	32.2659	32.2789	32.4081	32.997	32.1832	32.7694	31.4955	32.9669	32.6819	33.1151	32.3781	32.4112	32.4253	32.1823	32.0704	32.9452	32.9254	31.5784	32.7852	32.5209	32.7095	32.7263	32.4685	152560000000	CON__P00761	CON__P00761		0	0	0	0	0	0	TRUE	CON__P00761
30.1171	32.2807	31.3737	30.9106	33.5882	32.2773	33.7197	NaN	31.938	32.8294	31.7754	31.5856	31.2773	32.7669	32.7391	32.0823	32.6189	33.224	33.0251	32.5974	32.6981	34.1093	33.1038	33.0793	34.2105	31.9078	151860000000	XP_001918096.5	XP_001918096.5	sphingomyelin phosphodiesterase	0	1	0	0	0	0	TRUE	XP_001918096.5	XP_001918096	100069949	SMPD1	sphingomyelin phosphodiesterase 1	-	protein-coding	VGNC:VGNC:23353
32.6776	32.8367	32.6846	33.1619	32.1516	32.6036	32.3093	32.8515	32.7621	32.4487	32.7987	32.9694	32.4349	32.7573	32.5988	32.7397	32.6441	32.528	32.6697	32.8031	32.9484	32.3264	32.718	32.7512	32.0631	32.4807	148500000000	XP_005597449.1;XP_014595720.1	XP_005597449.1;XP_014595720.1	2,3-cyclic-nucleotide 3-phosphodiesterase isoform X2;2,3-cyclic-nucleotide 3-phosphodiesterase isoform X1	0	0	0	0	0	0	TRUE	XP_005597449.1	XP_005597449	100066401	CNP	2',3'-cyclic nucleotide 3' phosphodiesterase	-	protein-coding	VGNC:VGNC:16683|Ensembl:ENSECAG00000002521
32.9815	32.6168	32.6847	32.8031	32.2492	31.6011	32.3023	32.1837	33.298	32.491	33.0244	34.1592	32.7297	32.7412	32.0614	32.5125	32.5305	31.9457	32.2307	32.0316	32.886	32.3807	32.4467	32.126	32.3161	32.4056	145870000000	XP_023506526.1;XP_023506538.1	XP_023506526.1;XP_023506538.1	5-nucleotidase;5-nucleotidase-like	0	0	0	0	0	0	TRUE	XP_023506526.1	XP_023506526	100070458	NT5E	5'-nucleotidase ecto	-	protein-coding	VGNC:VGNC:20917|Ensembl:ENSECAG00000009420
32.2048	31.0447	32.2955	32.4174	33.4767	32.6602	32.8465	29.3159	33.4608	33.2954	32.3829	32.2455	33.3946	32.7941	33.1947	32.6054	32.2488	32.809	32.5358	32.1424	32.2685	32.5673	32.7096	31.863	32.6017	32.2312	143990000000	XP_005600652.1;XP_023476119.1;XP_014587125.1;XP_014587124.1;XP_014587123.1;XP_014587122.1;XP_014587121.1;XP_014587120.1	XP_005600652.1;XP_023476119.1;XP_014587125.1;XP_014587124.1;XP_014587123.1;XP_014587122.1;XP_014587121.1;XP_014587120.1	protein ABHD14A isoform X2;protein ABHD14A isoform X1;protein ABHD14A isoform X1;protein ABHD14A isoform X1;protein ABHD14A isoform X1;protein ABHD14A isoform X1;protein ABHD14A isoform X1;protein ABHD14A isoform X1	0	0	0	0	0	0	TRUE	XP_005600652.1	XP_005600652	100629427	ABHD14A	abhydrolase domain containing 14A	-	protein-coding	VGNC:VGNC:14939|Ensembl:ENSECAG00000021312
34.5855	27.8286	32.9358	33.3892	32.2344	32.0081	30.8041	31.5625	31.3991	33.4847	32.0252	31.2982	33.1014	29.3078	32.8367	32.7475	32.5819	32.5418	32.3157	32.4984	29.0605	32.4156	29.973	32.5454	32.8561	32.6007	140110000000	XP_001503789.1;XP_005597584.1;XP_005597585.1;XP_023502415.1;XP_023502412.1;XP_023502411.1;XP_023502410.1;XP_023502409.1;XP_023502408.1;XP_023502407.1;XP_023502406.1;XP_023502405.1;XP_023502404.1;XP_023502403.1;XP_023502402.1;XP_023502401.1;XP_023502416.1;XP_023502414.1;XP_023502413.1	XP_001503789.1;XP_005597584.1;XP_005597585.1	clathrin heavy chain 1 isoform X2;clathrin heavy chain 1 isoform X1;clathrin heavy chain 1 isoform X3	0	0	0	0	0	0	TRUE	XP_001503789.1	XP_001503789	100057364	CLTC	clathrin heavy chain	-	protein-coding	VGNC:VGNC:16641|Ensembl:ENSECAG00000019077
33.1397	34.2926	32.2226	32.3324	32.7363	33.1102	34.0293	32.6082	31.9965	32.2458	32.6513	31.7451	31.4942	31.6712	31.5605	31.598	31.4715	31.7137	31.658	32.9885	31.336	32.3447	33.0029	32.1627	33.0765	32.5159	139510000000	NP_001075972.1	NP_001075972.1	serum albumin precursor	0	0	0	0	0	0	TRUE	NP_001075972.1	NP_001075972	100034206	ALB	albumin	-	protein-coding	VGNC:VGNC:49455|Ensembl:ENSECAG00000010305
32.9043	32.8372	32.6471	32.141	32.6912	32.9236	31.854	32.5589	32.2137	32.3978	32.5526	33.1134	32.3376	32.2815	32.6686	32.4942	32.61	32.5257	32.6199	32.2541	32.1588	32.645	32.3383	32.8149	32.3943	32.9435	138310000000	XP_023498946.1;XP_005611018.1;XP_023498945.1;XP_023498944.1	XP_023498946.1;XP_005611018.1;XP_023498945.1;XP_023498944.1	epidermal growth factor receptor kinase substrate 8 isoform X2;epidermal growth factor receptor kinase substrate 8 isoform X2;epidermal growth factor receptor kinase substrate 8 isoform X1;epidermal growth factor receptor kinase substrate 8 isoform X1	0	0	0	0	0	0	TRUE	XP_023498946.1	XP_023498946	100067366	EPS8	epidermal growth factor receptor pathway substrate 8	-	protein-coding	VGNC:VGNC:17637|Ensembl:ENSECAG00000014922
33.033	33.8214	31.8871	32.517	33.1701	33.3387	33.0247	31.1778	32.7065	32.841	33.2743	33.0767	29.5118	32.0871	32.0288	32.5154	30.1795	NaN	32.0506	33.0454	32.3253	NaN	33.0741	32.4288	32.8084	32.5793	136990000000	XP_023503887.1	XP_023503887.1	immunoglobulin lambda-1 light chain	0	0	0	0	1	1	TRUE	XP_023503887.1	XP_023503887	102147726	LOC102147726	immunoglobulin lambda-1 light chain	IGL|IGLC7	protein-coding	-
32.9293	31.9751	32.2054	32.2107	32.2595	32.1862	32.257	33.0081	32.6736	32.574	32.0933	31.764	32.6019	33.0977	32.5739	32.7917	32.8233	32.4203	32.5362	32.2614	33.4156	31.8819	32.595	32.9236	31.7313	32.4375	136730000000	XP_023505434.1;XP_023505439.1;XP_023505435.1;XP_023505438.1;XP_023505436.1;XP_023505437.1	XP_023505434.1;XP_023505439.1;XP_023505435.1;XP_023505438.1;XP_023505436.1;XP_023505437.1	alpha-actinin-4 isoform X1;alpha-actinin-4 isoform X6;alpha-actinin-4 isoform X2;alpha-actinin-4 isoform X5;alpha-actinin-4 isoform X3;alpha-actinin-4 isoform X4	0	0	0	0	0	0	TRUE	XP_023505434.1	XP_023505434	100066343	ACTN4	actinin alpha 4	-	protein-coding	VGNC:VGNC:15024|Ensembl:ENSECAG00000021777
32.2952	32.6759	32.3881	32.7223	32.0908	32.5109	32.1307	32.7511	32.6822	32.2111	32.6475	32.7133	32.9107	32.6439	32.4801	32.525	32.4333	32.5252	32.4781	32.4044	32.9545	32.4862	32.5333	32.6904	31.8774	32.334	134620000000	XP_023496036.1;XP_001487982.1;NP_001288174.1;XP_023496037.1	XP_023496036.1;XP_001487982.1;NP_001288174.1;XP_023496037.1	ras-related protein Rap-1A isoform X1;ras-related protein Rap-1A;ras-related protein Rap-1A;ras-related protein Rap-1A isoform X2	0	0	0	0	0	0	TRUE	XP_023496036.1	XP_023496036	100058930	RAP1A	RAP1A, member of RAS oncogene family	-	protein-coding	Ensembl:ENSECAG00000016434
32.9183	32.3556	32.114	32.7112	32.1176	32.553	31.7237	32.4851	32.6579	32.2417	33.1008	33.0886	32.9263	32.4861	32.3315	32.8692	32.7786	32.4165	32.6703	32.2092	32.6721	31.4772	32.0437	32.5449	31.6425	32.4253	133200000000	XP_001494736.2	XP_001494736.2	calpain-5	0	0	0	0	0	0	TRUE	XP_001494736.2	XP_001494736	100063478	CAPN5	calpain 5	-	protein-coding	VGNC:VGNC:16041|Ensembl:ENSECAG00000015125
32.3832	32.843	32.0827	32.7806	32.3588	32.663	32.6371	32.136	32.8662	32.4783	32.4317	32.3123	32.1327	32.7956	32.3727	32.5869	32.1391	32.2214	32.5404	32.5115	32.6522	32.4698	32.9815	32.486	31.9433	32.2594	132060000000	XP_001498156.1	XP_001498156.1	glutathione S-transferase P	0	0	0	0	0	0	TRUE	XP_001498156.1	XP_001498156	100053249	LOC100053249	glutathione S-transferase P	-	protein-coding	Ensembl:ENSECAG00000020462
32.8813	32.0808	32.9126	32.9343	32.335	32.7902	32.0762	32.5306	32.2443	33.0331	32.2626	31.9308	32.4903	31.8436	32.342	32.9453	32.3457	31.8968	31.8787	32.3128	31.6949	33.078	32.1031	32.3335	32.2551	32.6099	131430000000	XP_023483460.1;NP_001157427.1	XP_023483460.1;NP_001157427.1	heat shock protein HSP 90-alpha isoform X1;heat shock protein HSP 90-alpha	0	0	0	0	0	0	TRUE	XP_023483460.1	XP_023483460	100033837	HSP90AA1	heat shock protein 90 alpha family class A member 1	HSPCA	protein-coding	VGNC:VGNC:55283|Ensembl:ENSECAG00000018948
32.981	32.9883	32.5587	32.9765	32.097	32.5964	32.3038	32.327	32.4973	32.2062	32.4656	32.659	32.9672	32.3694	32.2119	32.4967	32.3696	32.051	32.2357	32.2636	32.5578	32.5975	32.3979	32.2656	31.5	32.3323	131260000000	XP_023476151.1	XP_023476151.1	guanine nucleotide-binding protein G(i) subunit alpha-2	0	0	0	0	0	0	TRUE	XP_023476151.1	XP_023476151	100062085	GNAI2	G protein subunit alpha i2	-	protein-coding	VGNC:VGNC:18416|Ensembl:ENSECAG00000000489
31.9822	32.3881	32.2943	32.1283	32.3853	32.8137	32.504	32.8446	32.6613	32.1225	32.1041	32.1727	32.312	32.9115	32.6383	32.4909	32.4142	32.6769	32.3579	31.862	33.0993	32.1276	33.1781	32.3762	31.6563	32.1743	130190000000	XP_023491248.1	XP_023491248.1	chloride intracellular channel protein 4	0	0	0	0	0	0	TRUE	XP_023491248.1	XP_023491248	100071457	CLIC4	chloride intracellular channel 4	-	protein-coding	VGNC:VGNC:16613|Ensembl:ENSECAG00000016168
32.1549	31.8121	31.955	32.4126	33.5873	32.8769	32.9385	NaN	32.678	33.4279	32.3803	32.3124	32.103	32.3135	33.1081	32.1717	32.1898	32.7885	32.4063	32.105	32.4296	31.8987	32.5127	32.3196	32.6093	32.0107	130040000000	XP_001502746.2	XP_001502746.2	neutral alpha-glucosidase AB isoform X2	0	1	0	0	0	0	TRUE	XP_001502746.2	XP_001502746	100060146	GANAB	glucosidase II alpha subunit	-	protein-coding	VGNC:VGNC:18241|Ensembl:ENSECAG00000014477
29.149	31.973	33.1649	33.342	33.7136	31.628	32.3974	NaN	32.6197	33.6554	33.2034	31.297	31.1444	31.683	33.1002	31.4743	29.3844	33.3863	32.4881	32.7234	NaN	31.143	32.6	32.8994	33.9058	28.7539	129030000000	XP_023510736.1	XP_023510736.1	mucin-5B	0	1	0	0	1	0	TRUE	XP_023510736.1	XP_023510736	102147792	MUC5B	mucin 5B, oligomeric mucus/gel-forming	-	protein-coding	-
32.3882	31.3883	29.6946	32.8811	32.1521	31.7155	33.0633	32.2237	32.6484	31.9591	31.7499	32.2788	32.9341	32.6795	32.5346	32.829	32.4696	31.8051	32.1354	32.5701	33.154	32.9585	32.9055	32.366	32.4469	32.2899	127810000000	NP_001075310.1	NP_001075310.1	protein S100-A6	0	0	0	0	0	0	TRUE	NP_001075310.1	NP_001075310	100033887	S100A6	S100 calcium binding protein A6	CACY	protein-coding	VGNC:VGNC:22655|Ensembl:ENSECAG00000008401
32.7164	32.3767	33.135	32.5643	31.6846	32.2817	31.907	32.1324	32.9042	32.0548	32.4295	33.0112	33.0971	32.8811	32.2173	32.597	32.5838	32.3487	32.2199	31.9278	33.0446	31.5703	32.3135	31.9074	31.4005	32.076	127660000000	XP_023507934.1	XP_023507934.1	guanine nucleotide-binding protein subunit alpha-13	0	0	0	0	0	0	TRUE	XP_023507934.1	XP_023507934	100062972	GNA13	G protein subunit alpha 13	-	protein-coding	VGNC:VGNC:18414|Ensembl:ENSECAG00000017724
32.9985	31.2554	32.8658	32.0969	30.2719	31.0573	31.3758	32.518	32.5895	32.037	31.4265	32.097	32.8995	32.9151	32.729	32.686	32.8775	32.5873	32.7519	32.3353	33.1144	32.1266	32.3965	33.145	31.4102	32.2946	127440000000	XP_023507756.1	XP_023507756.1	envoplakin	0	0	0	0	0	0	TRUE	XP_023507756.1	XP_023507756	100051395	EVPL	envoplakin	-	protein-coding	VGNC:VGNC:56422|Ensembl:ENSECAG00000010028
32.1933	32.7814	32.338	32.7288	31.9183	32.5215	31.975	33.0759	32.4884	32.3169	32.7518	32.6407	32.3296	32.3907	32.3657	32.3587	32.4136	32.4075	32.547	32.208	32.3544	32.1887	32.3732	32.5796	32.074	32.3656	126490000000	XP_023482380.1;NP_001296338.1;XP_023482385.1	XP_023482380.1;NP_001296338.1;XP_023482385.1	cell division control protein 42 homolog isoform X1;cell division control protein 42 homolog;cell division control protein 42 homolog isoform X2	0	0	0	0	0	0	TRUE	XP_023482380.1	XP_023482380	100058188	CDC42	cell division cycle 42	-	protein-coding	Ensembl:ENSECAG00000019180
32.3568	32.7468	31.705	32.4311	32.2337	32.3216	32.3982	32.3071	32.4912	32.5904	32.1061	31.9368	32.4785	32.6433	32.3264	32.5201	32.7139	32.3457	32.1252	32.3452	33.0064	32.1143	32.4916	32.32	31.8443	32.4206	122280000000	XP_023494116.1	XP_023494116.1	WD repeat-containing protein 1	0	0	0	0	0	0	TRUE	XP_023494116.1	XP_023494116	100056172	WDR1	WD repeat domain 1	-	protein-coding	VGNC:VGNC:24980|Ensembl:ENSECAG00000018435
32.2636	32.8247	32.1856	33.0928	32.1011	32.108	32.2609	32.5292	32.1195	32.9548	32.9435	32.4741	31.5354	31.9958	32.2847	32.6106	31.8437	31.6995	32.0652	32.6955	31.3585	32.5345	32.2077	31.8849	32.3615	31.9584	117440000000	XP_001495950.2	XP_001495950.2	calcyphosin	0	0	0	0	0	0	TRUE	XP_001495950.2	XP_001495950	100065259	CAPS	calcyphosine	-	protein-coding	VGNC:VGNC:56019
32.7324	32.1505	31.9441	32.0091	31.4962	32.2358	32.099	32.9895	32.1903	31.3078	32.12	31.9331	32.9915	32.5771	32.0432	32.1079	32.1868	32.2475	32.4036	32.0866	32.3159	32.6568	32.2836	32.8159	31.7994	32.0609	116670000000	XP_023474105.1;XP_023474104.1	XP_023474105.1;XP_023474104.1	ADP-ribosylation factor 1;ADP-ribosylation factor 1	0	0	0	0	0	0	TRUE	XP_023474105.1	XP_023474105	100060911	ARF1	ADP ribosylation factor 1	-	protein-coding	Ensembl:ENSECAG00000032327
32.5519	31.1553	31.5624	31.8964	33.2829	32.9183	33.185	NaN	32.6023	32.9966	31.4106	31.7446	32.4391	32.3823	32.5771	32.1503	31.9071	32.5814	31.5965	31.2645	32.5962	31.3354	32.9327	31.7415	32.5629	32.6636	116470000000	XP_001499209.1;XP_023503564.1;XP_023503565.1	XP_001499209.1;XP_023503564.1;XP_023503565.1	endothelial lipase isoform X2;endothelial lipase isoform X1;endothelial lipase isoform X3	0	1	0	0	0	0	TRUE	XP_001499209.1	XP_001499209	100053762	LIPG	lipase G, endothelial type	-	protein-coding	VGNC:VGNC:50947|Ensembl:ENSECAG00000015140
32.1637	27.7314	32.6373	31.2355	31.876	31.9773	32.9161	NaN	33.1292	30.84	30.3939	32.2423	32.7204	33.1845	31.6577	33.0306	32.7859	31.9743	32.5487	31.6647	33.3953	31.8151	32.8812	32.5152	31.5155	32.5064	114350000000	XP_005608693.1;XP_005608692.1;XP_023493515.1;XP_014594228.1;XP_005608697.1;XP_005608696.1;XP_005608694.1	XP_005608693.1;XP_005608692.1;XP_023493515.1;XP_014594228.1;XP_005608697.1;XP_005608696.1;XP_005608694.1	ATP-binding cassette sub-family G member 2 isoform X1;ATP-binding cassette sub-family G member 2 isoform X1;ATP-binding cassette sub-family G member 2 isoform X2;ATP-binding cassette sub-family G member 2 isoform X2;ATP-binding cassette sub-family G me	0	1	0	0	0	0	TRUE	XP_005608693.1	XP_005608693	100034164	ABCG2	ATP binding cassette subfamily G member 2	-	protein-coding	VGNC:VGNC:49041|Ensembl:ENSECAG00000009773
32.9948	32.953	32.5244	32.9248	31.2362	31.1604	30.8608	33.8095	31.9673	31.845	33.6442	34.1811	32.7018	30.8831	30.5851	31.355	31.3462	30.2063	31.7281	31.755	30.0625	30.6464	30.7304	30.9038	30.8602	31.4094	111200000000	XP_023491337.1;XP_014592923.1;XP_014592922.1;XP_014592921.1;XP_005607435.1;XP_005607437.1	XP_023491337.1;XP_014592923.1;XP_014592922.1;XP_014592921.1;XP_005607435.1;XP_005607437.1	alkaline phosphatase, tissue-nonspecific isozyme isoform X1;alkaline phosphatase, tissue-nonspecific isozyme isoform X1;alkaline phosphatase, tissue-nonspecific isozyme isoform X1;alkaline phosphatase, tissue-nonspecific isozyme isoform X1;alkaline pho	0	0	0	0	0	0	TRUE	XP_023491337.1	XP_023491337	100058275	ALPL	alkaline phosphatase, biomineralization associated	-	protein-coding	VGNC:VGNC:50647|Ensembl:ENSECAG00000011467
32.2208	32.2309	32.494	32.3236	32.043	32.3377	32.0475	33.0961	32.1054	31.8577	32.3265	32.5531	32.4603	32.1679	31.8973	32.0878	32.1899	31.9897	32.2988	31.9149	32.3346	32.143	32.14	32.2367	31.6528	32.1585	111130000000	XP_023500405.1;XP_023500406.1	XP_023500405.1;XP_023500406.1	syntaxin-binding protein 2 isoform X1;syntaxin-binding protein 2 isoform X2	0	0	0	0	0	0	TRUE	XP_023500405.1	XP_023500405	100066525	STXBP2	syntaxin binding protein 2	-	protein-coding	VGNC:VGNC:56789|Ensembl:ENSECAG00000016424
30.3329	30.2093	31.2721	30.5676	33.6582	32.0621	33.5002	31.2415	32.46	33.1685	33.6052	31.3826	30.5197	33.0464	31.6411	30.5607	30.6592	31.5372	32.7222	31.2892	31.7596	30.5733	33.3904	31.9324	33.1463	31.3547	108590000000	XP_001504803.1	XP_001504803.1	vitelline membrane outer layer protein 1 homolog	0	0	0	0	0	0	TRUE	XP_001504803.1	XP_001504803	100072878	VMO1	vitelline membrane outer layer 1 homolog	-	protein-coding	VGNC:VGNC:24912|Ensembl:ENSECAG00000016643
32.6167	31.6792	32.4642	32.2031	32.2158	31.852	31.0925	31.5023	30.2237	33.3506	30.6722	30.1355	33.1234	30.0995	31.0986	31.7493	34.5751	31.1627	31.2135	32.133	30.4275	32.8418	30.4556	30.768	31.4936	31.0324	107920000000	NP_001157490.1;CON__P02070;CON__Q3SX09;XP_001504244.1;XP_001504240.1	NP_001157490.1	hemoglobin subunit beta	0	0	0	0	0	0	TRUE	NP_001157490.1	NP_001157490	100054109	HBB	hemoglobin, beta	-	protein-coding	-
31.8421	31.7861	32.2091	31.6611	31.4088	31.7951	31.9402	31.275	32.5946	32.0708	31.9778	32.5152	32.6333	32.7171	32.2326	32.5559	32.3423	32.366	32.425	31.7853	32.8938	31.9368	32.4064	32.3957	31.6259	32.1358	106960000000	XP_023477520.1;XP_014587644.1;XP_023477521.1;XP_023477523.1;XP_023477522.1	XP_023477520.1;XP_014587644.1;XP_023477521.1;XP_023477523.1;XP_023477522.1	serine/threonine-protein kinase 24 isoform X1;serine/threonine-protein kinase 24 isoform X3;serine/threonine-protein kinase 24 isoform X2;serine/threonine-protein kinase 24 isoform X5;serine/threonine-protein kinase 24 isoform X4	0	0	0	0	0	0	TRUE	XP_023477520.1	XP_023477520	100050664	STK24	serine/threonine kinase 24	-	protein-coding	VGNC:VGNC:23685|Ensembl:ENSECAG00000007682
32.0221	32.3169	32.4202	31.7457	32.2025	31.8495	31.8211	31.551	31.8475	32.553	31.7991	31.6883	32.5014	32.3104	32.2202	32.6166	32.5013	32.0941	32.3269	32.0757	32.3513	32.2938	31.909	32.1211	32.0575	32.6501	106850000000	NP_001138352.1;XP_023499905.1	NP_001138352.1;XP_023499905.1	L-lactate dehydrogenase A chain;L-lactate dehydrogenase A chain isoform X1	0	0	0	0	0	0	TRUE	NP_001138352.1	NP_001138352	100057016	LDHA	lactate dehydrogenase A	-	protein-coding	VGNC:VGNC:19618|Ensembl:ENSECAG00000020669
31.6028	33.854	32.2085	31.972	32.1694	31.7543	32.0036	32.1301	32.3008	32.1179	31.8161	31.648	32.241	32.4081	31.9441	32.1854	32.1402	32.0333	32.1365	31.7755	32.2226	32.1834	32.246	31.9904	31.5727	31.7584	106060000000	NP_001254532.1;XP_023482281.1;NP_001254531.1;XP_005597080.1	NP_001254532.1;XP_023482281.1	alpha-enolase;alpha-enolase isoform X1	0	0	0	0	0	0	TRUE	NP_001254532.1	NP_001254532	100051879	ENO1	enolase 1	-	protein-coding	Ensembl:ENSECAG00000003345
NaN	NaN	NaN	26.2009	33.6052	35.0679	35.827	NaN	26.9191	NaN	NaN	NaN	24.8591	30.0657	28.7221	NaN	29.3594	29.2465	28.3321	27.6594	NaN	27.2548	33.4576	30.2036	31.0149	31.09	106050000000	XP_005605480.1	XP_005605480.1	corticosteroid-binding globulin	3	1	3	1	1	0	TRUE	XP_005605480.1	XP_005605480	100065007	SERPINA6	serpin family A member 6	-	protein-coding	VGNC:VGNC:22845|Ensembl:ENSECAG00000015152
32.5118	31.5464	32.617	33.5076	30.9258	32.3068	31.8489	31.9169	32.1038	31.58	32.3696	30.4369	31.4013	31.5897	31.4002	32.2768	31.3834	31.0698	31.8963	32.9876	31.2017	33.609	32.584	32.0579	31.2145	31.5899	104770000000	XP_005598407.1;XP_005598406.2;XP_014585212.1;XP_023510351.1	XP_005598407.1;XP_005598406.2;XP_014585212.1	aldehyde dehydrogenase family 3 member B1 isoform X3;aldehyde dehydrogenase family 3 member B1 isoform X2;aldehyde dehydrogenase family 3 member B1 isoform X1	0	0	0	0	0	0	TRUE	XP_005598407.1	XP_005598407	100053339	ALDH3B1	aldehyde dehydrogenase 3 family member B1	-	protein-coding	VGNC:VGNC:57329|Ensembl:ENSECAG00000007907
31.9583	32.4483	31.3076	32.0533	31.8991	31.7965	31.7185	31.8529	32.0666	31.7511	32.1138	32.2011	31.5743	32.2156	32.0356	31.8859	32.3642	32.4485	32.5423	32.3372	32.2469	32.1774	31.9723	32.5658	32.5044	32.7103	102160000000	XP_023488478.1;XP_023488477.1;XP_023488476.1;XP_023488475.1	XP_023488478.1;XP_023488477.1;XP_023488476.1;XP_023488475.1	BRO1 domain-containing protein BROX;BRO1 domain-containing protein BROX;BRO1 domain-containing protein BROX;BRO1 domain-containing protein BROX	0	0	0	0	0	0	TRUE	XP_023488478.1	XP_023488478	100053271	BROX	BRO1 domain and CAAX motif containing	-	protein-coding	VGNC:VGNC:15895|Ensembl:ENSECAG00000018547
30.9725	31.2986	31.585	30.8809	33.6701	32.1834	33.0495	NaN	31.9863	32.643	31.2132	30.9798	32.0157	31.8816	33.0806	31.8994	32.0453	32.6781	32.4544	31.9792	31.9858	32.503	31.9302	31.883	32.5092	31.4116	102040000000	XP_023472226.1	XP_023472226.1	beta-1,3-galactosyl-O-glycosyl-glycoprotein beta-1,6-N-acetylglucosaminyltransferase 3	0	1	0	0	0	0	TRUE	XP_023472226.1	XP_023472226	100068109	GCNT3	glucosaminyl (N-acetyl) transferase 3, mucin type	-	protein-coding	-
31.9165	32.3168	31.925	32.0567	31.4169	31.5599	31.6914	32.6429	32.3615	31.9234	31.8585	32.0589	32.8098	32.4135	32.0178	32.2899	32.2095	32.1157	32.0648	31.948	32.4622	31.9939	31.9927	32.0098	31.4888	32.0963	101610000000	XP_005610028.1;XP_001504458.3	XP_005610028.1;XP_001504458.3	transgelin-2;transgelin-2	0	0	0	0	0	0	TRUE	XP_005610028.1	XP_005610028	100053621	TAGLN2	transgelin 2	-	protein-coding	VGNC:VGNC:23860
31.1845	32.5561	31.7458	32.3072	31.4695	31.6789	31.4835	34.4992	31.6356	31.3326	33.8924	33.0263	30.9457	31.6618	30.8611	29.4708	31.3005	30.2892	32.4957	31.8485	31.1003	31.4807	31.8646	30.5044	30.9609	31.1281	101020000000	XP_023505698.1;XP_023505693.1	XP_023505698.1;XP_023505693.1	aminopeptidase N-like;aminopeptidase N-like	0	0	0	0	0	0	TRUE	XP_023505698.1	XP_023505698	111767504	LOC111767504	aminopeptidase N-like	APN|gp150	protein-coding	Ensembl:ENSECAG00000036248
32.7536	31.4292	32.0592	32.5623	31.8173	32.9492	32.0012	30.5871	32.3906	31.7227	32.2456	32.1533	32.0221	31.8212	31.6332	32.1439	32.0184	31.8165	32.0561	31.8894	32.0806	31.8535	32.214	32.1288	31.5255	32.3673	100110000000	XP_023507197.1;XP_005596361.1;XP_005596360.1;XP_023507195.1;XP_023507194.1;XP_005596359.1;XP_005596358.1	XP_023507197.1;XP_005596361.1;XP_005596360.1;XP_023507195.1;XP_023507194.1;XP_005596359.1;XP_005596358.1	carcinoembryonic antigen-related cell adhesion molecule 1 isoform X4;carcinoembryonic antigen-related cell adhesion molecule 1 isoform X4;carcinoembryonic antigen-related cell adhesion molecule 1 isoform X4;carcinoembryonic antigen-related cell adhesion	0	0	0	0	0	0	TRUE	XP_023507197.1	XP_023507197	100065387	LOC100065387	carcinoembryonic antigen-related cell adhesion molecule 1	-	protein-coding	Ensembl:ENSECAG00000000893
32.3338	32.1059	32.1952	32.0248	32.521	31.6568	31.3102	32.0243	31.6076	32.2428	32.335	32.825	32.4645	31.5227	31.8545	32.0403	32.0384	32.2205	31.9512	31.8784	31.3801	32.0264	31.4282	31.4462	31.8435	31.9426	96979000000	XP_023510149.1	XP_023510149.1	EH domain-containing protein 1	0	0	0	0	0	0	TRUE	XP_023510149.1	XP_023510149	100050576	EHD1	EH domain containing 1	-	protein-coding	VGNC:VGNC:17466|Ensembl:ENSECAG00000011638
32.2442	31.7436	31.5523	31.7727	31.5069	32.073	31.4882	32.0633	31.6219	31.3572	32.0632	32.3322	31.4538	31.9287	31.8734	31.7439	32.2961	32.2573	32.3391	31.979	31.7791	32.2818	31.8922	32.7966	32.5858	32.6885	96111000000	XP_001505015.1	XP_001505015.1	tumor susceptibility gene 101 protein	0	0	0	0	0	0	TRUE	XP_001505015.1	XP_001505015	100057099	TSG101	tumor susceptibility 101	-	protein-coding	VGNC:VGNC:24577|Ensembl:ENSECAG00000004362
32.0838	31.8898	31.2963	31.6659	32.3253	32.3727	31.4524	30.5258	31.6303	31.9807	31.2352	31.5439	31.4329	31.4386	32.3452	32.2618	31.4676	32.1628	31.477	31.6068	31.9084	33.0866	31.624	32.3043	32.3223	32.5076	95499000000	XP_023510477.1	XP_023510477.1	CD81 antigen	0	0	0	0	0	0	TRUE	XP_023510477.1	XP_023510477	100060480	CD81	CD81 molecule	-	protein-coding	VGNC:VGNC:59241|Ensembl:ENSECAG00000024654
31.7907	31.7494	31.7274	31.893	31.5683	31.6193	31.8786	32.2393	31.9789	31.903	31.6594	32.0267	32.4945	32.1575	31.889	32.2523	32.326	32.0435	31.8503	31.9857	32.5485	31.9753	32.0496	32.0646	31.2523	32.1095	95358000000	XP_001496993.3;XP_014592998.1;XP_023488638.1;XP_005607244.1;XP_005607243.1;XP_023488630.1;XP_001503512.1;XP_001503477.1;XP_005607241.1	XP_001496993.3	peptidyl-prolyl cis-trans isomerase A	0	0	0	0	0	0	TRUE	XP_001496993.3	XP_001496993	100052020	PPIA	peptidylprolyl isomerase A	-	protein-coding	Ensembl:ENSECAG00000016673
33.1194	30.6491	32.169	32.2831	NaN	30.0691	28.934	32.9243	32.1291	31.1104	31.5581	31.0557	32.3065	32.7526	31.7076	32.3901	32.5687	32.0616	31.7965	32.1902	32.9048	31.3078	31.0213	32.7224	28.8131	32.3665	95335000000	XP_023509978.1;XP_023509977.1;XP_014585100.2;XP_023509980.1;XP_005598293.1;XP_023509979.1;XP_014585101.1	XP_023509978.1;XP_023509977.1;XP_014585100.2	neuroblast differentiation-associated protein AHNAK isoform X3;neuroblast differentiation-associated protein AHNAK isoform X2;neuroblast differentiation-associated protein AHNAK isoform X1	0	1	0	0	0	0	TRUE	XP_023509978.1	XP_023509978	100063459	AHNAK	AHNAK nucleoprotein	-	protein-coding	Ensembl:ENSECAG00000034383
31.7604	32.7817	32.4529	31.519	32.739	32.5685	31.8833	32.9585	31.3444	32.2682	33.0912	32.6541	31.3383	31.2235	31.2503	31.4267	30.8862	30.982	32.4035	31.9656	30.7404	31.8418	31.2056	31.4346	32.428	31.6432	94832000000	NP_001271464.1	NP_001271464.1	immunoglobulin J chain precursor	0	0	0	0	0	0	TRUE	NP_001271464.1	NP_001271464	100629603	JCHAIN	joining chain of multimeric IgA and IgM	IGJ	protein-coding	VGNC:VGNC:19219|Ensembl:ENSECAG00000020041
32.0069	32.1104	30.9618	31.9174	31.5934	31.7208	31.5768	32.0055	32.0024	31.3666	32.1384	32.3438	31.4554	31.8228	31.795	31.6585	32.1219	31.992	32.5248	32.2849	31.5313	32.214	31.9385	32.4855	32.5341	32.4716	94526000000	XP_023483237.1	XP_023483237.1	charged multivesicular body protein 5	0	0	0	0	0	0	TRUE	XP_023483237.1	XP_023483237	100068283	CHMP5	charged multivesicular body protein 5	-	protein-coding	VGNC:VGNC:16508|Ensembl:ENSECAG00000009827
32.1816	30.3489	32.3064	32.3701	32.4329	31.6974	32.1648	32.5743	32.1063	32.6791	30.0208	31.9238	29.8958	31.5058	32.3124	32.0673	29.1072	32.4523	30.1858	31.7966	31.0572	32.8615	31.9133	32.4025	32.7438	31.7005	93806000000	XP_023502482.1;XP_023502481.1;XP_023502479.1;XP_023502478.1;XP_023502477.1;XP_023502476.1;XP_023502474.1;XP_014597575.2;XP_014597574.2;XP_014597573.2;XP_014597571.2;XP_014597569.2;XP_014597565.2;XP_014597564.2;XP_001914813.2;XP_005612420.2	XP_023502482.1;XP_023502481.1;XP_023502479.1;XP_023502478.1;XP_023502477.1;XP_023502476.1;XP_023502474.1;XP_014597575.2;XP_014597574.2;XP_014597573.2;XP_014597571.2;XP_014597569.2;XP_014597565.2;XP_014597564.2;XP_001914813.2	glutathione hydrolase 1 proenzyme isoform X1;glutathione hydrolase 1 proenzyme isoform X1;glutathione hydrolase 1 proenzyme isoform X1;glutathione hydrolase 1 proenzyme isoform X1;glutathione hydrolase 1 proenzyme isoform X1;glutathione hydrolase 1 pr	0	0	0	0	0	0	TRUE	XP_023502482.1	XP_023502482	100050188	GGT1	gamma-glutamyltransferase 1	-	protein-coding	Ensembl:ENSECAG00000000097
NaN	NaN	27.5012	NaN	NaN	NaN	NaN	NaN	NaN	NaN	NaN	NaN	NaN	NaN	NaN	NaN	NaN	NaN	NaN	NaN	NaN	NaN	NaN	NaN	NaN	NaN	92090000000	XP_023505845.1;XP_023505844.1	XP_023505845.1;XP_023505844.1	apoptosis regulator BAX isoform X2;apoptosis regulator BAX isoform X1	3	4	5	4	4	5	FALSE	XP_023505845.1	XP_023505845	100054674	BAX	BCL2 associated X, apoptosis regulator	-	protein-coding	VGNC:VGNC:50999|Ensembl:ENSECAG00000016635
31.3076	31.685	32.3357	31.591	31.4083	31.6751	31.6858	31.134	32.5201	31.6717	31.6678	32.2898	32.198	32.4611	31.7802	32.5555	32.0676	32.0848	32.1412	31.7494	33.1669	31.0708	32.2455	32.0183	30.942	31.7754	91454000000	XP_023498301.1;XP_001494916.2	XP_023498301.1;XP_001494916.2	calcium-binding protein 39;calcium-binding protein 39	0	0	0	0	0	0	TRUE	XP_023498301.1	XP_023498301	100063745	CAB39	calcium binding protein 39	-	protein-coding	VGNC:VGNC:15970|Ensembl:ENSECAG00000015288
32.3246	NaN	30.6605	32.3682	31.9791	31.1928	30.8101	29.3689	32.0395	32.5946	30.794	30.2865	32.0786	32.1818	32.3212	31.6467	32.9686	32.7223	31.9728	32.1251	31.7355	32.2786	30.9914	32.2869	32.8483	32.458	91220000000	XP_023506000.1	XP_023506000.1	lactadherin isoform X2	1	0	0	0	0	0	TRUE	XP_023506000.1	XP_023506000	100033943	MFGE8	milk fat globule EGF and factor V/VIII domain containing	MFGE-8	protein-coding	Ensembl:ENSECAG00000018875
33.6609	NaN	33.0141	33.1845	30.3113	31.6717	30.1957	30.0917	30.0249	32.697	31.4575	28.6444	32.2011	28.6205	32.0503	31.9863	31.648	31.7689	30.617	32.2927	28.2676	32.4774	28.5064	32.3269	32.0407	32.7264	89923000000	XP_001491244.3	XP_001491244.3	cytoplasmic dynein 1 heavy chain 1	1	0	0	0	0	0	TRUE	XP_001491244.3	XP_001491244	100058101	DYNC1H1	dynein cytoplasmic 1 heavy chain 1	-	protein-coding	VGNC:VGNC:17366|Ensembl:ENSECAG00000015929
27.3086	31.0174	31.0254	26.9625	32.8882	31.9986	32.8509	NaN	31.1799	32.1288	30.8224	28.1968	30.192	31.8172	32.4925	31.5023	31.1806	32.5424	31.775	31.8729	30.8466	34.1412	31.7102	31.9352	32.7552	31.8673	89787000000	XP_023475398.1	XP_023475398.1	peroxidasin homolog isoform X1	0	1	0	0	0	0	TRUE	XP_023475398.1	XP_023475398	100072948	PXDN	peroxidasin	-	protein-coding	VGNC:VGNC:22055|Ensembl:ENSECAG00000019739
31.6343	31.6022	31.1649	31.2926	31.6483	32.2085	31.2519	32.4331	31.2414	31.4039	31.33	32.0561	31.5859	31.637	31.7642	31.7089	32.204	32.1747	32.2437	31.9082	31.5804	32.7425	31.7886	32.573	32.5041	32.5176	89399000000	XP_023509792.1;XP_023509796.1;XP_023509791.1;XP_023490491.1;XP_023509794.1;XP_023490490.1;XP_005598168.2	XP_023509792.1;XP_023509796.1;XP_023509791.1;XP_023490491.1;XP_023509794.1;XP_023490490.1;XP_005598168.2	receptor-type tyrosine-protein phosphatase eta isoform X3;receptor-type tyrosine-protein phosphatase eta-like isoform X2;receptor-type tyrosine-protein phosphatase eta isoform X2;receptor-type tyrosine-protein phosphatase eta-like isoform X2;receptor-t	0	0	0	0	0	0	TRUE	XP_023509792.1	XP_023509792	100058689	PTPRJ	protein tyrosine phosphatase receptor type J	-	protein-coding	VGNC:VGNC:22033|Ensembl:ENSECAG00000034219
31.9233	30.9833	31.7609	31.3979	29.5749	30.9276	30.9606	31.1483	32.069	31.2698	31.6352	31.4723	32.692	32.7295	31.6893	32.4918	32.6827	31.9281	32.0831	32.0147	32.9339	31.2977	32.0837	32.6408	30.4477	32.0756	88415000000	XP_023484695.1;XP_023484694.1	XP_023484695.1;XP_023484694.1	niban-like protein 1 isoform X2;niban-like protein 1 isoform X1	0	0	0	0	0	0	TRUE	XP_023484695.1	XP_023484695	100070508	NIBAN2	niban apoptosis regulator 2	FAM129B	protein-coding	VGNC:VGNC:56878|Ensembl:ENSECAG00000024442
29.5546	NaN	30.6706	30.4814	32.0167	29.6269	31.5866	34.9823	31.8441	31.9757	31.8138	32.8175	31.4609	32.0277	31.1813	30.831	30.2082	30.8044	28.3459	30.5522	31.7451	31.2911	31.7371	30.6971	31.6311	29.5585	87917000000	XP_023472452.1;XP_005599130.1;XP_014585754.1	XP_023472452.1;XP_005599130.1;XP_014585754.1	mesothelin isoform X1;mesothelin isoform X1;mesothelin isoform X2	1	0	0	0	0	0	TRUE	XP_023472452.1	XP_023472452	100067178	LOC100067178	mesothelin	MSLN	protein-coding	Ensembl:ENSECAG00000001261
31.9611	32.8472	31.8837	31.5715	31.7241	31.8445	31.2554	33.204	31.804	31.7559	32.1938	32.1123	30.8667	31.8554	31.5334	31.59	30.8347	31.8388	31.1304	31.1633	31.8764	31.9086	31.7349	31.867	31.6972	32.0189	86459000000	XP_023490768.1;XP_023490767.1;XP_023490766.1;XP_023490765.1;XP_023490764.1;XP_023482818.1;XP_023490781.1;XP_023490778.1;XP_023482911.1;XP_023490780.1;XP_023490779.1;XP_023490777.1;XP_023490776.1;XP_023482910.1;XP_005604987.2;XP_023490787.1;XP_014590881.2;XP_023482913.1;XP_023490786.1;XP_023490783.1;XP_023482912.1;XP_023490785.1;XP_023490784.1;XP_023490782.1;XP_005604989.2	XP_023490768.1;XP_023490767.1;XP_023490766.1;XP_023490765.1;XP_023490764.1;XP_023482818.1	solute carrier family 28 member 3-like isoform X2;solute carrier family 28 member 3-like isoform X1;solute carrier family 28 member 3-like isoform X1;solute carrier family 28 member 3-like isoform X1;solute carrier family 28 member 3-like isoform X1;L	0	0	0	0	0	0	TRUE	XP_023490768.1	XP_023490768	100054543	LOC100054543	solute carrier family 28 member 3-like	-	protein-coding	Ensembl:ENSECAG00000039363
NaN	NaN	NaN	NaN	NaN	NaN	NaN	NaN	NaN	NaN	NaN	NaN	29.7686	31.8566	29.5064	29.6922	32.5409	31.9558	31.9059	32.0681	32.0719	34.669	30.4709	33.6028	33.8208	33.4848	86275000000	XP_005599334.1	XP_005599334.1	proton-coupled amino acid transporter 2	4	4	4	0	0	0	TRUE	XP_005599334.1	XP_005599334	100071541	SLC36A2	solute carrier family 36 member 2	-	protein-coding	VGNC:VGNC:23181|Ensembl:ENSECAG00000011961
32.2773	31.4236	31.8439	31.5935	31.6143	32.2329	32.0298	31.4957	32.3514	31.2965	31.5723	31.6651	31.8274	32.2474	31.9848	32.0669	31.6848	32.1416	32.0248	31.3586	32.0204	31.1825	32.3109	31.5215	31.6944	31.9375	84318000000	XP_014592176.2	XP_014592176.2	claudin-23	0	0	0	0	0	0	TRUE	XP_014592176.2	XP_014592176	100063403	CLDN23	claudin 23	-	protein-coding	VGNC:VGNC:16593|Ensembl:ENSECAG00000003573
31.7484	32.2711	31.549	31.6449	31.7566	31.7365	31.4748	32.7139	31.3944	31.9203	32.389	33.1966	31.0538	30.9744	31.7283	31.6114	31.2679	31.7658	31.4236	31.5608	30.7592	32.1207	30.416	32.0339	32.4667	31.7431	83943000000	XP_001491000.1	XP_001491000.1	galectin-3-binding protein	0	0	0	0	0	0	TRUE	XP_001491000.1	XP_001491000	100050573	LGALS3BP	galectin 3 binding protein	-	protein-coding	VGNC:VGNC:19642|Ensembl:ENSECAG00000033385
30.989	31.2051	30.9222	31.3302	32.7194	31.6496	32.1992	26.0021	32.0964	33.3564	32.4709	31.8453	31.8757	31.9563	32.4501	31.6834	31.7199	32.0463	31.4726	31.4273	31.335	31.0199	31.8879	31.4097	31.876	31.3211	83921000000	XP_023487541.1	XP_023487541.1	lactosylceramide 4-alpha-galactosyltransferase	0	0	0	0	0	0	TRUE	XP_023487541.1	XP_023487541	102150730	A4GALT	alpha 1,4-galactosyltransferase (P blood group)	-	protein-coding	Ensembl:ENSECAG00000019753
32.612	31.2479	31.9094	31.7527	30.755	31.1355	31.2792	31.0889	31.6288	31.8196	31.4984	30.47	32.2321	31.947	31.8999	32.171	32.3501	31.7279	31.7767	32.0118	32.1922	32.0848	31.6114	32.4358	31.281	31.3189	81849000000	XP_001504865.1;XP_003365312.1;XP_023499543.1;XP_001504866.2	XP_001504865.1;XP_003365312.1;XP_023499543.1	myosin light polypeptide 6 isoform X2;myosin light polypeptide 6 isoform X1;myosin light polypeptide 6 isoform X3	0	0	0	0	0	0	TRUE	XP_001504865.1	XP_001504865	100052035	MYL6	myosin light chain 6	-	protein-coding	VGNC:VGNC:49494|Ensembl:ENSECAG00000039438
NaN	NaN	NaN	NaN	33.9807	NaN	NaN	NaN	NaN	NaN	NaN	NaN	NaN	NaN	NaN	NaN	NaN	NaN	NaN	NaN	36.5604	NaN	NaN	NaN	NaN	NaN	81393000000	NP_001333111.1	NP_001333111.1	keratin 34	4	3	5	4	3	5	FALSE	NP_001333111.1	NP_001333111	100066856	KRT34	keratin 34	-	protein-coding	VGNC:VGNC:83251|Ensembl:ENSECAG00000001081
31.754	32.0222	30.8211	31.7355	31.3554	31.5696	31.2142	32.4078	31.5649	31.4589	32.0187	32.3111	31.1506	31.5947	31.4541	31.4165	32.1032	31.8108	31.984	32.0412	31.6197	31.7141	31.6475	32.2507	32.0085	32.3868	81051000000	XP_001490740.1;XP_023494511.1;XP_014594370.1;XP_005609089.1;XP_005609087.1;XP_005609086.1;XP_005609085.1;XP_005609084.1;XP_005609083.1;NP_001243865.1;XP_005609088.2	XP_001490740.1	vacuolar protein sorting-associated protein 4B	0	0	0	0	0	0	TRUE	XP_001490740.1	XP_001490740	100051010	VPS4B	vacuolar protein sorting 4 homolog B	-	protein-coding	VGNC:VGNC:24932|Ensembl:ENSECAG00000022158
NaN	NaN	NaN	NaN	34.4074	NaN	NaN	NaN	NaN	NaN	NaN	NaN	NaN	NaN	NaN	NaN	NaN	NaN	NaN	NaN	36.401	NaN	NaN	NaN	NaN	NaN	80012000000	CON__P78386	CON__P78386		4	3	5	4	3	5	FALSE	CON__P78386
31.547	29.9731	31.5801	32.2429	32.3424	32.3817	31.7664	29.4782	32.0878	32.5522	32.1574	31.8506	31.7456	32.0635	32.021	31.5527	31.4478	31.739	31.8861	31.4895	32.0197	31.0428	31.7064	31.4683	31.0508	31.6433	79520000000	XP_023494751.1;XP_023494750.1;XP_023493433.1;XP_014588839.2	XP_023494751.1;XP_023494750.1	adipocyte enhancer-binding protein 1 isoform X2;adipocyte enhancer-binding protein 1 isoform X1	0	0	0	0	0	0	TRUE	XP_023494751.1	XP_023494751	100064946	AEBP1	AE binding protein 1	-	protein-coding	VGNC:VGNC:15139|Ensembl:ENSECAG00000019884
31.8507	31.8513	31.0198	31.8647	31.346	31.6	30.9758	31.5545	31.6992	31.6121	31.9952	32.0342	31.2894	31.5558	31.6582	31.6633	31.9387	31.97	32.1211	31.9133	31.6558	31.9039	31.3394	32.3576	32.1646	32.2518	79359000000	XP_023476673.1;XP_023476674.1	XP_023476673.1;XP_023476674.1	calpain-7 isoform X1;calpain-7 isoform X2	0	0	0	0	0	0	TRUE	XP_023476673.1	XP_023476673	100052592	CAPN7	calpain 7	-	protein-coding	VGNC:VGNC:16043|Ensembl:ENSECAG00000004932
31.2619	31.7792	32.1916	31.5252	30.8791	30.8753	31.0036	32.1877	32.2303	31.8984	31.456	31.6861	31.8794	31.9552	31.6456	32.2228	31.9958	31.8383	31.7519	31.6603	32.6499	30.6243	31.3381	31.5702	31.1179	31.6993	77848000000	XP_001496093.1;XP_001496152.1;XP_001496325.1;XP_005610143.1;XP_001496293.1;XP_005610146.1;XP_005610144.1;XP_005610148.1	XP_001496093.1;XP_001496152.1;XP_001496325.1;XP_005610143.1;XP_001496293.1;XP_005610146.1;XP_005610144.1;XP_005610148.1	tropomyosin alpha-3 chain isoform X12;tropomyosin alpha-3 chain isoform X10;tropomyosin alpha-3 chain isoform X13;tropomyosin alpha-3 chain isoform X9;tropomyosin alpha-3 chain isoform X14;tropomyosin alpha-3 chain isoform X11;tropomyosin alpha-3 cha	0	0	0	0	0	0	TRUE	XP_001496093.1	XP_001496093	100056751	TPM3	tropomyosin 3	-	protein-coding	VGNC:VGNC:24435|Ensembl:ENSECAG00000010942
31.6637	32.6634	30.778	31.52	31.7958	31.6982	30.8775	32.3306	31.2131	31.7626	32.216	32.405	31.6757	31.1841	31.4098	31.1478	31.7192	31.5123	31.7547	31.7349	30.603	32.0638	31.4166	31.435	31.7317	32.2603	77598000000	XP_001504146.1;XP_001492834.1;XP_023476167.1;XP_023476166.1;XP_023476165.1;XP_023476164.1;XP_023476163.1;XP_001494092.3;XP_023476162.1;XP_023476161.1;XP_023476160.1	XP_001504146.1	tyrosine-protein kinase FRK	0	0	0	0	0	0	TRUE	XP_001504146.1	XP_001504146	100072625	FRK	fyn related Src family tyrosine kinase	-	protein-coding	VGNC:VGNC:51030|Ensembl:ENSECAG00000018039
32.0311	31.6544	32.0583	31.9458	31.4697	31.8837	31.1941	32.2839	31.2874	31.5784	31.5473	31.3569	31.9311	31.4026	31.6748	31.7574	31.5687	31.4097	31.1712	31.5355	31.4267	32.2218	31.5428	31.7238	31.4018	31.9195	76810000000	NP_001075250.1;XP_023482696.1;XP_023482695.1	NP_001075250.1	elongation factor 1-alpha 1	0	0	0	0	0	0	TRUE	NP_001075250.1	NP_001075250	100009682	EEF1A1	eukaryotic translation elongation factor 1 alpha 1	EF-1A|EF-Tu|EF1A|eEF1A-1	protein-coding	Ensembl:ENSECAG00000020363
32.1112	31.3853	31.9287	32.3627	30.8881	31.9492	31.3956	32.5788	31.2566	30.7455	31.7211	31.5252	31.1579	31.8615	31.4138	NaN	31.6456	31.2337	NaN	32.0918	30.4352	32.3895	31.6278	31.7529	31.5883	32.1592	75799000000	XP_014584203.2	XP_014584203.2	cysteine-rich protein 1	0	0	0	1	1	0	TRUE	XP_014584203.2	XP_014584203	100630592	CRIP1	cysteine rich protein 1	-	protein-coding	Ensembl:ENSECAG00000031569
30.0628	29.6515	29.9407	30.5408	33.4847	32.182	33.4433	NaN	31.903	31.8663	30.683	28.7824	30.9557	31.8169	32.1281	30.5254	31.4389	32.1963	31.8087	31.1366	30.9865	30.98	32.7667	31.9833	32.3635	30.6718	75607000000	XP_023480213.1;XP_023480212.1;XP_023480211.1;XP_014590197.2;XP_005603620.1	XP_023480213.1;XP_023480212.1;XP_023480211.1;XP_014590197.2;XP_005603620.1	N-acetyllactosaminide beta-1,6-N-acetylglucosaminyl-transferase isoform X2;N-acetyllactosaminide beta-1,6-N-acetylglucosaminyl-transferase isoform X2;N-acetyllactosaminide beta-1,6-N-acetylglucosaminyl-transferase isoform X2;N-acetyllactosaminide beta-1	0	1	0	0	0	0	TRUE	XP_023480213.1	XP_023480213	100063291	LOC100063291	N-acetyllactosaminide beta-1,6-N-acetylglucosaminyl-transferase	GCNT2	protein-coding	Ensembl:ENSECAG00000000105
31.7883	30.8262	31.521	31.2866	30.8578	31.331	31.0205	32.7606	31.6704	31.4999	31.5225	32.0036	32.129	31.859	31.5116	31.9347	31.8615	31.6523	31.6911	31.214	32.1234	31.113	31.3724	31.5273	30.8198	31.7712	74941000000	XP_023508969.1;XP_023508968.1;XP_005597707.2	XP_023508969.1;XP_023508968.1;XP_005597707.2	unconventional myosin-Ic isoform X3;unconventional myosin-Ic isoform X2;unconventional myosin-Ic isoform X1	0	0	0	0	0	0	TRUE	XP_023508969.1	XP_023508969	100059989	MYO1C	myosin IC	-	protein-coding	VGNC:VGNC:20501|Ensembl:ENSECAG00000012020
31.5628	30.6798	31.4605	30.834	30.7247	31.22	31.3253	32.54	31.8157	31.0457	31.1663	31.693	32.2041	32.1779	31.3653	31.8613	31.9458	31.4249	31.7503	31.1921	32.3169	31.4056	31.8887	31.8182	29.91	31.5488	73308000000	XP_023476509.1;XP_001489064.3;XP_023476508.1	XP_023476509.1;XP_001489064.3;XP_023476508.1	1-phosphatidylinositol 4,5-bisphosphate phosphodiesterase delta-1 isoform X3;1-phosphatidylinositol 4,5-bisphosphate phosphodiesterase delta-1 isoform X1;1-phosphatidylinositol 4,5-bisphosphate phosphodiesterase delta-1 isoform X2	0	0	0	0	0	0	TRUE	XP_023476509.1	XP_023476509	100054233	PLCD1	phospholipase C delta 1	-	protein-coding	VGNC:VGNC:21539|Ensembl:ENSECAG00000023703
31.4602	32.0922	31.2325	31.6551	31.2969	31.8189	31.3616	32.6833	31.9389	31.1612	31.9261	32.0917	30.8404	31.3794	31.3563	31.3459	31.5829	31.5769	31.8927	31.9898	31.037	31.1874	31.6451	31.8743	31.5532	31.943	73100000000	XP_023482148.1	XP_023482148.1	charged multivesicular body protein 4b	0	0	0	0	0	0	TRUE	XP_023482148.1	XP_023482148	100069227	CHMP4B	charged multivesicular body protein 4B	-	protein-coding	VGNC:VGNC:51521|Ensembl:ENSECAG00000008311
30.7742	30.7669	31.1272	30.8529	32.9199	31.5427	31.8944	NaN	31.841	32.9552	31.4357	31.9064	30.9714	31.5082	32.6443	31.3797	31.157	32.4411	31.4094	30.7991	30.8865	31.2857	31.3828	30.9816	32.3732	31.0625	72894000000	XP_001491381.1;XP_005607578.1	XP_001491381.1;XP_005607578.1	procollagen-lysine,2-oxoglutarate 5-dioxygenase 1 isoform X2;procollagen-lysine,2-oxoglutarate 5-dioxygenase 1 isoform X1	0	1	0	0	0	0	TRUE	XP_001491381.1	XP_001491381	100050902	PLOD1	procollagen-lysine,2-oxoglutarate 5-dioxygenase 1	-	protein-coding	VGNC:VGNC:21585|Ensembl:ENSECAG00000022842
30.4705	31.4547	31.719	32.1533	32.4764	30.9638	31.2524	NaN	31.5976	32.5233	32.1536	32.5902	31.075	31.2588	31.9955	32.2574	30.9866	31.584	31.2298	31.9599	30.9862	32.0013	31.0595	30.7311	31.5424	30.8591	72103000000	XP_023483400.1;XP_005605169.1;XP_005605168.1;XP_001491707.4;XP_014591025.1	XP_023483400.1;XP_005605169.1;XP_005605168.1;XP_001491707.4;XP_014591025.1	extracellular matrix protein 2 isoform X3;extracellular matrix protein 2 isoform X3;extracellular matrix protein 2 isoform X3;extracellular matrix protein 2 isoform X2;extracellular matrix protein 2 isoform X1	0	1	0	0	0	0	TRUE	XP_023483400.1	XP_023483400	100055819	ECM2	extracellular matrix protein 2	-	protein-coding	VGNC:VGNC:17410|Ensembl:ENSECAG00000019717
31.5615	31.0793	31.5932	31.6735	31.5094	31.535	31.7272	29.6958	31.8595	31.5517	31.1943	31.3502	32.16	31.8439	31.5274	31.9897	31.7086	31.449	31.8866	31.6793	31.7911	31.7009	31.7801	31.6917	30.9584	31.3458	72057000000	XP_023503757.1	XP_023503757.1	cytosolic non-specific dipeptidase	0	0	0	0	0	0	TRUE	XP_023503757.1	XP_023503757	100061697	CNDP2	carnosine dipeptidase 2	-	protein-coding	VGNC:VGNC:16661|Ensembl:ENSECAG00000022986
32.1941	31.3516	33.0226	31.3779	31.3145	31.5785	30.6564	29.3037	30.963	31.6321	30.872	31.7873	31.8298	31.6175	31.7847	30.9747	31.6036	31.7747	31.8719	30.9201	31.3838	31.5739	31.7374	31.3578	31.2022	31.5786	70922000000	XP_023478883.1	XP_023478883.1	cytochrome b reductase 1 isoform X1	0	0	0	0	0	0	TRUE	XP_023478883.1	XP_023478883	100063657	CYBRD1	cytochrome b reductase 1	-	protein-coding	VGNC:VGNC:51449|Ensembl:ENSECAG00000023656
31.1614	31.9321	31.9376	31.1161	30.6896	31.6714	31.3777	32.3912	31.7852	30.8298	30.7908	31.7474	31.6007	31.5089	31.4844	31.466	31.6989	31.4884	31.6458	31.1173	31.4695	31.7447	31.8601	31.4578	31.5117	31.6712	70620000000	XP_001504911.1	XP_001504911.1	moesin	0	0	0	0	0	0	TRUE	XP_001504911.1	XP_001504911	100065348	MSN	moesin	-	protein-coding	VGNC:VGNC:20392|Ensembl:ENSECAG00000012900
32.4896	31.3075	32.238	32.0456	30.9649	31.4768	30.9301	31.6407	31.0802	31.0718	31.2033	31.5815	31.4003	31.4744	31.233	30.9766	31.7689	31.6005	31.2046	31.5105	31.3214	31.9873	31.1195	31.9211	31.73	31.892	70580000000	XP_001504073.2	XP_001504073.2	annexin A11	0	0	0	0	0	0	TRUE	XP_001504073.2	XP_001504073	100064425	ANXA11	annexin A11	-	protein-coding	VGNC:VGNC:15360|Ensembl:ENSECAG00000019671
31.3008	33.9039	31.393	31.1512	30.8813	30.9458	31.1071	31.8761	31.4768	30.0401	31.0347	31.3457	31.8754	31.9036	30.9725	31.4644	31.6164	31.3015	31.3927	31.2087	31.7818	31.3276	31.3811	31.2738	30.4119	31.1836	69989000000	XP_014583788.1;CON__P02584	XP_014583788.1;CON__P02584	profilin-1;	0	0	0	0	0	0	TRUE	XP_014583788.1	XP_014583788	100061295	PFN1	profilin 1	-	protein-coding	-
32.9997	NaN	32.9988	32.9681	28.0243	27.0374	28.2616	31.4155	29.176	32.3565	31.5688	26.0799	29.6989	28.6737	31.059	32.2105	32.2304	31.6259	30.7299	32.1561	25.8779	32.6661	26.8974	32.0529	32.1516	28.9857	69911000000	XP_023505988.1;XP_023505987.1;XP_023505985.1;XP_023505986.1	XP_023505988.1;XP_023505987.1;XP_023505985.1;XP_023505986.1	myosin-14 isoform X1;myosin-14 isoform X1;myosin-14 isoform X1;myosin-14 isoform X2	1	0	0	0	0	0	TRUE	XP_023505988.1	XP_023505988	100630525	MYH14	myosin heavy chain 14	-	protein-coding	VGNC:VGNC:55230|Ensembl:ENSECAG00000006756
31.3336	31.3327	31.1187	31.4862	31.4535	31.571	31.5023	32.3439	31.7981	31.1965	31.5212	31.7036	31.3925	31.4999	31.544	31.5869	31.8637	31.7842	31.5538	31.4051	31.4922	31.4868	31.739	31.7172	31.5756	31.4778	69576000000	XP_023501327.1	XP_023501327.1	ras-related protein Rab-11B	0	0	0	0	0	0	TRUE	XP_023501327.1	XP_023501327	100146180	RAB11B	RAB11B, member RAS oncogene family	-	protein-coding	VGNC:VGNC:22084|Ensembl:ENSECAG00000000716
31.083	30.9507	30.7207	31.2696	31.3799	31.3038	31.7366	30.3563	31.5992	31.3817	31.0044	31.3186	32.0761	32.1646	31.5857	31.9128	32.1913	31.8005	31.3859	31.4377	32.0399	31.6708	31.8683	31.6343	30.6681	31.5598	69458000000	XP_023476121.1;XP_023476120.1;XP_014587126.1;XP_001494526.1	XP_023476121.1;XP_023476120.1;XP_014587126.1;XP_001494526.1	protein ABHD14B;protein ABHD14B;protein ABHD14B;protein ABHD14B	0	0	0	0	0	0	TRUE	XP_023476121.1	XP_023476121	100052116	ABHD14B	abhydrolase domain containing 14B	-	protein-coding	VGNC:VGNC:14940
31.5538	31.7072	31.0623	31.5742	30.7781	31.0684	31.0396	31.3435	31.4965	30.5816	31.748	31.7603	31.1604	31.4556	31.5738	31.1914	31.7738	31.652	32.0265	31.7631	31.314	31.8261	31.3445	32.0132	31.6617	32.274	67564000000	XP_023507322.1;XP_023507321.1	XP_023507322.1;XP_023507321.1	charged multivesicular body protein 2a isoform X1;charged multivesicular body protein 2a isoform X1	0	0	0	0	0	0	TRUE	XP_023507322.1	XP_023507322	100064860	CHMP2A	charged multivesicular body protein 2A	-	protein-coding	VGNC:VGNC:16505|Ensembl:ENSECAG00000013244
31.5197	33.2894	32.5555	31.0038	31.1968	32.2779	30.4887	32.0015	30.462	30.7368	32.8268	32.3286	30.5123	30.5508	30.5315	30.3264	NaN	30.3505	31.1857	31.2453	NaN	30.9466	31.5093	31.601	31.5178	31.7645	67348000000	XP_001488671.1;XP_001488723.1;XP_005598470.1;XP_001488845.1	XP_001488671.1	interferon-induced transmembrane protein 3	0	0	0	1	1	0	TRUE	XP_001488671.1	XP_001488671	100050637	LOC100050637	interferon-induced transmembrane protein 3	IFITM3	protein-coding	Ensembl:ENSECAG00000000910
30.6483	30.7133	31.5065	30.5231	31.4357	31.4782	31.6944	NaN	32.4305	31.4865	30.7495	30.0173	31.3242	32.2586	31.6855	32.2156	31.9376	31.2639	31.3008	31.6916	31.758	31.622	31.5938	32.1336	31.1588	32.1847	67183000000	XP_005598723.1;XP_023511148.1;XP_005598722.1	XP_005598723.1;XP_023511148.1;XP_005598722.1	procollagen-lysine,2-oxoglutarate 5-dioxygenase 3 isoform X3;procollagen-lysine,2-oxoglutarate 5-dioxygenase 3 isoform X2;procollagen-lysine,2-oxoglutarate 5-dioxygenase 3 isoform X1	0	1	0	0	0	0	TRUE	XP_005598723.1	XP_005598723	100059479	PLOD3	procollagen-lysine,2-oxoglutarate 5-dioxygenase 3	-	protein-coding	VGNC:VGNC:21587|Ensembl:ENSECAG00000021913
29.8112	34.1652	29.8703	31.3919	30.6705	31.2154	27.9986	31.921	31.7515	31.6963	33.067	33.8839	30.9661	30.3491	30.3964	29.3305	29.7554	29.6804	30.4423	31.0833	NaN	31.0349	30.0571	29.8529	30.9193	28.407	66860000000	XP_001493499.1	XP_001493499.1	olfactomedin-4	0	0	0	0	1	0	TRUE	XP_001493499.1	XP_001493499	100061550	OLFM4	olfactomedin 4	-	protein-coding	VGNC:VGNC:21024|Ensembl:ENSECAG00000010860
29.8328	27.2447	31.4206	30.7022	30.2811	31.3379	30.266	NaN	29.2681	31.7618	31.2606	30.6495	33.8755	30.574	29.5465	28.8682	30.9228	31.4606	33.0122	32.7631	30.2142	30.4032	31.3378	29.5914	33.2145	31.1819	66655000000	CON__P35527	CON__P35527		0	1	0	0	0	0	TRUE	CON__P35527
31.1758	31.4818	31.2798	31.2363	32.8762	32.0695	31.5965	NaN	30.9316	31.9475	31.0291	30.6068	30.8971	30.8911	31.5837	31.2154	31.7987	31.8618	31.4613	31.6384	31.1239	31.5047	31.7315	31.0415	31.7004	31.5389	65220000000	XP_023506869.1	XP_023506869.1	connective tissue growth factor	0	1	0	0	0	0	TRUE	XP_023506869.1	XP_023506869	100073098	CCN2	cellular communication network factor 2	CTGF	protein-coding	VGNC:VGNC:16934
31.3083	31.5287	31.1285	31.2959	31.3432	31.8112	31.2937	31.8221	31.4242	30.972	31.3152	31.3168	31.5004	31.5297	31.3544	31.648	31.4954	31.4462	31.3994	31.2765	31.798	31.0549	31.669	31.7792	30.635	31.3952	63744000000	XP_023492389.1;XP_023492388.1	XP_023492389.1;XP_023492388.1	annexin A5 isoform X2;annexin A5 isoform X1	0	0	0	0	0	0	TRUE	XP_023492389.1	XP_023492389	100072241	ANXA5	annexin A5	-	protein-coding	VGNC:VGNC:15364|Ensembl:ENSECAG00000006429
30.3003	29.6083	30.1595	30.5954	32.9136	32.7409	32.4601	27.8706	31.2687	31.7346	30.3667	29.9018	30.6425	31.421	31.9125	31.2239	31.0187	31.8698	31.2629	31.181	31.2597	31.0024	31.9936	31.2905	32.1263	31.2102	63233000000	XP_023476202.1;XP_023476201.1;XP_005600721.2;XP_005600720.2;XP_005600719.2;XP_001497663.2	XP_023476202.1;XP_023476201.1;XP_005600721.2;XP_005600720.2;XP_005600719.2;XP_001497663.2	dystroglycan;dystroglycan;dystroglycan;dystroglycan;dystroglycan;dystroglycan	0	0	0	0	0	0	TRUE	XP_023476202.1	XP_023476202	100053150	DAG1	dystroglycan 1	-	protein-coding	VGNC:VGNC:17000|Ensembl:ENSECAG00000009665
32.0756	30.7867	31.4181	31.5968	31.3286	31.7415	31.1609	31.494	31.2816	31.242	30.952	31.3777	31.7164	31.5299	31.2112	31.4978	31.4576	31.2659	30.8394	31.3163	31.6332	31.5483	31.358	31.2313	30.6904	31.0705	62413000000	XP_023474726.1;XP_014586591.1	XP_023474726.1;XP_014586591.1	annexin A4;annexin A4	0	0	0	0	0	0	TRUE	XP_023474726.1	XP_023474726	100050657	ANXA4	annexin A4	-	protein-coding	VGNC:VGNC:15363|Ensembl:ENSECAG00000012321
31.204	31.1044	30.5441	31.6172	30.7171	31.2195	30.8028	31.4309	31.1095	30.9552	31.5672	31.4606	30.6211	31.1117	31.0551	31.3132	31.3337	31.1667	31.4082	31.4423	31.0174	31.1152	31.3411	31.3637	31.1476	31.2389	62062000000	XP_001502863.1;XP_023475139.1;XP_014591127.1	XP_001502863.1;XP_023475139.1	ras-related protein Rab-10 isoform X1;ras-related protein Rab-10 isoform X2	0	0	0	0	0	0	TRUE	XP_001502863.1	XP_001502863	100055747	RAB10	RAB10, member RAS oncogene family	-	protein-coding	VGNC:VGNC:22083
NaN	NaN	NaN	NaN	33.689	NaN	NaN	NaN	NaN	NaN	NaN	NaN	NaN	NaN	NaN	NaN	NaN	NaN	NaN	NaN	36.1436	NaN	NaN	NaN	NaN	NaN	61812000000	CON__REFSEQ:XP_986630	CON__REFSEQ:XP_986630		4	3	5	4	3	5	FALSE	CON__REFSEQ:XP_986630
30.9699	32.2015	30.9816	31.3251	31.4184	31.2994	31.2812	31.0756	31.3464	31.3454	31.1271	31.0806	31.4127	31.5842	31.2951	31.6471	31.5641	31.2316	31.4242	31.0583	31.8982	31.563	31.4343	31.4023	30.9321	31.0873	61004000000	XP_001497522.2	XP_001497522.2	triosephosphate isomerase	0	0	0	0	0	0	TRUE	XP_001497522.2	XP_001497522	100052671	TPI1	triosephosphate isomerase 1	-	protein-coding	VGNC:VGNC:24432|Ensembl:ENSECAG00000015581
31.4904	31.0818	31.0556	29.7533	31.9302	32.4801	33.6804	27.2087	30.9695	29.7044	30.1538	29.4348	30.4816	31.7761	30.9953	29.9256	29.0596	30.9583	31.8799	30.2349	31.6237	30.1042	33.2829	30.7231	31.079	30.8861	60908000000	XP_005605808.1	XP_005605808.1	erythrocyte band 7 integral membrane protein	0	0	0	0	0	0	TRUE	XP_005605808.1	XP_005605808	100071711	STOM	stomatin	-	protein-coding	VGNC:VGNC:23703|Ensembl:ENSECAG00000012929
31.8494	32.2766	30.826	31.8136	30.523	31.9508	30.5144	32.3467	30.6998	30.8088	32.434	32.8677	30.5348	30.6279	30.2279	30.2955	30.6236	30.5548	32.0322	31.5927	30.5949	30.7753	30.7733	NaN	31.0268	31.9813	60494000000	XP_023479823.1;NP_001093236.1	XP_023479823.1;NP_001093236.1	MHC class I antigen 3.5 isoform X1;MHC class I antigen 3.5 precursor	0	0	0	0	0	1	TRUE	XP_023479823.1	XP_023479823	100056391	MHCX1	MHC class I heavy chain	-	protein-coding	-
31.8685	31.2015	31.4496	31.126	31.5945	31.947	30.3353	30.7253	29.4082	32.3673	30.1366	28.6067	32.5926	29.4688	30.2684	30.5597	33.2771	30.4403	31.0171	31.0669	30.6915	31.7454	30.0473	29.9967	30.6096	30.5379	60488000000	NP_001078901.1;NP_001078900.1;CON__P01966;NP_001108014.1	NP_001078901.1;NP_001078900.1	hemoglobin subunit alpha;hemoglobin subunit alpha	0	0	0	0	0	0	TRUE	NP_001078901.1	NP_001078901	100036557	HBA	hemoglobin, alpha 1	HBA1	protein-coding	Ensembl:ENSECAG00000032728
31.823	31.2814	31.0107	31.7299	31.2228	31.7293	31.0756	30.4383	31.3327	31.0923	31.103	31.2779	31.5487	31.324	31.3184	31.2447	31.3749	31.4175	31.5433	31.4434	31.4699	31.0592	31.5314	31.7331	31.0018	31.4992	60461000000	XP_001496244.3	XP_001496244.3	synaptic vesicle membrane protein VAT-1 homolog	0	0	0	0	0	0	TRUE	XP_001496244.3	XP_001496244	100065682	VAT1	vesicle amine transport 1	-	protein-coding	VGNC:VGNC:24886|Ensembl:ENSECAG00000016700
29.8823	31.3934	31.1088	30.7204	32.3352	30.511	31.4998	29.1734	31.6991	32.6262	31.7097	31.2253	31.607	31.3283	31.8191	31.1663	31.1648	31.5619	31.7075	30.7392	31.1178	30.6535	31.2871	30.8167	31.9925	30.8105	60388000000	XP_023493776.1	XP_023493776.1	serine protease HTRA1	0	0	0	0	0	0	TRUE	XP_023493776.1	XP_023493776	100064570	HTRA1	HtrA serine peptidase 1	-	protein-coding	VGNC:VGNC:18910|Ensembl:ENSECAG00000009990
31.2797	34.0047	31.7207	30.6545	30.7339	30.9566	30.4447	31.5475	30.7232	31.2409	30.9725	30.583	31.3989	30.8445	30.8924	30.9981	31.0341	30.5789	30.5893	30.535	31.1931	31.4049	30.5931	30.7862	30.7654	31.6738	60336000000	XP_023496894.1;NP_001137266.1;XP_014595335.1;XP_005610098.1	XP_023496894.1;NP_001137266.1	pyruvate kinase PKM isoform X2;pyruvate kinase PKM isoform M2	0	0	0	0	0	0	TRUE	XP_023496894.1	XP_023496894	100063687	PKM	pyruvate kinase M1/2	PKM2	protein-coding	VGNC:VGNC:51636|Ensembl:ENSECAG00000007644
28.4837	28.8612	33.9932	30.3168	28.3507	32.4576	31.4509	28.1055	29.323	28.0837	29.7043	30.7233	32.9957	27.2721	29.2054	29.3791	30.0742	NaN	29.2115	34.3238	28.6655	29.2889	28.7853	28.4063	29.3746	30.6316	59859000000	CON__P35908;XP_023499375.1;XP_001504496.3;XP_023499376.1	CON__P35908		0	0	0	0	1	0	TRUE	CON__P35908
31.5366	31.4465	31.3017	31.4338	30.8333	31.3482	31.0365	31.6299	31.4955	30.9302	31.0727	31.2749	31.8668	31.5273	31.0014	31.4748	31.2546	30.9269	31.3658	31.02	31.085	31.211	31.3955	31.3911	30.5618	31.3282	59708000000	XP_023482390.1;XP_023482389.1	XP_023482390.1;XP_023482389.1	14-3-3 protein beta/alpha;14-3-3 protein beta/alpha	0	0	0	0	0	0	TRUE	XP_023482390.1	XP_023482390	100056084	YWHAB	tyrosine 3-monooxygenase/tryptophan 5-monooxygenase activation protein beta	-	protein-coding	VGNC:VGNC:25117|Ensembl:ENSECAG00000020397
30.5141	31.4817	31.7176	31.2148	31.3486	30.9447	30.7971	32.8665	31.3137	31.1022	32.9256	33.003	30.928	30.732	30.8513	29.8822	30.3091	30.5248	30.8462	30.5853	30.7305	30.9479	30.4785	31.1157	30.7841	30.4691	59612000000	XP_014594267.2;XP_014594268.2;XP_001499513.2	XP_014594267.2;XP_014594268.2;XP_001499513.2	sodium-dependent phosphate transport protein 2B isoform X2;sodium-dependent phosphate transport protein 2B isoform X3;sodium-dependent phosphate transport protein 2B isoform X1	0	0	0	0	0	0	TRUE	XP_014594267.2	XP_014594267	100055629	SLC34A2	solute carrier family 34 member 2	-	protein-coding	VGNC:VGNC:23160|Ensembl:ENSECAG00000013315
31.7091	30.2922	29.9058	31.4922	30.1802	30.5981	29.6692	29.409	30.544	30.7649	30.7874	30.7538	31.2067	31.5183	30.9707	30.864	32.2152	31.9129	31.6477	31.6338	31.3095	31.9802	31.0735	32.3296	32.19	32.377	59411000000	XP_023481680.1;XP_023481681.1;XP_023481684.1;XP_023481683.1;XP_023481682.1;XP_014590438.1	XP_023481680.1;XP_023481681.1;XP_023481684.1;XP_023481683.1;XP_023481682.1;XP_014590438.1	programmed cell death protein 6 isoform X1;programmed cell death protein 6 isoform X2;programmed cell death protein 6 isoform X6;programmed cell death protein 6 isoform X5;programmed cell death protein 6 isoform X4;programmed cell death protein 6 isof	0	0	0	0	0	0	TRUE	XP_023481680.1	XP_023481680	100057312	PDCD6	programmed cell death 6	-	protein-coding	VGNC:VGNC:59282|Ensembl:ENSECAG00000021111
29.696	30.412	30.1885	31.4367	32.2322	30.0723	31.394	NaN	31.978	32.4378	31.1567	30.6605	30.9427	31.3494	32.0996	31.587	30.6235	32.1718	31.3738	31.3536	31.1252	30.6672	31.7749	30.9695	NaN	30.6308	58096000000	CON__Q28107	CON__Q28107		0	1	0	0	0	1	TRUE	CON__Q28107
31.4583	31.7913	31.5816	32.0744	30.662	31.6187	30.7314	31.9948	31.1138	31.2743	31.6534	31.4108	30.1672	30.7227	31.0264	30.9166	30.1017	30.243	30.9159	31.5857	30.112	32.2671	31.2051	31.1298	31.2779	31.1389	57767000000	XP_005608387.1;XP_001496480.2;XP_023494436.1	XP_005608387.1;XP_001496480.2;XP_023494436.1	tubulin polymerization-promoting protein family member 3 isoform X1;tubulin polymerization-promoting protein family member 3 isoform X1;tubulin polymerization-promoting protein family member 3 isoform X2	0	0	0	0	0	0	TRUE	XP_005608387.1	XP_005608387	100066008	TPPP3	tubulin polymerization promoting protein family member 3	-	protein-coding	VGNC:VGNC:24442|Ensembl:ENSECAG00000007133
31.1236	31.343	30.4711	31.2748	30.5613	30.9689	30.6705	32.1976	30.9211	30.9401	31.6353	31.5821	30.5052	31.052	31.0667	30.9657	31.5002	31.3323	31.6911	31.5658	30.9586	31.4535	31.0632	32.0277	31.7518	31.748	57507000000	XP_001502784.1	XP_001502784.1	vacuolar protein sorting-associated protein VTA1 homolog	0	0	0	0	0	0	TRUE	XP_001502784.1	XP_001502784	100060736	VTA1	vesicle trafficking 1	-	protein-coding	VGNC:VGNC:24948|Ensembl:ENSECAG00000005198
NaN	NaN	NaN	NaN	NaN	NaN	NaN	NaN	NaN	NaN	NaN	NaN	NaN	28.4988	29.5063	28.2217	28.8066	31.6217	29.8567	30.1714	30.1988	34.7248	28.4539	31.2123	34.2501	30.9636	57262000000	XP_005608931.1	XP_005608931.1	fibroblast growth factor-binding protein 1	4	4	5	0	0	0	TRUE	XP_005608931.1	XP_005608931	102148236	LOC102148236	fibroblast growth factor-binding protein 1	-	protein-coding	-
33.1045	31.6317	29.0258	30.392	30.0911	30.75	27.296	30.1582	31.0745	30.3292	30.1311	30.5225	33.1119	30.5804	29.799	31.2038	30.5226	30.138	30.2915	28.7732	30.0376	32.1808	30.9034	30.4314	29.0124	30.3542	57027000000	XP_023476340.1;XP_023476338.1;XP_001487936.1;XP_001503085.1;XP_005602684.1;NP_001304187.1;XP_023474646.1	XP_023476340.1;XP_023476338.1;XP_001487936.1;XP_001503085.1;XP_005602684.1;NP_001304187.1;XP_023474646.1	actin, alpha cardiac muscle 1;actin, alpha cardiac muscle 1;actin, gamma-enteric smooth muscle isoform X2;actin, aortic smooth muscle;actin, alpha skeletal muscle isoform X1;actin, alpha skeletal muscle;actin, gamma-enteric smooth muscle isoform X1	0	0	0	0	0	0	TRUE	XP_023476340.1	XP_023476340	100057678	ACTC1	actin alpha cardiac muscle 1	-	protein-coding	VGNC:VGNC:15015|Ensembl:ENSECAG00000013022
32.4982	30.6953	31.5205	31.5058	31.2109	32.0218	31.1306	29.9007	30.9698	31.2464	30.8977	30.8153	31.2823	31.6064	31.4664	30.7624	31.1649	31.3379	31.0882	31.0022	31.8281	30.7915	31.3689	31.1883	30.2344	31.3382	56970000000	XP_023503599.1;XP_023503598.1;XP_014583354.1;XP_001487901.1;XP_023503597.1	XP_023503599.1;XP_023503598.1;XP_014583354.1;XP_001487901.1;XP_023503597.1	ras-related protein Rab-27B isoform X2;ras-related protein Rab-27B isoform X2;ras-related protein Rab-27B isoform X2;ras-related protein Rab-27B isoform X2;ras-related protein Rab-27B isoform X1	0	0	0	0	0	0	TRUE	XP_023503599.1	XP_023503599	100049861	RAB27B	RAB27B, member RAS oncogene family	-	protein-coding	VGNC:VGNC:22101|Ensembl:ENSECAG00000013138
30.6264	30.1873	29.6398	30.875	30.8733	31.0156	31.2644	31.2275	31.2066	30.9387	30.8382	30.8121	31.322	31.6243	31.1567	31.4976	31.7985	31.2319	31.7656	31.2923	32.2667	31.7023	31.5439	31.506	30.9308	31.3474	56928000000	XP_001487927.1;XP_023478552.1;XP_023478553.1	XP_001487927.1;XP_023478552.1;XP_023478553.1	acyl-CoA-binding protein isoform X2;acyl-CoA-binding protein isoform X1;acyl-CoA-binding protein isoform X3	0	0	0	0	0	0	TRUE	XP_001487927.1	XP_001487927	100049822	DBI	diazepam binding inhibitor, acyl-CoA binding protein	-	protein-coding	VGNC:VGNC:17017|Ensembl:ENSECAG00000018949
30.9436	31.2691	31.4497	31.3605	31.1151	31.1211	30.9983	30.8344	31.1425	30.9233	30.8533	31.0111	31.4428	31.445	31.2632	31.485	31.4602	31.2053	31.094	31.3209	31.5516	31.584	31.3971	31.7285	30.4356	31.3257	56219000000	XP_014595593.1;XP_003365161.1	XP_014595593.1;XP_003365161.1	phosphoglucomutase-1 isoform X2;phosphoglucomutase-1 isoform X1	0	0	0	0	0	0	TRUE	XP_014595593.1	XP_014595593	100069980	PGM1	phosphoglucomutase 1	-	protein-coding	VGNC:VGNC:58210|Ensembl:ENSECAG00000024262
31.8565	31.03	30.5407	31.4459	31.5854	31.8146	30.5529	30.3546	30.8225	31.4575	31.9286	31.351	31.2438	30.8107	31.6316	31.1245	30.9457	31.2442	31.4575	31.1822	31.3052	30.8006	30.8843	31.1007	30.8388	31.2914	55316000000	XP_001492387.1;XP_005614386.1	XP_001492387.1;XP_005614386.1	tetraspanin-6 isoform X1;tetraspanin-6 isoform X2	0	0	0	0	0	0	TRUE	XP_001492387.1	XP_001492387	100057222	TSPAN6	tetraspanin 6	-	protein-coding	VGNC:VGNC:24594|Ensembl:ENSECAG00000008628
31.7371	30.7936	31.2399	31.7806	31.7533	31.8908	30.9394	31.2776	30.9268	31.3575	31.5181	31.5266	30.873	30.4782	31.6613	31.107	30.7607	31.5979	31.4408	31.0628	29.3956	30.8046	30.3908	31.3302	30.9503	31.1216	54845000000	XP_023498161.1;XP_023498156.1;XP_023498153.1;XP_023498146.1;XP_023498165.1;XP_023474695.1;XP_023474687.1;XP_023474694.1;XP_023474686.1;XP_023474693.1;XP_023474685.1;XP_023474692.1;XP_023474684.1;XP_023474691.1;XP_023474683.1;XP_023474690.1;XP_023474682.1;XP_023474681.1;XP_023474689.1;XP_023474680.1;XP_023474679.1;XP_023474678.1;XP_023474677.1;XP_023474676.1;XP_023474688.1;XP_023474675.1	XP_023498161.1;XP_023498156.1;XP_023498153.1;XP_023498146.1;XP_023498165.1	myoferlin isoform X4;myoferlin isoform X3;myoferlin isoform X2;myoferlin isoform X1;myoferlin isoform X5	0	0	0	0	0	0	TRUE	XP_023498161.1	XP_023498161	100071199	MYOF	myoferlin	FER1L3	protein-coding	VGNC:VGNC:20517|Ensembl:ENSECAG00000018560
28.6028	30.54	28.7777	29.938	31.9723	31.0693	32.2023	NaN	32.2823	31.6631	29.0444	29.2355	30.7858	31.7958	32.0914	31.8864	31.1777	31.8404	30.8709	31.0572	31.4083	31.7458	31.2316	30.9396	31.5074	31.0486	54736000000	XP_023505426.1;XP_023505433.1;XP_023505418.1	XP_023505426.1;XP_023505433.1;XP_023505418.1	alpha-mannosidase 2x isoform X2;alpha-mannosidase 2x isoform X1;alpha-mannosidase 2x isoform X1	0	1	0	0	0	0	TRUE	XP_023505426.1	XP_023505426	100053432	MAN2A2	mannosidase alpha class 2A member 2	-	protein-coding	VGNC:VGNC:19910|Ensembl:ENSECAG00000018866
30.0083	30.3975	31.4539	33.1618	32.4015	31.2996	30.7385	30.4707	30.2396	31.9618	32.3994	31.1198	29.9567	29.3923	31.1052	30.9518	28.6777	31.4177	31.6182	32.094	NaN	26.5985	30.7252	30.6977	31.6788	29.8916	53858000000	XP_023510573.1	XP_023510573.1	mucin-6	0	0	0	0	1	0	TRUE	XP_023510573.1	XP_023510573	102147652	MUC6	mucin 6, oligomeric mucus/gel-forming	-	protein-coding	VGNC:VGNC:69322|Ensembl:ENSECAG00000015992
31.8341	31.7006	30.5197	31.8451	30.6953	31.4322	30.9503	32.561	31.0774	31.0961	31.2772	31.1174	31.1184	30.7843	30.9093	30.9387	30.6532	30.5208	30.6986	31.0231	31.399	30.4844	30.9514	31.016	30.5753	31.1938	53838000000	XP_001493486.1	XP_001493486.1	protein S100-A11	0	0	0	0	0	0	TRUE	XP_001493486.1	XP_001493486	100060300	S100A11	S100 calcium binding protein A11	-	protein-coding	VGNC:VGNC:22647
31.5117	29.2164	31.098	29.978	32.6022	32.9313	32.6177	NaN	31.9084	30.3323	30.0578	30.7175	30.269	31.8183	30.3194	29.2062	30.5523	29.348	29.709	29.8443	31.3572	29.8766	32.5159	30.691	NaN	31.2352	52914000000	XP_023474940.1	XP_023474940.1	extracellular tyrosine-protein kinase PKDCC	0	1	0	0	0	1	TRUE	XP_023474940.1	XP_023474940	100069409	PKDCC	protein kinase domain containing, cytoplasmic	-	protein-coding	VGNC:VGNC:51387|Ensembl:ENSECAG00000023535
32.1978	31.4128	31.7314	33.4706	26.9197	30.7818	24.6926	27.983	30.1894	30.4473	30.2056	27.508	27.9583	27.2634	31.3679	31.3999	30.8856	31.4884	29.9628	32.4304	27.7731	31.4088	28.5956	32.5681	30.4144	31.8098	52561000000	XP_005598842.1;XP_001501735.1	XP_005598842.1;XP_001501735.1	major vault protein;major vault protein	0	0	0	0	0	0	TRUE	XP_005598842.1	XP_005598842	100063984	MVP	major vault protein	-	protein-coding	VGNC:VGNC:20453|Ensembl:ENSECAG00000025091
30.7927	30.8694	30.4302	31.2913	30.952	31.3752	30.9503	31.6611	31.1616	30.8303	31.0685	31.3825	30.8212	31.37	30.9178	31.2751	31.1665	31.0737	31.1839	31.2335	31.4738	31.4116	31.4225	31.5469	30.822	31.1018	52175000000	XP_001490739.1	XP_001490739.1	phosphatidylethanolamine-binding protein 1	0	0	0	0	0	0	TRUE	XP_001490739.1	XP_001490739	100051008	PEBP1	phosphatidylethanolamine binding protein 1	-	protein-coding	VGNC:VGNC:21299|Ensembl:ENSECAG00000024564
31.2212	31.2382	30.4305	31.304	30.7795	31.3239	30.8733	31.3148	30.7857	30.6848	31.1366	30.8456	31.0601	31.3657	30.9207	31.0795	31.3656	31.0831	31.4856	31.2051	31.3676	31.0276	31.2054	31.4562	30.8197	31.4792	51332000000	XP_001491217.1	XP_001491217.1	cystatin-B	0	0	0	0	0	0	TRUE	XP_001491217.1	XP_001491217	100050835	LOC100050835	cystatin-B	-	protein-coding	Ensembl:ENSECAG00000034000
31.5145	30.3236	31.9134	30.9217	29.8028	30.8936	30.8797	30.9603	31.1322	30.2224	30.8715	30.9457	31.7758	31.6059	30.7109	31.3038	31.1894	30.9179	31.2739	31.0178	31.3039	30.8848	31.1127	31.4737	30.1184	31.0536	50448000000	XP_001489917.1	XP_001489917.1	ADP-ribosylation factor 4	0	0	0	0	0	0	TRUE	XP_001489917.1	XP_001489917	100050816	ARF4	ADP ribosylation factor 4	-	protein-coding	VGNC:VGNC:15444|Ensembl:ENSECAG00000005229
30.3781	33.8726	30.4718	30.6959	30.9277	30.5027	30.8809	30.7854	30.5324	31.0984	31.0028	30.8379	31.1526	30.7044	30.958	31.1464	30.6775	30.7517	30.8824	30.3548	30.8507	30.7968	30.8296	30.491	30.7369	30.0952	50438000000	XP_023491582.1	XP_023491582.1	6-phosphogluconate dehydrogenase, decarboxylating	0	0	0	0	0	0	TRUE	XP_023491582.1	XP_023491582	100146298	PGD	phosphogluconate dehydrogenase	-	protein-coding	VGNC:VGNC:21352|Ensembl:ENSECAG00000019711
30.4292	29.9519	30.7394	30.5537	31.9146	31.3277	31.3077	26.9334	31.9113	31.9002	30.7734	30.5709	31.4653	31.4595	31.8649	31.2003	31.1533	31.2811	31.0634	30.621	31.1755	30.6438	31.2571	30.5323	31.1156	30.7244	50045000000	XP_023496606.1;XP_014595111.1;XP_014595110.1;XP_014595106.1;XP_014595105.1;XP_023496604.1	XP_023496606.1;XP_014595111.1;XP_014595110.1;XP_014595106.1;XP_014595105.1;XP_023496604.1	beta-1,4-galactosyltransferase 3 isoform X2;beta-1,4-galactosyltransferase 3 isoform X2;beta-1,4-galactosyltransferase 3 isoform X2;beta-1,4-galactosyltransferase 3 isoform X2;beta-1,4-galactosyltransferase 3 isoform X2;beta-1,4-galactosyltransferase	0	0	0	0	0	0	TRUE	XP_023496606.1	XP_023496606	100066144	B4GALT3	beta-1,4-galactosyltransferase 3	-	protein-coding	VGNC:VGNC:15741|Ensembl:ENSECAG00000022022
NaN	NaN	NaN	NaN	33.1432	NaN	NaN	NaN	NaN	NaN	NaN	NaN	NaN	NaN	NaN	NaN	NaN	NaN	NaN	NaN	35.7837	NaN	NaN	NaN	NaN	NaN	49873000000	CON__Q61726	CON__Q61726		4	3	5	4	3	5	FALSE	CON__Q61726
31.6266	30.8087	30.9466	31.8262	NaN	31.2396	31.9712	30.7649	31.5436	30.0816	30.9275	31.0177	31.8706	30.865	30.8863	30.8204	30.864	30.2328	NaN	31.2827	NaN	31.1165	31.2374	30.6668	30.3853	NaN	49644000000	XP_023497649.1;XP_023497648.1;XP_023497647.1;XP_003365157.1	XP_023497649.1;XP_023497648.1;XP_023497647.1;XP_003365157.1	guanine nucleotide-binding protein G(I)/G(S)/G(O) subunit gamma-12;guanine nucleotide-binding protein G(I)/G(S)/G(O) subunit gamma-12;guanine nucleotide-binding protein G(I)/G(S)/G(O) subunit gamma-12;guanine nucleotide-binding protein G(I)/G(S)/G(O) su	0	1	0	0	2	1	TRUE	XP_023497649.1	XP_023497649	100630574	GNG12	G protein subunit gamma 12	-	protein-coding	VGNC:VGNC:18429|Ensembl:ENSECAG00000032167
31.3932	31.3751	30.7251	31.2825	30.9521	31.1402	30.7002	31.5371	31.3528	30.7846	31.3252	31.2186	30.7347	31.1652	31.1436	31.1429	31.216	30.9073	31.1689	30.762	NaN	30.5789	30.9736	30.9738	30.8252	31.238	49407000000	XP_023501531.1;XP_023501530.1;XP_023476723.1;XP_023476724.1;XP_001501057.1	XP_023501531.1;XP_023501530.1;XP_023476723.1	ras-related protein Rab-6A isoform X2;ras-related protein Rab-6A isoform X1;ras-related protein Rab-6B isoform X1	0	0	0	0	1	0	TRUE	XP_023501531.1	XP_023501531	100065545	RAB6A	RAB6A, member RAS oncogene family	-	protein-coding	VGNC:VGNC:59418|Ensembl:ENSECAG00000022694
31.4813	30.5395	31.4719	31.7743	29.8618	30.6139	29.8389	31.8015	31.1158	30.3458	31.1893	31.4704	30.5761	31.3312	30.6613	31.0837	31.3926	30.7321	30.92	31.0536	31.614	30.5098	30.9409	31.342	30.0283	31.053	49033000000	XP_023480701.1;XP_023480700.1	XP_023480701.1;XP_023480700.1	uncharacterized protein C6orf132 homolog;uncharacterized protein C6orf132 homolog	0	0	0	0	0	0	TRUE	XP_023480701.1	XP_023480701	100066633	C20H6orf132	chromosome 20 C6orf132 homolog	-	protein-coding	Ensembl:ENSECAG00000034930
31.789	30.4184	29.7557	31.2493	30.3959	31.3903	30.4991	30.2404	31.304	31.076	31.0479	30.8326	31.9037	31.2807	31.005	31.3131	31.4052	30.8948	31.1753	30.6983	31.2728	29.857	30.9173	31.0901	29.9658	31.6851	48879000000	XP_023509772.1;XP_023509770.1	XP_023509772.1;XP_023509770.1	protein kinase C and casein kinase substrate in neurons protein 3;protein kinase C and casein kinase substrate in neurons protein 3	0	0	0	0	0	0	TRUE	XP_023509772.1	XP_023509772	100057860	PACSIN3	protein kinase C and casein kinase substrate in neurons 3	-	protein-coding	VGNC:VGNC:21126|Ensembl:ENSECAG00000025103
31.1046	30.7528	31.3338	31.2396	30.5584	30.7169	30.5091	31.0081	31.1014	30.9098	31.0923	31.1772	31.6413	31.3137	30.8563	31.1538	31.0891	31.0733	30.7097	30.7489	31.6396	30.6414	30.8565	31.1691	30.5892	31.1163	48351000000	XP_023499017.1	XP_023499017.1	GTPase KRas isoform X2	0	0	0	0	0	0	TRUE	XP_023499017.1	XP_023499017	100064473	KRAS	KRAS proto-oncogene, GTPase	-	protein-coding	VGNC:VGNC:56572|Ensembl:ENSECAG00000019522
31.1625	30.9284	30.881	31.5414	29.112	30.7605	30.5577	31.9411	30.9051	30.681	31.6079	31.7746	31.7012	30.8747	30.2432	30.8651	30.8493	30.4602	30.9266	30.9239	30.9845	31.0173	30.6234	31.1375	29.8736	31.0714	48207000000	XP_023508800.1;XP_023508801.1;XP_023508802.1;XP_023508803.1;XP_023508805.1;XP_023508804.1	XP_023508800.1;XP_023508801.1;XP_023508802.1;XP_023508803.1	unconventional myosin-Id isoform X1;unconventional myosin-Id isoform X2;unconventional myosin-Id isoform X3;unconventional myosin-Id isoform X4	0	0	0	0	0	0	TRUE	XP_023508800.1	XP_023508800	100071750	MYO1D	myosin ID	-	protein-coding	VGNC:VGNC:20502|Ensembl:ENSECAG00000009709
30.7347	30.5525	31.5431	30.5752	30.8455	30.9653	30.7181	31.4076	30.9989	30.6381	30.96	31.712	31.4297	31.1456	30.7577	31.0702	31.1574	30.9062	31.1444	30.6661	31.0349	30.9519	31.0336	30.6657	30.6568	31.3211	48197000000	XP_023510530.1;XP_023510529.1	XP_023510530.1;XP_023510529.1	epidermal growth factor receptor kinase substrate 8-like protein 2 isoform X2;epidermal growth factor receptor kinase substrate 8-like protein 2 isoform X1	0	0	0	0	0	0	TRUE	XP_023510530.1	XP_023510530	100055949	EPS8L2	EPS8 like 2	-	protein-coding	VGNC:VGNC:17639|Ensembl:ENSECAG00000011484
31.5799	31.5006	31.3838	31.7318	29.4516	31.3426	NaN	32.9895	NaN	30.9298	32.3601	31.8937	30.2096	NaN	29.8864	31.0781	30.2373	29.9156	30.7466	30.5326	NaN	31.2122	NaN	31.7747	30.0263	30.4945	48190000000	XP_001917082.1	XP_001917082.1	lymphocyte antigen 6H	0	1	1	1	1	1	TRUE	XP_001917082.1	XP_001917082	100066253	LOC100066253	lymphocyte antigen 6H	-	protein-coding	Ensembl:ENSECAG00000033822
30.5172	30.0943	30.9591	30.8836	31.1387	30.9211	30.7947	30.5114	30.71	31.1424	30.4657	30.4673	31.2726	31.0884	31.4063	31.5689	31.6416	31.0225	31.1002	30.9423	31.3324	31.34	31.21	30.7739	30.8351	31.2242	47527000000	XP_001494315.1	XP_001494315.1	malate dehydrogenase, cytoplasmic	0	0	0	0	0	0	TRUE	XP_001494315.1	XP_001494315	100051612	MDH1	malate dehydrogenase 1	-	protein-coding	VGNC:VGNC:20056|Ensembl:ENSECAG00000010849
30.1979	29.9682	31.2954	30.7081	31.9899	30.9915	31.4062	NaN	31.3018	31.9346	31.6395	31.6391	31.0125	31.1681	31.6168	30.5212	30.8938	31.4584	31.1556	30.6161	30.8147	30.1237	30.9017	29.5655	31.4574	29.3626	47285000000	XP_023493398.1	XP_023493398.1	beta-mannosidase	0	1	0	0	0	0	TRUE	XP_023493398.1	XP_023493398	100067947	MANBA	mannosidase beta	-	protein-coding	VGNC:VGNC:19913|Ensembl:ENSECAG00000021588
30.6894	32.5789	30.8719	30.9361	30.914	30.6238	31.035	30.9438	30.5772	31.3142	30.6231	30.6227	30.9965	30.9481	30.9371	31.3369	30.867	30.7325	30.9452	30.6599	31.1645	31.1629	30.8704	30.6945	30.8803	30.5542	47242000000	XP_023489951.1;NP_001077063.1	XP_023489951.1	phosphoglycerate kinase 1	0	0	0	0	0	0	TRUE	XP_023489951.1	XP_023489951	100072656	PGK1	phosphoglycerate kinase 1	PGK	protein-coding	VGNC:VGNC:49517|Ensembl:ENSECAG00000014984
31.1002	31.3668	30.3488	31.0828	30.6337	31.0744	30.5166	31.1094	31.0135	30.5028	30.9017	30.9841	30.5578	31.0626	31.0119	31.0955	31.2248	31.1994	31.2426	31.0643	31.0113	30.6427	31.0276	31.477	31.0621	31.2947	46653000000	XP_023501611.1;XP_023501610.1;XP_023501609.1;XP_023501608.1;XP_023474907.1;XP_023489038.1;XP_023489036.1;XP_005614313.1;XP_005614312.1;XP_001498723.2	XP_023501611.1;XP_023501610.1;XP_023501609.1;XP_023501608.1	rho-related GTP-binding protein RhoG;rho-related GTP-binding protein RhoG;rho-related GTP-binding protein RhoG;rho-related GTP-binding protein RhoG	0	0	0	0	0	0	TRUE	XP_023501611.1	XP_023501611	100066358	RHOG	ras homolog family member G	-	protein-coding	VGNC:VGNC:22377|Ensembl:ENSECAG00000022965
29.3719	32.8319	31.8878	31.1736	31.0558	30.5176	30.2802	31.0134	30.3435	31.477	32.5853	31.7065	27.9846	30.2665	30.7217	26.4349	NaN	29.474	31.9773	31.0239	27.0571	31.1727	30.5007	31.4876	30.8515	29.6506	46094000000	XP_001504348.2;XP_005596988.2;XP_005596989.1	XP_001504348.2;XP_005596988.2	ectonucleotide pyrophosphatase/phosphodiesterase family member 3;ectonucleotide pyrophosphatase/phosphodiesterase family member 3 isoform X3	0	0	0	1	0	0	TRUE	XP_001504348.2	XP_001504348	100067583	ENPP3	ectonucleotide pyrophosphatase/phosphodiesterase 3	-	protein-coding	VGNC:VGNC:51022|Ensembl:ENSECAG00000007018
33.5949	32.3854	31.2068	27.4464	26.943	31.7487	28.5836	NaN	31.0416	29.0348	29.8069	NaN	NaN	31.445	NaN	27.6014	NaN	30.8916	NaN	32.2245	30.4901	26.5936	28.4744	27.2376	32.3693	32.8145	45675000000	XP_001914833.2	XP_001914833.2	fibrinogen gamma chain	0	1	2	2	1	0	TRUE	XP_001914833.2	XP_001914833	100147221	FGG	fibrinogen gamma chain	-	protein-coding	VGNC:VGNC:18028|Ensembl:ENSECAG00000008280
31.2297	31.2843	30.8346	31.2284	30.9092	31.0504	30.6859	31.082	30.8348	30.8483	31.0874	31.1775	30.902	30.7773	31.017	31.0345	30.8324	31.0264	30.9959	30.8285	30.9205	30.7274	30.9153	30.9796	30.7638	31.0628	45510000000	XP_023475641.1	XP_023475641.1	ras-related protein Rab-7a	0	0	0	0	0	0	TRUE	XP_023475641.1	XP_023475641	100050015	RAB7A	RAB7A, member RAS oncogene family	-	protein-coding	VGNC:VGNC:22126|Ensembl:ENSECAG00000012559
NaN	NaN	NaN	NaN	33.2658	NaN	NaN	NaN	NaN	NaN	NaN	NaN	NaN	NaN	NaN	NaN	NaN	NaN	NaN	NaN	35.6911	NaN	NaN	NaN	NaN	NaN	45244000000	CON__Q14525	CON__Q14525		4	3	5	4	3	5	FALSE	CON__Q14525
31.7663	31.0307	31.0535	31.8658	30.3729	30.8027	30.3928	30.7711	30.7886	31.2297	31.0202	30.56	30.5824	30.8336	31.061	31.3208	30.7023	30.8675	30.3202	30.967	29.9279	30.9665	30.1387	30.7746	30.9335	31.2131	45166000000	XP_023485358.1	XP_023485358.1	transitional endoplasmic reticulum ATPase	0	0	0	0	0	0	TRUE	XP_023485358.1	XP_023485358	100068225	VCP	valosin containing protein	-	protein-coding	VGNC:VGNC:24893|Ensembl:ENSECAG00000010644
29.1635	31.5049	30.3021	29.849	31.8821	30.6493	32.1833	29.8057	30.417	31.1636	31.5339	30.7582	30.378	31.0195	30.5166	30.5448	30.332	30.4315	31.0673	30.878	29.7494	31.7059	31.2937	30.3646	31.5715	31.2077	45072000000	XP_023492515.1;XP_023492514.1;XP_014593435.2;CON__Q32PI4	XP_023492515.1;XP_023492514.1;XP_014593435.2	complement factor I isoform X3;complement factor I isoform X1;complement factor I isoform X2	0	0	0	0	0	0	TRUE	XP_023492515.1	XP_023492515	100072852	CFI	complement factor I	-	protein-coding	Ensembl:ENSECAG00000013869
30.522	31.3329	29.834	30.5516	30.431	30.7312	30.857	29.3294	31.4974	30.428	30.3118	31.1284	31.1603	31.231	31.1176	31.7064	31.4693	31.2901	31.1866	30.7558	30.9482	30.8388	31.4991	31.405	30.2596	30.7081	45020000000	XP_001499912.2	XP_001499912.2	coactosin-like protein	0	0	0	0	0	0	TRUE	XP_001499912.2	XP_001499912	100070195	COTL1	coactosin like F-actin binding protein 1	-	protein-coding	VGNC:VGNC:16796
31.6934	30.7329	31.3108	31.0317	30.2633	30.8746	30.2609	29.7507	31.0366	30.5464	30.6976	31.2903	31.5747	30.7843	30.8047	31.1223	31.1788	30.8948	30.7974	30.7456	30.8828	30.4846	30.69	30.8474	30.2363	31.175	44545000000	XP_023508121.1;XP_023508126.1;XP_023508125.1;XP_023508124.1;XP_023508122.1;XP_023508123.1	XP_023508121.1;XP_023508126.1;XP_023508125.1;XP_023508124.1;XP_023508122.1	rho GTPase-activating protein 27 isoform X1;rho GTPase-activating protein 27 isoform X6;rho GTPase-activating protein 27 isoform X5;rho GTPase-activating protein 27 isoform X4;rho GTPase-activating protein 27 isoform X2	0	0	0	0	0	0	TRUE	XP_023508121.1	XP_023508121	100050074	ARHGAP27	Rho GTPase activating protein 27	-	protein-coding	VGNC:VGNC:15467|Ensembl:ENSECAG00000005990
30.4683	30.0897	30.8305	30.7178	30.9656	30.7517	30.9287	29.8998	31.1049	30.8808	30.0198	30.5681	31.4481	31.5505	30.8492	31.192	31.3316	31.1236	30.903	30.7072	31.7397	30.942	31.3413	30.7759	30.3592	30.865	44459000000	XP_023480130.1;XP_023480129.1;XP_014590185.1;XP_014590184.1;XP_023503722.1;XP_014583326.1;XP_001492251.1;XP_023503721.1	XP_023480130.1;XP_023480129.1;XP_014590185.1;XP_014590184.1	serpin B9;serpin B9;serpin B9;serpin B9	0	0	0	0	0	0	TRUE	XP_023480130.1	XP_023480130	100050225	SERPINB9	serpin family B member 9	-	protein-coding	VGNC:VGNC:22853|Ensembl:ENSECAG00000012506
31.0275	29.7596	29.903	31.5002	30.0931	30.9164	29.6564	26.6671	31.4259	30.746	30.8555	30.9146	31.2401	30.9463	31.0931	31.8629	31.7345	31.2118	31.8785	31.0708	31.4223	29.9208	30.9422	29.0323	30.3925	30.7989	43434000000	XP_001494002.2;XP_023485857.1;XP_001494312.2	XP_001494002.2;XP_023485857.1	chloride intracellular channel protein 6 isoform X2;chloride intracellular channel protein 6 isoform X1	0	0	0	0	0	0	TRUE	XP_001494002.2	XP_001494002	100062364	CLIC6	chloride intracellular channel 6	-	protein-coding	Ensembl:ENSECAG00000016891
27.3278	30.9313	28.8779	NaN	31.6156	30.6885	32.2431	30.023	29.4479	30.3394	29.5764	29.7805	30.3326	30.8953	30.9566	29.9816	30.4567	31.5083	30.8771	30.8598	30.0362	32.3768	30.8677	31.3774	32.5051	30.9222	43297000000	XP_001498388.1	XP_001498388.1	plasma protease C1 inhibitor	1	0	0	0	0	0	TRUE	XP_001498388.1	XP_001498388	100066476	SERPING1	serpin family G member 1	-	protein-coding	VGNC:VGNC:22861|Ensembl:ENSECAG00000010963
31.3213	28.8553	31.5384	30.775	30.9143	31.7012	30.9801	30.5657	30.1295	30.8681	30.7262	30.3827	30.2573	30.7039	30.9094	31.1948	30.3959	30.7563	30.4627	31.2575	28.4005	30.5657	30.5406	31.0996	30.95	31.5945	42729000000	XP_001504528.1	XP_001504528.1	heat shock protein beta-1	0	0	0	0	0	0	TRUE	XP_001504528.1	XP_001504528	100059763	HSPB1	heat shock protein family B (small) member 1	-	protein-coding	VGNC:VGNC:51154|Ensembl:ENSECAG00000020463
29.3649	31.138	29.2815	29.7336	29.2066	29.6529	30.5352	NaN	31.3469	29.585	29.5663	29.8523	31.7296	31.6549	30.4952	30.9465	32.0022	30.9586	31.0063	31.0622	31.3768	31.1535	30.9546	31.545	31.4346	31.5125	42694000000	XP_023482027.1;XP_001498897.1;XP_023482026.1	XP_023482027.1;XP_001498897.1;XP_023482026.1	syntenin-2 isoform X2;syntenin-2 isoform X2;syntenin-2 isoform X1	0	1	0	0	0	0	TRUE	XP_023482027.1	XP_023482027	100053209	SDCBP2	syndecan binding protein 2	-	protein-coding	VGNC:VGNC:22766|Ensembl:ENSECAG00000018939
NaN	NaN	NaN	NaN	32.7963	NaN	NaN	NaN	NaN	NaN	NaN	NaN	NaN	NaN	NaN	NaN	NaN	NaN	NaN	NaN	35.6825	NaN	NaN	NaN	NaN	NaN	42605000000	CON__Q497I4	CON__Q497I4		4	3	5	4	3	5	FALSE	CON__Q497I4
25.3504	NaN	NaN	NaN	NaN	NaN	29.11	35.3035	NaN	NaN	NaN	NaN	24.4783	NaN	NaN	NaN	NaN	NaN	NaN	NaN	NaN	NaN	NaN	NaN	NaN	25.3364	42579000000	XP_014583549.2	XP_014583549.2	fibrocystin-L	3	2	4	4	4	4	FALSE	XP_014583549.2	XP_014583549	100064208	PKHD1L1	PKHD1 like 1	-	protein-coding	VGNC:VGNC:21492|Ensembl:ENSECAG00000000972
31.2693	30.331	31.2416	30.7095	30.7997	30.7309	30.2404	31.3946	30.7216	30.8544	31.2451	32.0576	31.0575	30.6232	30.5047	31.0957	30.4485	30.2938	30.8012	30.6148	30.451	30.2795	30.2935	30.5186	30.4465	30.8247	42555000000	XP_023475198.1	XP_023475198.1	EH domain-containing protein 4	0	0	0	0	0	0	TRUE	XP_023475198.1	XP_023475198	100071046	EHD4	EH domain containing 4	-	protein-coding	VGNC:VGNC:17468|Ensembl:ENSECAG00000017216
30.6492	29.6052	30.4104	30.9271	31.4643	31.0238	31.2501	NaN	31.2653	31.5253	29.8001	30.1454	30.8983	30.9764	31.1122	31.2109	30.8012	31.297	30.7248	30.5866	31.1421	30.6509	30.8628	30.8418	30.71	30.7828	42143000000	XP_023489015.1	XP_023489015.1	V-type proton ATPase subunit S1	0	1	0	0	0	0	TRUE	XP_023489015.1	XP_023489015	100630677	ATP6AP1	ATPase H+ transporting accessory protein 1	-	protein-coding	VGNC:VGNC:15665|Ensembl:ENSECAG00000014216
31.5492	30.2572	31.1266	31.1112	NaN	30.5959	29.6015	29.6311	31.3829	29.6695	30.711	30.9682	31.7257	31.0305	30.3767	31.5923	30.9445	30.6348	31.1156	30.7742	31.4134	30.1637	30.7649	31.3167	27.5979	30.8015	42069000000	XP_023476506.1;XP_014587272.1;XP_014587271.1;XP_014587270.1;XP_023476507.1	XP_023476506.1;XP_014587272.1;XP_014587271.1;XP_014587270.1;XP_023476507.1	villin-like protein isoform X1;villin-like protein isoform X1;villin-like protein isoform X1;villin-like protein isoform X1;villin-like protein isoform X2	0	1	0	0	0	0	TRUE	XP_023476506.1	XP_023476506	100050148	VILL	villin like	-	protein-coding	VGNC:VGNC:24905|Ensembl:ENSECAG00000012325
30.9374	30.3891	30.2984	30.9042	31.4046	31.0442	30.5185	29.7978	30.4886	30.6777	30.5488	30.1599	30.976	30.0947	30.7054	30.3035	30.8036	31.049	30.7288	30.3139	30.4657	30.7123	30.3244	30.2556	30.6094	30.7942	41921000000	XP_023501141.1	XP_023501141.1	ras-related protein Rab-3D	0	0	0	0	0	0	TRUE	XP_023501141.1	XP_023501141	100054853	RAB3D	RAB3D, member RAS oncogene family	-	protein-coding	VGNC:VGNC:22120
32.1292	30.485	30.4597	31.4702	31.1716	31.8586	29.5051	NaN	30.0846	30.9904	30.7806	30.3416	30.3649	30.4905	31.4417	30.4929	30.8441	31.1279	30.3074	30.9544	30.5887	29.8913	30.4827	30.9843	30.3527	30.7586	41131000000	XP_023493924.1;XP_023493925.1;XP_023493926.1;XP_023477178.1	XP_023493924.1;XP_023493925.1;XP_023493926.1	phospholipid-transporting ATPase IA isoform X1;phospholipid-transporting ATPase IA isoform X2;phospholipid-transporting ATPase IA isoform X3	0	1	0	0	0	0	TRUE	XP_023493924.1	XP_023493924	100062902	ATP8A1	ATPase phospholipid transporting 8A1	-	protein-coding	VGNC:VGNC:15686|Ensembl:ENSECAG00000022873
31.0559	30.7342	30.9808	31.2031	30.2766	30.6362	30.5551	30.5627	31.0439	30.546	31.1783	31.0652	31.3038	30.7174	30.559	30.8333	30.8566	30.4813	30.996	30.7746	30.5312	30.772	30.7031	30.6093	30.0184	30.6391	41089000000	XP_023502179.1	XP_023502179.1	guanine nucleotide-binding protein subunit alpha-11	0	0	0	0	0	0	TRUE	XP_023502179.1	XP_023502179	100067327	GNA11	G protein subunit alpha 11	-	protein-coding	VGNC:VGNC:59254|Ensembl:ENSECAG00000023654
28.7948	NaN	NaN	27.4004	32.8474	33.2821	32.3358	NaN	30.1029	NaN	NaN	NaN	26.5099	30.4129	29.9784	29.7384	29.4974	30.6328	30.2096	29.639	NaN	32.0406	31.9047	31.2025	31.6703	30.4431	40808000000	XP_023501680.1	XP_023501680.1	protocadherin-16	2	1	3	0	1	0	TRUE	XP_023501680.1	XP_023501680	100055264	DCHS1	dachsous cadherin-related 1	-	protein-coding	VGNC:VGNC:17039|Ensembl:ENSECAG00000009296
28.1293	29.0368	29.7319	29.9362	32.3455	31.1731	32.0238	NaN	30.1866	31.1556	29.2399	29.8746	29.417	30.5488	31.4815	31.0471	30.4927	31.2369	30.6388	31.1271	29.9863	31.3756	31.305	30.6764	31.7724	29.9878	40769000000	XP_014588417.1;XP_023479721.1;XP_023479718.1;XP_023479710.1;XP_014588420.1;XP_005602138.1;XP_023479716.1;XP_023479715.1;XP_023479714.1;XP_023479713.1;XP_023479712.1;XP_023479711.1;XP_023479707.1;XP_023479706.1;XP_023479709.1;XP_023479708.1	XP_014588417.1;XP_023479721.1;XP_023479718.1;XP_023479710.1;XP_014588420.1;XP_005602138.1;XP_023479716.1;XP_023479715.1;XP_023479714.1;XP_023479713.1;XP_023479712.1;XP_023479711.1;XP_023479707.1;XP_023479706.1;XP_023479709.1;XP_023479708.1	type 2 lactosamine alpha-2,3-sialyltransferase isoform X3;type 2 lactosamine alpha-2,3-sialyltransferase isoform X6;type 2 lactosamine alpha-2,3-sialyltransferase isoform X6;type 2 lactosamine alpha-2,3-sialyltransferase isoform X6;type 2 lactosamine a	0	1	0	0	0	0	TRUE	XP_014588417.1	XP_014588417	100062218	ST3GAL6	ST3 beta-galactoside alpha-2,3-sialyltransferase 6	-	protein-coding	VGNC:VGNC:23632|Ensembl:ENSECAG00000010445
30.6965	30.622	30.8786	31.0069	30.3702	30.7392	30.7815	30.8829	31.0419	30.4706	30.674	30.881	31.1143	30.9769	30.5617	30.8802	30.6543	30.5177	30.7742	30.6965	31.4709	30.6181	30.893	30.8302	30.2336	30.8487	40619000000	XP_023511181.1	XP_023511181.1	14-3-3 protein gamma	0	0	0	0	0	0	TRUE	XP_023511181.1	XP_023511181	100059731	YWHAG	tyrosine 3-monooxygenase/tryptophan 5-monooxygenase activation protein gamma	-	protein-coding	VGNC:VGNC:25119|Ensembl:ENSECAG00000006452
30.9887	32.5149	30.3593	30.7563	30.4232	30.4844	30.4391	31.2447	30.3475	30.586	30.4098	30.3009	30.934	30.8359	30.476	30.6847	30.9828	30.324	30.6258	30.5608	31.1178	30.4461	30.6064	30.8335	29.727	30.8418	40612000000	XP_023478573.1;XP_023495826.1;XP_023495822.1;XP_023495818.1;XP_023495819.1;XP_023495820.1;XP_023495825.1;XP_023495824.1;XP_023495823.1	XP_023478573.1	actin-related protein 3	0	0	0	0	0	0	TRUE	XP_023478573.1	XP_023478573	100033909	ACTR3	actin related protein 3	ARP3	protein-coding	VGNC:VGNC:49331|Ensembl:ENSECAG00000020867
NaN	NaN	NaN	NaN	NaN	NaN	NaN	NaN	NaN	NaN	NaN	NaN	NaN	NaN	NaN	NaN	NaN	NaN	NaN	NaN	29.512	NaN	NaN	NaN	NaN	NaN	40506000000	XP_001488189.2	XP_001488189.2	heat shock 70 kDa protein 6	4	4	5	4	3	5	FALSE	XP_001488189.2	XP_001488189	100051595	HSPA6	heat shock protein family A (Hsp70) member 6	-	protein-coding	-
30.8337	31.3811	30.1887	30.6028	30.979	30.9942	30.7446	30.2599	30.8178	30.8885	30.9974	30.6017	30.588	30.7659	30.7779	30.8646	30.6582	30.9194	30.6747	30.8769	30.9227	30.7449	30.913	30.5686	30.5179	31.0926	40474000000	XP_023484374.1;NP_001075422.1;XP_023484373.1;XP_023484372.1;CON__Q3SX14	XP_023484374.1;NP_001075422.1;XP_023484373.1;XP_023484372.1	gelsolin isoform X3;gelsolin;gelsolin isoform X2;gelsolin isoform X1	0	0	0	0	0	0	TRUE	XP_023484374.1	XP_023484374	100034186	GSN	gelsolin	ADF	protein-coding	VGNC:VGNC:58721|Ensembl:ENSECAG00000018714
30.6533	30.1205	30.635	30.6016	30.5039	30.4743	30.8868	29.9607	30.8826	30.8106	29.9396	30.2423	31.4347	31.1093	30.6869	30.8316	30.8324	30.7778	30.6982	30.6304	31.602	31.4151	30.8206	30.8395	30.2521	30.329	40403000000	XP_023480131.1;XP_005603584.2;XP_001488418.4	XP_023480131.1;XP_005603584.2;XP_001488418.4	serpin B6;serpin B6;serpin B6	0	0	0	0	0	0	TRUE	XP_023480131.1	XP_023480131	100050295	SERPINB6	serpin family B member 6	-	protein-coding	VGNC:VGNC:49518
29.8429	30.6173	28.573	30.7982	30.2943	29.3578	29.1897	30.6298	30.4241	30.8032	31.3845	31.9388	32.1343	30.3256	30.9697	31.2701	31.5216	30.9918	31.0673	30.6474	30.4809	30.5665	29.7698	30.716	30.373	30.348	40164000000	XP_023496896.1;XP_023496895.1;XP_005610162.1	XP_023496896.1;XP_023496895.1;XP_005610162.1	protein S100-A16;protein S100-A16;protein S100-A16	0	0	0	0	0	0	TRUE	XP_023496896.1	XP_023496896	100056268	S100A16	S100 calcium binding protein A16	-	protein-coding	VGNC:VGNC:22651|Ensembl:ENSECAG00000000730
28.4367	26.792	27.225	29.0713	31.8263	30.9289	31.3628	NaN	30.7187	31.3973	29.9383	28.5322	30.4791	30.7974	31.573	31.2507	31.1302	31.3188	31.2301	31.0413	30.4335	31.3708	31.0724	30.727	31.5505	30.6964	39830000000	XP_023507538.1	XP_023507538.1	protein disulfide-isomerase	0	1	0	0	0	0	TRUE	XP_023507538.1	XP_023507538	100055188	P4HB	prolyl 4-hydroxylase subunit beta	-	protein-coding	VGNC:VGNC:56462|Ensembl:ENSECAG00000009583
31.7355	30.4077	29.9255	30.3986	29.9364	30.9287	29.9725	31.9839	30.6287	30.8457	31.2903	31.7305	30.4731	30.538	30.3054	30.9036	30.2776	29.8715	30.5127	30.4811	30.506	29.783	30.2815	30.5752	30.1125	31.1815	39742000000	XP_023483543.1	XP_023483543.1	galectin-3	0	0	0	0	0	0	TRUE	XP_023483543.1	XP_023483543	100050367	LGALS3	galectin 3	galectin-3	protein-coding	VGNC:VGNC:19641|Ensembl:ENSECAG00000006474
30.6617	30.4672	31.1615	30.8658	29.7713	30.3099	30.6881	31.0929	31.0919	30.3006	30.6349	31.0545	31.3886	30.9636	30.5822	30.6633	30.8637	30.635	30.8956	30.5919	30.945	30.1195	30.8526	30.8104	30.1612	30.4926	39511000000	XP_023502631.1;XP_023502630.1	XP_023502631.1;XP_023502630.1	TBC1 domain family member 10A isoform X2;TBC1 domain family member 10A isoform X1	0	0	0	0	0	0	TRUE	XP_023502631.1	XP_023502631	100064004	TBC1D10A	TBC1 domain family member 10A	-	protein-coding	VGNC:VGNC:50979|Ensembl:ENSECAG00000018611
30.8259	31.4953	30.8203	30.7327	30.392	30.9278	30.4752	31.2557	30.7962	30.3981	30.6244	30.5796	30.0611	31.0955	30.6085	30.8734	30.5806	30.6182	30.6692	30.4595	30.604	30.3285	30.7736	31.1472	30.171	30.7219	39234000000	XP_005598859.1;XP_005598858.1;XP_005598857.1;XP_003362761.1;XP_003362760.1;XP_023471805.1;XP_001504061.1	XP_005598859.1;XP_005598858.1;XP_005598857.1;XP_003362761.1;XP_003362760.1;XP_023471805.1	fructose-bisphosphate aldolase A isoform X2;fructose-bisphosphate aldolase A isoform X2;fructose-bisphosphate aldolase A isoform X2;fructose-bisphosphate aldolase A isoform X2;fructose-bisphosphate aldolase A isoform X2;fructose-bisphosphate aldolase	0	0	0	0	0	0	TRUE	XP_005598859.1	XP_005598859	100066121	ALDOA	aldolase, fructose-bisphosphate A	-	protein-coding	VGNC:VGNC:15242|Ensembl:ENSECAG00000003121
30.3811	30.582	29.2981	30.9272	30.0898	30.8423	30.8082	31.2355	30.6107	29.8508	31.4703	31.0684	30.2953	30.5783	30.3743	29.6366	29.974	30.3352	30.9263	31.0721	30.2604	31.9358	31.2552	30.9662	31.0765	30.6591	39011000000	XP_005599043.1;XP_014585653.1;XP_014585651.1;XP_014585650.1	XP_005599043.1;XP_014585653.1;XP_014585651.1;XP_014585650.1	small integral membrane protein 22 isoform X2;small integral membrane protein 22 isoform X1;small integral membrane protein 22 isoform X1;small integral membrane protein 22 isoform X1	0	0	0	0	0	0	TRUE	XP_005599043.1	XP_005599043	102150140	SMIM22	small integral membrane protein 22	-	protein-coding	Ensembl:ENSECAG00000043404
30.7057	32.6167	31.1476	30.2827	30.351	30.5443	30.0875	29.8279	30.4017	30.4891	30.1294	30.0032	30.919	30.377	30.4515	30.7816	30.8323	30.2586	30.3165	30.5118	30.3259	31.1272	30.2626	30.4695	30.3937	31.3305	38763000000	XP_023476049.1	XP_023476049.1	transketolase	0	0	0	0	0	0	TRUE	XP_023476049.1	XP_023476049	100034031	TKT	transketolase	-	protein-coding	VGNC:VGNC:24123|Ensembl:ENSECAG00000005863
NaN	NaN	NaN	NaN	NaN	29.7695	31.4718	NaN	31.1775	NaN	NaN	NaN	NaN	32.0206	NaN	NaN	NaN	30.5396	30.8646	NaN	32.034	33.0264	31.659	31.5882	32.9049	31.5587	38514000000	XP_001499682.2	XP_001499682.2	aquaporin-1	4	2	4	3	1	0	TRUE	XP_001499682.2	XP_001499682	100069916	AQP1	aquaporin 1 (Colton blood group)	-	protein-coding	Ensembl:ENSECAG00000008979
30.9985	30.7724	29.9795	NaN	31.4406	31.4627	30.4873	NaN	30.565	30.4759	30.9719	30.4038	30.5787	30.4755	31.0432	30.8464	NaN	31.2638	31.291	31.1585	30.7867	30.2724	30.8648	31.2716	30.453	31.1341	38143000000	XP_023499518.1	XP_023499518.1	CD63 antigen	1	1	0	1	0	0	TRUE	XP_023499518.1	XP_023499518	100051450	CD63	CD63 molecule	-	protein-coding	VGNC:VGNC:16275|Ensembl:ENSECAG00000011735
NaN	NaN	31.9288	NaN	NaN	NaN	NaN	NaN	NaN	NaN	NaN	NaN	NaN	NaN	NaN	NaN	NaN	NaN	NaN	NaN	NaN	NaN	NaN	NaN	NaN	NaN	38040000000	XP_023491428.1;XP_023491427.1;XP_023491426.1;XP_023491425.1;XP_023491424.1	XP_023491428.1;XP_023491427.1;XP_023491426.1;XP_023491425.1;XP_023491424.1	rootletin isoform X3;rootletin isoform X2;rootletin isoform X2;rootletin isoform X2;rootletin isoform X1	3	4	5	4	4	5	FALSE	XP_023491428.1	XP_023491428	100147498	CROCC	ciliary rootlet coiled-coil, rootletin	-	protein-coding	Ensembl:ENSECAG00000008984
31.0307	30.607	30.1862	30.2526	30.5581	30.7078	30.1455	30.4101	30.2623	29.986	30.4993	31.0831	30.0081	30.5217	30.1937	30.3921	30.8899	30.8271	30.9379	30.8631	30.5738	31.1696	30.5199	31.173	31.1556	31.2875	37982000000	XP_014583615.1	XP_014583615.1	vacuolar protein sorting-associated protein 28 homolog	0	0	0	0	0	0	TRUE	XP_014583615.1	XP_014583615	100063246	VPS28	VPS28 subunit of ESCRT-I	-	protein-coding	VGNC:VGNC:24920|Ensembl:ENSECAG00000006505
31.1419	30.3679	30.2963	30.63	30.0825	30.3683	29.9638	33.2672	30.5622	30.0503	30.7067	30.9615	30.6145	30.3738	29.7965	30.1544	29.9775	29.1103	29.6948	28.9861	30.2694	30.2665	30.1759	30.4227	28.8944	30.0282	37810000000	XP_023483718.1;XP_023483719.1;NP_001075251.1	XP_023483718.1;XP_023483719.1	MAGUK p55 subfamily member 5 isoform X1;MAGUK p55 subfamily member 5 isoform X2	0	0	0	0	0	0	TRUE	XP_023483718.1	XP_023483718	100052602	PALS1	protein associated with LIN7 1, MAGUK p55 family member	-	protein-coding	VGNC:VGNC:20292|Ensembl:ENSECAG00000000356
30.7294	30.8474	29.8926	30.7962	30.1598	30.5054	30.1062	30.3865	30.7985	30.3994	30.7198	30.9059	29.9633	30.6994	30.604	30.6314	30.8828	30.8772	31.2943	31.0454	30.6008	30.627	30.6675	30.9256	30.8101	31.5031	37673000000	XP_023501931.1;XP_005612267.2;XP_005612269.2;XP_023501932.1;XP_023501933.1	XP_023501931.1;XP_005612267.2;XP_005612269.2;XP_023501932.1;XP_023501933.1	ubiquitin-conjugating enzyme E2 variant 3 isoform X1;ubiquitin-conjugating enzyme E2 variant 3 isoform X2;ubiquitin-conjugating enzyme E2 variant 3 isoform X3;ubiquitin-conjugating enzyme E2 variant 3 isoform X4;ubiquitin-conjugating enzyme E2 variant	0	0	0	0	0	0	TRUE	XP_023501931.1	XP_023501931	100057140	UEVLD	UEV and lactate/malate dehyrogenase domains	-	protein-coding	VGNC:VGNC:24769|Ensembl:ENSECAG00000009898
26.8486	35.051	27.9948	25.3215	30.8395	28.5872	29.8655	26.3581	27.9276	27.9898	28.9509	28.0251	30.0522	29.7839	27.6748	27.0736	28.2214	28.9633	29.9751	28.2318	27.6339	28.08	29.974	28.5288	28.485	28.2034	37657000000	XP_023500356.1	XP_023500356.1	complement C3-like	0	0	0	0	0	0	TRUE	XP_023500356.1	XP_023500356	100060505	LOC100060505	complement C3-like	C3	protein-coding	Ensembl:ENSECAG00000019352
31.5045	29.2086	31.7319	NaN	28.4969	31.873	30.9708	31.541	32.3236	29.1437	30.0105	30.4443	30.2116	31.3083	29.0524	27.6713	29.9873	28.7032	29.1323	NaN	31.0127	31.1194	31.9501	NaN	27.9102	31.1475	37430000000	XP_001502921.3	XP_001502921.3	glutamyl aminopeptidase	1	0	0	0	1	1	TRUE	XP_001502921.3	XP_001502921	100072821	ENPEP	glutamyl aminopeptidase	-	protein-coding	VGNC:VGNC:17590|Ensembl:ENSECAG00000009107
30.3362	29.727	30.4059	30.5634	31.2402	30.699	31.3814	27.1423	31.0696	31.3071	31.0982	30.949	30.6843	30.8315	30.8292	30.4229	30.3576	30.8988	30.9466	30.3716	30.3987	30.5116	30.576	30.0107	31.0986	30.4629	37317000000	XP_023507664.1;XP_014593702.2;XP_005597148.1;XP_001490915.1;XP_014593711.1	XP_023507664.1;XP_014593702.2;XP_005597148.1;XP_001490915.1;XP_014593711.1	soluble calcium-activated nucleotidase 1 isoform X1;soluble calcium-activated nucleotidase 1 isoform X1;soluble calcium-activated nucleotidase 1 isoform X1;soluble calcium-activated nucleotidase 1 isoform X1;soluble calcium-activated nucleotidase 1 iso	0	0	0	0	0	0	TRUE	XP_023507664.1	XP_023507664	100057405	CANT1	calcium activated nucleotidase 1	-	protein-coding	VGNC:VGNC:16032|Ensembl:ENSECAG00000023633
30.5609	30.2491	30.1192	30.1594	30.6422	30.537	30.7342	30.337	30.7415	30.9228	29.8872	29.6196	30.9602	31.2182	30.9864	30.6676	30.9972	30.7766	30.5942	30.3494	31.4241	29.9958	31.0009	31.2242	30.4437	30.3584	37254000000	XP_023483748.1;XP_023483751.1;XP_023483749.1;XP_023483750.1;XP_023502748.1;XP_023502751.1;NP_001157341.1;XP_005598238.1	XP_023483748.1;XP_023483751.1;XP_023483749.1;XP_023483750.1	alpha-actinin-1 isoform X1;alpha-actinin-1 isoform X4;alpha-actinin-1 isoform X2;alpha-actinin-1 isoform X3	0	0	0	0	0	0	TRUE	XP_023483748.1	XP_023483748	100053070	ACTN1	actinin alpha 1	-	protein-coding	VGNC:VGNC:15022|Ensembl:ENSECAG00000019476
30.4501	30.3751	30.935	31.0022	30.965	31.0097	30.8739	30.4855	30.5557	30.5326	30.5771	30.1493	29.3247	30.8361	30.7566	31.153	30.9267	30.4704	30.3605	30.575	30.0185	30.0053	30.8586	30.7521	30.8311	31.1186	36927000000	XP_014595948.2;NP_001138583.1;XP_023501930.1;XP_001505014.1;XP_023501929.1;XP_005612265.1;XP_023501928.1;XP_023501927.1	XP_014595948.2;NP_001138583.1	L-lactate dehydrogenase B chain isoform X1;L-lactate dehydrogenase B chain	0	0	0	0	0	0	TRUE	XP_014595948.2	XP_014595948	100033997	LDHB	lactate dehydrogenase B	-	protein-coding	VGNC:VGNC:19619|Ensembl:ENSECAG00000011331
32.0997	31.6407	29.0106	30.4552	29.7772	30.1321	30.2978	29.9525	30.6142	NaN	29.4175	30.3744	32.4415	30.3906	29.4783	30.086	29.2405	29.3219	29.8627	30.3401	30.683	31.08	30.1979	30.3014	NaN	30.0508	36568000000	XP_023507564.1	XP_023507564.1	actin, cytoplasmic 2	0	0	1	0	0	1	TRUE	XP_023507564.1	XP_023507564	100050139	ACTG1	actin gamma 1	-	protein-coding	VGNC:VGNC:51374|Ensembl:ENSECAG00000018600
31.0341	NaN	31.1085	30.5911	27.5307	30.4177	30.4757	30.0427	31.4273	29.9464	28.6485	29.254	31.6877	31.7872	30.0747	31.4946	30.9468	30.5519	30.5704	30.2625	31.7658	28.1942	30.8042	30.6781	26.9737	30.433	36388000000	XP_023481898.1;XP_023481899.1	XP_023481898.1;XP_023481899.1	1-phosphatidylinositol 4,5-bisphosphate phosphodiesterase beta-1 isoform X1;1-phosphatidylinositol 4,5-bisphosphate phosphodiesterase beta-1 isoform X2	1	0	0	0	0	0	TRUE	XP_023481898.1	XP_023481898	100051558	PLCB1	phospholipase C beta 1	-	protein-coding	VGNC:VGNC:21535|Ensembl:ENSECAG00000021224
31.3265	29.2582	30.7235	30.6895	29.1727	29.7324	29.4656	31.2512	29.9832	30.0428	30.4083	30.3279	31.5008	30.8259	30.2483	30.8046	31.1818	30.3202	30.548	30.7896	30.5586	30.776	30.2841	30.9242	29.6578	30.4519	36129000000	XP_023505914.1;XP_023507975.1;XP_023507993.1;XP_023507989.1;XP_023508003.1	XP_023505914.1	LOW QUALITY PROTEIN: cytoplasmic FMR1-interacting protein 1	0	0	0	0	0	0	TRUE	XP_023505914.1	XP_023505914	100063100	CYFIP1	cytoplasmic FMR1 interacting protein 1	-	protein-coding	VGNC:VGNC:49030|Ensembl:ENSECAG00000012143
30.5429	30.3875	29.9772	30.5037	30.1471	30.2355	30.0423	30.6848	30.2969	30.2945	30.7239	30.9071	30.6486	30.339	30.432	30.2409	30.9506	30.7892	31.0552	30.8513	30.2667	30.8661	30.362	31.2364	31.181	31.1632	36085000000	XP_023492978.1;XP_023492977.1	XP_023492978.1;XP_023492977.1	vacuolar protein sorting-associated protein 4A isoform X2;vacuolar protein sorting-associated protein 4A isoform X1	0	0	0	0	0	0	TRUE	XP_023492978.1	XP_023492978	100067034	VPS4A	vacuolar protein sorting 4 homolog A	-	protein-coding	Ensembl:ENSECAG00000010711
NaN	30.763	28.1282	26.6557	32.2207	30.6311	31.0276	NaN	28.7028	31.1795	29.9742	28.6599	29.0192	30.043	31.5209	30.9777	30.8892	32.1106	31.1327	30.7144	28.6381	30.4948	30.9958	30.297	32.2521	29.7053	35952000000	XP_023504760.1;XP_005613351.1	XP_023504760.1;XP_005613351.1	CMP-N-acetylneuraminate-beta-galactosamide-alpha-2,3-sialyltransferase 1;CMP-N-acetylneuraminate-beta-galactosamide-alpha-2,3-sialyltransferase 1	1	1	0	0	0	0	TRUE	XP_023504760.1	XP_023504760	100069007	ST3GAL1	ST3 beta-galactoside alpha-2,3-sialyltransferase 1	-	protein-coding	VGNC:VGNC:23627|Ensembl:ENSECAG00000021364
30.5888	28.6422	30.3724	30.4417	30.2197	30.2802	30.382	30.3066	30.6698	30.5811	29.9053	28.9059	31.2239	30.7994	30.5988	31.1408	31.1369	30.573	30.7406	30.0643	31.0642	30.9711	30.5451	30.9511	30.2555	30.6387	35749000000	XP_023506443.1;XP_023506442.1;XP_023506441.1;XP_023506440.1;XP_023506439.1;XP_023506438.1;XP_023506437.1	XP_023506443.1;XP_023506442.1;XP_023506441.1;XP_023506440.1;XP_023506439.1;XP_023506438.1;XP_023506437.1	unconventional myosin-VI isoform X7;unconventional myosin-VI isoform X6;unconventional myosin-VI isoform X5;unconventional myosin-VI isoform X4;unconventional myosin-VI isoform X3;unconventional myosin-VI isoform X2;unconventional myosin-VI isoform X	0	0	0	0	0	0	TRUE	XP_023506443.1	XP_023506443	100065214	MYO6	myosin VI	-	protein-coding	VGNC:VGNC:20510|Ensembl:ENSECAG00000024053
33.1893	29.4109	31.0434	32.1293	NaN	31.3095	26.4815	30.0121	30.1775	29.5679	30.1579	29.6899	30.2255	28.7613	30.1559	30.4551	30.3503	30.0887	28.612	30.4577	NaN	30.4207	29.3172	30.5361	28.6317	30.8092	35730000000	XP_023495992.1;XP_023495991.1;NP_001108004.2;XP_023507169.1;XP_023507168.1;XP_023496663.1;XP_023496662.1;XP_023496661.1;XP_023496659.1;XP_023496658.1;XP_023496657.1;XP_023496664.1;XP_023505331.1;XP_023505330.1;XP_023505329.1;XP_014587423.2	XP_023495992.1;XP_023495991.1;NP_001108004.2	sodium/potassium-transporting ATPase subunit alpha-1 isoform X2;sodium/potassium-transporting ATPase subunit alpha-1 isoform X1;sodium/potassium-transporting ATPase subunit alpha-1 precursor	0	1	0	0	1	0	TRUE	XP_023495992.1	XP_023495992	100034139	ATP1A1	ATPase Na+/K+ transporting subunit alpha 1	-	protein-coding	VGNC:VGNC:49506|Ensembl:ENSECAG00000024623
30.9434	30.559	30.826	31.2616	30.1178	30.7543	30.3461	30.9917	30.5803	30.4042	30.8547	30.7709	30.9443	30.5446	30.1918	30.5531	30.4986	30.3149	30.4925	30.5462	30.4971	30.8284	30.2891	30.3982	29.6019	30.3918	35707000000	XP_023497233.1	XP_023497233.1	guanine nucleotide-binding protein G(k) subunit alpha	0	0	0	0	0	0	TRUE	XP_023497233.1	XP_023497233	100058238	GNAI3	G protein subunit alpha i3	-	protein-coding	VGNC:VGNC:50840|Ensembl:ENSECAG00000010087
30.7981	30.5489	30.6736	30.7526	29.9109	30.2288	30.1284	30.3484	30.8483	30.3629	30.2548	30.8121	31.1961	30.6987	30.3375	31.0558	30.7786	30.3831	30.6007	30.2753	31.1864	30.4151	30.3959	30.6329	29.8781	30.5854	35481000000	XP_023475084.1;XP_023475083.1;XP_005600162.3	XP_023475084.1;XP_023475083.1;XP_005600162.3	serine/threonine-protein phosphatase PP1-beta catalytic subunit;serine/threonine-protein phosphatase PP1-beta catalytic subunit;serine/threonine-protein phosphatase PP1-beta catalytic subunit	0	0	0	0	0	0	TRUE	XP_023475084.1	XP_023475084	100071067	PPP1CB	protein phosphatase 1 catalytic subunit beta	-	protein-coding	VGNC:VGNC:21752|Ensembl:ENSECAG00000015953
31.1792	30.2334	NaN	30.3681	30.3208	30.4654	30.2691	30.7642	30.8378	30.2106	30.3389	30.6501	31.2917	30.7253	30.7771	30.243	30.8573	30.8302	30.424	30.287	30.8981	30.4311	30.8454	30.9081	30.0695	30.599	35453000000	XP_005603520.2	XP_005603520.2	ADP-ribosylation factor 6	1	0	0	0	0	0	TRUE	XP_005603520.2	XP_005603520	100065920	ARF6	ADP ribosylation factor 6	-	protein-coding	VGNC:VGNC:15446|Ensembl:ENSECAG00000005219
30.9871	28.2042	31.3817	30.8133	30.5492	30.8028	30.5644	30.6281	30.4947	30.66	30.2406	30.205	30.2726	30.6094	30.7618	30.6507	30.4031	30.2948	30.3279	30.6478	30.1142	30.8137	30.4127	30.7515	30.5239	31.1155	35423000000	XP_001499181.2	XP_001499181.2	C-1-tetrahydrofolate synthase, cytoplasmic	0	0	0	0	0	0	TRUE	XP_001499181.2	XP_001499181	100062154	MTHFD1	methylenetetrahydrofolate dehydrogenase, cyclohydrolase and formyltetrahydrofolate synthetase 1	-	protein-coding	VGNC:VGNC:20414|Ensembl:ENSECAG00000015580
29.9655	30.5072	NaN	30.72	30.2871	29.4573	29.0414	30.7009	30.5579	30.588	31.3812	31.3037	31.3514	30.4692	31.0449	30.811	31.2117	31.0936	30.8058	30.3735	30.2993	29.9459	29.69	30.7526	30.2924	29.8541	35244000000	XP_023496893.1	XP_023496893.1	protein S100-A14	1	0	0	0	0	0	TRUE	XP_023496893.1	XP_023496893	100147656	S100A14	S100 calcium binding protein A14	-	protein-coding	VGNC:VGNC:22650|Ensembl:ENSECAG00000024619
30.7058	31.1728	30.9477	30.3492	30.3637	30.5017	30.3323	30.2566	30.1449	30.7896	30.7169	30.1339	30.7831	30.3975	30.7621	30.5071	30.4396	30.4932	30.3737	30.8512	29.6614	30.8396	30.2699	30.4453	30.6349	31.0342	35205000000	XP_023503117.1	XP_023503117.1	GTP-binding nuclear protein Ran	0	0	0	0	0	0	TRUE	XP_023503117.1	XP_023503117	100062767	RAN	RAN, member RAS oncogene family	-	protein-coding	VGNC:VGNC:82068|Ensembl:ENSECAG00000020532
NaN	28.2386	NaN	NaN	31.8172	30.3322	32.0705	NaN	29.3871	30.6093	NaN	NaN	28.6064	30.0772	31.2242	30.7673	30.2109	31.5801	30.633	30.7036	27.5064	32.1666	30.4723	30.6471	32.4818	30.1153	34332000000	XP_001488536.3	XP_001488536.3	fibroleukin	3	1	2	0	0	0	TRUE	XP_001488536.3	XP_001488536	100050110	FGL2	fibrinogen like 2	-	protein-coding	VGNC:VGNC:18031|Ensembl:ENSECAG00000000387
30.6042	32.5706	30.5379	30.1865	30.4958	30.5401	30.3329	30.1724	30.4147	30.3918	29.6866	29.5352	30.5522	30.661	30.1415	30.4246	30.3719	30.0077	30.5148	30.1486	30.807	30.5265	30.5271	30.6816	29.7059	30.353	34314000000	XP_005607233.1;XP_005607232.1;XP_005607231.1	XP_005607233.1;XP_005607232.1;XP_005607231.1	adenylyl cyclase-associated protein 1 isoform X1;adenylyl cyclase-associated protein 1 isoform X1;adenylyl cyclase-associated protein 1 isoform X1	0	0	0	0	0	0	TRUE	XP_005607233.1	XP_005607233	100068319	CAP1	cyclase associated actin cytoskeleton regulatory protein 1	-	protein-coding	VGNC:VGNC:16034|Ensembl:ENSECAG00000024658
30.7167	30.5101	30.6634	30.0879	29.5617	29.7698	27.2739	33.6344	29.2206	29.5806	31.2081	31.3792	29.4284	28.7699	29.1623	29.3399	29.2551	29.2023	29.8988	29.4613	NaN	30.3762	28.6894	29.7645	29.7421	30.4245	34149000000	XP_001494215.3;XP_023474449.1	XP_001494215.3;XP_023474449.1	prominin-2 isoform X1;prominin-2 isoform X2	0	0	0	0	1	0	TRUE	XP_001494215.3	XP_001494215	100062674	PROM2	prominin 2	-	protein-coding	VGNC:VGNC:21875|Ensembl:ENSECAG00000015240
30.5041	30.9145	30.3537	30.5411	30.2174	30.2908	30.3932	31.1875	30.4026	30.2054	30.2166	30.5617	30.256	30.7827	30.3001	30.3109	30.4174	30.5688	30.7202	30.5583	31.0084	30.4847	30.8247	30.8935	30.0007	30.4005	34056000000	XP_023507541.1	XP_023507541.1	rho GDP-dissociation inhibitor 1	0	0	0	0	0	0	TRUE	XP_023507541.1	XP_023507541	100049942	ARHGDIA	Rho GDP dissociation inhibitor alpha	-	protein-coding	VGNC:VGNC:15480|Ensembl:ENSECAG00000020501
30.0443	27.8495	28.3338	29.2929	NaN	28.8478	NaN	28.929	28.028	27.1696	28.3736	27.5009	29.8856	30.8112	29.8196	29.2299	31.6274	30.8648	31.2863	31.2091	30.8947	31.6536	30.3894	32.8089	31.8629	31.8427	33752000000	XP_023492802.1;XP_023492803.1	XP_023492802.1;XP_023492803.1	copine-2 isoform X1;copine-2 isoform X2	0	2	0	0	0	0	TRUE	XP_023492802.1	XP_023492802	100052074	CPNE2	copine 2	-	protein-coding	VGNC:VGNC:51162|Ensembl:ENSECAG00000018864
NaN	30.2045	30.1814	28.9887	31.7223	29.7604	31.4556	29.392	29.8798	30.9927	30.835	30.6249	28.5545	30.346	30.8144	27.574	28.3484	31.2524	29.9556	30.4082	29.2156	31.4023	30.6713	31.2151	32.0609	30.4383	33322000000	XP_001503419.2	XP_001503419.2	phospholipid transfer protein	1	0	0	0	0	0	TRUE	XP_001503419.2	XP_001503419	100056507	PLTP	phospholipid transfer protein	-	protein-coding	VGNC:VGNC:21597|Ensembl:ENSECAG00000019465
30.594	NaN	30.4356	30.8706	31.122	30.5441	30.1079	NaN	30.8186	30.983	30.6877	30.4729	30.8754	30.6715	31.144	30.5142	30.5925	30.7908	30.4161	30.1535	29.9981	30.4222	30.2027	30.2182	30.4677	30.1874	33170000000	XP_001504932.1	XP_001504932.1	calreticulin	1	1	0	0	0	0	TRUE	XP_001504932.1	XP_001504932	100064107	CALR	calreticulin	-	protein-coding	VGNC:VGNC:16017|Ensembl:ENSECAG00000008164
30.2108	30.1112	29.6209	30.7291	30.4151	30.4122	30.4651	30.9953	30.4907	29.955	29.9822	30.2469	30.4868	30.8098	30.5055	30.3076	30.7256	30.486	30.5175	30.355	30.8154	30.5961	30.7574	30.5187	29.7916	30.1816	33113000000	XP_005601451.1;NP_001182456.1	XP_005601451.1;NP_001182456.1	isocitrate dehydrogenase;isocitrate dehydrogenase	0	0	0	0	0	0	TRUE	XP_005601451.1	XP_005601451	100066416	IDH1	isocitrate dehydrogenase (NADP(+)) 1	-	protein-coding	VGNC:VGNC:51462
29.0975	30.0922	30.9608	29.7466	31.2431	29.9923	30.9124	NaN	30.4629	30.7275	30.5997	30.3366	29.8147	30.7352	30.9704	30.328	30.4451	30.9875	30.7904	30.6135	30.3301	30.0826	30.4532	30.5705	31.0167	30.3217	33062000000	XP_023482492.1;XP_005612876.2;XP_001495297.3	XP_023482492.1	beta-1,4-galactosyltransferase 5	0	1	0	0	0	0	TRUE	XP_023482492.1	XP_023482492	100071419	B4GALT5	beta-1,4-galactosyltransferase 5	-	protein-coding	VGNC:VGNC:15743|Ensembl:ENSECAG00000022249
31.8562	28.604	30.7878	29.7039	30.0334	29.7191	26.5216	29.6564	30.2521	31.466	30.9473	30.6284	29.9505	31.0043	30.1371	30.3676	29.7816	30.738	29.7302	30.2138	28.3261	30.8556	29.7518	29.4149	30.9745	31.7819	33017000000	XP_005604684.1;XP_023474737.1	XP_005604684.1	protein-glutamine gamma-glutamyltransferase 2	0	0	0	0	0	0	TRUE	XP_005604684.1	XP_005604684	100070046	TGM2	transglutaminase 2	-	protein-coding	VGNC:VGNC:24061|Ensembl:ENSECAG00000006290
31.4511	30.3505	30.4854	31.1336	30.9474	31.2012	29.7074	NaN	30.421	30.9704	31.1471	30.8979	29.1004	29.4521	30.5031	30.3971	30.328	30.6398	30.7503	30.2256	29.6174	30.3377	29.8407	29.66	30.349	30.9823	32753000000	XP_023495965.1;NP_001075260.1	XP_023495965.1;NP_001075260.1	monocarboxylate transporter 1 isoform X1;monocarboxylate transporter 1	0	1	0	0	0	0	TRUE	XP_023495965.1	XP_023495965	100009694	SLC16A1	solute carrier family 16 member 1	MCT1	protein-coding	VGNC:VGNC:50886|Ensembl:ENSECAG00000021627
28.6327	29.9371	29.7687	29.1333	30.2502	29.5809	31.5591	NaN	30.7134	30.8714	29.8699	29.5059	30.8664	31.0325	30.7453	30.3473	31.2629	30.5876	30.5268	30.4316	31.2281	30.619	30.6864	30.5786	31.0383	30.241	32661000000	XP_001915855.3	XP_001915855.3	ephrin-A1	0	1	0	0	0	0	TRUE	XP_001915855.3	XP_001915855	100063307	EFNA1	ephrin A1	-	protein-coding	VGNC:VGNC:17447|Ensembl:ENSECAG00000021383
33.4439	31.9032	30.6526	NaN	NaN	31.1422	28.3855	NaN	30.0864	NaN	28.6375	NaN	NaN	30.6367	NaN	NaN	NaN	30.0079	NaN	31.7018	29.3616	27.5039	26.6481	27.3654	31.7015	32.363	32592000000	XP_003364583.1;CON__P02676;XP_023492404.1;XP_023492400.1;XP_023492398.1;XP_014588464.2;XP_023492381.1;XP_023492373.1;XP_023492364.1	XP_003364583.1	fibrinogen beta chain	1	2	3	3	1	0	TRUE	XP_003364583.1	XP_003364583	100069774	FGB	fibrinogen beta chain	-	protein-coding	VGNC:VGNC:50694|Ensembl:ENSECAG00000010239
31.0536	29.7464	NaN	30.633	30.4246	30.7664	30.0001	29.7381	30.273	30.3028	30.506	30.1709	30.5731	30.5564	30.4188	30.5471	30.7303	30.6956	30.6855	30.5679	30.8681	30.4574	30.5979	30.6979	30.0625	30.7782	32508000000	XP_023482745.1;XP_014590826.1	XP_023482745.1;XP_014590826.1	dnaJ homolog subfamily C member 5;dnaJ homolog subfamily C member 5	1	0	0	0	0	0	TRUE	XP_023482745.1	XP_023482745	100051629	DNAJC5	DnaJ heat shock protein family (Hsp40) member C5	-	protein-coding	VGNC:VGNC:51532|Ensembl:ENSECAG00000004256
28.9762	32.7324	31.3777	30.2203	30.7182	29.1936	30.4701	27.1404	30.8677	31.1912	29.4392	30.5151	30.0139	30.4709	30.3652	30.3825	29.8405	30.1007	30.2324	29.6904	29.9387	29.9912	30.1086	30.1289	30.6152	28.9378	32177000000	XP_001504396.1;XP_005596991.1	XP_001504396.1;XP_005596991.1	vascular non-inflammatory molecule 3 isoform X1;vascular non-inflammatory molecule 3 isoform X2	0	0	0	0	0	0	TRUE	XP_001504396.1	XP_001504396	100067649	LOC100067649	vascular non-inflammatory molecule 3	VNN3	protein-coding	Ensembl:ENSECAG00000022135
NaN	NaN	NaN	NaN	28.2484	29.1928	30.1376	29.1107	29.3161	NaN	27.9442	30.5145	29.271	30.4198	29.4971	30.8232	31.0501	30.3011	30.3957	31.2291	30.1891	32.753	30.5062	31.4102	31.8609	31.7924	32158000000	XP_023496562.1;XP_023496566.1;XP_023496565.1;XP_023496564.1;XP_023496563.1;XP_023496567.1	XP_023496562.1;XP_023496566.1;XP_023496565.1;XP_023496564.1;XP_023496563.1	complement decay-accelerating factor isoform X1;complement decay-accelerating factor isoform X5;complement decay-accelerating factor isoform X4;complement decay-accelerating factor isoform X3;complement decay-accelerating factor isoform X2	4	0	1	0	0	0	TRUE	XP_023496562.1	XP_023496562	100057656	CD55	CD55 molecule (Cromer blood group)	-	protein-coding	-
30.547	27.39	30.4425	30.4721	30.6482	30.6126	30.5424	NaN	30.715	30.7472	27.5702	30.4175	30.4256	30.8167	30.7656	30.83	30.7768	30.633	30.3082	30.328	30.5437	30.6182	30.8669	30.7457	30.2739	30.445	32123000000	XP_001492849.2;XP_023496571.1	XP_001492849.2;XP_023496571.1	4-trimethylaminobutyraldehyde dehydrogenase isoform X1;4-trimethylaminobutyraldehyde dehydrogenase isoform X2	0	1	0	0	0	0	TRUE	XP_001492849.2	XP_001492849	100060577	ALDH9A1	aldehyde dehydrogenase 9 family member A1	-	protein-coding	VGNC:VGNC:15241|Ensembl:ENSECAG00000012770
NaN	NaN	NaN	NaN	33.2483	NaN	NaN	NaN	NaN	NaN	NaN	NaN	NaN	NaN	NaN	NaN	NaN	NaN	NaN	NaN	35.1135	NaN	NaN	NaN	NaN	NaN	32011000000	XP_023499373.1	XP_023499373.1	keratin, type II cuticular Hb5	4	3	5	4	3	5	FALSE	XP_023499373.1	XP_023499373	100062985	KRT85	keratin, type II cuticular Hb5	-	protein-coding	Ensembl:ENSECAG00000039058
30.2005	29.6304	30.7018	30.2957	28.4576	30.1699	29.6624	31.0885	30.813	30.1375	29.836	29.7939	30.8123	31.2075	30.3887	30.5864	30.5897	30.3561	30.5541	30.166	31.2502	30.3929	30.8125	30.8012	NaN	30.0942	31836000000	XP_001497748.1;XP_001497765.1	XP_001497748.1;XP_001497765.1	STE20-like serine/threonine-protein kinase isoform X1;STE20-like serine/threonine-protein kinase isoform X2	0	0	0	0	0	1	TRUE	XP_001497748.1	XP_001497748	100059564	SLK	STE20 like kinase	-	protein-coding	VGNC:VGNC:23305|Ensembl:ENSECAG00000010212
29.6984	30.1583	29.1628	29.3902	30.1901	30.6552	30.2875	NaN	30.1904	29.8003	27.6508	27.0872	30.9172	31.08	30.776	30.6846	31.1101	30.9595	30.65	30.5601	30.9718	30.8627	30.7209	31.4599	30.2493	30.8911	31833000000	XP_014588370.1;XP_001502894.2	XP_014588370.1;XP_001502894.2	V-type proton ATPase catalytic subunit A;V-type proton ATPase catalytic subunit A	0	1	0	0	0	0	TRUE	XP_014588370.1	XP_014588370	100061223	ATP6V1A	ATPase H+ transporting V1 subunit A	-	protein-coding	VGNC:VGNC:15675|Ensembl:ENSECAG00000021773
28.7508	28.5314	29.7076	29.2764	30.8351	31.1636	31.3362	NaN	30.6382	30.3457	29.9725	30.1393	29.1672	30.9638	30.5187	30.1672	29.5781	30.8267	30.7525	30.4062	30.6362	31.5508	31.029	30.7843	31.1042	30.4127	31785000000	XP_001491874.2	XP_001491874.2	sialidase-1	0	1	0	0	0	0	TRUE	XP_001491874.2	XP_001491874	100059083	NEU1	neuraminidase 1	-	protein-coding	VGNC:VGNC:49500|Ensembl:ENSECAG00000019284
30.4601	30.7959	30.4521	30.4915	30.0331	30.5619	30.2653	30.4808	30.7501	30.2671	30.3318	30.2384	30.2626	30.8654	30.3987	30.5468	30.537	30.4163	30.5981	30.1785	30.7693	29.94	30.495	30.6325	29.8255	30.12	31684000000	XP_023497179.1	XP_023497179.1	F-actin-capping protein subunit alpha-1	0	0	0	0	0	0	TRUE	XP_023497179.1	XP_023497179	100063967	CAPZA1	capping actin protein of muscle Z-line subunit alpha 1	-	protein-coding	VGNC:VGNC:16049|Ensembl:ENSECAG00000016995
30.4824	29.542	30.8418	30.5875	30.2768	30.5884	30.5805	30.3776	30.5786	30.4096	29.8995	30.682	29.8859	30.233	30.4699	30.6984	30.3426	30.3621	30.8596	31.0889	30.1852	30.4787	30.2169	30.1841	30.0519	30.3241	31590000000	XP_023495553.1	XP_023495553.1	UPF0606 protein KIAA1549 homolog	0	0	0	0	0	0	TRUE	XP_023495553.1	XP_023495553	100066648	KIAA1549	KIAA1549	-	protein-coding	VGNC:VGNC:19382|Ensembl:ENSECAG00000011659
NaN	NaN	NaN	NaN	NaN	NaN	NaN	NaN	NaN	NaN	NaN	NaN	32.3673	NaN	NaN	NaN	NaN	NaN	NaN	NaN	NaN	NaN	NaN	NaN	NaN	NaN	31408000000	NP_001333128.1	NP_001333128.1	keratin, type II cytoskeletal 1	4	4	4	4	4	5	FALSE	NP_001333128.1	NP_001333128	100063302	KRT1	keratin 1	-	protein-coding	VGNC:VGNC:19520|Ensembl:ENSECAG00000022233
30.0173	29.6628	29.4892	30.3224	31.2973	30.8438	30.6988	NaN	30.6139	31.0751	30.133	29.7627	30.0898	30.3094	30.8319	30.4215	30.2718	30.7196	30.5534	30.4634	30.5688	30.9273	30.1486	30.1283	30.9181	30.2384	31404000000	XP_023484632.1	XP_023484632.1	78 kDa glucose-regulated protein	0	1	0	0	0	0	TRUE	XP_023484632.1	XP_023484632	100067235	HSPA5	heat shock protein family A (Hsp70) member 5	BiP|GRP-78|GRP78	protein-coding	Ensembl:ENSECAG00000024205
30.7965	30.5878	30.2491	30.4388	30.1076	30.5694	30.0705	30.5017	30.7867	30.2285	30.7703	30.8031	30.5541	30.4226	30.2591	30.2749	30.1962	30.1394	30.5837	30.344	30.3179	30.0305	30.2815	30.1411	30.053	30.6925	31390000000	XP_001492386.1;XP_023503311.1;XP_023506717.1;XP_023506715.1;XP_023506714.1;XP_023506713.1;XP_023506712.1;XP_023506711.1	XP_001492386.1;XP_023503311.1	tyrosine-protein kinase Yes isoform X2;tyrosine-protein kinase Yes isoform X1	0	0	0	0	0	0	TRUE	XP_001492386.1	XP_001492386	100061075	YES1	YES proto-oncogene 1, Src family tyrosine kinase	-	protein-coding	VGNC:VGNC:25098|Ensembl:ENSECAG00000021666
30.5025	30.3857	30.7133	30.9024	29.8949	30.6506	30.1575	31.3735	30.4467	30.3944	30.6558	30.6124	29.9664	30.4192	30.1649	30.3607	29.8093	29.9768	30.0414	30.0991	30.3128	30.2263	30.4467	30.1342	29.883	30.0807	30947000000	XP_001503630.1	XP_001503630.1	14-3-3 protein theta	0	0	0	0	0	0	TRUE	XP_001503630.1	XP_001503630	100057123	YWHAQ	tyrosine 3-monooxygenase/tryptophan 5-monooxygenase activation protein theta	-	protein-coding	VGNC:VGNC:25120|Ensembl:ENSECAG00000004925
31.4163	30.5569	30.6472	30.8837	29.2311	30.5996	29.4254	30.6028	30.071	29.9854	30.3229	30.2243	30.0916	30.4494	30.1816	30.3393	30.3295	30.2599	29.8882	30.4076	30.4219	30.2782	30.0287	30.7325	29.9129	30.5985	30945000000	XP_023504126.1;XP_023504124.1;XP_001491484.3;XP_023478499.1;XP_014589595.1;XP_014589594.1;XP_014587353.1;XP_023493297.1;XP_023480622.1;XP_001503315.3;XP_023480620.1;XP_023480619.1	XP_023504126.1;XP_023504124.1	copine-3;copine-3	0	0	0	0	0	0	TRUE	XP_023504126.1	XP_023504126	100055514	CPNE3	copine 3	-	protein-coding	VGNC:VGNC:16824|Ensembl:ENSECAG00000021241
30.6293	29.8899	30.6535	30.7428	29.6979	30.8128	30.1151	30.2255	29.5493	31.0314	30.7614	29.5139	29.0006	29.9679	30.6342	30.8823	30.0137	30.4339	29.4838	30.5217	NaN	30.1696	29.7848	30.3006	30.769	30.5441	30859000000	XP_005610680.2	XP_005610680.2	tubulin alpha-1D chain	0	0	0	0	1	0	TRUE	XP_005610680.2	XP_005610680	100059285	LOC100059285	tubulin alpha-1D chain	TUBA1B	protein-coding	Ensembl:ENSECAG00000030595
31.5549	29.4389	30.5663	28.1981	29.5185	30.8808	30.6586	29.6832	30.5404	NaN	29.1473	29.605	28.7054	30.4938	29.9676	30.1064	30.0006	30.3863	30.6593	29.7092	29.5965	31.8876	30.3738	29.8231	30.5867	31.0711	30662000000	XP_023472656.1	XP_023472656.1	G-protein coupled receptor family C group 5 member B	0	0	1	0	0	0	TRUE	XP_023472656.1	XP_023472656	100052112	GPRC5B	G protein-coupled receptor class C group 5 member B	-	protein-coding	VGNC:VGNC:18555
29.6693	30.8994	31.3812	30.4026	31.095	29.8597	30.6091	NaN	30.2682	31.2361	31.3022	30.861	31.8495	29.6876	30.0985	29.9349	30.4119	29.6771	30.5982	29.9585	NaN	28.592	29.5722	28.8619	29.9795	NaN	30564000000	XP_023503720.1;XP_001491648.1	XP_023503720.1;XP_001491648.1	serpin B11;serpin B11	0	1	0	0	1	1	TRUE	XP_023503720.1	XP_023503720	100051445	SERPINB11	serpin family B member 11	-	protein-coding	VGNC:VGNC:99746|Ensembl:ENSECAG00000024183
30.585	27.5472	31.7943	30.6798	28.2683	28.7317	28.2196	30.7753	28.8656	29.6693	30.6181	28.0106	29.7571	29.4765	29.6916	29.8466	30.9472	29.8688	29.9176	31.2601	29.1599	32.4208	NaN	29.6534	29.4782	31.4197	30278000000	NP_001296194.1	NP_001296194.1	60S ribosomal protein L6	0	0	0	0	0	1	TRUE	NP_001296194.1	NP_001296194	100051509	RPL6	ribosomal protein L6	-	protein-coding	Ensembl:ENSECAG00000017514
30.3436	29.015	29.8603	30.2655	29.7213	29.4318	29.7131	32.3301	30.0691	30.4751	30.1628	30.7679	30.9657	29.1006	30.4756	30.3094	30.6297	30.4692	29.8919	29.821	29.3822	29.9261	29.2242	29.6577	30.6011	30.2462	30231000000	XP_023496670.1;XP_023496669.1;XP_023496668.1	XP_023496670.1;XP_023496669.1;XP_023496668.1	immunoglobulin superfamily member 8 isoform X2;immunoglobulin superfamily member 8 isoform X1;immunoglobulin superfamily member 8 isoform X1	0	0	0	0	0	0	TRUE	XP_023496670.1	XP_023496670	100058209	IGSF8	immunoglobulin superfamily member 8	-	protein-coding	Ensembl:ENSECAG00000022195
29.305	29.8104	30.2923	29.2388	31.2389	30.1472	32.3135	NaN	30.961	31.2805	30.3961	30.9687	28.8391	30.8489	30.3267	30.0933	28.8964	29.8851	30.3174	29.126	29.6879	29.9596	30.9235	29.5504	31.0104	28.9433	30190000000	XP_001916911.4	XP_001916911.4	lysosomal protective protein	0	1	0	0	0	0	TRUE	XP_001916911.4	XP_001916911	100071127	CTSA	cathepsin A	-	protein-coding	VGNC:VGNC:16947|Ensembl:ENSECAG00000002350
30.3434	29.8422	29.838	30.1431	29.6378	30.2641	30.1527	30.2432	30.2759	28.8155	30.1842	30.5899	31.0192	30.7928	30.0545	30.6971	30.9594	30.3386	30.4991	30.3547	30.7063	30.0519	30.6132	30.5028	29.2464	30.653	30140000000	XP_023486791.1;XP_023486790.1;XP_023486789.1;XP_023486788.1;XP_023486783.1;XP_023486784.1;XP_023486793.1;XP_023486792.1;XP_023486787.1;XP_023486785.1;XP_023486794.1	XP_023486791.1;XP_023486790.1;XP_023486789.1;XP_023486788.1;XP_023486783.1;XP_023486784.1;XP_023486793.1;XP_023486792.1;XP_023486787.1;XP_023486785.1;XP_023486794.1	protein kinase C and casein kinase substrate in neurons protein 2 isoform X6;protein kinase C and casein kinase substrate in neurons protein 2 isoform X5;protein kinase C and casein kinase substrate in neurons protein 2 isoform X5;protein kinase C and c	0	0	0	0	0	0	TRUE	XP_023486791.1	XP_023486791	100056169	PACSIN2	protein kinase C and casein kinase substrate in neurons 2	-	protein-coding	VGNC:VGNC:21125|Ensembl:ENSECAG00000011667
30.1703	31.0889	29.6127	30.4681	30.382	30.2817	30.2903	30.0793	30.4701	29.9813	30.0711	30.1496	30.3158	30.6934	30.1604	30.4086	30.5477	30.4172	30.6046	30.3338	30.691	30.3032	30.6572	30.4751	29.7101	30.3255	30120000000	XP_023489001.1	XP_023489001.1	rab GDP dissociation inhibitor alpha	0	0	0	0	0	0	TRUE	XP_023489001.1	XP_023489001	100059521	GDI1	GDP dissociation inhibitor 1	-	protein-coding	VGNC:VGNC:18294|Ensembl:ENSECAG00000017687
30.1256	30.4949	29.6165	30.6675	30.3787	30.2805	29.7814	30.4881	30.4107	30.1695	30.5371	30.4816	30.3326	30.5085	30.3988	30.6561	30.6708	30.4965	30.3145	30.4285	30.0559	30.1673	30.5081	30.3173	29.7967	29.8725	29612000000	XP_023486776.1;XP_023486775.1;XP_005607146.1;XP_001495963.1	XP_023486776.1;XP_023486775.1;XP_005607146.1;XP_001495963.1	alcohol dehydrogenase;alcohol dehydrogenase;alcohol dehydrogenase;alcohol dehydrogenase	0	0	0	0	0	0	TRUE	XP_023486776.1	XP_023486776	100052360	AKR1A1	aldo-keto reductase family 1 member A1	-	protein-coding	VGNC:VGNC:15213
30.3212	30.1187	31.0848	29.7912	29.8682	30.1049	29.2862	30.065	30.535	30.2383	30.1705	30.4421	30.5821	31.0782	30.2423	30.4354	30.671	30.4476	30.4101	29.6323	30.8678	29.8824	30.4008	30.3631	28.8701	30.2503	29506000000	XP_014588112.1;XP_014588111.1;XP_001490806.1;XP_001490726.1;NP_001269999.1	XP_014588112.1;XP_014588111.1;XP_001490806.1;XP_001490726.1;NP_001269999.1	programmed cell death protein 10 isoform X1;programmed cell death protein 10 isoform X1;programmed cell death protein 10 isoform X1;programmed cell death protein 10 isoform X1;programmed cell death protein 10	0	0	0	0	0	0	TRUE	XP_014588112.1	XP_014588112	100057369	PDCD10	programmed cell death 10	-	protein-coding	VGNC:VGNC:21227|Ensembl:ENSECAG00000017911
30.6111	30.4497	30.3599	31.0625	29.4595	30.4954	29.871	30.182	30.525	29.4561	30.6411	30.7146	30.0535	30.0135	30.002	30.3596	30.4566	30.2874	30.5401	30.5728	30.0415	29.647	30.4222	30.7175	30.0761	30.5147	29498000000	XP_001503302.1;XP_023475140.1;XP_023475138.1;XP_023475133.1;XP_005603161.1;XP_005603163.1	XP_001503302.1;XP_023475140.1;XP_023475138.1;XP_023475133.1;XP_005603161.1;XP_005603163.1	synaptosomal-associated protein 23 isoform X3;synaptosomal-associated protein 23 isoform X1;synaptosomal-associated protein 23 isoform X1;synaptosomal-associated protein 23 isoform X1;synaptosomal-associated protein 23 isoform X1;synaptosomal-associat	0	0	0	0	0	0	TRUE	XP_001503302.1	XP_001503302	100056719	SNAP23	synaptosome associated protein 23	-	protein-coding	VGNC:VGNC:23373|Ensembl:ENSECAG00000009143
NaN	NaN	NaN	NaN	NaN	NaN	NaN	NaN	NaN	NaN	NaN	NaN	NaN	NaN	NaN	NaN	NaN	NaN	NaN	30.7778	NaN	NaN	NaN	NaN	31.1964	NaN	29349000000	CON__O95678	CON__O95678		4	4	5	4	3	4	FALSE	CON__O95678
28.6889	30.2249	29.9081	30.6461	30.66	29.7548	31.2292	28.191	30.9593	29.9563	31.231	30.7208	29.717	30.2926	30.5383	30.0836	29.2064	30.1095	31.1192	31.0772	29.0848	30.1585	30.9761	30.5064	30.5137	29.1209	29166000000	XP_023490651.1;XP_023490650.1;XP_023490649.1	XP_023490651.1;XP_023490650.1;XP_023490649.1	retinoic acid receptor responder protein 1-like isoform X3;retinoic acid receptor responder protein 1-like isoform X2;retinoic acid receptor responder protein 1-like isoform X1	0	0	0	0	0	0	TRUE	XP_023490651.1	XP_023490651	111771987	LOC111771987	retinoic acid receptor responder protein 1-like	-	protein-coding	-
27.8336	29.6387	29.4506	NaN	31.3114	30.873	31.187	NaN	29.8638	30.4508	30.0108	29.0776	29.833	30.2389	30.8448	30.0839	30.3808	30.8099	30.6931	30.3903	30.1002	30.9748	30.7522	30.4736	31.0811	30.0448	28807000000	XP_023479485.1;XP_023479483.1;XP_023479482.1;XP_001500817.1	XP_023479485.1;XP_023479483.1;XP_023479482.1;XP_001500817.1	beta-1,4-galactosyltransferase 4;beta-1,4-galactosyltransferase 4;beta-1,4-galactosyltransferase 4;beta-1,4-galactosyltransferase 4	1	1	0	0	0	0	TRUE	XP_023479485.1	XP_023479485	100071082	B4GALT4	beta-1,4-galactosyltransferase 4	-	protein-coding	VGNC:VGNC:15742|Ensembl:ENSECAG00000013334
30.0313	29.1171	30.4998	30.0851	29.4905	30.0266	29.8935	30.8971	30.5878	30.1353	30.0037	30.4253	30.3427	30.6773	30.3101	30.4647	30.4662	30.4728	30.348	30.0885	31.0628	30.1295	30.2442	30.4161	29.7572	30.3418	28647000000	XP_001494732.1	XP_001494732.1	cysteine and glycine-rich protein 1	0	0	0	0	0	0	TRUE	XP_001494732.1	XP_001494732	100051956	CSRP1	cysteine and glycine rich protein 1	-	protein-coding	VGNC:VGNC:16913|Ensembl:ENSECAG00000008944
30.545	30.1666	31.0811	30.2159	30.1314	30.3178	29.4722	29.8359	30.0227	30.1617	29.9939	29.9699	30.2983	30.1561	29.8885	30.299	30.3587	29.5895	29.9708	30.286	30.6847	30.7003	29.9966	30.2772	29.9293	30.8332	28466000000	XP_001915132.2;XP_005597382.1	XP_001915132.2	elongation factor 2	0	0	0	0	0	0	TRUE	XP_001915132.2	XP_001915132	100061437	EEF2	eukaryotic translation elongation factor 2	-	protein-coding	VGNC:VGNC:17432|Ensembl:ENSECAG00000020547
30.3545	29.3927	30.2433	30.7941	29.4958	30.2041	30.3533	30.4221	30.4708	29.7927	30.3753	29.7144	30.1795	30.8753	29.4992	30.1336	30.2309	29.6551	30.8963	30.4212	30.9264	30.0559	30.7828	30.3635	29.1098	30.2588	28315000000	XP_001495425.1;XP_005610418.1;XP_014595682.1;XP_005614993.1	XP_001495425.1;XP_005610418.1;XP_014595682.1	glutathione S-transferase Mu 1 isoform X3;glutathione S-transferase Mu 1 isoform X2;glutathione S-transferase Mu 1 isoform X1	0	0	0	0	0	0	TRUE	XP_001495425.1	XP_001495425	100058329	LOC100058329	glutathione S-transferase Mu 1	-	protein-coding	Ensembl:ENSECAG00000024946
31.5028	27.5299	29.9081	30.7576	29.2988	31.3292	30.1604	NaN	29.7534	28.8838	30.2746	30.2934	30.1564	30.7079	30.0767	29.9054	30.3457	30.2087	30.2718	30.449	30.9154	29.3454	30.9532	30.4709	28.9606	30.5979	28239000000	XP_003364478.1;XP_014584289.2;XP_023489312.1;XP_014584288.2	XP_003364478.1	synaptotagmin-like protein 1	0	1	0	0	0	0	TRUE	XP_003364478.1	XP_003364478	100070941	SYTL1	synaptotagmin like 1	-	protein-coding	VGNC:VGNC:23827|Ensembl:ENSECAG00000020672
NaN	NaN	NaN	NaN	NaN	NaN	NaN	NaN	NaN	NaN	NaN	NaN	NaN	NaN	NaN	34.9344	NaN	NaN	NaN	NaN	NaN	NaN	NaN	NaN	NaN	NaN	28131000000	XP_001495371.3	XP_001495371.3	beta-actin-like protein 2	4	4	5	3	4	5	FALSE	XP_001495371.3	XP_001495371	100051557	ACTBL2	actin beta like 2	-	protein-coding	VGNC:VGNC:15014|Ensembl:ENSECAG00000004482
31.5299	30.8665	29.9671	30.8942	NaN	31.3347	30.8235	31.2904	31.2894	NaN	31.4211	NaN	28.4903	30.786	NaN	29.8765	NaN	28.7786	NaN	30.2995	30.485	28.7733	31.359	29.8261	28.8298	30.2537	28121000000	XP_005613389.1;XP_005613388.1;XP_005613387.1	XP_005613389.1;XP_005613388.1;XP_005613387.1	lymphocyte antigen 6H;lymphocyte antigen 6H isoform X2;lymphocyte antigen 6H isoform X2	0	1	2	2	1	0	TRUE	XP_005613389.1	XP_005613389	102148827	LOC102148827	lymphocyte antigen 6H	-	protein-coding	-
30.5715	29.6515	30.4383	30.2908	29.9654	30.3328	29.6989	29.7984	29.9031	29.9768	30.0113	29.9156	30.8268	30.0911	30.1349	30.0597	30.2223	30.1303	30.4099	30.2408	30.1828	30.7474	30.0394	30.5716	29.8109	30.6103	27841000000	XP_023510168.1;XP_014585175.2	XP_023510168.1;XP_014585175.2	calpain-1 catalytic subunit;calpain-1 catalytic subunit	0	0	0	0	0	0	TRUE	XP_023510168.1	XP_023510168	100051106	CAPN1	calpain 1	-	protein-coding	VGNC:VGNC:16037|Ensembl:ENSECAG00000022942
30.6877	30.8562	29.314	31.564	29.6012	30.0775	29.9286	29.8469	29.9051	30.3655	29.9682	30.8065	30.0858	29.61	30.1967	30.2334	29.6827	29.7359	30.0553	31.5625	28.1519	29.8657	30.2059	29.8942	29.9489	30.1721	27609000000	XP_005612112.1;XP_005612111.1;XP_005612110.1;XP_001499307.1	XP_005612112.1;XP_005612111.1;XP_005612110.1;XP_001499307.1	folate receptor beta;folate receptor beta;folate receptor beta;folate receptor gamma	0	0	0	0	0	0	TRUE	XP_005612112.1	XP_005612112	100066065	FOLR2	folate receptor beta	-	protein-coding	Ensembl:ENSECAG00000018619
29.6774	30.3169	29.5552	28.5873	31.2243	30.8024	32.0175	27.9131	29.6714	30.0225	29.9806	29.7259	29.4093	30.1183	29.828	29.9935	29.7677	29.8345	29.8116	30.0213	28.5088	30.9422	30.5115	30.6044	31.2635	29.9591	27447000000	XP_023498319.1	XP_023498319.1	UDP-GlcNAc:betaGal beta-1,3-N-acetylglucosaminyltransferase 7	0	0	0	0	0	0	TRUE	XP_023498319.1	XP_023498319	102148196	B3GNT7	UDP-GlcNAc:betaGal beta-1,3-N-acetylglucosaminyltransferase 7	-	protein-coding	VGNC:VGNC:56538|Ensembl:ENSECAG00000006840
30.7937	30.2021	31.4054	29.4089	30.7778	31.3197	NaN	31.7576	NaN	30.6638	30.5585	31.0392	30.327	NaN	29.6418	NaN	30.5311	29.5406	30.5156	29.645	NaN	30.5332	NaN	28.3067	30.4666	30.3839	27446000000	XP_023503816.1	XP_023503816.1	immunoglobulin lambda constant 7	0	1	1	2	1	1	TRUE	XP_023503816.1	XP_023503816	100060608	LOC100060608	immunoglobulin lambda constant 7	IGLC1|IGLL5|IgL	protein-coding	-
29.9251	NaN	29.0016	29.3643	30.5566	30.0566	30.611	NaN	30.6285	30.1228	25.9876	28.647	31.1281	31.0621	30.4946	30.2382	31.1567	30.4837	27.9443	30.5226	31.0482	29.6407	30.5346	30.9752	30.1882	30.3854	27402000000	XP_023484417.1;XP_023484416.1;XP_023484415.1	XP_023484417.1;XP_023484416.1;XP_023484415.1	prostaglandin reductase 1;prostaglandin reductase 1;prostaglandin reductase 1	1	1	0	0	0	0	TRUE	XP_023484417.1	XP_023484417	100058059	PTGR1	prostaglandin reductase 1	-	protein-coding	VGNC:VGNC:56893|Ensembl:ENSECAG00000004698
27.2921	26.9958	27.5816	28.1937	31.9314	30.3867	31.2071	NaN	30.071	28.439	26.8917	NaN	29.4439	30.7607	30.6756	28.9206	30.4007	31.2699	29.8087	30.1829	30.1166	31.2959	30.8218	30.3178	31.8126	29.9076	27352000000	NP_001099004.2	NP_001099004.2	beta-1,3-galactosyl-O-glycosyl-glycoprotein beta-1,6-N-acetylglucosaminyltransferase	0	1	1	0	0	0	TRUE	NP_001099004.2	NP_001099004	100061416	GCNT1	glucosaminyl (N-acetyl) transferase 1	-	protein-coding	Ensembl:ENSECAG00000020201
NaN	NaN	NaN	NaN	32.6349	NaN	NaN	NaN	NaN	NaN	NaN	NaN	NaN	NaN	NaN	NaN	NaN	NaN	NaN	NaN	34.9379	NaN	NaN	NaN	NaN	NaN	27214000000	CON__O43790	CON__O43790		4	3	5	4	3	5	FALSE	CON__O43790
NaN	29.2703	30.0329	30.2671	31.6716	NaN	31.0529	29.9788	30.5048	31.3115	31.2038	NaN	NaN	30.4638	30.1224	30.3197	NaN	30.3103	30.9074	30.3393	29.7205	NaN	31.0572	29.7448	30.9119	NaN	26897000000	XP_023509595.1	XP_023509595.1	uteroglobin isoform X1	1	1	2	1	0	2	TRUE	XP_023509595.1	XP_023509595	100060053	SCGB1A1	secretoglobin family 1A member 1	-	protein-coding	Ensembl:ENSECAG00000010662
30.5713	30.0096	29.3837	30.2083	29.6416	30.3511	29.8525	30.1476	30.2758	29.8866	30.001	30.5492	30.3646	30.1244	29.9807	30.3657	30.126	30.0454	30.3763	30.3271	30.3379	30.7279	30.2728	30.4416	29.4543	30.1334	26833000000	XP_023478507.1;XP_023478508.1	XP_023478507.1;XP_023478508.1	ras-related protein Ral-B isoform X1;ras-related protein Ral-B isoform X2	0	0	0	0	0	0	TRUE	XP_023478507.1	XP_023478507	100060199	RALB	RAS like proto-oncogene B	-	protein-coding	VGNC:VGNC:22160|Ensembl:ENSECAG00000014701
31.1247	29.2527	30.4856	30.2077	28.9853	29.4259	29.1464	30.7068	29.7122	29.6789	29.7093	29.6786	31.2006	30.3117	29.692	30.5061	30.6799	29.846	30.0111	30.0478	30.7445	30.093	29.6883	30.4555	29.056	29.887	26827000000	XP_023477927.1;XP_023477926.1	XP_023477927.1;XP_023477926.1	nck-associated protein 1 isoform X2;nck-associated protein 1 isoform X1	0	0	0	0	0	0	TRUE	XP_023477927.1	XP_023477927	100068260	NCKAP1	NCK associated protein 1	-	protein-coding	VGNC:VGNC:20589|Ensembl:ENSECAG00000021389
29.8042	32.8396	29.1806	29.6227	29.8474	29.9463	29.9396	30.1872	30.0018	29.3536	29.9058	29.5698	30.5609	30.3023	29.7206	30.1044	30.0237	29.7872	29.8466	29.488	30.6623	29.8869	29.9933	29.6403	28.9078	29.9394	26809000000	XP_001490657.3;CON__Q3ZBD7	XP_001490657.3	glucose-6-phosphate isomerase	0	0	0	0	0	0	TRUE	XP_001490657.3	XP_001490657	100057160	GPI	glucose-6-phosphate isomerase	-	protein-coding	VGNC:VGNC:18494|Ensembl:ENSECAG00000018093
NaN	NaN	25.2199	NaN	NaN	NaN	NaN	34.6037	NaN	27.3098	27.6677	28.6316	26.6274	NaN	NaN	NaN	NaN	NaN	NaN	NaN	NaN	NaN	NaN	NaN	NaN	NaN	26617000000	XP_023511177.1;XP_023511176.1;XP_023511178.1	XP_023511177.1;XP_023511176.1;XP_023511178.1	uroplakin-3b-like protein 1 isoform X2;uroplakin-3b-like protein 1 isoform X1;uroplakin-3b-like protein 1 isoform X3	3	3	1	4	4	5	TRUE	XP_023511177.1	XP_023511177	100060825	LOC100060825	uroplakin-3b-like protein 1	-	protein-coding	Ensembl:ENSECAG00000016572
32.9948	31.1432	30.6153	NaN	NaN	30.8011	28.073	NaN	30.0707	28.2735	28.6203	NaN	NaN	30.5649	NaN	26.765	NaN	30.2069	NaN	31.0813	NaN	28.3891	28.3065	28.3179	31.9626	31.9294	26556000000	XP_005607860.2	XP_005607860.2	fibrinogen alpha chain	1	2	2	2	2	0	TRUE	XP_005607860.2	XP_005607860	100069763	FGA	fibrinogen alpha chain	-	protein-coding	Ensembl:ENSECAG00000027768
29.6779	29.7485	29.5795	30.4084	30.862	30.574	30.7741	28.2256	30.6107	31.2408	31.0161	30.021	29.3846	30.1105	30.6323	29.9487	29.7436	30.2941	29.6975	29.8382	30.5027	28.476	30.1002	30.0089	29.4684	30.0006	26524000000	XP_023494315.1	XP_023494315.1	spondin-2	0	0	0	0	0	0	TRUE	XP_023494315.1	XP_023494315	100052156	SPON2	spondin 2	-	protein-coding	VGNC:VGNC:51336|Ensembl:ENSECAG00000016940
30.5583	30.7248	31.0778	31.3498	NaN	NaN	NaN	NaN	30.5655	30.1799	30.9478	31.9041	31.2047	NaN	NaN	30.7773	NaN	NaN	NaN	NaN	NaN	NaN	NaN	NaN	NaN	NaN	26485000000	XP_001505066.1	XP_001505066.1	prostate stem cell antigen	0	4	0	3	4	5	TRUE	XP_001505066.1	XP_001505066	100063721	PSCA	prostate stem cell antigen	-	protein-coding	Ensembl:ENSECAG00000006143
28.0949	29.8199	29.9245	NaN	30.8829	29.5475	30.9362	NaN	31.7883	30.8023	31.1911	30.4754	29.665	31.3207	30.3929	30.329	29.611	29.8604	30.3871	NaN	30.4852	28.6154	30.8741	29.4686	29.3545	29.2143	26483000000	XP_023486728.1	XP_023486728.1	platelet-derived growth factor receptor-like protein	1	1	0	0	1	0	TRUE	XP_023486728.1	XP_023486728	100050306	PDGFRL	platelet derived growth factor receptor like	-	protein-coding	VGNC:VGNC:55357|Ensembl:ENSECAG00000021604
30.2427	29.1991	29.0464	30.6988	29.9693	30.401	29.5448	29.6709	30.645	30.1029	29.6104	29.3322	30.2994	30.3508	30.1612	30.1587	30.287	30.0679	30.1294	30.258	30.7106	31.0029	30.5496	29.9657	29.9143	29.7599	26150000000	NP_001075295.1	NP_001075295.1	superoxide dismutase	0	0	0	0	0	0	TRUE	NP_001075295.1	NP_001075295	100033855	SOD1	superoxide dismutase 1	CU/ZN-SOD	protein-coding	VGNC:VGNC:23442|Ensembl:ENSECAG00000008958
29.9311	32.0554	28.5461	30.1946	29.9106	30.1758	29.9369	29.9111	30.218	30.1563	30.1308	29.7522	29.5618	30.2448	29.8999	30.1576	30.1467	29.9908	30.2636	29.974	30.2471	29.8536	30.2598	30.1127	29.1108	29.9792	26036000000	XP_023497317.1;XP_001495686.1	XP_023497317.1	phosphoglycerate mutase 1	0	0	0	0	0	0	TRUE	XP_023497317.1	XP_023497317	100070738	PGAM1	phosphoglycerate mutase 1	-	protein-coding	VGNC:VGNC:57003|Ensembl:ENSECAG00000010786
31.2207	30.2871	29.6875	30.2129	29.2303	31.1559	30.5532	29.8156	29.8989	28.4488	30.1438	29.9639	29.7323	30.2059	29.6607	30.1192	29.7764	29.6346	29.6278	29.9595	30.4164	30.1323	30.9871	30.0931	29.2158	30.5761	25895000000	XP_023496078.1	XP_023496078.1	membrane cofactor protein	0	0	0	0	0	0	TRUE	XP_023496078.1	XP_023496078	100057176	LOC100057176	membrane cofactor protein	CD46	protein-coding	-
29.6392	29.0753	30.5628	30.1408	30.87	29.8355	29.7186	NaN	30.8833	31.2649	30.6539	29.1573	30.3159	30.1981	30.8394	29.8869	30.3668	30.2966	30.7882	29.9204	28.8428	29.1292	29.6913	29.3961	29.9063	29.6309	25710000000	XP_023476834.1;XP_023476833.1;XP_023476831.1;XP_023476830.1	XP_023476834.1;XP_023476833.1;XP_023476831.1;XP_023476830.1	procollagen-lysine,2-oxoglutarate 5-dioxygenase 2 isoform X4;procollagen-lysine,2-oxoglutarate 5-dioxygenase 2 isoform X3;procollagen-lysine,2-oxoglutarate 5-dioxygenase 2 isoform X2;procollagen-lysine,2-oxoglutarate 5-dioxygenase 2 isoform X1	0	1	0	0	0	0	TRUE	XP_023476834.1	XP_023476834	100061030	PLOD2	procollagen-lysine,2-oxoglutarate 5-dioxygenase 2	-	protein-coding	VGNC:VGNC:21586|Ensembl:ENSECAG00000009297
30.4119	29.8565	29.9237	30.9681	29.4999	30.0325	29.4999	30.5509	29.619	30.9616	30.4242	29.8204	29.7186	29.9869	30.142	30.1164	29.7783	29.8493	29.8975	30.2553	29.5109	30.5488	29.7683	30.0367	29.8471	29.9375	25457000000	XP_023502796.1;XP_023502795.1	XP_023502796.1;XP_023502795.1	dynein light chain 1, cytoplasmic;dynein light chain 1, cytoplasmic	0	0	0	0	0	0	TRUE	XP_023502796.1	XP_023502796	100053227	DYNLL1	dynein light chain LC8-type 1	-	protein-coding	VGNC:VGNC:17372|Ensembl:ENSECAG00000008104
30.5756	NaN	31.2842	31.175	NaN	NaN	NaN	30.2539	29.1343	29.5243	30.2726	NaN	29.3395	29.3861	29.7516	29.9925	30.8442	29.6283	29.9647	31.1913	29.4411	31.9989	NaN	30.0779	29.0686	30.835	25409000000	XP_001496811.2	XP_001496811.2	40S ribosomal protein S8	1	3	1	0	0	1	TRUE	XP_001496811.2	XP_001496811	100065845	RPS8	ribosomal protein S8	-	protein-coding	VGNC:VGNC:22568|Ensembl:ENSECAG00000015089
30.3642	31.2016	30.1681	30.2275	29.6684	30.0414	29.6329	30.9006	29.8033	30.0807	30.6732	30.8668	29.6637	29.6711	29.8466	29.6581	29.8638	29.7244	30.2156	29.8453	29.883	29.5549	29.6124	30.1426	29.8945	30.2537	25335000000	XP_023485444.1;XP_023485445.1	XP_023485444.1	Golgi-associated plant pathogenesis-related protein 1 isoform X1	0	0	0	0	0	0	TRUE	XP_023485444.1	XP_023485444	100067265	GLIPR2	GLI pathogenesis related 2	-	protein-coding	VGNC:VGNC:56881|Ensembl:ENSECAG00000012502
30.0603	NaN	30.1989	30.3875	NaN	30.3126	30.3712	30.3586	30.189	29.901	30.2068	29.9237	29.8266	30.4097	29.9194	30.4282	29.8654	30.001	30.0704	30.0603	30.5327	29.5425	30.3598	30.3399	29.8396	29.8681	25069000000	NP_001075282.1	NP_001075282.1	thioredoxin	1	1	0	0	0	0	TRUE	NP_001075282.1	NP_001075282	100033827	TXN	thioredoxin	-	protein-coding	VGNC:VGNC:56744|Ensembl:ENSECAG00000013324
30.0574	30.1522	29.896	29.8668	29.6875	29.9728	29.6524	30.2527	29.8347	29.4453	30.105	30.7757	29.3399	29.968	29.6758	29.9137	30.4244	30.2299	30.3967	30.1151	29.6136	30.2596	29.7702	30.7015	30.3429	30.8157	24740000000	XP_014590255.1;XP_001503174.1;XP_014590253.1;XP_014590252.1	XP_014590255.1;XP_001503174.1	multivesicular body subunit 12A isoform X4;multivesicular body subunit 12A isoform X3	0	0	0	0	0	0	TRUE	XP_014590255.1	XP_014590255	100070171	MVB12A	multivesicular body subunit 12A	-	protein-coding	VGNC:VGNC:20449|Ensembl:ENSECAG00000010140
30.3851	29.741	30.1699	30.4518	29.9544	30.0797	29.8436	29.9839	29.8915	29.7063	30.0937	30.1558	30.0741	29.777	29.982	30.054	30.341	30.0618	30.0334	29.9862	30.198	30.0212	30.0809	30.3785	29.6881	30.2512	24481000000	XP_023494713.1;XP_023494712.1	XP_023494713.1;XP_023494712.1	ras-related protein Ral-A;ras-related protein Ral-A	0	0	0	0	0	0	TRUE	XP_023494713.1	XP_023494713	100051360	RALA	RAS like proto-oncogene A	-	protein-coding	VGNC:VGNC:22159|Ensembl:ENSECAG00000017044
29.4886	30.8153	29.7049	29.8379	30.2425	29.6531	30.348	30.9385	29.838	30.2024	29.3916	30.223	28.8185	29.4575	30.4178	30.0021	29.388	30.4292	30.0975	30.2704	28.2048	30.7082	30.0521	29.983	30.5771	29.7622	24457000000	XP_023481835.1;XP_023481815.1;XP_023481811.1;NP_001075265.1	XP_023481835.1;XP_023481815.1;XP_023481811.1;NP_001075265.1	toll-like receptor 2 isoform X1;toll-like receptor 2 isoform X1;toll-like receptor 2 isoform X1;toll-like receptor 2 precursor	0	0	0	0	0	0	TRUE	XP_023481835.1	XP_023481835	100009701	TLR2	toll like receptor 2	-	protein-coding	VGNC:VGNC:50779|Ensembl:ENSECAG00000018028
29.2177	29.4465	29.4407	29.5594	31.2972	30.3711	30.551	NaN	30.0832	30.6808	29.891	29.3393	29.5973	30.0778	30.6118	29.909	29.8804	30.6014	30.1705	29.7861	29.6993	29.8953	30.0788	29.8794	30.7835	29.8469	24160000000	XP_001500854.1;XP_023486160.1	XP_001500854.1;XP_023486160.1	heat shock 70 kDa protein 13 isoform X1;heat shock 70 kDa protein 13 isoform X2	0	1	0	0	0	0	TRUE	XP_001500854.1	XP_001500854	100054291	HSPA13	heat shock protein family A (Hsp70) member 13	-	protein-coding	VGNC:VGNC:84732|Ensembl:ENSECAG00000016866
30.2371	30.6636	30.7377	30.3678	29.3399	30.2079	30.0593	29.7689	29.5437	29.3948	29.945	29.9362	30.0866	29.5356	29.4878	30.2439	30.0624	29.1463	29.8043	30.3973	29.2735	30.6125	29.8111	30.0443	29.3891	30.4374	24111000000	XP_001505187.2	XP_001505187.2	purine nucleoside phosphorylase	0	0	0	0	0	0	TRUE	XP_001505187.2	XP_001505187	100058767	LOC100058767	purine nucleoside phosphorylase	-	protein-coding	Ensembl:ENSECAG00000038332
28.9607	29.1827	28.8455	28.7425	30.4742	29.8545	30.8103	30.8839	30.7163	30.6502	29.9852	28.4979	29.6076	30.1483	30.4567	29.8536	29.9191	30.5413	30.4646	28.979	29.1083	30.1654	29.8919	28.5508	30.7393	30.327	24094000000	XP_005615240.2;XP_023490877.1;XP_023490872.1;XP_023490884.1	XP_005615240.2;XP_023490877.1;XP_023490872.1;XP_023490884.1	acid sphingomyelinase-like phosphodiesterase 3b isoform X1;acid sphingomyelinase-like phosphodiesterase 3b isoform X2;acid sphingomyelinase-like phosphodiesterase 3b isoform X2;acid sphingomyelinase-like phosphodiesterase 3b isoform X3	0	0	0	0	0	0	TRUE	XP_005615240.2	XP_005615240	100070816	SMPDL3B	sphingomyelin phosphodiesterase acid like 3B	-	protein-coding	VGNC:VGNC:23358|Ensembl:ENSECAG00000000634
30.2695	29.8112	29.8573	30.2844	29.5832	30.0291	29.6386	30.3275	29.6524	30.5058	30.1328	29.9229	30.1477	29.6671	30.0058	30.7442	29.9225	29.4554	29.3808	29.9642	29.6193	30.7675	29.8032	29.2782	29.3994	30.2296	24046000000	XP_023484241.1	XP_023484241.1	creatine kinase B-type	0	0	0	0	0	0	TRUE	XP_023484241.1	XP_023484241	100055201	CKB	creatine kinase B	-	protein-coding	VGNC:VGNC:16563|Ensembl:ENSECAG00000009054
NaN	NaN	NaN	NaN	NaN	NaN	30.9044	NaN	29.2422	NaN	NaN	NaN	28.9374	30.5521	29.4291	29.9379	31.4298	30.3368	30.9329	31.2502	29.6492	32.0277	29.7384	31.3187	31.5263	30.1661	23930000000	XP_005599191.1;NP_001075381.1	XP_005599191.1;NP_001075381.1	ganglioside GM2 activator isoform X1;ganglioside GM2 activator precursor	4	3	3	0	0	0	TRUE	XP_005599191.1	XP_005599191	100034082	GM2A	GM2 ganglioside activator	-	protein-coding	VGNC:VGNC:18400|Ensembl:ENSECAG00000020587
28.847	28.5429	28.8383	28.8131	29.4293	30.8265	30.2696	28.3779	29.501	29.5929	29.0046	28.1421	27.6585	28.7126	29.7896	29.8112	31.1704	30.4812	29.7877	30.2782	30.3875	29.1996	30.7445	31.9698	30.838	30.8982	23818000000	XP_001493944.5;XP_023481436.1	XP_001493944.5;XP_023481436.1	phospholipid phosphatase 1 isoform X2;phospholipid phosphatase 1 isoform X1	0	0	0	0	0	0	TRUE	XP_001493944.5	XP_001493944	100062257	PLPP1	phospholipid phosphatase 1	PPAP2A	protein-coding	Ensembl:ENSECAG00000023296
29.9679	29.9822	29.7568	29.5598	29.6956	29.9936	29.2156	30.1444	29.3709	29.3721	29.9708	30.4765	30.1333	29.508	29.3663	29.7146	30.0417	29.8341	30.032	29.7371	29.2631	31.281	29.7208	30.3444	30.2839	30.4965	23709000000	XP_023503023.1;XP_014597678.1	XP_023503023.1;XP_014597678.1	vacuolar protein sorting-associated protein 37B isoform X1;vacuolar protein sorting-associated protein 37B isoform X2	0	0	0	0	0	0	TRUE	XP_023503023.1	XP_023503023	100058900	VPS37B	VPS37B subunit of ESCRT-I	-	protein-coding	VGNC:VGNC:24926|Ensembl:ENSECAG00000011048
30.0987	29.4524	29.5457	29.9559	30.9153	30.0157	31.1601	NaN	29.4634	30.1001	28.6845	NaN	29.9979	29.6043	30.0139	29.8528	30.1979	30.2172	30.1655	29.9347	28.7733	30.7392	29.9362	29.4814	31.2352	29.8213	23326000000	XP_003364683.1	XP_003364683.1	Golgi apparatus protein 1	0	1	1	0	0	0	TRUE	XP_003364683.1	XP_003364683	100055066	GLG1	golgi glycoprotein 1	-	protein-coding	VGNC:VGNC:18372|Ensembl:ENSECAG00000016433
29.5823	28.8915	30.2903	30.6036	30.3897	29.7058	30.0496	NaN	30.9007	30.8742	30.5061	30.0948	30.4185	30.3827	30.0904	29.5033	30.2295	29.6684	29.8735	30.0087	29.999	27.5988	30.1104	29.3094	29.5622	28.3623	23194000000	XP_023478395.1;XP_001488672.2	XP_023478395.1	heparan-sulfate 6-O-sulfotransferase 1	0	1	0	0	0	0	TRUE	XP_023478395.1	XP_023478395	100068973	HS6ST1	heparan sulfate 6-O-sulfotransferase 1	-	protein-coding	VGNC:VGNC:58937|Ensembl:ENSECAG00000001117
29.8432	30.6238	29.7592	29.7792	30.0227	29.9573	30.0578	30.2034	30.1862	29.7896	29.7566	29.7933	29.6143	30.2332	29.6381	30.0326	29.7834	29.7945	29.8818	29.7846	30.5914	30.0531	30.1681	30.1635	29.3829	29.9164	23149000000	XP_001496882.1	XP_001496882.1	peroxiredoxin-6	0	0	0	0	0	0	TRUE	XP_001496882.1	XP_001496882	100052382	PRDX6	peroxiredoxin 6	-	protein-coding	VGNC:VGNC:21821|Ensembl:ENSECAG00000022468
30.3919	29.4149	29.0603	30.0611	29.8687	30.0392	30.5764	30.4297	29.6166	29.4419	29.203	29.1365	29.6279	30.0909	29.8711	29.5497	30.0803	30.1303	29.8738	29.8773	30.087	30.5533	30.1433	30.2097	30.4896	30.282	23138000000	XP_023511350.1;XP_005598804.1	XP_023511350.1;XP_005598804.1	prostasin isoform X2;prostasin isoform X1	0	0	0	0	0	0	TRUE	XP_023511350.1	XP_023511350	102148278	PRSS8	serine protease 8	-	protein-coding	VGNC:VGNC:21923|Ensembl:ENSECAG00000013572
29.9337	29.4647	29.983	30.3264	29.3951	29.5893	29.5391	29.5929	30.8998	29.7039	30.0375	30.4238	29.7182	30.433	30.1633	30.5696	28.9267	30.1606	30.123	29.8665	30.8005	29.1629	29.9356	29.975	28.3961	29.8239	23056000000	XP_001493566.1	XP_001493566.1	plastin-1	0	0	0	0	0	0	TRUE	XP_001493566.1	XP_001493566	100051261	PLS1	plastin 1	-	protein-coding	VGNC:VGNC:21594|Ensembl:ENSECAG00000014408
30.5943	29.282	30.3028	30.1456	28.3505	29.9168	29.8596	29.9591	30.3998	29.4507	30.063	30.7338	30.4988	30.1558	29.505	29.7647	29.8371	29.3249	29.7811	29.7727	29.9906	29.9534	30.4082	30.0793	27.6608	29.7781	22887000000	XP_023494588.1;XP_023476159.1;XP_001495066.1;XP_001487984.2	XP_023494588.1	guanine nucleotide-binding protein G(i) subunit alpha-1	0	0	0	0	0	0	TRUE	XP_023494588.1	XP_023494588	100055673	GNAI1	G protein subunit alpha i1	-	protein-coding	VGNC:VGNC:18415|Ensembl:ENSECAG00000000229
30.1164	29.4816	29.4496	29.9126	29.8343	30.0499	29.6841	29.9908	30.0042	29.7507	29.6652	29.6599	29.6791	30.4668	29.9436	29.947	30.1894	30.0424	29.8219	29.7954	30.5532	29.8291	30.2393	30.2239	29.1429	30.0186	22361000000	XP_023507421.1;NP_001191672.1	XP_023507421.1;NP_001191672.1	nucleoside diphosphate kinase B isoform X1;nucleoside diphosphate kinase B	0	0	0	0	0	0	TRUE	XP_023507421.1	XP_023507421	100533967	NME2	NME/NM23 nucleoside diphosphate kinase 2	-	protein-coding	Ensembl:ENSECAG00000021658
29.2598	29.5729	29.8326	29.2553	30.3471	29.8867	30.5972	NaN	30.9802	30.6767	30.8806	30.3452	29.6875	30.2456	30.1812	29.5517	29.6001	29.9038	30.2059	29.2016	29.7052	29.3153	30.0883	29.3687	30.0238	29.2134	22316000000	XP_023492061.1;XP_023492059.1;XP_023492062.1;XP_023492060.1	XP_023492061.1;XP_023492059.1;XP_023492062.1;XP_023492060.1	N-acetylgalactosaminyltransferase 7 isoform X3;N-acetylgalactosaminyltransferase 7 isoform X1;N-acetylgalactosaminyltransferase 7 isoform X4;N-acetylgalactosaminyltransferase 7 isoform X2	0	1	0	0	0	0	TRUE	XP_023492061.1	XP_023492061	100066545	GALNT7	polypeptide N-acetylgalactosaminyltransferase 7	-	protein-coding	VGNC:VGNC:58630|Ensembl:ENSECAG00000010243
29.8246	29.301	30.1553	29.907	29.699	29.876	30.0716	30.1652	29.9302	29.5951	29.5853	29.8645	29.8984	30.031	30.0033	30.2339	30.0799	29.9445	29.9254	30.0587	30.1826	29.7395	29.8778	30.2073	29.55	29.9254	22305000000	XP_001495448.1;XP_023491627.1;XP_005607611.1;XP_023491628.1	XP_001495448.1;XP_023491627.1;XP_005607611.1	protein/nucleic acid deglycase DJ-1 isoform X3;protein/nucleic acid deglycase DJ-1 isoform X1;protein/nucleic acid deglycase DJ-1 isoform X4	0	0	0	0	0	0	TRUE	XP_001495448.1	XP_001495448	100052123	PARK7	Parkinsonism associated deglycase	SP22	protein-coding	VGNC:VGNC:21165|Ensembl:ENSECAG00000017251
30.6727	28.8552	29.9716	29.9364	29.5549	30.4388	30.0439	30.1764	29.2712	30.2523	30.1591	29.1503	30.1342	29.2824	30.1179	29.8964	29.6903	29.7287	29.0751	29.587	29.5326	30.1257	29.4258	30.1885	30.079	29.7905	22218000000	XP_001491228.1;XP_023482597.1;XP_023482596.1;CON__ENSEMBL:ENSBTAP00000025008;XP_014590162.1	XP_001491228.1	tubulin beta chain	0	0	0	0	0	0	TRUE	XP_001491228.1	XP_001491228	100051013	TUBB	tubulin beta class I	-	protein-coding	VGNC:VGNC:49368|Ensembl:ENSECAG00000015469
27.9878	29.8081	29.1781	29.8933	30.8666	29.3535	30.2157	28.6476	30.0145	30.7516	30.5132	29.4828	29.973	30.347	29.855	29.6206	29.3279	29.9816	30.2953	29.8802	29.7529	30.4618	30.3142	29.3366	29.8836	28.7302	21971000000	XP_023490652.1	XP_023490652.1	retinoic acid receptor responder protein 1	0	0	0	0	0	0	TRUE	XP_023490652.1	XP_023490652	100055750	LOC100055750	retinoic acid receptor responder protein 1	RARRES1	protein-coding	-
30.9365	NaN	28.1118	30.2838	NaN	30.5098	NaN	31.1579	29.2528	29.2437	27.9732	28.5017	29.9649	29.3557	29.2372	29.8828	29.8648	30.0673	29.2176	30.0432	28.1954	31.2929	28.4834	30.5554	30.3843	30.5617	21792000000	XP_005615220.2	XP_005615220.2	tumor-associated calcium signal transducer 2	1	2	0	0	0	0	TRUE	XP_005615220.2	XP_005615220	100067576	TACSTD2	tumor associated calcium signal transducer 2	-	protein-coding	-
29.1272	29.2497	29.5306	30.2383	31.0512	29.3565	29.1995	NaN	30.4411	31.2156	31.1022	30.2034	29.8354	29.7332	30.6521	29.5836	29.5073	30.0863	29.9693	29.3621	29.0729	28.6153	29.738	28.9994	29.9766	28.0501	21631000000	XP_023497107.1;XP_023497106.1;XP_005610343.2;XP_023497105.1;XP_023497104.1	XP_023497107.1;XP_023497106.1;XP_005610343.2;XP_023497105.1;XP_023497104.1	mannosyl-oligosaccharide 1,2-alpha-mannosidase IB isoform X5;mannosyl-oligosaccharide 1,2-alpha-mannosidase IB isoform X4;mannosyl-oligosaccharide 1,2-alpha-mannosidase IB isoform X1;mannosyl-oligosaccharide 1,2-alpha-mannosidase IB isoform X3;mannosyl	0	1	0	0	0	0	TRUE	XP_023497107.1	XP_023497107	100066466	MAN1A2	mannosidase alpha class 1A member 2	-	protein-coding	VGNC:VGNC:19908|Ensembl:ENSECAG00000019681
NaN	NaN	NaN	NaN	30.4541	NaN	NaN	NaN	NaN	NaN	NaN	NaN	NaN	NaN	NaN	NaN	NaN	NaN	NaN	NaN	34.1031	NaN	NaN	NaN	NaN	NaN	21490000000	CON__Q9BYR9	CON__Q9BYR9		4	3	5	4	3	5	FALSE	CON__Q9BYR9
30.1528	31.5491	29.9171	29.7703	29.5582	29.4935	29.4445	30.5783	29.3177	29.2116	29.6029	29.6003	29.5893	30.0992	29.3064	29.8298	30.1077	29.3651	29.4517	29.9217	30.2063	29.5783	29.6205	30.0616	28.1284	29.953	21419000000	XP_014586907.1;XP_023475782.1;XP_023475781.1;XP_023475780.1	XP_014586907.1;XP_023475782.1;XP_023475781.1;XP_023475780.1	actin-related protein 2/3 complex subunit 4 isoform X14;actin-related protein 2/3 complex subunit 4 isoform X13;actin-related protein 2/3 complex subunit 4 isoform X12;actin-related protein 2/3 complex subunit 4 isoform X11	0	0	0	0	0	0	TRUE	XP_014586907.1	XP_014586907	100058358	LOC100058358	actin-related protein 2/3 complex subunit 4	ARPC4|TTLL3	protein-coding	Ensembl:ENSECAG00000003474|Ensembl:ENSECAG00000012891
29.707	29.2934	30.1031	29.9113	29.7578	30.1621	29.7168	30.6364	29.8135	29.471	29.8336	30.1557	29.7263	29.9385	29.5078	29.7056	30.0428	29.6108	29.7404	29.2228	30.3002	29.6429	29.99	29.6668	29.4532	29.788	21342000000	XP_023509885.1;XP_023509884.1;XP_023509883.1;XP_023509886.1	XP_023509885.1;XP_023509884.1;XP_023509883.1;XP_023509886.1	syntaxin-3 isoform X2;syntaxin-3 isoform X1;syntaxin-3 isoform X1;syntaxin-3 isoform X3	0	0	0	0	0	0	TRUE	XP_023509885.1	XP_023509885	100060878	STX3	syntaxin 3	-	protein-coding	VGNC:VGNC:23730|Ensembl:ENSECAG00000013384
29.232	29.8099	29.4538	31.0607	29.5258	29.0849	28.9793	31.6889	28.7376	30.0186	29.4209	30.6597	28.2364	28.6643	29.9078	29.7273	28.5925	29.737	29.6058	31.2853	NaN	29.4806	29.2108	29.341	29.8239	28.9378	21132000000	XP_023501587.1;XP_005612113.1;XP_023501586.1;XP_023501584.1;XP_023501583.1;XP_023501582.1;XP_001492244.1	XP_023501587.1;XP_005612113.1;XP_023501586.1;XP_023501584.1;XP_023501583.1;XP_023501582.1	folate receptor alpha isoform X2;folate receptor alpha isoform X2;folate receptor alpha isoform X1;folate receptor alpha isoform X1;folate receptor alpha isoform X1;folate receptor alpha isoform X1	0	0	0	0	1	0	TRUE	XP_023501587.1	XP_023501587	100066084	FOLR1	folate receptor alpha	-	protein-coding	Ensembl:ENSECAG00000020411
29.3554	28.267	29.499	29.5926	30.1833	29.6964	29.6865	NaN	29.4325	30.7857	30.1433	29.3297	29.6751	29.1953	29.8962	30.69	30.357	30.3366	30.053	30.2492	29.171	30.2227	29.0005	29.5468	30.6791	29.6057	21057000000	XP_023487606.1;XP_023487605.1;XP_023487604.1;XP_023487603.1;XP_023487601.1;XP_023487600.1;XP_023487599.1;XP_023487598.1;XP_023487597.1;XP_023487596.1;XP_023487595.1;XP_023487593.1;XP_023487592.1;XP_023487594.1	XP_023487606.1;XP_023487605.1;XP_023487604.1;XP_023487603.1;XP_023487601.1;XP_023487600.1;XP_023487599.1;XP_023487598.1;XP_023487597.1;XP_023487596.1;XP_023487595.1;XP_023487593.1;XP_023487592.1;XP_023487594.1	netrin-4 isoform X4;netrin-4 isoform X4;netrin-4 isoform X4;netrin-4 isoform X4;netrin-4 isoform X4;netrin-4 isoform X4;netrin-4 isoform X4;netrin-4 isoform X4;netrin-4 isoform X4;netrin-4 isoform X4;netrin-4 isoform X4;netrin-4 isoform X2;netr	0	1	0	0	0	0	TRUE	XP_023487606.1	XP_023487606	100065441	NTN4	netrin 4	-	protein-coding	VGNC:VGNC:20924|Ensembl:ENSECAG00000011891
29.5068	29.0309	29.6534	29.6794	29.785	29.6351	29.7298	29.1637	29.9242	29.7566	29.4737	29.8288	30.0762	30.2209	30.0168	29.5473	29.9251	30.119	30.322	29.2319	30.5546	30.0272	30.1482	30.2714	29.3972	29.3371	21053000000	XP_023510076.1	XP_023510076.1	peroxiredoxin-5, mitochondrial	0	0	0	0	0	0	TRUE	XP_023510076.1	XP_023510076	100055657	PRDX5	peroxiredoxin 5	-	protein-coding	VGNC:VGNC:69329
NaN	NaN	NaN	NaN	33.6619	NaN	NaN	NaN	NaN	NaN	NaN	NaN	NaN	NaN	NaN	NaN	NaN	NaN	NaN	NaN	33.7775	NaN	NaN	NaN	NaN	NaN	20984000000	CON__Q9UE12;CON__Q15323	CON__Q9UE12;CON__Q15323	;	4	3	5	4	3	5	FALSE	CON__Q9UE12
29.2852	NaN	NaN	29.4834	28.4532	28.4783	NaN	NaN	29.4644	NaN	30.7503	29.9969	28.62	NaN	NaN	30.5353	30.1917	29.7391	29.6001	29.4116	28.8142	28.7198	28.2984	28.2282	30.0706	29.7843	20866000000	XP_023503526.1;XP_005612939.3;XP_023503525.1;XP_023503524.1;XP_001498762.4;XP_023503522.1;XP_005612938.3	XP_023503526.1;XP_005612939.3;XP_023503525.1;XP_023503524.1;XP_001498762.4;XP_023503522.1;XP_005612938.3	katanin p60 ATPase-containing subunit A-like 2 isoform X7;katanin p60 ATPase-containing subunit A-like 2 isoform X6;katanin p60 ATPase-containing subunit A-like 2 isoform X5;katanin p60 ATPase-containing subunit A-like 2 isoform X4;katanin p60 ATPase-c	2	2	1	2	0	0	TRUE	XP_023503526.1	XP_023503526	100068896	KATNAL2	katanin catalytic subunit A1 like 2	-	protein-coding	VGNC:VGNC:19249|Ensembl:ENSECAG00000010207
29.6897	30.2357	29.8618	29.9088	28.7938	29.6554	29.7056	30.2194	30.2623	29.4397	29.5014	29.8092	29.8666	29.8642	29.4993	29.9893	29.8334	29.7575	29.7146	29.3701	30.2092	29.9474	29.9461	29.6779	29.3773	29.4791	20590000000	XP_001501800.3;XP_005607453.1;XP_023491376.1	XP_001501800.3;XP_005607453.1;XP_023491376.1	F-actin-capping protein subunit beta isoform X2;F-actin-capping protein subunit beta isoform X1;F-actin-capping protein subunit beta isoform X5	0	0	0	0	0	0	TRUE	XP_001501800.3	XP_001501800	100071897	CAPZB	capping actin protein of muscle Z-line subunit beta	-	protein-coding	VGNC:VGNC:16052|Ensembl:ENSECAG00000009145
29.8327	29.5124	29.7877	29.9791	29.4967	29.4963	30.0413	30.1278	29.6856	29.4487	29.686	29.7831	30.269	29.9932	29.4772	29.7708	29.6521	29.4539	29.759	29.3325	29.6014	29.9448	29.7491	29.7647	28.9573	29.814	20566000000	XP_023475573.1;XP_023475572.1;XP_023475571.1;NP_001295875.1	XP_023475573.1;XP_023475572.1;XP_023475571.1;NP_001295875.1	transforming protein RhoA isoform X1;transforming protein RhoA isoform X1;transforming protein RhoA isoform X1;transforming protein RhoA	0	0	0	0	0	0	TRUE	XP_023475573.1	XP_023475573	100053343	RHOA	ras homolog family member A	-	protein-coding	Ensembl:ENSECAG00000033791
NaN	NaN	NaN	NaN	32.2846	NaN	NaN	NaN	NaN	NaN	NaN	NaN	NaN	NaN	NaN	NaN	NaN	NaN	NaN	NaN	34.4765	NaN	NaN	NaN	NaN	NaN	20565000000	CON__A2A5Y0;XP_001497020.1	CON__A2A5Y0		4	3	5	4	3	5	FALSE	CON__A2A5Y0
29.9618	28.0261	27.6396	30.314	30.2214	30.0093	29.643	NaN	29.4336	30.0068	28.8191	29.27	29.8061	29.6091	30.4725	29.8775	30.44	30.4093	30.1605	29.9154	29.6477	29.7547	29.6249	30.3919	29.6566	29.8377	20223000000	XP_001497719.1	XP_001497719.1	V-type proton ATPase subunit d 1	0	1	0	0	0	0	TRUE	XP_001497719.1	XP_001497719	100053316	ATP6V0D1	ATPase H+ transporting V0 subunit d1	-	protein-coding	VGNC:VGNC:15672|Ensembl:ENSECAG00000015817
25.9878	29.1795	28.5641	NaN	30.5471	29.3656	30.5801	NaN	28.6445	30.4149	29.5576	29.127	28.6728	29.6717	30.4433	29.7036	29.8041	30.8842	30.2684	29.7702	28.0581	30.8623	29.8892	30.2304	30.8177	29.6585	20190000000	XP_023485200.1;XP_023485201.1	XP_023485200.1;XP_023485201.1	endoplasmic reticulum mannosyl-oligosaccharide 1,2-alpha-mannosidase;LOW QUALITY PROTEIN: endoplasmic reticulum mannosyl-oligosaccharide 1,2-alpha-mannosidase	1	1	0	0	0	0	TRUE	XP_023485200.1	XP_023485200	100147680	LOC100147680	endoplasmic reticulum mannosyl-oligosaccharide 1,2-alpha-mannosidase	-	protein-coding	Ensembl:ENSECAG00000022237
29.3448	28.4307	29.0379	29.2744	28.4358	28.9845	28.835	33.258	28.6745	28.3916	29.5538	29.4707	29.1122	29.2002	28.1992	27.8538	28.9248	28.4012	26.7985	27.7958	28.6677	28.7059	29.2	29.3972	26.9391	28.8496	20121000000	XP_014595573.2;XP_023497781.1;XP_023497783.1;XP_023497782.1;XP_023497780.1;XP_023497779.1;XP_023497784.1	XP_014595573.2;XP_023497781.1;XP_023497783.1;XP_023497782.1;XP_023497780.1;XP_023497779.1;XP_023497784.1	inaD-like protein isoform X6;inaD-like protein isoform X2;inaD-like protein isoform X4;inaD-like protein isoform X3;inaD-like protein isoform X1;inaD-like protein isoform X1;inaD-like protein isoform X5	0	0	0	0	0	0	TRUE	XP_014595573.2	XP_014595573	100070486	PATJ	PATJ crumbs cell polarity complex component	-	protein-coding	VGNC:VGNC:21173|Ensembl:ENSECAG00000013266
29.1427	27.2767	29.3971	29.2585	30.4101	30.1648	30.3649	NaN	30.0995	30.8006	30.1925	30.0847	29.6441	29.816	30.453	29.2979	29.5684	30.3028	29.8572	29.4571	29.8613	26.502	30.2142	29.7867	29.9148	29.3366	19955000000	XP_023475742.1	XP_023475742.1	carbohydrate sulfotransferase 14	0	1	0	0	0	0	TRUE	XP_023475742.1	XP_023475742	100146378	CHST14	carbohydrate sulfotransferase 14	-	protein-coding	-
29.2025	29.0484	29.5585	28.9376	29.7364	29.4464	29.9066	28.5808	29.72	29.8737	NaN	30.1482	29.7219	29.4332	29.9448	29.3779	30.1939	30.4379	29.6148	29.4922	28.6493	30.849	29.5765	30.2376	30.5329	30.2035	19922000000	XP_014595631.1;XP_023497109.1;XP_023497108.1;XP_023497110.1	XP_014595631.1;XP_023497109.1;XP_023497108.1;XP_023497110.1	V-set domain-containing T-cell activation inhibitor 1 isoform X2;V-set domain-containing T-cell activation inhibitor 1 isoform X1;V-set domain-containing T-cell activation inhibitor 1 isoform X1;V-set domain-containing T-cell activation inhibitor 1 isof	0	0	1	0	0	0	TRUE	XP_014595631.1	XP_014595631	100066328	VTCN1	V-set domain containing T cell activation inhibitor 1	-	protein-coding	VGNC:VGNC:24949|Ensembl:ENSECAG00000008749
29.5124	29.837	28.2041	29.9276	30.169	29.9519	29.9251	29.981	30.046	30.441	29.4989	29.6804	29.2525	30.0439	29.8204	29.7057	29.9738	29.8821	29.701	29.7812	NaN	29.4138	30.0089	29.8647	29.6616	29.4379	19825000000	XP_023477363.1;XP_005601282.1;XP_001490246.1;XP_005601283.1	XP_023477363.1;XP_005601282.1;XP_001490246.1;XP_005601283.1	S-formylglutathione hydrolase isoform X1;S-formylglutathione hydrolase isoform X1;S-formylglutathione hydrolase isoform X1;S-formylglutathione hydrolase isoform X2	0	0	0	0	1	0	TRUE	XP_023477363.1	XP_023477363	100050585	ESD	esterase D	-	protein-coding	VGNC:VGNC:17680|Ensembl:ENSECAG00000024350
29.7864	29.7281	30.1619	29.7029	29.1753	29.6886	29.418	30.4357	29.9028	29.8028	29.6611	29.9539	29.8663	29.9027	29.4811	29.6899	29.6165	29.4232	29.7618	29.0135	29.8222	29.5705	29.9211	29.7183	28.8237	29.7137	19811000000	XP_023502588.1	XP_023502588.1	14-3-3 protein eta	0	0	0	0	0	0	TRUE	XP_023502588.1	XP_023502588	100062878	YWHAH	tyrosine 3-monooxygenase/tryptophan 5-monooxygenase activation protein eta	-	protein-coding	VGNC:VGNC:50988|Ensembl:ENSECAG00000014740
NaN	34.5179	28.7363	NaN	NaN	NaN	NaN	NaN	NaN	NaN	NaN	NaN	NaN	NaN	NaN	NaN	NaN	NaN	NaN	NaN	NaN	NaN	NaN	NaN	NaN	NaN	19758000000	XP_001495578.2	XP_001495578.2	15 kDa protein B	2	4	5	4	4	5	FALSE	XP_001495578.2	XP_001495578	100064703	LOC100064703	15 kDa protein B	-	protein-coding	-
29.1797	29.2968	28.7804	28.0311	28.964	29.8464	29.7693	NaN	29.5682	29.3828	NaN	NaN	29.9665	30.2351	30.2545	30.2982	30.5574	30.1518	30.1696	30.036	30.3601	30.0462	30.0836	30.7738	29.8057	30.2557	19632000000	XP_023491871.1;XP_023491870.1;XP_023474706.1	XP_023491871.1;XP_023491870.1	V-type proton ATPase subunit B, brain isoform;V-type proton ATPase subunit B, brain isoform	0	1	2	0	0	0	TRUE	XP_023491871.1	XP_023491871	100055525	ATP6V1B2	ATPase H+ transporting V1 subunit B2	-	protein-coding	VGNC:VGNC:15677|Ensembl:ENSECAG00000016500
29.7389	30.689	28.9031	29.4955	28.8288	29.4594	29.4799	31.0531	29.5215	29.2875	30.4831	30.9523	29.3236	28.8564	29.201	29.7375	29.1874	29.3024	29.5849	29.8367	NaN	29.8234	29.1954	29.3926	29.5514	30.0289	19338000000	XP_001495816.1;NP_001270013.1	XP_001495816.1;NP_001270013.1	growth factor receptor-bound protein 2 isoform X1;growth factor receptor-bound protein 2	0	0	0	0	1	0	TRUE	XP_001495816.1	XP_001495816	100051866	GRB2	growth factor receptor bound protein 2	-	protein-coding	VGNC:VGNC:18570|Ensembl:ENSECAG00000010007
29.7364	29.5668	30.4539	29.8023	29.4419	29.9379	29.6557	30.1316	29.3506	29.5231	29.2575	29.4506	29.4505	29.471	29.4481	29.7669	30.1309	29.5579	29.3145	29.7297	29.7441	29.4231	29.5497	30.1211	29.4762	29.9927	19337000000	NP_001243850.1;XP_023476122.1	NP_001243850.1	poly(rC)-binding protein 1	0	0	0	0	0	0	TRUE	NP_001243850.1	NP_001243850	100050579	PCBP1	poly(rC) binding protein 1	-	protein-coding	VGNC:VGNC:51385
29.9552	30.524	29.8835	30.4813	29.1375	29.4008	29.6787	30.1984	29.5504	29.73	29.7337	29.5453	29.5946	29.0383	29.603	29.6178	29.1493	29.4117	29.3206	29.9593	28.3497	30.3304	29.3731	29.7436	29.4739	28.4547	18953000000	XP_001498643.1	XP_001498643.1	ADP-ribosylation factor-like protein 3	0	0	0	0	0	0	TRUE	XP_001498643.1	XP_001498643	100059896	ARL3	ADP ribosylation factor like GTPase 3	-	protein-coding	VGNC:VGNC:15515|Ensembl:ENSECAG00000000300
28.3192	28.4294	28.0512	27.4759	30.8324	30.0483	29.8647	NaN	29.2519	30.2836	27.6549	NaN	28.9111	29.6098	30.3834	29.9487	29.8272	30.6302	29.8934	29.7677	28.445	30.6378	29.5908	29.8375	31.1598	29.5245	18826000000	XP_023505840.1	XP_023505840.1	nucleobindin-1	0	1	1	0	0	0	TRUE	XP_023505840.1	XP_023505840	100054628	NUCB1	nucleobindin 1	-	protein-coding	VGNC:VGNC:58775|Ensembl:ENSECAG00000013307
NaN	NaN	NaN	NaN	30.4887	NaN	NaN	NaN	NaN	NaN	NaN	NaN	NaN	NaN	NaN	NaN	NaN	NaN	NaN	NaN	34.5234	NaN	NaN	NaN	NaN	NaN	18813000000	XP_001494348.3	XP_001494348.3	keratin, type II cuticular Hb6	4	3	5	4	3	5	FALSE	XP_001494348.3	XP_001494348	100062875	KRT88	keratin 88	-	protein-coding	-
29.7149	29.7162	29.8457	29.7362	29.4786	29.5803	29.5273	30.0142	29.6206	29.245	29.4804	29.794	29.9963	29.7769	29.4635	29.8494	29.7445	29.6823	29.8029	29.9439	NaN	29.9725	29.5736	29.8598	29.4686	29.9671	18715000000	XP_023508284.1;XP_001495006.1;XP_023500147.1;XP_023483327.1;XP_023483326.1;XP_023483325.1	XP_023508284.1;XP_001495006.1	ras-related protein Rab-5C;ras-related protein Rab-5C	0	0	0	0	1	0	TRUE	XP_023508284.1	XP_023508284	100053004	RAB5C	RAB5C, member RAS oncogene family	-	protein-coding	VGNC:VGNC:49530
NaN	NaN	NaN	NaN	30.7221	NaN	NaN	NaN	NaN	NaN	NaN	NaN	NaN	NaN	NaN	NaN	NaN	NaN	NaN	NaN	34.5499	NaN	NaN	NaN	NaN	NaN	18634000000	NP_001333090.1	NP_001333090.1	keratin 33B	4	3	5	4	3	5	FALSE	NP_001333090.1	NP_001333090	100066876	KRT33B	keratin 33B	HKA1	protein-coding	-
27.4639	29.6466	28.72	27.9855	30.5493	29.4442	30.9379	NaN	29.5814	30.4102	29.7783	28.9159	28.4676	29.2714	29.8985	29.6138	28.9662	29.8806	30.0074	29.5436	NaN	30.8879	29.6151	29.3243	31.0554	29.0331	18609000000	NP_001129077.1	NP_001129077.1	selenoprotein P precursor	0	1	0	0	1	0	TRUE	NP_001129077.1	NP_001129077	100052968	SELENOP	selenoprotein P	SEPP1	protein-coding	VGNC:VGNC:22802
29.9084	31.9944	29.5526	29.4572	29.439	29.3105	29.3365	29.7459	29.3533	29.0471	29.3346	28.9315	29.443	29.7502	29.2408	29.4468	29.833	28.9692	29.5634	28.7302	29.5899	29.1002	29.4694	29.4987	28.7798	29.5176	18575000000	XP_001494439.2;XP_003363034.1	XP_001494439.2;XP_003363034.1	actin-related protein 2 isoform X2;actin-related protein 2 isoform X1	0	0	0	0	0	0	TRUE	XP_001494439.2	XP_001494439	100063005	ACTR2	actin related protein 2	-	protein-coding	VGNC:VGNC:15028|Ensembl:ENSECAG00000009219
28.9751	NaN	28.6708	NaN	NaN	NaN	29.1491	NaN	30.8783	27.9281	NaN	30.0965	31.4423	30.7002	28.2863	30.5068	30.3985	28.995	NaN	NaN	30.8506	30.6438	29.4268	29.542	29.5557	29.9401	18566000000	XP_014587647.1	XP_014587647.1	solute carrier family 15 member 1	2	3	1	0	2	0	TRUE	XP_014587647.1	XP_014587647	100060961	SLC15A1	solute carrier family 15 member 1	-	protein-coding	VGNC:VGNC:23032|Ensembl:ENSECAG00000009334
NaN	30.6461	27.4359	NaN	30.5512	28.9954	30.4538	NaN	26.8872	29.7412	27.1727	NaN	26.3844	29.4413	29.7626	27.2879	29.4718	29.9871	29.743	29.8553	27.7392	32.0784	29.192	29.768	31.1538	29.8529	18418000000	XP_014593950.1;XP_023492780.1;XP_001491752.1;XP_014593981.1;XP_014593980.1;XP_023492781.1	XP_014593950.1	liver carboxylesterase	2	1	1	0	0	0	TRUE	XP_014593950.1	XP_014593950	100050685	LOC100050685	liver carboxylesterase	-	protein-coding	-
29.8438	28.862	29.343	28.4745	29.599	29.9273	28.0742	30.6449	27.793	29.4017	30.1021	30.6355	28.9367	29.2045	29.6625	28.7247	29.8452	29.684	29.9772	29.5128	NaN	29.7929	29.4402	30.4684	29.8543	30.4951	18375000000	XP_023511038.1	XP_023511038.1	brain-specific angiogenesis inhibitor 1-associated protein 2-like protein 1	0	0	0	0	1	0	TRUE	XP_023511038.1	XP_023511038	100062881	BAIAP2L1	BAR/IMD domain containing adaptor protein 2 like 1	-	protein-coding	VGNC:VGNC:15760|Ensembl:ENSECAG00000012734
29.8464	28.9583	29.758	30.3033	28.8774	29.6899	29.5149	30.3994	29.3851	29.6813	29.2777	29.8985	29.4196	29.1839	29.3712	29.6938	29.3638	28.8733	29.1163	29.808	29.2191	30.0235	29.7862	29.2224	28.9693	29.7252	18259000000	XP_023484726.1;XP_023484725.1;XP_023484724.1;XP_014595611.2;XP_005610544.2	XP_023484726.1;XP_023484725.1;XP_023484724.1	adenylate kinase isoenzyme 1 isoform X2;adenylate kinase isoenzyme 1 isoform X2;adenylate kinase isoenzyme 1 isoform X1	0	0	0	0	0	0	TRUE	XP_023484726.1	XP_023484726	100070413	AK1	adenylate kinase 1	-	protein-coding	VGNC:VGNC:15194|Ensembl:ENSECAG00000020173
29.8032	29.9123	NaN	29.6377	29.2248	29.5875	28.8622	28.6908	29.4629	28.5051	29.3682	29.9781	29.1982	29.4099	29.767	29.2734	29.9168	30.0185	29.9655	29.9238	28.7867	29.2946	29.3563	30.274	31.0169	30.6955	18011000000	XP_023498088.1;XP_023498087.1;XP_014595873.1;XP_005610668.1	XP_023498088.1;XP_023498087.1;XP_014595873.1;XP_005610668.1	protein lifeguard 3 isoform X2;protein lifeguard 3 isoform X1;protein lifeguard 3 isoform X1;protein lifeguard 3 isoform X1	1	0	0	0	0	0	TRUE	XP_023498088.1	XP_023498088	100055634	TMBIM1	transmembrane BAX inhibitor motif containing 1	-	protein-coding	VGNC:VGNC:56613|Ensembl:ENSECAG00000011922
28.8905	29.5419	28.6667	29.3582	30.7632	30.1061	29.9427	NaN	29.4793	31.0909	30.8194	30.1076	29.1062	29.2124	29.7631	27.3423	29.3031	29.2215	29.1789	28.9373	NaN	30.3721	29.0442	27.5556	29.7459	30.0225	17970000000	XP_023477691.1	XP_023477691.1	growth arrest-specific protein 6	0	1	0	0	1	0	TRUE	XP_023477691.1	XP_023477691	100069217	GAS6	growth arrest specific 6	-	protein-coding	VGNC:VGNC:58168|Ensembl:ENSECAG00000000014
NaN	29.6582	NaN	NaN	30.5249	29.3098	31.079	NaN	28.9716	28.1342	NaN	NaN	27.0994	29.8726	30.47	28.8406	29.8481	30.652	29.1864	29.9173	29.6894	30.1599	30.172	30.4201	31.6943	29.5027	17930000000	XP_023484558.1;XP_023484556.1;XP_023484557.1	XP_023484558.1;XP_023484556.1;XP_023484557.1	N-acetyllactosaminide alpha-1,3-galactosyltransferase isoform X3;N-acetyllactosaminide alpha-1,3-galactosyltransferase isoform X1;N-acetyllactosaminide alpha-1,3-galactosyltransferase isoform X2	3	1	2	0	0	0	TRUE	XP_023484558.1	XP_023484558	100067589	LOC100067589	N-acetyllactosaminide alpha-1,3-galactosyltransferase	-	protein-coding	Ensembl:ENSECAG00000022868
28.6553	NaN	28.6957	29.4487	30.3363	29.008	30.0204	NaN	30.1096	30.5465	29.9584	28.9742	29.7064	29.9015	30.2535	29.6566	29.8768	30.0814	29.6723	29.5979	29.7504	29.2869	29.8161	29.2444	29.8773	29.0932	17921000000	XP_023485520.1;XP_023485521.1	XP_023485520.1;XP_023485521.1	endoplasmic reticulum resident protein 44 isoform X1;endoplasmic reticulum resident protein 44 isoform X2	1	1	0	0	0	0	TRUE	XP_023485520.1	XP_023485520	100054749	ERP44	endoplasmic reticulum protein 44	-	protein-coding	VGNC:VGNC:17676|Ensembl:ENSECAG00000016785
29.4358	27.3545	28.4085	28.5552	29.1781	29.6164	28.4958	30.8125	29.001	29.2434	30.6756	31.7688	28.8694	28.7502	28.819	29.2204	28.1509	28.548	29.2746	29.3766	29.2169	29.2242	29.9041	30.5736	29.0817	30.1544	17837000000	XP_005611006.1;XP_001501519.1	XP_005611006.1;XP_001501519.1	retinoic acid-induced protein 3;retinoic acid-induced protein 3	0	0	0	0	0	0	TRUE	XP_005611006.1	XP_005611006	100063606	GPRC5A	G protein-coupled receptor class C group 5 member A	-	protein-coding	VGNC:VGNC:18554|Ensembl:ENSECAG00000014921
29.8294	NaN	31.9858	29.5988	NaN	NaN	NaN	29.6008	27.5894	29.1711	29.1247	NaN	28.5859	NaN	28.7602	29.0062	29.0924	28.8901	28.6066	30.8154	28.9033	31.899	NaN	28.5849	28.4621	30.4066	17826000000	NP_001157336.1;XP_023504050.1	NP_001157336.1;XP_023504050.1	60S ribosomal protein L7;60S ribosomal protein L7 isoform X1	1	3	1	1	0	1	TRUE	NP_001157336.1	NP_001157336	100034008	RPL7	ribosomal protein L7	-	protein-coding	VGNC:VGNC:101475|Ensembl:ENSECAG00000009188
30.8328	29.2739	28.5359	30.0128	28.8307	29.4608	29.0913	32.0472	29.2117	28.8859	29.6435	29.2152	29.0404	28.8612	29.1694	29.0624	28.524	28.8542	28.969	29.1793	28.328	29.2723	28.7587	29.0332	28.3476	29.3824	17742000000	XP_023476051.1;XP_023476050.1	XP_023476051.1;XP_023476050.1	protein kinase C delta type isoform X2;protein kinase C delta type isoform X1	0	0	0	0	0	0	TRUE	XP_023476051.1	XP_023476051	100051333	PRKCD	protein kinase C delta	-	protein-coding	VGNC:VGNC:21844|Ensembl:ENSECAG00000023172
29.9724	30.6568	30.0833	29.8356	28.7336	29.3346	29.1915	30.1607	30.0798	29.3285	30.0016	30.5452	29.9716	29.0169	29.0046	28.6192	29.2892	28.7672	29.685	29.3709	28.4575	29.6603	28.8623	28.529	28.4794	29.7386	17707000000	XP_005603850.1;XP_005603849.1	XP_005603850.1;XP_005603849.1	HLA class II histocompatibility antigen, DM beta chain isoform X2;HLA class II histocompatibility antigen, DM beta chain isoform X1	0	0	0	0	0	0	TRUE	XP_005603850.1	XP_005603850	100060996	LOC100060996	HLA class II histocompatibility antigen, DM beta chain	-	protein-coding	Ensembl:ENSECAG00000021796
32.0609	NaN	31.1731	31.4339	26.6516	27.9425	27.7136	NaN	26.4686	30.3655	28.9858	NaN	NaN	26.6598	29.1568	29.2375	29.9117	29.9635	28.4014	30.2256	NaN	29.3074	NaN	30.2171	28.3869	NaN	17669000000	XP_005597824.3;XP_014584194.2;XP_023509239.1;XP_014584199.1;XP_023509238.1;XP_014584195.2;XP_023509237.1;XP_005597823.3	XP_005597824.3;XP_014584194.2;XP_023509239.1;XP_014584199.1;XP_023509238.1;XP_014584195.2;XP_023509237.1;XP_005597823.3	myosin-10 isoform X7;myosin-10 isoform X3;myosin-10 isoform X6;myosin-10 isoform X6;myosin-10 isoform X5;myosin-10 isoform X4;myosin-10 isoform X2;myosin-10 isoform X1	1	1	2	0	1	2	TRUE	XP_005597824.3	XP_005597824	100062708	MYH10	myosin heavy chain 10	-	protein-coding	VGNC:VGNC:20477|Ensembl:ENSECAG00000016147
30.1337	29.6114	29.5418	29.3934	29.8697	30.0044	27.6214	30.7694	28.8535	29.6466	30.6591	31.1984	29.0744	28.6708	29.3173	29.1706	28.6576	28.8734	29.6495	29.1947	NaN	29.3601	28.6278	28.9468	29.3402	29.915	17639000000	XP_023485276.1;XP_023485275.1;XP_023485277.1	XP_023485276.1;XP_023485275.1;XP_023485277.1	arrestin domain-containing protein 1 isoform X2;arrestin domain-containing protein 1 isoform X1;arrestin domain-containing protein 1 isoform X3	0	0	0	0	1	0	TRUE	XP_023485276.1	XP_023485276	100059025	ARRDC1	arrestin domain containing 1	-	protein-coding	VGNC:VGNC:15545|Ensembl:ENSECAG00000013420
29.4148	29.2528	28.4642	30.1737	27.8714	28.9482	29.1493	30.2927	30.3871	28.9596	28.9561	30.5475	30.3223	30.1891	29.2765	29.5237	29.9531	29.1965	29.1833	29.5697	30.1875	28.5384	29.3272	29.3288	28.8467	29.3282	17635000000	XP_023485192.1;XP_023485194.1;XP_023485193.1	XP_023485192.1;XP_023485194.1;XP_023485193.1	ectonucleoside triphosphate diphosphohydrolase 2 isoform X1;ectonucleoside triphosphate diphosphohydrolase 2 isoform X3;ectonucleoside triphosphate diphosphohydrolase 2 isoform X2	0	0	0	0	0	0	TRUE	XP_023485192.1	XP_023485192	100066152	ENTPD2	ectonucleoside triphosphate diphosphohydrolase 2	CD39L1	protein-coding	VGNC:VGNC:17596|Ensembl:ENSECAG00000016865
NaN	NaN	NaN	NaN	NaN	NaN	NaN	NaN	NaN	NaN	NaN	NaN	NaN	NaN	NaN	NaN	NaN	NaN	NaN	NaN	34.2623	NaN	NaN	NaN	NaN	NaN	17477000000	CON__O76013	CON__O76013		4	4	5	4	3	5	FALSE	CON__O76013
29.5726	28.6453	29.0236	30.0922	29.9973	29.5917	29.6125	NaN	30.255	30.3511	28.8921	NaN	29.5807	29.7705	30.0527	29.7128	30.0775	29.8155	29.6634	29.3827	28.7108	29.6495	29.2637	29.4979	29.695	29.4152	17425000000	XP_023474461.1	XP_023474461.1	protein disulfide-isomerase A3	0	1	1	0	0	0	TRUE	XP_023474461.1	XP_023474461	100056198	PDIA3	protein disulfide isomerase family A member 3	-	protein-coding	VGNC:VGNC:21264|Ensembl:ENSECAG00000020252
29.4868	29.4767	29.9844	29.7297	29.7094	29.5616	29.862	29.1852	29.4369	30.4445	29.2354	29.1468	29.3589	29.4989	30.0014	30.026	29.4104	29.3972	29.2953	29.1627	28.3845	28.8932	29.5175	29.4068	29.595	29.8553	17408000000	XP_023499728.1;XP_023499729.1;XP_023475703.1	XP_023499728.1;XP_023499729.1	cullin-associated NEDD8-dissociated protein 1 isoform X1;cullin-associated NEDD8-dissociated protein 1 isoform X2	0	0	0	0	0	0	TRUE	XP_023499728.1	XP_023499728	100058333	CAND1	cullin associated and neddylation dissociated 1	-	protein-coding	VGNC:VGNC:16031|Ensembl:ENSECAG00000013404
30.2217	29.2797	NaN	29.4891	NaN	30.45	29.6751	29.0204	29.7058	29.1417	29.4593	29.7891	28.9747	29.6417	29.5481	29.4178	29.7177	29.8784	30.0707	29.4595	NaN	NaN	29.9417	29.8088	29.7511	30.3539	17365000000	XP_023485229.1;XP_023485228.1;XP_014591650.1;XP_005606018.1	XP_023485229.1;XP_023485228.1;XP_014591650.1;XP_005606018.1	cysteine-rich tail protein 1 isoform X2;cysteine-rich tail protein 1 isoform X2;cysteine-rich tail protein 1 isoform X2;cysteine-rich tail protein 1 isoform X1	1	1	0	0	1	1	TRUE	XP_023485229.1	XP_023485229	100058677	CYSRT1	cysteine rich tail 1	C25H9orf169	protein-coding	VGNC:VGNC:56872
29.1456	NaN	29.2468	29.7279	30.577	29.5869	30.1197	NaN	30.2385	30.6741	29.8	29.4687	29.3197	29.5535	30.0077	29.6731	29.1968	29.7715	29.504	29.3145	28.9906	28.8132	29.5964	29.3851	29.6866	29.2767	17320000000	XP_023493164.1	XP_023493164.1	membrane-bound transcription factor site-1 protease	1	1	0	0	0	0	TRUE	XP_023493164.1	XP_023493164	100055849	MBTPS1	membrane bound transcription factor peptidase, site 1	-	protein-coding	VGNC:VGNC:20018|Ensembl:ENSECAG00000010283
28.7308	31.1711	30.5979	29.1323	30.5603	29.7745	29.917	29.5595	29.2438	30.0079	30.1712	29.5917	27.8892	29.3998	29.1006	28.5873	NaN	28.6617	30.006	29.3802	NaN	28.3797	29.8637	28.5707	30.4601	28.8772	17287000000	XP_001503325.1	XP_001503325.1	WAP four-disulfide core domain protein 2	0	0	0	1	1	0	TRUE	XP_001503325.1	XP_001503325	100056252	WFDC2	WAP four-disulfide core domain 2	-	protein-coding	VGNC:VGNC:25027|Ensembl:ENSECAG00000017609
29.103	28.9269	28.8545	29.7282	30.4607	29.7396	29.8356	NaN	29.1916	29.9575	29.8564	29.7372	29.4021	29.4804	29.8309	29.1856	29.572	29.8414	29.9356	30.148	29.2978	29.2942	29.5776	29.7682	29.45	29.4353	17199000000	XP_023474238.1;XP_023474237.1;XP_023474236.1;XP_023474235.1;XP_023474234.1;XP_023474233.1;XP_023474232.1;XP_023474239.1	XP_023474238.1;XP_023474237.1;XP_023474236.1;XP_023474235.1;XP_023474234.1;XP_023474233.1;XP_023474232.1;XP_023474239.1	beta-galactoside alpha-2,6-sialyltransferase 2 isoform X1;beta-galactoside alpha-2,6-sialyltransferase 2 isoform X1;beta-galactoside alpha-2,6-sialyltransferase 2 isoform X1;beta-galactoside alpha-2,6-sialyltransferase 2 isoform X1;beta-galactoside alp	0	1	0	0	0	0	TRUE	XP_023474238.1	XP_023474238	100062033	ST6GAL2	ST6 beta-galactoside alpha-2,6-sialyltransferase 2	-	protein-coding	VGNC:VGNC:58253|Ensembl:ENSECAG00000011729
29.1514	29.5077	29.3373	29.0864	30.3539	29.7788	30.6969	NaN	29.7153	29.9622	29.8992	30.3297	28.6663	29.6722	29.4531	29.1097	28.4306	29.4434	29.4774	29.5866	NaN	29.9161	29.7609	29.5102	29.9847	29.1978	17187000000	XP_023502018.1;XP_005602679.1;XP_023502017.1;XP_023502016.1;XP_023475060.1	XP_023502018.1;XP_005602679.1;XP_023502017.1;XP_023502016.1	polypeptide N-acetylgalactosaminyltransferase 2 isoform X3;polypeptide N-acetylgalactosaminyltransferase 2 isoform X3;polypeptide N-acetylgalactosaminyltransferase 2 isoform X2;polypeptide N-acetylgalactosaminyltransferase 2 isoform X1	0	1	0	0	1	0	TRUE	XP_023502018.1	XP_023502018	100065695	GALNT2	polypeptide N-acetylgalactosaminyltransferase 2	-	protein-coding	VGNC:VGNC:18232|Ensembl:ENSECAG00000008653
29.2315	29.1927	29.9539	29.2879	29.0042	29.302	28.9916	29.6945	28.7826	29.2425	29.1715	27.5576	29.1337	29.8926	29.9371	29.7483	29.8485	29.4034	28.555	29.8377	29.2344	30.4713	29.2673	30.1832	30.0383	29.909	17148000000	XP_023497091.1;XP_023497092.1	XP_023497091.1;XP_023497092.1	D-3-phosphoglycerate dehydrogenase isoform X1;D-3-phosphoglycerate dehydrogenase isoform X2	0	0	0	0	0	0	TRUE	XP_023497091.1	XP_023497091	100059940	PHGDH	phosphoglycerate dehydrogenase	-	protein-coding	VGNC:VGNC:21388|Ensembl:ENSECAG00000005228
30.2232	28.6427	30.5789	30.3975	28.4187	29.4804	28.9179	30.3907	29.1513	28.2034	29.5576	29.9208	30.1208	28.901	28.7351	29.7668	29.7044	28.6935	29.5249	29.4433	25.1026	29.604	28.983	29.424	27.7227	29.8759	17133000000	XP_023502544.1;XP_023502545.1	XP_023502544.1;XP_023502545.1	phosphatidylinositol 4-kinase alpha isoform X1;phosphatidylinositol 4-kinase alpha isoform X2	0	0	0	0	0	0	TRUE	XP_023502544.1	XP_023502544	100057017	PI4KA	phosphatidylinositol 4-kinase alpha	-	protein-coding	VGNC:VGNC:50961|Ensembl:ENSECAG00000023152
29.6438	28.8448	29.8703	29.5719	28.8929	29.1238	28.745	31.9194	29.5925	29.3828	29.9477	29.9467	29.185	29.4185	NaN	29.1496	28.8814	28.4232	28.6757	28.8738	29.6117	NaN	29.1825	29.4619	28.487	29.1627	17120000000	XP_001502264.2;XP_023487321.1;XP_001490081.1	XP_001502264.2	protein lin-7 homolog C	0	0	0	1	0	1	TRUE	XP_001502264.2	XP_001502264	100072314	LIN7C	lin-7 homolog C, crumbs cell polarity complex component	-	protein-coding	VGNC:VGNC:19680|Ensembl:ENSECAG00000015795
30.0784	28.9168	29.1022	29.4347	28.9556	29.3566	30.0615	NaN	30.4222	29.7138	28.8035	30.0863	29.9966	29.7119	29.4755	30.3758	29.5852	29.1683	28.6749	29.6432	30.2475	28.8267	29.3217	NaN	29.405	30.0639	17106000000	XP_003364192.2	XP_003364192.2	endoglin	0	1	0	0	0	1	TRUE	XP_003364192.2	XP_003364192	100070421	ENG	endoglin	CD105	protein-coding	VGNC:VGNC:17578|Ensembl:ENSECAG00000020173
30.0065	28.464	29.4697	29.37	30.6923	29.6553	29.6478	NaN	29.5454	30.2903	28.9443	29.026	29.9642	29.1625	29.9314	29.5052	29.7702	29.8669	29.1955	29.2865	27.8901	29.3705	28.9437	29.1334	29.6887	29.5617	16996000000	XP_023500727.1;XP_001503164.1;XP_023500726.1;XP_005611688.1;XP_005611687.1	XP_023500727.1;XP_001503164.1;XP_023500726.1;XP_005611688.1;XP_005611687.1	hypoxia up-regulated protein 1 isoform X3;hypoxia up-regulated protein 1 isoform X2;hypoxia up-regulated protein 1 isoform X1;hypoxia up-regulated protein 1 isoform X1;hypoxia up-regulated protein 1 isoform X1	0	1	0	0	0	0	TRUE	XP_023500727.1	XP_023500727	100071323	HYOU1	hypoxia up-regulated 1	-	protein-coding	VGNC:VGNC:49330|Ensembl:ENSECAG00000013080
29.9048	27.5881	30.224	30.7548	28.6289	29.3777	28.9241	29.3061	29.1879	30.4679	29.5134	28.4293	28.6885	27.9245	29.7831	30.0762	29.0452	29.6206	28.347	30.2455	NaN	30.1051	28.3316	30.1255	29.6998	29.4008	16944000000	XP_001488151.1	XP_001488151.1	ruvB-like 1	0	0	0	0	1	0	TRUE	XP_001488151.1	XP_001488151	100049886	RUVBL1	RuvB like AAA ATPase 1	-	protein-coding	VGNC:VGNC:22632|Ensembl:ENSECAG00000000545
29.244	28.7652	NaN	29.5647	28.9764	29.7405	29.5104	29.0406	29.7956	29.0407	28.9962	29.3784	29.5381	30.0392	29.6464	29.9828	29.9138	29.458	29.932	29.528	30.3465	29.4941	30.178	29.724	29.0209	29.5804	16932000000	XP_005610161.1;XP_005610160.1;XP_001494839.1	XP_005610161.1;XP_005610160.1;XP_001494839.1	protein S100-A13;protein S100-A13;protein S100-A13	1	0	0	0	0	0	TRUE	XP_005610161.1	XP_005610161	100056308	S100A13	S100 calcium binding protein A13	-	protein-coding	VGNC:VGNC:22649|Ensembl:ENSECAG00000024049
28.614	NaN	28.3676	26.8465	28.1737	30.0231	32.2083	28.7281	27.9559	NaN	NaN	NaN	27.3423	28.5471	NaN	NaN	28.0343	28.4028	NaN	29.1744	28.2796	32.4289	29.2908	NaN	30.5417	29.7689	16843000000	NP_001304178.1	NP_001304178.1	alpha-1-antiproteinase 2-like precursor	1	0	3	2	1	1	TRUE	NP_001304178.1	NP_001304178	100065068	LOC100065068	alpha-1-antiproteinase 2-like	Spi2-1|Spi2-10|Spi2-11|Spi2-12|Spi2-13|Spi2-2|Spi2-4|Spi2-5|Spi2-7|Spi2-8|Spi2-9	protein-coding	Ensembl:ENSECAG00000014414
29.8297	28.6378	29.4261	28.9463	28.6321	29.0407	NaN	32.016	28.9634	28.8969	29.1322	29.4045	29.1389	29.2065	29.2199	28.4055	29.4541	29.2945	29.1815	29.2013	29.2676	28.9778	29.1144	29.5044	29.0003	29.369	16731000000	XP_023472357.1;XP_023472356.1;XP_023472355.1;XP_023472360.1;XP_023472359.1	XP_023472357.1;XP_023472356.1;XP_023472355.1;XP_023472360.1;XP_023472359.1	Na(+)/H(+) exchange regulatory cofactor NHE-RF2 isoform X3;Na(+)/H(+) exchange regulatory cofactor NHE-RF2 isoform X2;Na(+)/H(+) exchange regulatory cofactor NHE-RF2 isoform X1;Na(+)/H(+) exchange regulatory cofactor NHE-RF2 isoform X5;Na(+)/H(+) excha	0	1	0	0	0	0	TRUE	XP_023472357.1	XP_023472357	100146142	SLC9A3R2	SLC9A3 regulator 2	-	protein-coding	VGNC:VGNC:51242|Ensembl:ENSECAG00000013367
30.035	28.5688	29.6229	29.9136	27.1783	30.1654	28.843	30.8971	29.313	29.0155	29.4977	29.6026	28.9783	29.4243	28.9995	29.2944	29.6509	29.2433	29.7681	29.4518	30.0317	29.2138	29.4866	29.3036	NaN	29.7238	16686000000	XP_023484357.1	XP_023484357.1	cysteine-rich protein 2	0	0	0	0	0	1	TRUE	XP_023484357.1	XP_023484357	100146542	CRIP2	cysteine rich protein 2	-	protein-coding	Ensembl:ENSECAG00000029783
29.7913	31.6211	28.6087	29.4548	29.0027	29.3473	29.1229	29.9386	29.3448	NaN	29.0569	NaN	29.7509	29.6838	28.8967	29.4991	29.8754	28.9482	29.6405	29.4048	29.9326	29.1592	29.2917	29.7344	NaN	29.6007	16574000000	XP_023498089.1	XP_023498089.1	actin-related protein 2/3 complex subunit 2	0	0	2	0	0	1	TRUE	XP_023498089.1	XP_023498089	100058331	ARPC2	actin related protein 2/3 complex subunit 2	-	protein-coding	VGNC:VGNC:15537|Ensembl:ENSECAG00000011456
27.6718	NaN	29.8079	28.3636	29.8462	NaN	28.7699	NaN	29.2524	32.1604	30.8751	28.3525	27.0845	28.329	29.9873	30.4213	29.5539	29.345	30.3189	29.7697	NaN	28.95	NaN	NaN	30.3426	27.9993	16538000000	XP_003364782.1;XP_023494062.1;XP_001498244.2;XP_023494061.1;XP_023473039.1;XP_023497469.1	XP_003364782.1;XP_023494062.1;XP_001498244.2;XP_023494061.1	slit homolog 2 protein isoform X4;slit homolog 2 protein isoform X3;slit homolog 2 protein isoform X2;slit homolog 2 protein isoform X1	1	2	0	0	1	2	TRUE	XP_003364782.1	XP_003364782	100068338	SLIT2	slit guidance ligand 2	-	protein-coding	VGNC:VGNC:51322|Ensembl:ENSECAG00000022407
29.5023	28.583	29.9765	29.7999	29.2095	29.6985	29.3726	30.0615	28.6219	30.6432	29.9769	28.8198	28.6511	29.0108	29.5463	29.8201	29.0185	29.1265	28.5369	29.6031	28.5546	29.4933	28.9401	29.1774	29.6714	29.3478	16504000000	XP_001504224.1;XP_023488675.1	XP_001504224.1	tubulin alpha-1A chain	0	0	0	0	0	0	TRUE	XP_001504224.1	XP_001504224	100051840	TUBA1A	tubulin alpha 1a	-	protein-coding	VGNC:VGNC:56616|Ensembl:ENSECAG00000030778
29.7032	28.804	29.6089	29.8434	29.1196	29.4255	29.1936	29.845	29.4736	29.1871	29.0518	29.2663	29.7113	29.701	29.0762	29.8473	29.8755	29.2764	29.2361	29.5631	29.3903	29.7519	29.5856	29.436	28.6021	29.714	16462000000	XP_014595289.1;XP_005596340.1	XP_014595289.1;XP_005596340.1	platelet-activating factor acetylhydrolase IB subunit gamma;platelet-activating factor acetylhydrolase IB subunit gamma	0	0	0	0	0	0	TRUE	XP_014595289.1	XP_014595289	100065240	PAFAH1B3	platelet activating factor acetylhydrolase 1b catalytic subunit 3	-	protein-coding	VGNC:VGNC:21134|Ensembl:ENSECAG00000010970
29.5443	28.7369	30.6458	29.7069	29.498	29.2096	28.7269	28.4186	28.3794	29.7576	28.9268	29.4095	30.2186	28.5428	30.0636	29.8797	29.609	29.4948	28.9652	29.414	NaN	30.3769	28.6238	28.2712	29.3129	29.2998	16418000000	XP_003364519.1;XP_001494540.1	XP_003364519.1;XP_001494540.1	dihydropyrimidinase-related protein 2 isoform X2;dihydropyrimidinase-related protein 2 isoform X1	0	0	0	0	1	0	TRUE	XP_003364519.1	XP_003364519	100054410	DPYSL2	dihydropyrimidinase like 2	-	protein-coding	VGNC:VGNC:17304|Ensembl:ENSECAG00000008662
29.29	26.7615	29.7289	29.2286	30.1148	30.2232	29.0177	NaN	29.2709	30.1303	29.6407	30.3915	30.104	29.3321	30.0025	29.9404	30.0149	30.5724	29.562	29.4826	27.5292	NaN	29.5785	NaN	28.9942	27.5596	16369000000	XP_001491042.1	XP_001491042.1	leucine-rich repeat LGI family member 3	0	1	0	0	0	2	TRUE	XP_001491042.1	XP_001491042	100056797	LGI3	leucine rich repeat LGI family member 3	-	protein-coding	VGNC:VGNC:19646|Ensembl:ENSECAG00000020126
29.9627	28.9496	28.406	29.4583	29.2988	29.8156	28.8211	30.4807	29.3008	28.8811	29.4589	29.8527	28.5152	29.3436	29.5586	29.3428	29.1453	29.4933	29.5245	29.6739	28.5806	29.4339	29.3414	29.7865	29.9467	29.9347	16312000000	XP_001915871.2;XP_023501187.1;XP_014597288.1	XP_001915871.2;XP_023501187.1;XP_014597288.1	choline transporter-like protein 2 isoform X3;choline transporter-like protein 2 isoform X2;choline transporter-like protein 2 isoform X1	0	0	0	0	0	0	TRUE	XP_001915871.2	XP_001915871	100055038	SLC44A2	solute carrier family 44 member 2	-	protein-coding	VGNC:VGNC:23219|Ensembl:ENSECAG00000010363
NaN	33.0625	28.0031	NaN	30.7343	28.3919	30.2187	NaN	NaN	29.4032	28.7985	28.5218	NaN	27.3947	27.1344	28.0333	28.3716	NaN	29.6772	29.4352	NaN	29.6248	28.7754	28.4309	30.5095	28.6928	16216000000	XP_023484751.1;XP_023484750.1	XP_023484751.1;XP_023484750.1	neutrophil gelatinase-associated lipocalin isoform X2;neutrophil gelatinase-associated lipocalin isoform X1	2	1	2	0	2	0	TRUE	XP_023484751.1	XP_023484751	100070310	LCN2	lipocalin 2	-	protein-coding	VGNC:VGNC:19609|Ensembl:ENSECAG00000020957
29.7209	28.4432	29.398	29.9618	29.5605	29.9378	29.5309	29.3231	29.4596	28.9355	28.8416	27.7451	29.8266	29.8143	29.6318	29.6874	29.8105	29.1706	29.1044	29.152	29.8232	29.2762	29.6944	29.7781	29.0553	28.8038	16200000000	XP_023501084.1;XP_023501083.1	XP_023501084.1;XP_023501083.1	peroxiredoxin-2 isoform X2;peroxiredoxin-2 isoform X1	0	0	0	0	0	0	TRUE	XP_023501084.1	XP_023501084	100063348	PRDX2	peroxiredoxin 2	-	protein-coding	VGNC:VGNC:21818|Ensembl:ENSECAG00000011541
29.579	28.8093	28.9027	29.357	30.0058	30.3169	29.3548	28.8234	29.3854	29.5633	29.6937	29.6532	29.2062	29.0337	29.9461	29.5309	29.3699	29.952	30.0748	29.215	29.541	28.5239	29.5775	29.5158	28.5256	29.3316	16169000000	XP_023510579.1;XP_023510580.1	XP_023510579.1;XP_023510580.1	toll-interacting protein isoform X1;toll-interacting protein isoform X2	0	0	0	0	0	0	TRUE	XP_023510579.1	XP_023510579	100051383	TOLLIP	toll interacting protein	-	protein-coding	VGNC:VGNC:24407|Ensembl:ENSECAG00000019235
28.4434	30.2537	29.3089	28.4765	30.4755	30.0129	30.7671	28.773	29.5514	30.4669	30.5057	28.7465	28.1332	29.1573	29.0813	NaN	28.158	28.8788	28.6814	30.2024	29.2766	28.0297	29.2591	28.1831	29.8967	28.734	16139000000	XP_001500552.3;XP_014593633.1;CON__P06868	XP_001500552.3;XP_014593633.1	plasminogen isoform X1;plasminogen isoform X2	0	0	0	1	0	0	TRUE	XP_001500552.3	XP_001500552	100050531	PLG	plasminogen	-	protein-coding	Ensembl:ENSECAG00000007979
29.3419	30.365	29.4229	29.1516	29.4471	29.3443	29.4169	29.8034	29.2076	29.3704	29.2611	29.2406	29.5269	29.5529	29.1697	29.3999	29.5141	29.1999	29.2726	29.1141	29.7363	29.0982	29.3917	29.4398	29.0654	29.7901	16129000000	XP_023493277.1;XP_023493276.1	XP_023493277.1;XP_023493276.1	adenine phosphoribosyltransferase isoform X2;adenine phosphoribosyltransferase isoform X1	0	0	0	0	0	0	TRUE	XP_023493277.1	XP_023493277	100051212	APRT	adenine phosphoribosyltransferase	-	protein-coding	VGNC:VGNC:51140|Ensembl:ENSECAG00000026808
30.5367	NaN	30.086	27.9407	27.8262	30.9121	28.6943	NaN	28.3105	NaN	NaN	28.2072	31.3285	NaN	NaN	28.7391	NaN	NaN	29.8054	31.8234	29.6724	27.3008	29.772	28.0183	29.8527	28.6617	15989000000	CON__P02533;CON__Q61782;CON__Q9D312;XP_005597480.2;XP_023508315.1;XP_001500196.1;XP_023508314.1;CON__Q8N1A0	CON__P02533		1	1	2	3	1	0	TRUE	CON__P02533
29.1432	NaN	30.7739	27.5802	29.8308	28.4674	29.1778	30.8858	29.2114	29.6179	27.7887	28.6907	29.463	29.0254	28.9243	30.2555	27.8025	29.2108	29.6957	27.4487	27.6372	29.4575	28.6139	27.9644	31.0287	29.8259	15970000000	XP_001917443.1;CON__P19001	XP_001917443.1	keratin, type I cytoskeletal 19	1	0	0	0	0	0	TRUE	XP_001917443.1	XP_001917443	100147127	KRT19	keratin 19	-	protein-coding	VGNC:VGNC:83246
29.8828	NaN	29.0271	29.9983	29.555	29.6072	28.774	NaN	29.8516	29.5451	28.3743	28.5671	30.1148	29.6091	29.1453	29.5997	30.1647	29.8855	29.6433	28.5213	29.4898	29.4954	29.8762	28.1742	29.4476	29.4706	15835000000	XP_001916291.1;XP_023494660.1	XP_001916291.1	cAMP-dependent protein kinase type II-alpha regulatory subunit	1	1	0	0	0	0	TRUE	XP_001916291.1	XP_001916291	100146116	PRKAR2A	protein kinase cAMP-dependent type II regulatory subunit alpha	-	protein-coding	Ensembl:ENSECAG00000027868
29.7695	29.7171	29.4035	29.7106	29.492	29.6182	29.0799	29.2853	29.3197	29.4636	29.5948	28.988	29.43	29.4246	29.4058	29.3313	29.4208	29.438	29.4877	29.4037	29.0212	29.3242	29.4505	29.5775	29.189	29.1979	15827000000	XP_023504323.1;NP_001296344.1	XP_023504323.1;NP_001296344.1	ras-related protein Rab-2A;ras-related protein Rab-2B	0	0	0	0	0	0	TRUE	XP_023504323.1	XP_023504323	100066413	RAB2A	RAB2A, member RAS oncogene family	-	protein-coding	VGNC:VGNC:22104|Ensembl:ENSECAG00000012124
29.0526	28.4619	28.353	29.3796	30.1719	30.3947	29.8147	NaN	29.1054	29.0736	29.4359	28.8703	30.1276	29.5789	29.4915	29.9855	30.2078	29.8926	29.3955	29.24	NaN	28.2199	29.6665	29.2934	29.6143	29.2301	15804000000	XP_023472730.1;XP_023472729.1;XP_023472728.1;XP_023472727.1;XP_023472725.1;XP_023472724.1;XP_023472723.1;XP_023472722.1;XP_023472721.1;XP_023472720.1;NP_001075236.1	XP_023472730.1;XP_023472729.1;XP_023472728.1;XP_023472727.1;XP_023472725.1;XP_023472724.1;XP_023472723.1;XP_023472722.1;XP_023472721.1;XP_023472720.1;NP_001075236.1	peptidyl-glycine alpha-amidating monooxygenase isoform X8;peptidyl-glycine alpha-amidating monooxygenase isoform X7;peptidyl-glycine alpha-amidating monooxygenase isoform X6;peptidyl-glycine alpha-amidating monooxygenase isoform X5;peptidyl-glycine alp	0	1	0	0	1	0	TRUE	XP_023472730.1	XP_023472730	791244	PAM	peptidylglycine alpha-amidating monooxygenase	-	protein-coding	VGNC:VGNC:21144|Ensembl:ENSECAG00000021895
29.7453	NaN	30.1794	29.4492	29.6638	29.3112	NaN	29.9525	28.6507	30.1095	NaN	29.1245	30.1612	28.7114	29.5602	29.7004	29.9928	29.7084	29.3118	29.6172	27.6969	29.8584	28.4605	29.3278	28.379	29.6932	15785000000	XP_023502492.1;XP_001489453.1;XP_014597552.1	XP_023502492.1	glutathione S-transferase theta-3-like	1	1	1	0	0	0	TRUE	XP_023502492.1	XP_023502492	100053468	LOC100053468	glutathione S-transferase theta-3-like	-	protein-coding	Ensembl:ENSECAG00000000612
29.5776	29.1692	30.0266	29.5775	29.0934	29.4743	29.1192	29.4609	29.0842	29.4157	29.1499	28.8068	30.0379	29.5652	29.083	29.8601	29.3505	28.7209	28.9849	29.2142	29.0265	29.8112	29.3801	29.3879	28.2874	29.4632	15772000000	XP_023489912.1	XP_023489912.1	ubiquitin-like modifier-activating enzyme 1	0	0	0	0	0	0	TRUE	XP_023489912.1	XP_023489912	100060792	UBA1	ubiquitin like modifier activating enzyme 1	-	protein-coding	VGNC:VGNC:24699|Ensembl:ENSECAG00000014002
29.7026	28.6644	29.9344	29.7889	29.4059	29.4923	29.083	30.0465	29.0743	29.3826	28.9017	29.7773	29.2387	29.2955	29.1332	28.6131	29.3626	29.1482	29.7159	29.6935	29.6261	29.6123	29.226	29.138	28.962	29.3832	15736000000	XP_023496950.1;NP_001296443.1	XP_023496950.1;NP_001296443.1	selenium-binding protein 1;selenium-binding protein 1	0	0	0	0	0	0	TRUE	XP_023496950.1	XP_023496950	111773526	LOC111773526	selenium-binding protein 1	-	protein-coding	Ensembl:ENSECAG00000018012
30.7565	NaN	30.2222	30.0392	28.6879	29.6242	28.4763	28.9619	28.3309	30.1155	29.6529	NaN	29.5513	28.4504	29.9611	29.4231	28.7693	28.6695	29.23	30.2449	NaN	29.8327	NaN	29.2068	29.0441	30.457	15702000000	NP_001229375.1	NP_001229375.1	receptor of activated protein C kinase 1	1	0	1	0	1	1	TRUE	NP_001229375.1	NP_001229375	100057771	RACK1	receptor for activated C kinase 1	-	protein-coding	Ensembl:ENSECAG00000022567
28.1349	28.5447	30.7995	28.0245	29.5465	29.0284	28.5788	NaN	28.3309	30.5014	29.1911	29.223	29.5125	29.1361	29.1311	29.0011	29.786	29.7503	29.3844	30.6856	28.7668	29.6195	28.0385	28.273	29.8337	30.3512	15681000000	NP_001075339.1	NP_001075339.1	metalloproteinase inhibitor 3 precursor	0	1	0	0	0	0	TRUE	NP_001075339.1	NP_001075339	100033947	TIMP3	TIMP metallopeptidase inhibitor 3	TIMP-3	protein-coding	VGNC:VGNC:24109|Ensembl:ENSECAG00000018314
29.6197	NaN	31.0322	30.1017	NaN	NaN	27.3729	29.3623	28.1906	28.2326	29.3548	NaN	29.4095	27.9246	28.6576	28.7662	30.0727	28.5968	29.0782	30.7493	28.41	31.1229	NaN	29.2896	NaN	31.044	15663000000	NP_001182442.1;XP_014593466.1	NP_001182442.1	60S ribosomal protein L18	1	2	1	0	0	2	TRUE	NP_001182442.1	NP_001182442	100051091	RPL18	ribosomal protein L18	-	protein-coding	VGNC:VGNC:22524|Ensembl:ENSECAG00000021927
NaN	NaN	NaN	NaN	31.4729	30.0401	30.9974	NaN	NaN	30.3855	NaN	NaN	NaN	NaN	29.7746	28.7629	NaN	NaN	NaN	NaN	NaN	29.2734	30.2808	NaN	30.2818	NaN	15596000000	XP_001494618.3	XP_001494618.3	N-acetyllactosaminide beta-1,6-N-acetylglucosaminyl-transferase isoform X1	4	1	4	2	4	2	TRUE	XP_001494618.3	XP_001494618	100063291	LOC100063291	N-acetyllactosaminide beta-1,6-N-acetylglucosaminyl-transferase	GCNT2	protein-coding	Ensembl:ENSECAG00000000105
29.3029	28.8966	28.2273	30.0547	NaN	28.4097	29.1009	NaN	28.5291	28.2909	31.6224	29.7747	NaN	26.6237	29.3708	30.6724	29.3948	31.0278	30.7229	29.5917	28.2714	NaN	28.8633	28.6001	30.742	28.17	15558000000	XP_023481453.1;XP_005604346.1	XP_023481453.1;XP_005604346.1	C-C motif chemokine 28;C-C motif chemokine 28	0	2	1	0	0	1	TRUE	XP_023481453.1	XP_023481453	100629419	CCL28	C-C motif chemokine ligand 28	-	protein-coding	VGNC:VGNC:58142|Ensembl:ENSECAG00000008624
29.4756	28.9352	28.8015	29.4513	29.1609	28.7257	28.987	30.2743	29.0414	29.2871	29.3871	29.2351	29.0011	29.0165	29.3537	29.4712	29.6033	30.0714	29.6248	29.429	28.9235	29.4348	28.9845	29.6469	29.976	29.7182	15525000000	XP_023484553.1	XP_023484553.1	ras-related protein Rab-14	0	0	0	0	0	0	TRUE	XP_023484553.1	XP_023484553	100067611	RAB14	RAB14, member RAS oncogene family	-	protein-coding	VGNC:VGNC:22089|Ensembl:ENSECAG00000011518
28.1571	29.5118	28.976	26.8808	29.8938	29.7106	31.0239	27.5046	29.5566	29.4635	29.5361	28.8332	29.3455	29.5248	29.0994	29.2162	28.8201	29.0449	29.5504	28.885	27.4184	29.99	29.771	29.4439	30.0715	29.4335	15450000000	XP_001503270.2;XP_003363515.2	XP_001503270.2	multiple inositol polyphosphate phosphatase 1 isoform X1	0	0	0	0	0	0	TRUE	XP_001503270.2	XP_001503270	100062448	MINPP1	multiple inositol-polyphosphate phosphatase 1	-	protein-coding	VGNC:VGNC:20193|Ensembl:ENSECAG00000012951
28.4822	27.4992	28.1832	28.4713	31.0109	29.5567	30.3747	NaN	29.8023	29.5086	NaN	27.3901	29.3755	29.9454	29.9517	29.2283	29.6977	29.8936	29.3499	29.4327	29.1655	28.7422	29.8019	29.6441	29.9393	28.7916	15300000000	XP_023476077.1;XP_023476078.1	XP_023476077.1;XP_023476078.1	glycosyltransferase 8 domain-containing protein 1 isoform X1;glycosyltransferase 8 domain-containing protein 1 isoform X2	0	1	1	0	0	0	TRUE	XP_023476077.1	XP_023476077	100051614	GLT8D1	glycosyltransferase 8 domain containing 1	-	protein-coding	VGNC:VGNC:18394|Ensembl:ENSECAG00000000410
29.6267	28.5402	29.8088	29.6293	29.1199	29.6444	29.258	29.2748	28.9855	29.8181	29.3182	29.0603	29.0272	28.6167	29.4473	29.9051	29.6712	29.3143	28.8276	29.2042	28.814	29.0676	29.0469	29.7655	29.4907	29.6212	15243000000	XP_023479779.1;NP_001075407.1	XP_023479779.1;NP_001075407.1	heat shock protein HSP 90-beta isoform X1;heat shock protein HSP 90-beta	0	0	0	0	0	0	TRUE	XP_023479779.1	XP_023479779	100034150	HSP90AB1	heat shock protein 90 alpha family class B member 1	HSP90	protein-coding	VGNC:VGNC:56668|Ensembl:ENSECAG00000008511
29.1769	NaN	29.7841	28.9444	29.5578	29.5489	29.7527	29.9035	29.542	28.5667	28.5361	29.2048	29.3162	29.5677	29.2362	29.2615	29.1628	29.2792	29.2516	28.1944	29.5558	29.7379	29.5644	29.8142	29.4164	29.4018	15146000000	XP_023479984.1;XP_005614774.1;XP_023479985.1	XP_023479984.1;XP_005614774.1;XP_023479985.1	flotillin-1 isoform X1;flotillin-1 isoform X1;flotillin-1 isoform X2	1	0	0	0	0	0	TRUE	XP_023479984.1	XP_023479984	100050936	FLOT1	flotillin 1	-	protein-coding	VGNC:VGNC:18063|Ensembl:ENSECAG00000022083
29.2112	32.0803	28.8481	29.0141	28.959	29.1975	28.4565	30.2054	27.4476	29.155	28.8738	29.1495	28.9043	28.9311	29.0796	28.9403	28.8802	29.1383	28.5572	28.6856	29.1659	28.8838	29.0115	28.5057	28.7592	28.7896	14973000000	XP_023494904.1;XP_023494903.1	XP_023494904.1;XP_023494903.1	sorcin isoform X2;sorcin isoform X1	0	0	0	0	0	0	TRUE	XP_023494904.1	XP_023494904	100059619	SRI	sorcin	-	protein-coding	VGNC:VGNC:57113|Ensembl:ENSECAG00000016278
28.9215	28.3921	27.9913	28.7962	29.0643	30.1633	28.9529	NaN	29.3419	28.5776	28.3704	NaN	28.4017	29.9478	29.6195	29.6556	30.1012	30.1746	29.6148	28.9414	29.0886	28.3957	29.9643	30.5052	29.3587	29.2961	14650000000	XP_023484509.1;XP_005603771.1	XP_023484509.1	V-type proton ATPase subunit G 1	0	1	1	0	0	0	TRUE	XP_023484509.1	XP_023484509	100051132	ATP6V1G1	ATPase H+ transporting V1 subunit G1	-	protein-coding	VGNC:VGNC:56864|Ensembl:ENSECAG00000037138
29.5551	27.2038	29.0977	29.0505	28.8592	29.6034	29.2881	29.209	29.4308	28.2011	28.3173	29.1362	29.6355	30.0593	28.9148	29.7887	29.6846	29.0927	29.5976	29.3522	29.573	28.922	30.0901	29.8637	NaN	29.5693	14643000000	XP_023510333.1	XP_023510333.1	coronin-1B	0	0	0	0	0	1	TRUE	XP_023510333.1	XP_023510333	100053095	CORO1B	coronin 1B	-	protein-coding	VGNC:VGNC:16791|Ensembl:ENSECAG00000014882
NaN	NaN	NaN	NaN	NaN	NaN	NaN	NaN	NaN	NaN	NaN	NaN	NaN	NaN	NaN	NaN	29.099	NaN	NaN	NaN	NaN	NaN	NaN	NaN	NaN	NaN	14537000000	CON__Q1RMK2	CON__Q1RMK2		4	4	5	3	4	5	FALSE	CON__Q1RMK2
28.9079	29.1631	28.8746	29.8391	29.136	28.9704	29.4009	29.8449	28.8192	29.1172	29.0612	28.3209	28.4911	29.6921	29.5582	28.7592	29.8	29.8989	29.6796	29.3802	28.6365	28.9935	29.2006	29.5368	29.6793	29.2959	14462000000	XP_023485750.1;XP_023485745.1	XP_023485750.1;XP_023485745.1	ras-related protein Rab-3B isoform X2;ras-related protein Rab-3B isoform X1	0	0	0	0	0	0	TRUE	XP_023485750.1	XP_023485750	100062293	RAB3B	RAB3B, member RAS oncogene family	-	protein-coding	VGNC:VGNC:22118|Ensembl:ENSECAG00000015669
29.5415	NaN	29.0993	29.3559	29.2675	29.3769	27.9879	29.8114	29.3859	29.2128	29.3428	29.4664	29.7569	28.8208	28.8403	29.8039	29.4827	29.4488	29.5503	29.338	NaN	29.7765	28.875	29.3187	29.4289	29.3928	14459000000	XP_023487586.1;XP_023487587.1;XP_005606616.1;XP_023487589.1;XP_014592270.1;XP_023487590.1	XP_023487586.1;XP_023487587.1;XP_005606616.1;XP_023487589.1;XP_014592270.1;XP_023487590.1	DCC-interacting protein 13-beta isoform X1;DCC-interacting protein 13-beta isoform X2;DCC-interacting protein 13-beta isoform X4;DCC-interacting protein 13-beta isoform X3;DCC-interacting protein 13-beta isoform X5;DCC-interacting protein 13-beta isof	1	0	0	0	1	0	TRUE	XP_023487586.1	XP_023487586	100068170	APPL2	adaptor protein, phosphotyrosine interacting with PH domain and leucine zipper 2	-	protein-coding	VGNC:VGNC:15431|Ensembl:ENSECAG00000020564
28.8718	28.1743	30.6085	29.9627	28.5809	28.6498	28.6471	29.4901	28.4441	29.784	29.641	28.6928	28.4325	28.7471	29.2811	28.8566	28.9714	28.8145	27.6622	29.3952	NaN	31.0432	28.2153	29.1862	28.7814	29.494	14312000000	XP_001493593.1;XP_001493567.1;XP_023492349.1;XP_023492348.1;XP_023492347.1;XP_023492346.1	XP_001493593.1;XP_001493567.1	heat shock protein 105 kDa isoform X2;heat shock protein 105 kDa isoform X1	0	0	0	0	1	0	TRUE	XP_001493593.1	XP_001493593	100062150	HSPH1	heat shock protein family H (Hsp110) member 1	-	protein-coding	VGNC:VGNC:84462|Ensembl:ENSECAG00000018428
28.9946	32.7024	26.0224	28.8087	NaN	28.8531	28.209	29.7573	28.7701	28.44	28.2281	27.9295	28.872	29.0881	28.427	28.2996	29.4724	28.7668	28.1986	28.4571	NaN	28.8784	28.7901	28.7599	NaN	29.0228	14241000000	XP_023511070.1;XP_023511069.1	XP_023511070.1;XP_023511069.1	actin-related protein 2/3 complex subunit 1B isoform X2;actin-related protein 2/3 complex subunit 1B isoform X1	0	1	0	0	1	1	TRUE	XP_023511070.1	XP_023511070	100059292	ARPC1B	actin related protein 2/3 complex subunit 1B	-	protein-coding	VGNC:VGNC:15536|Ensembl:ENSECAG00000024991
29.4228	29.7769	29.4824	29.2303	29.1796	29.0062	29.0357	29.5165	29.1694	28.8115	28.8271	29.2629	29.3647	29.5538	28.9022	29.422	29.4133	29.1105	28.863	29.4128	29.3474	29.1735	29.2795	29.2303	28.9037	29.4376	14232000000	XP_001503911.2;XP_003363529.1	XP_001503911.2;XP_003363529.1	annexin A7 isoform X2;annexin A7 isoform X1	0	0	0	0	0	0	TRUE	XP_001503911.2	XP_001503911	100072856	ANXA7	annexin A7	-	protein-coding	VGNC:VGNC:15366|Ensembl:ENSECAG00000013554
29.558	NaN	29.1703	29.4095	NaN	28.854	28.8357	29.2799	29.7971	29.2154	28.9537	29.714	28.465	30.1119	29.8457	29.897	29.5982	29.6211	29.8946	29.3324	29.4362	NaN	29.2479	29.4218	27.9877	29.6898	14122000000	XP_023487539.1;XP_023487538.1;XP_023487536.1	XP_023487539.1;XP_023487538.1;XP_023487536.1	cysteine and glycine-rich protein 2;cysteine and glycine-rich protein 2;cysteine and glycine-rich protein 2	1	1	0	0	0	1	TRUE	XP_023487539.1	XP_023487539	100050307	CSRP2	cysteine and glycine rich protein 2	-	protein-coding	VGNC:VGNC:16914
27.1941	30.2434	27.1166	28.8199	30.7378	29.8752	29.6803	NaN	29.6019	29.3315	28.8055	NaN	28.8359	29.2696	29.4424	29.4331	29.6508	29.8595	29.0144	29.4578	NaN	27.9115	29.9535	29.8555	29.8594	28.9687	14121000000	XP_023494115.1;XP_001501008.1	XP_023494115.1;XP_001501008.1	heparan sulfate glucosamine 3-O-sulfotransferase 1;heparan sulfate glucosamine 3-O-sulfotransferase 1	0	1	1	0	1	0	TRUE	XP_023494115.1	XP_023494115	100056091	HS3ST1	heparan sulfate-glucosamine 3-sulfotransferase 1	-	protein-coding	VGNC:VGNC:18874|Ensembl:ENSECAG00000002570
29.4603	NaN	30.252	30.4617	28.0781	29.1879	NaN	28.4332	28.531	30.0623	29.536	NaN	28.2923	28.2556	29.5958	29.641	28.8968	29.3511	28.7188	29.9259	NaN	30.1998	28.055	30.1601	29.5348	29.296	14018000000	XP_001490235.1;XP_023505843.1	XP_001490235.1;XP_023505843.1	ruvB-like 2 isoform X1;ruvB-like 2 isoform X2	1	1	1	0	1	0	TRUE	XP_001490235.1	XP_001490235	100051665	RUVBL2	RuvB like AAA ATPase 2	-	protein-coding	VGNC:VGNC:22633|Ensembl:ENSECAG00000016701
29.1114	27.5505	29.2082	29.5183	29.3305	29.1647	28.939	28.7936	29.1716	29.9307	29.7823	28.8922	29.1438	29.0359	29.4757	29.446	29.2696	28.8641	29.3926	29.2212	28.7919	29.1904	29.3465	29.3432	29.4713	29.2761	13833000000	XP_023490048.1	XP_023490048.1	spermine synthase	0	0	0	0	0	0	TRUE	XP_023490048.1	XP_023490048	100051857	SMS	spermine synthase	-	protein-coding	VGNC:VGNC:55539|Ensembl:ENSECAG00000017447
29.7537	30.5325	29.3674	30.6992	NaN	28.9525	29.1811	30.688	28.7141	28.985	29.8558	29.1373	27.9574	27.7096	NaN	29.0317	27.0208	NaN	28.5396	29.6533	NaN	30.6427	29.1959	29.1149	NaN	NaN	13786000000	XP_005614124.2;XP_023489584.1;XP_023489585.1;XP_023489586.1;XP_014584290.2	XP_005614124.2;XP_023489584.1;XP_023489585.1;XP_023489586.1;XP_014584290.2	X-linked retinitis pigmentosa GTPase regulator isoform X5;X-linked retinitis pigmentosa GTPase regulator isoform X1;X-linked retinitis pigmentosa GTPase regulator isoform X2;X-linked retinitis pigmentosa GTPase regulator isoform X3;X-linked retinitis p	0	1	0	1	2	2	TRUE	XP_005614124.2	XP_005614124	100055608	RPGR	retinitis pigmentosa GTPase regulator	-	protein-coding	Ensembl:ENSECAG00000017318
29.8049	28.6904	NaN	29.538	29.5891	30.3352	29.4575	28.6415	29.1775	28.4283	29.4146	29.5223	29.0641	28.9064	29.3973	29.5582	29.2343	28.957	29.5068	29.2339	28.2875	28.604	29.2863	29.3104	28.8293	29.3821	13746000000	XP_023478394.1;XP_023478393.1;XP_014587839.1	XP_023478394.1;XP_023478393.1;XP_014587839.1	pleckstrin homology domain-containing family B member 2 isoform X2;pleckstrin homology domain-containing family B member 2 isoform X1;pleckstrin homology domain-containing family B member 2 isoform X1	1	0	0	0	0	0	TRUE	XP_023478394.1	XP_023478394	100068341	PLEKHB2	pleckstrin homology domain containing B2	-	protein-coding	VGNC:VGNC:21564|Ensembl:ENSECAG00000017331
NaN	NaN	NaN	NaN	31.3276	NaN	NaN	NaN	NaN	NaN	NaN	NaN	NaN	NaN	NaN	NaN	NaN	NaN	NaN	NaN	33.6552	NaN	NaN	NaN	NaN	NaN	13725000000	CON__Q92764	CON__Q92764		4	3	5	4	3	5	FALSE	CON__Q92764
30.9438	27.3629	29.5267	30.2783	28.3947	30.0532	28.2306	28.5797	28.1213	28.5227	28.6341	27.6283	28.0576	28.503	29.23	28.8909	29.5776	29.7188	28.444	29.324	NaN	28.6286	28.5248	30.6023	29.0618	29.1271	13704000000	XP_023494647.1	XP_023494647.1	synaptophysin-like protein 1	0	0	0	0	1	0	TRUE	XP_023494647.1	XP_023494647	100059468	SYPL1	synaptophysin like 1	-	protein-coding	VGNC:VGNC:23813
29.553	29.2333	NaN	29.41	NaN	29.2994	28.7459	29.758	29.2284	28.7991	29.636	29.4723	29.4008	28.9542	29.0124	29.0214	29.0742	29.3069	29.431	29.2889	29.4597	29.1074	29.517	29.4013	29.0355	29.3441	13604000000	XP_023502812.1	XP_023502812.1	ras-related protein Rab-35	1	1	0	0	0	0	TRUE	XP_023502812.1	XP_023502812	100053915	RAB35	RAB35, member RAS oncogene family	-	protein-coding	VGNC:VGNC:22111|Ensembl:ENSECAG00000002380
30.1014	NaN	29.7272	29.9126	27.5848	29.558	28.5914	NaN	28.3237	30.4228	29.7746	28.0477	28.9643	NaN	29.7169	29.696	29.3298	29.1991	29.1062	29.389	NaN	29.4506	27.3771	29.3003	29.7372	29.757	13484000000	XP_023474734.1;XP_023474735.1;XP_014585826.2	XP_023474734.1;XP_023474735.1	glutamine--fructose-6-phosphate aminotransferase;glutamine--fructose-6-phosphate aminotransferase	1	1	0	1	1	0	TRUE	XP_023474734.1	XP_023474734	100061157	GFPT1	glutamine--fructose-6-phosphate transaminase 1	-	protein-coding	VGNC:VGNC:18315|Ensembl:ENSECAG00000019938
28.9612	28.3113	28.6966	28.5881	29.5883	28.579	29.4169	28.7621	29.6147	29.869	28.9752	29.9982	29.2268	29.5602	29.0579	29.6223	29.1114	28.7591	29.8352	29.4228	NaN	28.5238	29.3238	29.4361	28.6374	29.2798	13395000000	XP_005610163.2	XP_005610163.2	protein S100-A2	0	0	0	0	1	0	TRUE	XP_005610163.2	XP_005610163	100056230	S100A2	S100 calcium binding protein A2	-	protein-coding	VGNC:VGNC:50881|Ensembl:ENSECAG00000006694
29.7361	29.4047	NaN	29.0635	29.1684	29.1066	NaN	29.1119	29.269	NaN	29.6138	29.2578	29.2766	29.5938	NaN	NaN	29.2486	29.2771	NaN	29.11	NaN	29.5566	29.4461	29.3945	29.4706	29.5886	13310000000	XP_023490387.1	XP_023490387.1	serine incorporator 2	1	1	1	2	2	0	TRUE	XP_023490387.1	XP_023490387	100070470	SERINC2	serine incorporator 2	-	protein-coding	VGNC:VGNC:22840|Ensembl:ENSECAG00000020956
NaN	NaN	NaN	NaN	NaN	NaN	NaN	27.7666	NaN	NaN	NaN	NaN	NaN	28.2054	NaN	NaN	27.8623	28.3392	NaN	28.3853	NaN	32.6233	28.2374	30.6529	31.6823	29.9207	13251000000	XP_023480396.1;XP_023480395.1;XP_014586855.1	XP_023480396.1;XP_023480395.1;XP_014586855.1	lymphocyte antigen 6 complex locus protein G6c isoform X2;lymphocyte antigen 6 complex locus protein G6c isoform X1;LOW QUALITY PROTEIN: lymphocyte antigen 6 complex locus protein G6c	4	3	5	2	2	0	TRUE	XP_023480396.1	XP_023480396	106782254	LY6G6C	lymphocyte antigen 6 family member G6C	-	protein-coding	Ensembl:ENSECAG00000032026
29.0841	29.019	28.7454	29.0679	29.7511	30.6609	29.934	27.6345	28.8067	29.0713	29.4234	28.7303	28.6357	29.0248	29.5636	29.2186	28.8069	29.4911	29.1696	28.6421	29.2399	28.0787	29.469	28.8998	28.6718	28.8735	13247000000	XP_023510927.1;XP_023510926.1	XP_023510927.1;XP_023510926.1	protein tweety homolog 3 isoform X2;protein tweety homolog 3 isoform X1	0	0	0	0	0	0	TRUE	XP_023510927.1	XP_023510927	100059822	TTYH3	tweety family member 3	-	protein-coding	Ensembl:ENSECAG00000005100
31.5824	NaN	28.6836	30.4372	28.8236	29.5338	28.6262	NaN	28.4521	28.984	28.5817	NaN	29.8097	28.9016	28.9627	28.0272	29.8028	29.389	NaN	29.3934	NaN	28.9397	NaN	29.1423	NaN	28.5378	13149000000	XP_001914740.2	XP_001914740.2	membrane-associated progesterone receptor component 1	1	1	1	0	2	2	TRUE	XP_001914740.2	XP_001914740	100058718	PGRMC1	progesterone receptor membrane component 1	-	protein-coding	VGNC:VGNC:21363|Ensembl:ENSECAG00000039508
29.272	28.7284	29.2893	29.8195	28.8659	29.3235	28.8519	29.2125	29.1109	29.1175	29.1766	29.2212	29.0085	29.2976	29.2438	29.1907	29.5054	29.1618	29.2938	29.5389	NaN	29.2267	28.8427	29.5037	28.6496	29.1101	13119000000	XP_023500093.1;XP_023500092.1;XP_023500094.1	XP_023500093.1;XP_023500092.1;XP_023500094.1	phospholipid hydroperoxide glutathione peroxidase, mitochondrial isoform X2;phospholipid hydroperoxide glutathione peroxidase, mitochondrial isoform X1;phospholipid hydroperoxide glutathione peroxidase, mitochondrial isoform X3	0	0	0	0	1	0	TRUE	XP_023500093.1	XP_023500093	102147383	GPX4	glutathione peroxidase 4	-	protein-coding	Ensembl:ENSECAG00000035469
28.9704	29.256	29.5015	NaN	29.039	29.4604	29.2601	29.4506	29.2448	28.6693	NaN	29.1969	29.6612	29.4163	29.1074	29.6284	29.1647	28.8814	29.1361	29.1986	29.7731	29.1557	29.4556	29.439	NaN	28.9754	13118000000	XP_001489661.1	XP_001489661.1	macrophage migration inhibitory factor	1	0	1	0	0	1	TRUE	XP_001489661.1	XP_001489661	100053618	MIF	macrophage migration inhibitory factor	MMIF	protein-coding	VGNC:VGNC:50485|Ensembl:ENSECAG00000012792
26.8377	NaN	NaN	NaN	30.0982	31.1453	28.3755	NaN	NaN	29.4018	27.4901	NaN	29.0976	27.1068	30.5646	27.487	29.6067	30.6115	29.921	29.4412	NaN	28.4273	26.2008	29.8461	30.9126	29.7411	13026000000	XP_023483823.1;XP_023483822.1;XP_023483821.1;XP_023483820.1;XP_023483818.1;XP_023483817.1;XP_023483816.1;XP_023483815.1;XP_023483824.1	XP_023483823.1;XP_023483822.1;XP_023483821.1;XP_023483820.1;XP_023483818.1;XP_023483817.1;XP_023483816.1;XP_023483815.1;XP_023483824.1	papilin isoform X6;papilin isoform X5;papilin isoform X4;papilin isoform X3;papilin isoform X2;papilin isoform X1;papilin isoform X1;papilin isoform X1;papilin isoform X7	3	1	2	0	1	0	TRUE	XP_023483823.1	XP_023483823	100055755	PAPLN	papilin, proteoglycan like sulfated glycoprotein	-	protein-coding	VGNC:VGNC:21150|Ensembl:ENSECAG00000007861
30.5515	28.7548	29.2719	29.4727	NaN	29.5221	27.5641	30.2822	28.8242	29.2333	28.6354	28.1858	28.7763	28.734	29.2133	29.2464	28.7015	28.875	28.8174	29.2743	27.466	29.2316	28.6319	29.5172	28.4822	29.124	12983000000	XP_014597308.2;XP_023508771.1;XP_023508770.1;XP_023508769.1;XP_014597306.2;XP_001503974.3	XP_014597308.2;XP_023508771.1;XP_023508770.1;XP_023508769.1;XP_014597306.2;XP_001503974.3	AP-2 complex subunit beta isoform X2;AP-2 complex subunit beta isoform X1;AP-2 complex subunit beta isoform X1;AP-2 complex subunit beta isoform X1;AP-2 complex subunit beta isoform X1;AP-2 complex subunit beta isoform X1	0	1	0	0	0	0	TRUE	XP_014597308.2	XP_014597308	100058050	AP2B1	adaptor related protein complex 2 subunit beta 1	-	protein-coding	VGNC:VGNC:15379|Ensembl:ENSECAG00000009033
31.2425	NaN	29.2145	30.4842	NaN	28.3482	27.8503	NaN	28.4453	28.9854	28.8116	NaN	29.5298	29.3501	28.8564	NaN	30.2495	29.4759	28.1819	29.5987	27.9926	29.1757	NaN	29.7596	28.6779	28.8298	12954000000	XP_023504737.1;XP_005602805.1;XP_005602804.1;XP_023504729.1;XP_014589374.1	XP_023504737.1;XP_005602805.1;XP_005602804.1;XP_023504729.1;XP_014589374.1	redox-regulatory protein FAM213A isoform X4;redox-regulatory protein FAM213A isoform X3;redox-regulatory protein FAM213A isoform X2;redox-regulatory protein FAM213A isoform X1;redox-regulatory protein FAM213A isoform X1	1	2	1	1	0	1	TRUE	XP_023504737.1	XP_023504737	100066171	PRXL2A	peroxiredoxin like 2A	FAM213A	protein-coding	VGNC:VGNC:17854|Ensembl:ENSECAG00000009136
NaN	NaN	NaN	NaN	28.5663	28.5874	27.6367	NaN	27.3744	NaN	NaN	NaN	27.962	28.3273	29.8214	27.8314	31.0724	31.1037	28.5377	29.7104	27.5018	30.5555	29.7521	29.6654	31.0645	29.6274	12904000000	XP_023501371.1;XP_005612038.1;XP_005612037.1;XP_001489945.1;XP_005612036.1	XP_023501371.1;XP_005612038.1;XP_005612037.1;XP_001489945.1;XP_005612036.1	serine protease 23 isoform X2;serine protease 23 isoform X2;serine protease 23 isoform X2;serine protease 23 isoform X2;serine protease 23 isoform X1	4	1	3	0	0	0	TRUE	XP_023501371.1	XP_023501371	100060937	PRSS23	serine protease 23	-	protein-coding	VGNC:VGNC:21914
29.8661	NaN	29.8789	29.3069	28.5504	28.7622	NaN	29.1151	NaN	29.9686	29.3358	27.0303	28.8183	NaN	29.2417	29.3606	28.692	28.9264	27.9807	29.4193	NaN	30.7879	28.0196	28.9364	29.8226	29.9617	12840000000	XP_023486042.1	XP_023486042.1	ATP-dependent 6-phosphofructokinase, liver type	1	1	1	1	1	0	TRUE	XP_023486042.1	XP_023486042	100056927	PFKL	phosphofructokinase, liver type	-	protein-coding	VGNC:VGNC:21341|Ensembl:ENSECAG00000017863
NaN	NaN	NaN	NaN	29.3036	NaN	NaN	NaN	NaN	NaN	NaN	NaN	NaN	NaN	NaN	NaN	NaN	NaN	NaN	NaN	34.1134	NaN	NaN	NaN	NaN	NaN	12839000000	XP_014595946.1;XP_023508305.1;XP_023508303.1	XP_014595946.1;XP_023508305.1;XP_023508303.1	keratin-associated protein 1-4;keratin, high-sulfur matrix protein, B2A-like;keratin, high-sulfur matrix protein, B2B	4	3	5	4	3	5	FALSE	XP_014595946.1	XP_014595946	100067332	LOC100067332	keratin-associated protein 1-4	-	protein-coding	-
30.107	27.7309	NaN	28.9102	28.6574	29.0244	28.1945	NaN	28.5317	27.384	28.2468	27.5952	29.2969	29.6661	29.1098	28.6231	29.6262	29.4692	29.7318	29.2244	29.2829	29.645	29.3143	30.5268	28.5858	29.8308	12815000000	XP_023484063.1;XP_023484062.1;XP_023484061.1	XP_023484063.1;XP_023484062.1;XP_023484061.1	tandem C2 domains nuclear protein isoform X3;tandem C2 domains nuclear protein isoform X2;tandem C2 domains nuclear protein isoform X1	1	1	0	0	0	0	TRUE	XP_023484063.1	XP_023484063	100053113	TC2N	tandem C2 domains, nuclear	-	protein-coding	VGNC:VGNC:23938|Ensembl:ENSECAG00000007305
NaN	NaN	NaN	NaN	NaN	NaN	NaN	NaN	NaN	NaN	NaN	NaN	29.6588	NaN	NaN	NaN	NaN	NaN	NaN	NaN	NaN	NaN	NaN	NaN	NaN	NaN	12811000000	XP_005615137.1	XP_005615137.1	charged multivesicular body protein 1b	4	4	4	4	4	5	FALSE	XP_005615137.1	XP_005615137	102149828	CHMP1B	charged multivesicular body protein 1B	-	protein-coding	-
29.4331	29.7181	30.4006	29.1326	29.6798	29.3505	29.0533	NaN	29.6445	30.0103	30.2016	30.0049	29.6605	29.0026	28.5884	29.1376	28.9168	NaN	NaN	28.7944	NaN	NaN	28.6418	28.7436	NaN	29.3089	12740000000	XP_001499741.2	XP_001499741.2	UPF0764 protein C16orf89 homolog	0	1	0	0	3	2	TRUE	XP_001499741.2	XP_001499741	100069997	C13H16orf89	chromosome 13 C16orf89 homolog	-	protein-coding	VGNC:VGNC:51112|Ensembl:ENSECAG00000009586
27.2015	NaN	27.0946	NaN	NaN	29.1565	NaN	NaN	NaN	NaN	NaN	NaN	33.0136	27.5067	NaN	NaN	NaN	28.7426	27.5386	29.5975	NaN	NaN	28.1262	NaN	28.3937	NaN	12695000000	CON__P02538;XP_023499813.1	CON__P02538		2	3	4	3	1	3	TRUE	CON__P02538
29.8103	NaN	NaN	29.3657	28.9967	29.3935	28.989	29.6383	29.3118	29.3735	29.4142	28.8752	NaN	29.6574	29.0926	28.8715	29.1416	29.3231	29.089	28.7231	NaN	NaN	29.6633	29.4213	NaN	29.0475	12597000000	XP_014595564.2	XP_014595564.2	guanine nucleotide-binding protein G(I)/G(S)/G(O) subunit gamma-5	2	0	1	0	1	2	TRUE	XP_014595564.2	XP_014595564	100064813	GNG5	G protein subunit gamma 5	-	protein-coding	VGNC:VGNC:18434
NaN	NaN	NaN	NaN	NaN	NaN	NaN	26.989	NaN	NaN	NaN	NaN	NaN	NaN	NaN	27.2363	NaN	NaN	NaN	NaN	NaN	NaN	NaN	NaN	NaN	NaN	12548000000	NP_001333141.1	NP_001333141.1	keratin, type II cytoskeletal 7	4	3	5	3	4	5	FALSE	NP_001333141.1	NP_001333141	100062790	KRT7	keratin 7	-	protein-coding	VGNC:VGNC:19536|Ensembl:ENSECAG00000020216
27.7087	29.0536	28.997	28.4996	30.0654	28.6037	29.9549	NaN	29.8357	29.7969	30.4658	29.7353	27.4984	29.4054	29.7031	28.3157	27.5189	29.2945	28.9094	28.9798	28.1612	29.3596	29.3526	28.3658	28.9827	27.8758	12532000000	XP_023505815.1;XP_023505813.1	XP_023505815.1;XP_023505813.1	carbonic anhydrase-related protein 11 isoform X2;carbonic anhydrase-related protein 11 isoform X1	0	1	0	0	0	0	TRUE	XP_023505815.1	XP_023505815	100054121	CA11	carbonic anhydrase 11	-	protein-coding	VGNC:VGNC:15960|Ensembl:ENSECAG00000018341
29.8515	NaN	30.6368	29.3143	NaN	28.4344	26.2527	27.4443	NaN	29.3245	28.8623	NaN	29.7482	28.2146	28.306	27.96	29.8828	28.9287	27.0639	30.3906	NaN	30.6256	NaN	28.2505	28.8719	30.6426	12523000000	XP_001914764.3;XP_023496656.1	XP_001914764.3;XP_023496656.1	coatomer subunit alpha isoform X2;coatomer subunit alpha isoform X1	1	1	2	0	1	1	TRUE	XP_001914764.3	XP_001914764	100053719	COPA	COPI coat complex subunit alpha	-	protein-coding	VGNC:VGNC:16767|Ensembl:ENSECAG00000021818
NaN	28.1819	NaN	27.8176	30.3718	29.1838	29.9114	NaN	29.199	30.3476	28.5565	28.4941	27.8001	29.2171	30.0951	28.6768	28.5318	30.0878	28.8181	28.6301	29.2104	28.7632	29.5231	29.152	30.3351	27.8628	12508000000	XP_023473133.1;XP_023473134.1	XP_023473133.1;XP_023473134.1	polypeptide N-acetylgalactosaminyltransferase 10 isoform X1;polypeptide N-acetylgalactosaminyltransferase 10 isoform X2	2	1	0	0	0	0	TRUE	XP_023473133.1	XP_023473133	100071405	GALNT10	polypeptide N-acetylgalactosaminyltransferase 10	-	protein-coding	VGNC:VGNC:18223|Ensembl:ENSECAG00000006979
29.0738	29.0135	29.5731	29.0863	29.005	28.7219	28.4457	29.4663	28.5964	29.7531	28.8381	28.5144	29.8503	28.8497	29.137	29.0145	28.8666	28.662	28.5198	28.6211	28.9796	28.9813	28.5764	28.8245	28.4825	28.9036	12390000000	XP_001496310.3	XP_001496310.3	serine/threonine-protein phosphatase 2A 65 kDa regulatory subunit A alpha isoform	0	0	0	0	0	0	TRUE	XP_001496310.3	XP_001496310	100062627	PPP2R1A	protein phosphatase 2 scaffold subunit Aalpha	-	protein-coding	VGNC:VGNC:21773|Ensembl:ENSECAG00000018626
29.0705	28.3741	29.1023	28.5821	29.2438	28.8816	29.6883	28.9443	29.0088	28.5228	28.062	28.8109	29.4391	29.2796	28.0003	29.1467	28.8127	28.842	28.8169	28.6616	29.7821	29.7303	29.161	29.2752	28.6299	29.041	12236000000	XP_023508885.1;XP_023508892.1;XP_023508891.1;XP_023508890.1;XP_023508889.1;XP_023508888.1;XP_023508887.1;XP_023508886.1	XP_023508885.1;XP_023508892.1;XP_023508891.1;XP_023508890.1;XP_023508889.1;XP_023508888.1;XP_023508887.1;XP_023508886.1	flotillin-2 isoform X1;flotillin-2 isoform X5;flotillin-2 isoform X5;flotillin-2 isoform X4;flotillin-2 isoform X3;flotillin-2 isoform X3;flotillin-2 isoform X3;flotillin-2 isoform X2	0	0	0	0	0	0	TRUE	XP_023508885.1	XP_023508885	100072090	FLOT2	flotillin 2	-	protein-coding	VGNC:VGNC:18064|Ensembl:ENSECAG00000012055
28.6897	28.3232	28.8762	29.2279	29.0044	29.575	29.4748	28.7798	29.0306	29.223	29.0393	28.74	28.4437	29.0945	29.2002	29.0808	29.3704	29.321	28.8398	29.0357	28.2473	28.9228	29.1369	29.606	29.1936	29.4143	12213000000	XP_023493440.1;NP_001075414.1;NP_001075997.1	XP_023493440.1	alcohol dehydrogenase class-3	0	0	0	0	0	0	TRUE	XP_023493440.1	XP_023493440	111772846	LOC111772846	alcohol dehydrogenase class-3	-	protein-coding	Ensembl:ENSECAG00000038523
NaN	NaN	NaN	30.7018	NaN	28.8405	30.1713	NaN	29.3201	NaN	NaN	NaN	NaN	29.2887	28.9569	31.5517	28.7757	NaN	28.4835	31.1179	NaN	29.7491	29.5081	NaN	28.898	NaN	12104000000	XP_023485147.1;XP_014591756.2;XP_023485345.1	XP_023485147.1;XP_014591756.2	major allergen Can f 1-like;major allergen Can f 1-like	3	2	4	0	2	2	TRUE	XP_023485147.1	XP_023485147	100068864	LOC100068864	major allergen Can f 1-like	-	protein-coding	Ensembl:ENSECAG00000029752
NaN	NaN	NaN	NaN	31.2389	28.9353	30.23	NaN	NaN	NaN	NaN	NaN	NaN	29.2843	30.4239	27.6434	27.9569	30.9515	29.0858	28.4027	28.3357	29.5254	29.9141	28.9274	30.9975	NaN	12026000000	XP_003365671.1;XP_014583560.1;XP_023504667.1;XP_005613320.1;XP_014583557.1;XP_014583556.1;XP_001496742.1;XP_014583561.1;XP_001496763.1;XP_014583559.1;XP_014583558.1	XP_003365671.1;XP_014583560.1;XP_023504667.1;XP_005613320.1;XP_014583557.1;XP_014583556.1;XP_001496742.1;XP_014583561.1;XP_001496763.1;XP_014583559.1;XP_014583558.1	ectonucleotide pyrophosphatase/phosphodiesterase family member 2 isoform X10;ectonucleotide pyrophosphatase/phosphodiesterase family member 2 isoform X7;ectonucleotide pyrophosphatase/phosphodiesterase family member 2 isoform X6;ectonucleotide pyrophosp	4	1	5	0	0	1	TRUE	XP_003365671.1	XP_003365671	100057101	ENPP2	ectonucleotide pyrophosphatase/phosphodiesterase 2	-	protein-coding	VGNC:VGNC:17592|Ensembl:ENSECAG00000003776
30.0594	NaN	NaN	NaN	29.0746	29.8188	28.96	28.7636	29.2783	28.9199	NaN	NaN	NaN	28.9451	29.2377	28.7897	NaN	29.2395	29.2827	29.045	NaN	NaN	29.1413	29.3921	29.1875	29.7533	12010000000	XP_001498931.1	XP_001498931.1	vesicle-associated membrane protein 8	3	0	3	1	1	1	TRUE	XP_001498931.1	XP_001498931	100053197	VAMP8	vesicle associated membrane protein 8	-	protein-coding	VGNC:VGNC:24879|Ensembl:ENSECAG00000009514
29.2902	NaN	30.9792	29.8069	NaN	27.5239	NaN	28.7982	NaN	NaN	29.6167	NaN	28.4292	28.1311	27.1389	28.4604	30.1482	28.3256	29.0698	30.555	NaN	30.8439	NaN	28.1424	NaN	29.7672	11977000000	XP_001488074.1	XP_001488074.1	40S ribosomal protein S9	1	2	3	0	1	2	TRUE	XP_001488074.1	XP_001488074	100052952	RPS9	ribosomal protein S9	-	protein-coding	VGNC:VGNC:22569|Ensembl:ENSECAG00000020316
29.7229	30.3013	NaN	29.4979	28.8476	28.9018	28.22	29.8093	28.7968	29.5257	29.7732	29.5158	28.83	NaN	29.1722	27.4661	28.9672	28.8696	29.1186	NaN	NaN	29.2584	28.6908	28.8641	29.1046	29.1831	11970000000	XP_023504358.1;XP_023504359.1;XP_001916298.3;XP_023492025.1;XP_023492024.1;XP_023492023.1;XP_023492022.1;XP_014593298.1;XP_001497997.1	XP_023504358.1;XP_023504359.1	tyrosine-protein kinase Lyn isoform X1;tyrosine-protein kinase Lyn isoform X2	1	0	0	1	2	0	TRUE	XP_023504358.1	XP_023504358	100053129	LYN	LYN proto-oncogene, Src family tyrosine kinase	-	protein-coding	VGNC:VGNC:19852|Ensembl:ENSECAG00000012862
28.2142	28.0014	28.6761	28.8667	29.6594	28.2695	28.884	NaN	29.8299	30.3241	28.6661	28.998	29.2729	29.264	29.4779	28.1516	29.7254	29.3533	29.0629	28.8152	29.1727	28.6633	28.8092	28.6937	28.9863	28.392	11965000000	XP_023496828.1;XP_023496827.1;XP_023496826.1;XP_023496825.1;XP_023496824.1	XP_023496828.1;XP_023496827.1;XP_023496826.1;XP_023496825.1;XP_023496824.1	disintegrin and metalloproteinase domain-containing protein 15 isoform X5;disintegrin and metalloproteinase domain-containing protein 15 isoform X4;disintegrin and metalloproteinase domain-containing protein 15 isoform X3;disintegrin and metalloproteina	0	1	0	0	0	0	TRUE	XP_023496828.1	XP_023496828	100063219	ADAM15	ADAM metallopeptidase domain 15	-	protein-coding	VGNC:VGNC:15048|Ensembl:ENSECAG00000008411
NaN	29.5811	29.0581	29.3426	28.6858	29.1895	NaN	29.6439	NaN	28.5345	29.3787	29.3232	29.1705	28.7223	28.7582	29.1126	28.9843	29.1254	28.9639	29.2285	28.8896	28.9969	28.8634	29.1455	29.0308	NaN	11900000000	XP_001493347.1	XP_001493347.1	ras-related protein Rab-1A	1	1	1	0	0	1	TRUE	XP_001493347.1	XP_001493347	100051331	RAB1A	RAB1A, member RAS oncogene family	-	protein-coding	VGNC:VGNC:22093|Ensembl:ENSECAG00000009926
NaN	32.0615	NaN	NaN	31.5937	NaN	NaN	NaN	NaN	NaN	NaN	NaN	NaN	28.0834	NaN	NaN	NaN	NaN	NaN	NaN	32.5844	29.4006	NaN	NaN	NaN	NaN	11875000000	XP_023479927.1;XP_023498927.1;XP_023498926.1;XP_023498925.1;XP_023480323.1;XP_023480322.1;XP_023479924.1;XP_023479923.1;XP_014590044.1;XP_014589733.1;XP_003363837.1;XP_001496752.3;NP_001361499.1;NP_001361496.1;NP_001361491.1;NP_001361382.1;XP_014595304.2;XP_023480318.1	XP_023479927.1;XP_023498927.1;XP_023498926.1;XP_023498925.1;XP_023480323.1;XP_023480322.1;XP_023479924.1;XP_023479923.1;XP_014590044.1;XP_014589733.1;XP_003363837.1;XP_001496752.3;NP_001361499.1;NP_001361496.1;NP_001361491.1;NP_001361382.1;XP_014595304.2;XP_023480318.1	histone H3.1;histone H4;histone H4;histone H4;histone H4;histone H4;histone H4;histone H4;histone H4;histone H4;histone H4;histone H4;histone H4;histone H4;histone H4;histone H4-like;LOW QUALITY PROTEIN: histone H4;histone H4-like	3	3	5	3	3	4	FALSE	XP_023479927.1	XP_023479927	100052783	H3C11	H3 clustered histone 11	-	protein-coding	VGNC:VGNC:83838
29.4578	30.0001	30.5475	NaN	27.8883	29.718	29.7903	NaN	NaN	28.1638	28.2045	NaN	24.393	27.9609	NaN	NaN	NaN	NaN	28.3761	29.8415	28.7546	31.6905	28.0719	NaN	28.4286	30.1376	11871000000	XP_014594955.2;XP_005609678.2;XP_005609677.2;XP_005609676.2;XP_005609672.2;XP_001492582.3	XP_014594955.2;XP_005609678.2;XP_005609677.2;XP_005609676.2;XP_005609672.2;XP_001492582.3	C4b-binding protein alpha chain;C4b-binding protein alpha chain;C4b-binding protein alpha chain;C4b-binding protein alpha chain;C4b-binding protein alpha chain;C4b-binding protein alpha chain	1	1	2	3	1	1	TRUE	XP_014594955.2	XP_014594955	100056222	C4BPA	complement component 4 binding protein alpha	-	protein-coding	VGNC:VGNC:97698|Ensembl:ENSECAG00000013486
30.0099	29.3408	27.8401	NaN	NaN	NaN	28.6745	NaN	NaN	NaN	NaN	NaN	29.7237	NaN	NaN	NaN	NaN	NaN	NaN	NaN	NaN	28.6177	NaN	NaN	NaN	NaN	11868000000	NP_001240767.1	NP_001240767.1	ras-related protein Rap-1b	1	3	4	4	4	4	TRUE	NP_001240767.1	NP_001240767	100052025	RAP1B	RAP1B, member of RAS oncogene family	-	protein-coding	Ensembl:ENSECAG00000004651
NaN	30.9077	33.3459	NaN	NaN	NaN	NaN	NaN	NaN	NaN	NaN	NaN	NaN	NaN	NaN	NaN	NaN	NaN	NaN	NaN	NaN	NaN	NaN	NaN	NaN	NaN	11809000000	XP_023500056.1	XP_023500056.1	azurocidin	2	4	5	4	4	5	FALSE	XP_023500056.1	XP_023500056	100146319	AZU1	azurocidin 1	-	protein-coding	Ensembl:ENSECAG00000040617
28.6442	28.5901	28.803	28.9908	28.9822	29.0275	29.1272	29.738	28.7496	28.8942	28.6617	28.8775	28.3571	29.1447	29.2314	28.6082	29.2807	29.2328	28.9353	28.8337	29.0451	29.0644	29.0741	29.1295	29.2622	28.8834	11717000000	NP_001296253.1	NP_001296253.1	hsc70-interacting protein	0	0	0	0	0	0	TRUE	NP_001296253.1	NP_001296253	100055503	ST13	ST13 Hsp70 interacting protein	-	protein-coding	Ensembl:ENSECAG00000015838
28.6923	NaN	NaN	28.9692	29.9821	30.1961	30.4144	NaN	29.2801	28.984	29.2845	29.1284	27.0205	29.3109	29.0787	28.8679	28.3755	28.7095	29.1118	29.1143	NaN	27.7334	29.4768	29.1638	28.9643	29.6312	11644000000	XP_023485975.1;XP_014591871.1;XP_005606217.1	XP_023485975.1;XP_014591871.1;XP_005606217.1	transmembrane protease serine 2;transmembrane protease serine 2;transmembrane protease serine 2	2	1	0	0	1	0	TRUE	XP_023485975.1	XP_023485975	100058498	TMPRSS2	transmembrane serine protease 2	-	protein-coding	VGNC:VGNC:24341|Ensembl:ENSECAG00000022289
29.3129	27.4694	30.6891	29.8179	NaN	27.9018	NaN	28.8404	27.7974	28.3424	29.222	NaN	28.5007	28.4482	28.5183	28.1827	29.7857	28.6269	28.9121	30.2981	NaN	30.6513	NaN	28.5504	27.8499	29.6449	11622000000	XP_001498024.1	XP_001498024.1	40S ribosomal protein S2	0	2	1	0	1	1	TRUE	XP_001498024.1	XP_001498024	100065572	RPS2	ribosomal protein S2	-	protein-coding	VGNC:VGNC:51227|Ensembl:ENSECAG00000009065
NaN	28.5561	NaN	NaN	NaN	NaN	NaN	30.01	28.0891	NaN	28.1731	29.7724	27.8009	28.3203	27.9981	NaN	28.8524	29.8033	29.6551	28.4692	28.5264	31.5415	27.9009	28.5402	30.0869	29.644	11578000000	XP_005603554.1;NP_001075975.1	XP_005603554.1;NP_001075975.1	MHC class I heavy chain isoform X9;MHC class I heavy chain precursor	3	3	1	1	0	0	TRUE	XP_005603554.1	XP_005603554	100034210	EQMHCB2	MHC class I heavy chain	Eqca-1	protein-coding	-
29.3386	28.8621	28.7458	28.6293	29.0517	29.2838	28.9695	30.0466	29.2636	28.6061	28.93	28.9256	28.345	28.9799	28.7927	28.4571	28.5399	29.0037	27.8704	29.0515	28.5086	29.238	28.9976	28.6791	28.9325	29.4423	11575000000	XP_023508967.1	XP_023508967.1	adapter molecule crk isoform X4	0	0	0	0	0	0	TRUE	XP_023508967.1	XP_023508967	100072356	CRK	CRK proto-oncogene, adaptor protein	-	protein-coding	VGNC:VGNC:51791|Ensembl:ENSECAG00000011550
31.1133	28.8462	30.3947	29.4249	NaN	NaN	27.487	28.8258	NaN	29.8727	28.5613	NaN	NaN	27.6569	28.7673	29.2461	29.2567	28.7566	27.6353	28.8863	NaN	29.8683	NaN	28.0965	NaN	27.6992	11518000000	XP_001493066.1;XP_014583187.1;XP_005612840.2;XP_001502062.1;XP_023489960.1	XP_001493066.1;XP_014583187.1;XP_005612840.2	myosin regulatory light polypeptide 9 isoform X2;myosin regulatory light polypeptide 9 isoform X1;myosin regulatory light chain 12B	0	2	3	0	1	2	TRUE	XP_001493066.1	XP_001493066	100051370	LOC100051370	myosin regulatory light polypeptide 9	-	protein-coding	Ensembl:ENSECAG00000038682
29.5448	28.3743	30.1062	29.5659	NaN	29.1876	28.8787	29.904	29.6164	NaN	29.1976	28.8146	29.9719	NaN	NaN	29.3218	29.6237	28.6288	29.2142	28.8055	28.0686	29.0734	NaN	29.0901	NaN	28.9205	11509000000	XP_023504749.1;XP_023504748.1;XP_014583572.1;XP_005613339.1;XP_005613338.1;XP_005613342.1;XP_023475167.1;XP_023475166.1;XP_023475165.1	XP_023504749.1;XP_023504748.1;XP_014583572.1;XP_005613339.1;XP_005613338.1;XP_005613342.1	protein EFR3 homolog A isoform X2;protein EFR3 homolog A isoform X2;protein EFR3 homolog A isoform X2;protein EFR3 homolog A isoform X2;protein EFR3 homolog A isoform X1;protein EFR3 homolog A isoform X3	0	1	1	2	0	2	TRUE	XP_023504749.1	XP_023504749	100057838	EFR3A	EFR3 homolog A	-	protein-coding	VGNC:VGNC:17452|Ensembl:ENSECAG00000014883
29.3939	28.494	30.113	29.8087	NaN	28.4593	27.4652	29.13	28.9185	27.5511	29.2373	NaN	27.5823	NaN	29.4201	28.4413	28.9999	28.5682	NaN	30.063	NaN	31.0653	NaN	29.0536	27.7747	28.7068	11448000000	XP_001492034.1	XP_001492034.1	40S ribosomal protein S11	0	1	1	1	2	1	TRUE	XP_001492034.1	XP_001492034	100051978	RPS11	ribosomal protein S11	-	protein-coding	VGNC:VGNC:22545|Ensembl:ENSECAG00000000370
29.9436	26.9844	28.3396	28.9716	28.762	29.4167	28.5244	28.1414	28.8387	28.3057	29.1165	28.5576	29.1889	29.0188	29.2751	28.74	29.1699	29.3969	29.0158	28.8259	NaN	29.0474	28.8948	29.7644	29.1399	29.0283	11429000000	XP_023482525.1;XP_023482530.1;XP_023482529.1;XP_023482528.1;XP_023482527.1;XP_023482526.1;XP_014583348.1;XP_023503789.1;XP_023503788.1;XP_023503787.1;XP_023503786.1;XP_023503785.1;XP_023503784.1	XP_023482525.1;XP_023482530.1;XP_023482529.1;XP_023482528.1;XP_023482527.1;XP_023482526.1	probable phospholipid-transporting ATPase IIA isoform X1;probable phospholipid-transporting ATPase IIA isoform X6;probable phospholipid-transporting ATPase IIA isoform X5;probable phospholipid-transporting ATPase IIA isoform X4;probable phospholipid-tr	0	0	0	0	1	0	TRUE	XP_023482525.1	XP_023482525	100052707	ATP9A	ATPase phospholipid transporting 9A (putative)	-	protein-coding	VGNC:VGNC:56195|Ensembl:ENSECAG00000020949
27.6638	33.353	27.5006	26.5102	NaN	27.0774	NaN	NaN	NaN	27.9887	NaN	27.115	27.4121	25.8382	26.8865	28.862	25.1506	NaN	26.1945	27.4017	NaN	28.1523	NaN	NaN	27.4257	27.9451	11385000000	NP_001139361.1;XP_023497539.1	NP_001139361.1;XP_023497539.1	glycogen phosphorylase, liver form;glycogen phosphorylase, liver form isoform X1	0	3	2	0	2	2	TRUE	NP_001139361.1	NP_001139361	100066726	PYGL	glycogen phosphorylase L	-	protein-coding	VGNC:VGNC:22062|Ensembl:ENSECAG00000011728
27.9658	NaN	28.4864	29.1602	29.2173	28.5295	29.8425	29.0631	29.3249	29.2319	29.4246	28.3616	27.9293	29.2903	28.7569	28.1008	NaN	28.4147	29.3262	29.5703	28.6866	29.7987	29.3386	28.7967	29.6107	28.3608	11364000000	XP_023492960.1	XP_023492960.1	cadherin-1	1	0	0	1	0	0	TRUE	XP_023492960.1	XP_023492960	100066844	CDH1	cadherin 1	-	protein-coding	VGNC:VGNC:16315|Ensembl:ENSECAG00000021418
28.5796	28.724	30.0738	29.3406	26.4019	28.7991	28.2854	29.7218	28.9293	29.0168	28.9222	29.3954	29.0236	28.9483	28.6053	29.1433	29.1791	28.3133	28.4726	28.7085	26.894	29.2802	28.8919	28.5681	27.8996	28.6769	11295000000	XP_023506824.1;XP_014590330.1;XP_005596975.1;XP_001503277.1	XP_023506824.1;XP_014590330.1;XP_005596975.1;XP_001503277.1	rho GTPase-activating protein 18 isoform X4;rho GTPase-activating protein 18 isoform X3;rho GTPase-activating protein 18 isoform X2;rho GTPase-activating protein 18 isoform X1	0	0	0	0	0	0	TRUE	XP_023506824.1	XP_023506824	100073070	ARHGAP18	Rho GTPase activating protein 18	-	protein-coding	VGNC:VGNC:15461|Ensembl:ENSECAG00000024764
NaN	33.7209	NaN	NaN	NaN	NaN	NaN	NaN	NaN	NaN	NaN	NaN	NaN	NaN	NaN	NaN	NaN	NaN	NaN	NaN	NaN	NaN	NaN	NaN	NaN	NaN	11262000000	XP_023498941.1;XP_005611015.1;XP_001501828.1	XP_023498941.1;XP_005611015.1;XP_001501828.1	rho GDP-dissociation inhibitor 2;rho GDP-dissociation inhibitor 2;rho GDP-dissociation inhibitor 2	3	4	5	4	4	5	FALSE	XP_023498941.1	XP_023498941	100064001	ARHGDIB	Rho GDP dissociation inhibitor beta	-	protein-coding	VGNC:VGNC:15481|Ensembl:ENSECAG00000013788
28.5518	28.4422	28.6168	28.2758	28.7181	28.5673	28.6867	31.3681	27.9378	27.5907	29.3269	29.6494	NaN	28.3506	28.1799	28.6175	NaN	28.6587	28.3765	28.4729	NaN	29.3177	28.6138	28.7892	28.9544	29.2452	11100000000	XP_005614765.1;XP_005613874.1;XP_023472250.1	XP_005614765.1	claudin-3	0	0	1	1	1	0	TRUE	XP_005614765.1	XP_005614765	100059922	CLDN3	claudin 3	-	protein-coding	Ensembl:ENSECAG00000007614
29.2644	28.8398	29.6274	29.6892	28.7695	29.5135	29.0709	29.3015	28.869	28.5765	29.1594	29.7431	28.7391	NaN	28.6527	29.2597	NaN	28.1273	28.5482	NaN	28.8653	29.0214	29.0718	28.9167	NaN	28.523	11092000000	XP_023490123.1	XP_023490123.1	MARCKS-related protein	0	0	0	2	1	1	TRUE	XP_023490123.1	XP_023490123	100070269	MARCKSL1	MARCKS like 1	-	protein-coding	VGNC:VGNC:19981|Ensembl:ENSECAG00000040546
28.7648	29.7203	28.9906	28.629	27.8295	NaN	28.6937	28.928	28.7983	28.5821	NaN	29.0843	28.219	28.6342	28.6957	29.4316	28.7089	28.5688	29.2749	29.6601	28.7923	29.4949	28.7915	29.6114	28.6451	29.4119	11084000000	NP_001157420.1	NP_001157420.1	thymosin beta-4	0	1	1	0	0	0	TRUE	NP_001157420.1	NP_001157420	100034015	TMSB4X	thymosin beta 4 X-linked	TMSB4	protein-coding	-
28.8587	NaN	28.9132	28.276	27.9493	28.409	28.0458	27.6516	28.5113	28.3156	28.5521	28.7231	28.5771	28.3726	28.9258	28.6256	29.1999	29.2224	29.4112	29.0644	28.9453	29.6716	28.7761	29.9632	29.7596	29.842	11044000000	XP_023509921.1;XP_023509920.1;XP_023509919.1;XP_001501831.4	XP_023509921.1;XP_023509920.1;XP_023509919.1;XP_001501831.4	vacuolar protein sorting-associated protein 37C isoform X2;vacuolar protein sorting-associated protein 37C isoform X2;vacuolar protein sorting-associated protein 37C isoform X1;vacuolar protein sorting-associated protein 37C isoform X1	1	0	0	0	0	0	TRUE	XP_023509921.1	XP_023509921	100059152	VPS37C	VPS37C subunit of ESCRT-I	-	protein-coding	VGNC:VGNC:24927|Ensembl:ENSECAG00000012866
27.7574	29.2402	28.0566	NaN	29.5624	29.6033	31.175	NaN	27.5638	28.7683	NaN	NaN	26.9925	27.5514	28.7175	28.9336	27.8705	28.7476	29.0815	NaN	NaN	30.6188	28.7386	28.2803	30.4928	29.0365	11035000000	XP_005602507.1;XP_005602506.1;XP_001503814.1	XP_005602507.1;XP_005602506.1;XP_001503814.1	prosaposin isoform X3;prosaposin isoform X2;prosaposin isoform X1	1	1	2	0	2	0	TRUE	XP_005602507.1	XP_005602507	100063520	PSAP	prosaposin	-	protein-coding	VGNC:VGNC:21926|Ensembl:ENSECAG00000021672
29.0439	32.2259	28.4731	27.0791	28.5837	29.1921	29.5718	NaN	NaN	NaN	28.3746	26.6622	NaN	NaN	27.4602	27.5237	27.459	NaN	NaN	NaN	26.6574	25.7065	28.7714	28.3204	30.3905	NaN	10980000000	XP_001489791.1;XP_005597388.1	XP_001489791.1;XP_005597388.1	granulins isoform X1;granulins isoform X2	0	1	3	1	3	1	TRUE	XP_001489791.1	XP_001489791	100051035	GRN	granulin precursor	-	protein-coding	VGNC:VGNC:18607|Ensembl:ENSECAG00000018046
29.0705	28.6499	28.9575	29.0175	28.4972	28.8798	28.4536	28.6718	28.5934	28.7672	28.8259	28.6207	28.8936	28.9681	28.9147	28.573	29.1239	28.7413	29.208	29.0076	29.057	29.0441	28.9456	29.1515	28.7055	29.1248	10939000000	XP_005596245.1;XP_023505384.1;XP_023505383.1;XP_023505382.1;XP_023505381.1;XP_014589024.1;XP_005608325.1	XP_005596245.1;XP_023505384.1;XP_023505383.1;XP_023505382.1;XP_023505381.1;XP_014589024.1	calpain small subunit 1 isoform X2;calpain small subunit 1 isoform X1;calpain small subunit 1 isoform X1;calpain small subunit 1 isoform X1;calpain small subunit 1 isoform X1;calpain small subunit 1 isoform X3	0	0	0	0	0	0	TRUE	XP_005596245.1	XP_005596245	100051987	CAPNS1	calpain small subunit 1	-	protein-coding	VGNC:VGNC:51007|Ensembl:ENSECAG00000012210
28.8389	28.7122	29.1479	29.2961	28.0788	29.1861	29.3659	28.6224	29.032	27.928	28.4851	29.2987	29.2499	28.8996	28.5866	29.1352	29.0637	28.5467	28.7683	28.9751	NaN	28.896	29.6332	29.157	28.5073	28.7024	10932000000	XP_005606554.1;NP_001296243.1	XP_005606554.1;NP_001296243.1	ubiquitin-conjugating enzyme E2 N;ubiquitin-conjugating enzyme E2 N	0	0	0	0	1	0	TRUE	XP_005606554.1	XP_005606554	102150222	LOC102150222	ubiquitin-conjugating enzyme E2 N	-	protein-coding	Ensembl:ENSECAG00000009937
29.3817	NaN	30.2203	29.2799	NaN	27.2958	NaN	28.8345	27.2311	NaN	29.3292	NaN	27.9014	28.1857	NaN	28.4947	29.8382	28.2691	28.8859	29.9871	NaN	31.1644	NaN	28.3388	27.277	30.2181	10929000000	XP_014584784.1;XP_001495280.1;XP_023475497.1	XP_014584784.1	60S ribosomal protein L10	1	2	2	1	1	1	TRUE	XP_014584784.1	XP_014584784	100146244	RPL10	ribosomal protein L10	-	protein-coding	VGNC:VGNC:59005|Ensembl:ENSECAG00000017154
28.9002	27.5614	29.4194	29.3247	28.7298	28.8313	29.2861	28.7761	28.9916	28.3476	27.9308	28.8546	28.8919	29.1197	27.1981	29.4841	29.03	28.6849	29.1248	29.0031	28.6475	28.7801	29.3105	29.5955	NaN	28.9688	10922000000	XP_023483227.1;XP_023483226.1;XP_023483225.1;XP_023508411.1;XP_001489016.1	XP_023483227.1;XP_023483226.1;XP_023483225.1	cytoplasmic aconitate hydratase isoform X2;cytoplasmic aconitate hydratase isoform X2;cytoplasmic aconitate hydratase isoform X1	0	0	0	0	0	1	TRUE	XP_023483227.1	XP_023483227	100067866	ACO1	aconitase 1	-	protein-coding	VGNC:VGNC:14985|Ensembl:ENSECAG00000014846
28.2936	28.239	28.6301	29.1362	29.0886	28.3844	28.398	28.4794	28.6209	29.557	28.6683	28.7073	29.5067	28.8719	28.9824	29.2539	29.2862	28.6099	29.2666	29.1209	28.7124	29.0538	28.679	28.5612	28.1688	29.1436	10896000000	XP_023487479.1;XP_023487478.1;XP_023487477.1;XP_001488681.2;XP_023487480.1	XP_023487479.1;XP_023487478.1;XP_023487477.1;XP_001488681.2;XP_023487480.1	tetratricopeptide repeat protein 38 isoform X1;tetratricopeptide repeat protein 38 isoform X1;tetratricopeptide repeat protein 38 isoform X1;tetratricopeptide repeat protein 38 isoform X1;tetratricopeptide repeat protein 38 isoform X2	0	0	0	0	0	0	TRUE	XP_023487479.1	XP_023487479	100053315	TTC38	tetratricopeptide repeat domain 38	-	protein-coding	VGNC:VGNC:24628|Ensembl:ENSECAG00000013411
28.8805	29.4932	29.3162	29.0058	27.8417	28.7489	28.6485	29.4498	28.9137	28.4221	29.3373	29.1855	27.8668	27.8154	27.4672	29.2724	29.1214	28.6466	28.8087	28.8038	29.3355	28.0378	29.1472	29.0101	28.4156	29.0437	10797000000	XP_001914834.1;XP_023481133.1	XP_001914834.1;XP_023481133.1	ras-related protein Rab-8A isoform X2;ras-related protein Rab-8A isoform X1	0	0	0	0	0	0	TRUE	XP_001914834.1	XP_001914834	100147248	RAB8A	RAB8A, member RAS oncogene family	-	protein-coding	VGNC:VGNC:22128
NaN	NaN	27.4724	28.2875	30.3504	29.4036	29.8591	NaN	28.2931	30.2284	NaN	27.1488	28.3765	28.9501	30.2265	27.459	28.5617	29.8879	28.8488	27.9935	NaN	29.3614	29.0626	28.3948	29.6968	29.0021	10772000000	XP_023503338.1;XP_023503337.1;XP_023503336.1	XP_023503338.1;XP_023503337.1	laminin subunit alpha-3 isoform X3;laminin subunit alpha-3 isoform X2	2	1	1	0	1	0	TRUE	XP_023503338.1	XP_023503338	791238	LAMA3	laminin subunit alpha 3	-	protein-coding	Ensembl:ENSECAG00000021277
30.0702	28.2467	28.8173	28.9699	NaN	28.4493	NaN	28.8038	28.3862	28.1149	29.2318	28.5984	28.779	29.8764	28.4609	29.1515	29.5557	29.1602	28.2425	28.9022	29.4685	NaN	28.5969	29.645	27.7339	29.4846	10638000000	XP_023495987.1;NP_001157339.1	XP_023495987.1;NP_001157339.1	protein S100-A10 isoform X1;protein S100-A10	0	2	0	0	0	1	TRUE	XP_023495987.1	XP_023495987	100034012	S100A10	S100 calcium binding protein A10	P11	protein-coding	VGNC:VGNC:22646|Ensembl:ENSECAG00000019382
27.8094	NaN	31.4994	28.5584	NaN	NaN	NaN	29.4088	NaN	NaN	29.2995	NaN	NaN	NaN	NaN	28.6022	29.818	27.8508	28.7612	30.3269	NaN	31.1847	NaN	NaN	NaN	29.0051	10533000000	XP_023485009.1;XP_001500622.4	XP_023485009.1	60S ribosomal protein L7a	1	3	4	2	1	3	TRUE	XP_023485009.1	XP_023485009	100033932	RPL7A	ribosomal protein L7a	-	protein-coding	VGNC:VGNC:81337|Ensembl:ENSECAG00000008548
29.5744	27.629	28.3358	29.8999	29.4894	28.5032	27.8258	NaN	28.2226	28.993	26.9357	27.6735	29.2636	28.4329	29.8948	28.8601	29.477	29.6065	29.4638	29.0794	27.4665	28.6195	28.0689	29.2665	28.3756	27.1839	10502000000	XP_003362600.1;XP_014595634.1;XP_005597434.1;XP_005597433.1;XP_014595624.1;XP_014595620.1;XP_023503069.1	XP_003362600.1;XP_014595634.1;XP_005597434.1;XP_005597433.1;XP_014595624.1;XP_014595620.1	V-type proton ATPase 116 kDa subunit a isoform X4;V-type proton ATPase 116 kDa subunit a isoform X3;V-type proton ATPase 116 kDa subunit a isoform X3;V-type proton ATPase 116 kDa subunit a isoform X2;V-type proton ATPase 116 kDa subunit a isoform X1;V	0	1	0	0	0	0	TRUE	XP_003362600.1	XP_003362600	100052802	ATP6V0A1	ATPase H+ transporting V0 subunit a1	-	protein-coding	VGNC:VGNC:15667|Ensembl:ENSECAG00000016326
29.569	NaN	30.0607	29.2766	NaN	29.0365	28.675	NaN	28.6852	29.2647	28.5813	27.9147	28.7705	NaN	29.5822	29.3426	28.9344	29.4158	27.9199	29.2038	NaN	29.4303	27.7113	29.0979	29.6176	27.3822	10486000000	XP_023487997.1	XP_023487997.1	kinesin-1 heavy chain	1	2	0	1	1	0	TRUE	XP_023487997.1	XP_023487997	100061228	KIF5B	kinesin family member 5B	-	protein-coding	VGNC:VGNC:19422|Ensembl:ENSECAG00000000558
28.691	NaN	28.8917	28.6166	28.4109	28.6607	29.2083	29.8842	28.99	28.2064	28.3721	28.9432	29.4215	28.9564	28.5635	28.8983	29.0006	28.515	28.6334	28.4441	29.4232	28.8369	28.8803	28.63	NaN	28.9694	10468000000	XP_023493650.1;XP_001492050.2	XP_023493650.1;XP_001492050.2	annexin A3;annexin A3	1	0	0	0	0	1	TRUE	XP_023493650.1	XP_023493650	100059394	ANXA3	annexin A3	-	protein-coding	VGNC:VGNC:15362|Ensembl:ENSECAG00000018419
28.8884	NaN	28.1541	27.787	28.7057	29.4267	29.5153	28.484	28.0551	28.5713	28.3572	NaN	27.8022	29.0069	28.3245	NaN	28.2064	28.6673	29.7185	29.5644	28.7364	30.1059	29.4766	29.1512	29.786	28.9741	10419000000	XP_005601929.1	XP_005601929.1	alpha-2-HS-glycoprotein	1	0	1	1	0	0	TRUE	XP_005601929.1	XP_005601929	100068067	AHSG	alpha 2-HS glycoprotein	-	protein-coding	VGNC:VGNC:15182|Ensembl:ENSECAG00000014858
29.0683	28.4115	29.4578	29.4417	28.2275	29.1055	28.7403	28.3551	28.7946	28.1927	29.0748	27.8511	27.6553	28.7652	28.9158	29.2762	28.9187	28.2173	28.5852	29.2788	NaN	29.3474	29.0571	29.3016	28.1849	29.0702	10405000000	XP_001498225.2;XP_023507324.1;XP_023497018.1;XP_023497017.1;XP_023497016.1;XP_023497015.1;XP_023497014.1	XP_001498225.2	threonine--tRNA ligase, cytoplasmic	0	0	0	0	1	0	TRUE	XP_001498225.2	XP_001498225	100068323	TARS1	threonyl-tRNA synthetase 1	TARS	protein-coding	VGNC:VGNC:23877|Ensembl:ENSECAG00000020854
29.6099	NaN	28.2798	29.09	29.0643	29.3484	29.404	28.1854	29.0849	28.9606	28.734	28.1883	28.4895	28.8755	28.7722	28.2199	28.547	29.153	28.7661	28.279	28.4696	28.9886	28.717	29.1857	28.506	28.7913	10403000000	XP_005608304.2	XP_005608304.2	T-cell immunomodulatory protein	1	0	0	0	0	0	TRUE	XP_005608304.2	XP_005608304	100049976	ITFG1	integrin alpha FG-GAP repeat containing 1	-	protein-coding	VGNC:VGNC:19158|Ensembl:ENSECAG00000013539
29.3306	NaN	28.5446	NaN	28.8596	29.0494	29.2723	27.9225	28.74	NaN	28.737	29.2553	NaN	28.7455	29.0188	29.1584	28.8253	NaN	29.2875	29.1627	27.8746	29.6206	28.671	29.156	29.2526	29.6004	10394000000	XP_005606177.1	XP_005606177.1	claudin-8	2	0	2	0	1	0	TRUE	XP_005606177.1	XP_005606177	100053505	CLDN8	claudin 8	-	protein-coding	VGNC:VGNC:16597
27.8856	27.8417	NaN	28.3718	29.7251	28.9424	29.5459	NaN	28.1564	29.3687	29.2435	28.6925	NaN	28.7633	29.6555	28.3881	29.0939	29.6207	29.738	28.8483	28.4032	29.0512	28.8784	29.0687	29.5657	28.6231	10379000000	XP_001502421.1;XP_023472897.1;XP_023472896.1	XP_001502421.1;XP_023472897.1;XP_023472896.1	vesicular integral-membrane protein VIP36 isoform X1;vesicular integral-membrane protein VIP36 isoform X3;vesicular integral-membrane protein VIP36 isoform X2	1	1	1	0	0	0	TRUE	XP_001502421.1	XP_001502421	100058443	LMAN2	lectin, mannose binding 2	-	protein-coding	VGNC:VGNC:19699|Ensembl:ENSECAG00000012337
28.9106	NaN	28.5795	28.708	29.1219	28.5372	28.86	28.8297	28.2072	30.2683	29.1293	28.729	28.3138	28.3564	29.2147	29.5475	28.5181	28.854	28.6796	28.5832	NaN	28.8698	28.4597	28.4141	29.5785	27.9278	10325000000	XP_001492353.2	XP_001492353.2	prostaglandin E synthase 3	1	0	0	0	1	0	TRUE	XP_001492353.2	XP_001492353	100059858	PTGES3	prostaglandin E synthase 3	-	protein-coding	VGNC:VGNC:21992|Ensembl:ENSECAG00000013127
29.4606	NaN	30.4583	29.7725	NaN	NaN	NaN	28.2972	27.2244	27.8218	29.1447	NaN	NaN	NaN	28.1594	27.7701	29.4381	27.8872	28.3549	29.9506	NaN	31.4145	NaN	28.4787	NaN	29.407	10325000000	XP_005606705.1;XP_001497954.1	XP_005606705.1	60S ribosomal protein L3	1	3	2	1	1	2	TRUE	XP_005606705.1	XP_005606705	100070291	RPL3	ribosomal protein L3	-	protein-coding	VGNC:VGNC:22528|Ensembl:ENSECAG00000020665
28.7852	29.301	29.0025	28.9896	NaN	NaN	29.0785	29.2944	29.3135	28.6508	29.6136	29.7678	28.5905	NaN	28.6855	29.0425	NaN	NaN	29.1451	29.0433	NaN	29.7431	NaN	29.1388	NaN	29.3331	10318000000	XP_023486150.1;XP_023486151.1;XP_023485501.1;XP_023485500.1	XP_023486150.1;XP_023486151.1	charged multivesicular body protein 2b isoform X1;charged multivesicular body protein 2b isoform X2	0	2	0	2	2	2	TRUE	XP_023486150.1	XP_023486150	100070130	CHMP2B	charged multivesicular body protein 2B	-	protein-coding	VGNC:VGNC:16506|Ensembl:ENSECAG00000010433
29.6608	29.8912	29.1645	29.1189	NaN	28.756	28.3859	29.771	28.895	28.9833	29.4944	29.9758	28.963	28.5151	28.4581	NaN	28.3871	NaN	29.265	28.59	NaN	NaN	28.1378	27.9927	28.0504	28.8402	10317000000	NP_001270007.1;XP_005603852.1;XP_005603851.1	NP_001270007.1;XP_005603852.1;XP_005603851.1	HLA class II histocompatibility antigen, DM alpha chain-like precursor;HLA class II histocompatibility antigen, DM alpha chain-like isoform X2;HLA class II histocompatibility antigen, DM alpha chain-like isoform X1	0	1	0	1	2	1	TRUE	NP_001270007.1	NP_001270007	100061035	LOC100061035	HLA class II histocompatibility antigen, DM alpha chain-like	-	protein-coding	Ensembl:ENSECAG00000003669
29.2351	29.049	29.248	29.3381	NaN	28.1912	NaN	28.1031	29.1909	NaN	28.687	28.863	29.7021	28.6443	28.4681	29.1949	29.0066	28.2484	NaN	29.2143	NaN	29.0271	28.6983	29.1466	28.4414	29.4356	10291000000	XP_023481694.1;XP_023481693.1;XP_023481692.1;NP_001137270.2	XP_023481694.1;XP_023481693.1;XP_023481692.1;NP_001137270.2	major prion protein isoform X1;major prion protein isoform X1;major prion protein isoform X1;major prion protein precursor	0	2	1	0	2	0	TRUE	XP_023481694.1	XP_023481694	100065904	PRNP	prion protein	PRP|prmp	protein-coding	VGNC:VGNC:21868|Ensembl:ENSECAG00000029062
29.5668	28.9942	29.3201	28.831	NaN	28.269	28.1872	28.4183	29.0839	28.4712	28.4481	29.0064	29.2367	29.314	28.6129	28.8978	29.2096	28.8911	28.6284	28.4031	28.6922	28.4734	28.5397	29.2188	27.6534	28.9665	10254000000	XP_023510324.1	XP_023510324.1	serine/threonine-protein phosphatase PP1-alpha catalytic subunit	0	1	0	0	0	0	TRUE	XP_023510324.1	XP_023510324	100059233	PPP1CA	protein phosphatase 1 catalytic subunit alpha	-	protein-coding	VGNC:VGNC:49522|Ensembl:ENSECAG00000010532
NaN	32.4923	NaN	NaN	28.9171	28.2502	28.919	26.0178	NaN	NaN	28.1385	27.5988	27.3558	27.9185	27.7877	27.8592	NaN	28.8378	29.3172	28.3423	NaN	29.5496	28.0367	27.9767	29.3066	27.4974	10067000000	XP_001492602.1;CON__Q3KUS7	XP_001492602.1	complement factor B	3	0	2	1	1	0	TRUE	XP_001492602.1	XP_001492602	100051124	CFB	complement factor B	-	protein-coding	Ensembl:ENSECAG00000011854
28.7223	NaN	26.9572	27.3114	NaN	NaN	26.8022	26.7579	29.9266	26.695	26.8098	28.6473	29.7863	30.1884	27.9769	30.5674	30.1051	28.8472	28.9702	28.2822	29.7001	26.3176	28.4745	29.2065	NaN	29.4267	10061000000	XP_023496500.1;XP_001488323.1;XP_023496501.1	XP_023496500.1;XP_001488323.1;XP_023496501.1	tyrosine-protein phosphatase non-receptor type 14 isoform X1;tyrosine-protein phosphatase non-receptor type 14 isoform X1;tyrosine-protein phosphatase non-receptor type 14 isoform X2	1	2	0	0	0	1	TRUE	XP_023496500.1	XP_023496500	100050251	PTPN14	protein tyrosine phosphatase non-receptor type 14	-	protein-coding	VGNC:VGNC:22014|Ensembl:ENSECAG00000007687
28.4265	28.5719	NaN	29.1662	28.9009	28.6862	28.5902	27.6521	29.1207	28.4787	28.6509	28.4377	29.2459	28.8164	28.5339	28.9505	29.0974	29.1362	28.6807	28.9114	28.8904	29.0457	28.9684	28.7433	28.5738	29.0612	10044000000	XP_023473142.1	XP_023473142.1	copper transport protein ATOX1	1	0	0	0	0	0	TRUE	XP_023473142.1	XP_023473142	100071499	ATOX1	antioxidant 1 copper chaperone	-	protein-coding	Ensembl:ENSECAG00000013276
29.3616	28.9622	28.0919	30.7351	28.4909	28.9855	28.1648	28.8466	28.0315	29.0238	29.2941	28.0694	28.1026	27.7025	28.9036	28.6544	28.4821	28.6654	28.3444	29.6648	NaN	28.8527	28.6595	27.7824	28.6608	NaN	10036000000	XP_003363789.1;XP_023480251.1	XP_003363789.1;XP_023480251.1	stathmin domain-containing protein 1 isoform X2;stathmin domain-containing protein 1 isoform X1	0	0	0	0	1	1	TRUE	XP_003363789.1	XP_003363789	100629487	STMND1	stathmin domain containing 1	-	protein-coding	VGNC:VGNC:23701|Ensembl:ENSECAG00000009565
29.2583	30.2834	29.0764	29.0926	NaN	28.9057	28.3895	29.1098	28.7302	27.9117	28.6537	28.3565	28.3651	29.0264	28.1309	28.8781	28.5875	28.4753	28.7672	28.8381	28.0341	28.559	28.5526	29.1433	27.8557	28.9179	10028000000	NP_001296199.1	NP_001296199.1	actin-related protein 2/3 complex subunit 3	0	1	0	0	0	0	TRUE	NP_001296199.1	NP_001296199	100058336	ARPC3	actin related protein 2/3 complex subunit 3	-	protein-coding	VGNC:VGNC:15538|Ensembl:ENSECAG00000020416
30.0376	28.2742	29.6512	29.7554	27.6659	29.6211	27.7873	28.6308	27.9294	28.5076	29.1574	29.0636	27.1403	27.9886	NaN	29.2754	28.7648	28.2094	28.3288	28.5722	NaN	27.5704	28.9983	28.6186	27.5646	26.5682	10022000000	XP_023506727.1	XP_023506727.1	LOW QUALITY PROTEIN: myristoylated alanine-rich C-kinase substrate	0	0	0	1	1	0	TRUE	XP_023506727.1	XP_023506727	111775348	MARCKS	myristoylated alanine rich protein kinase C substrate	-	protein-coding	Ensembl:ENSECAG00000003398
28.3716	31.5371	28.7278	27.8388	27.3308	28.5736	28.0238	26.6815	27.3686	28.207	28.1599	27.5284	30.3518	27.2779	28.2353	27.4858	28.5332	28.2047	27.6666	27.6802	NaN	29.8627	28.0956	28.6776	27.718	28.3983	9947000000	XP_001494815.5;XP_005606584.3	XP_001494815.5;XP_005606584.3	leukotriene A-4 hydrolase isoform X1;leukotriene A-4 hydrolase isoform X2	0	0	0	0	1	0	TRUE	XP_001494815.5	XP_001494815	100052257	LTA4H	leukotriene A4 hydrolase	-	protein-coding	VGNC:VGNC:19830|Ensembl:ENSECAG00000008767
28.9369	28.2876	29.7845	29.118	29.0851	28.7635	28.5187	28.6904	28.6371	28.8563	NaN	28.0801	29.04	29.029	28.7912	28.5148	29.0179	28.973	28.5425	28.4328	NaN	28.8052	28.3403	29.1423	28.3157	27.8221	9903500000	XP_001492347.3	XP_001492347.3	multifunctional protein ADE2	0	0	1	0	1	0	TRUE	XP_001492347.3	XP_001492347	100058501	PAICS	phosphoribosylaminoimidazole carboxylase and phosphoribosylaminoimidazolesuccinocarboxamide synthase	-	protein-coding	VGNC:VGNC:21138|Ensembl:ENSECAG00000019862
28.5697	NaN	30.7619	NaN	30.5581	29.314	30.3075	29.6252	29.4234	29.3866	NaN	30.1933	NaN	29.0174	NaN	NaN	NaN	NaN	NaN	NaN	NaN	28.8725	29.7243	NaN	NaN	26.218	9884500000	XP_023497963.1;XP_023497962.1;NP_001229495.1	XP_023497963.1;XP_023497962.1;NP_001229495.1	von Willebrand factor isoform X1;von Willebrand factor isoform X1;von Willebrand factor precursor	2	0	2	3	4	2	TRUE	XP_023497963.1	XP_023497963	100059472	VWF	von Willebrand factor	-	protein-coding	VGNC:VGNC:24961|Ensembl:ENSECAG00000010778
29.079	NaN	28.787	28.1599	29.5105	29.9973	29.4005	29.6461	28.7761	28.9605	NaN	30.3922	28.5502	28.8416	NaN	29.1061	28.7206	NaN	NaN	28.6659	NaN	28.3926	28.7923	28.2377	28.7952	28.9701	9874900000	NP_001271468.1	NP_001271468.1	polymeric immunoglobulin receptor precursor	1	0	1	1	3	0	TRUE	NP_001271468.1	NP_001271468	100055765	PIGR	polymeric immunoglobulin receptor	-	protein-coding	VGNC:VGNC:21432|Ensembl:ENSECAG00000016196
28.8063	27.7423	28.9809	27.9878	NaN	29.0675	28.0695	NaN	28.3806	NaN	30.0803	29.799	29.5296	29.8732	NaN	NaN	28.8699	27.5149	28.8543	28.6352	28.63	29.0985	29.4349	29.6564	NaN	29.4078	9871600000	XP_001490881.2	XP_001490881.2	serpin B4	0	2	1	2	0	1	TRUE	XP_001490881.2	XP_001490881	100057505	LOC100057505	serpin B4	SERPINB4	protein-coding	Ensembl:ENSECAG00000035510
30.2578	26.5554	29.6574	28.4758	NaN	28.2686	27.9807	31.3302	27.9365	27.1422	26.8428	NaN	27.3376	28.7364	28.203	28.5059	28.3903	28.0559	27.7782	27.882	27.8842	28.6392	27.507	29.2254	NaN	28.8782	9807700000	XP_023475971.1;XP_023475970.1;XP_023475969.1;XP_023495414.1;XP_023495413.1;XP_023495412.1;XP_023495411.1;XP_023495410.1;XP_023495409.1;XP_023495408.1	XP_023475971.1;XP_023475970.1;XP_023475969.1	filamin-B isoform X3;filamin-B isoform X2;filamin-B isoform X1	0	1	1	0	0	1	TRUE	XP_023475971.1	XP_023475971	100057963	FLNB	filamin B	-	protein-coding	VGNC:VGNC:18061|Ensembl:ENSECAG00000015849
28.931	28.3272	29.4392	29.0103	28.6391	29.0545	28.4422	29.0864	28.3532	28.9772	28.1932	28.7139	29.1816	28.6058	28.8159	29.1005	28.8177	NaN	28.0699	28.576	NaN	28.8068	28.2412	28.7433	28.4435	29.1489	9795000000	XP_001498096.2	XP_001498096.2	eukaryotic initiation factor 4A-II	0	0	0	0	2	0	TRUE	XP_001498096.2	XP_001498096	100068164	EIF4A2	eukaryotic translation initiation factor 4A2	-	protein-coding	VGNC:VGNC:17499|Ensembl:ENSECAG00000021223
27.2303	32.1864	29.7638	NaN	26.9588	31.75	27.4058	26.7125	28.8383	25.4144	30.3064	NaN	NaN	NaN	NaN	NaN	NaN	NaN	NaN	27.6684	25.7398	NaN	NaN	NaN	NaN	27.1903	9784000000	XP_001499173.3;CON__ENSEMBL:ENSBTAP00000024146	XP_001499173.3	alpha-2-macroglobulin	1	0	2	4	2	4	TRUE	XP_001499173.3	XP_001499173	100061692	A2M	alpha-2-macroglobulin	-	protein-coding	VGNC:VGNC:56528|Ensembl:ENSECAG00000012558
NaN	33.4835	28.7219	NaN	NaN	NaN	NaN	NaN	NaN	NaN	NaN	NaN	NaN	NaN	NaN	NaN	NaN	NaN	NaN	NaN	NaN	NaN	NaN	NaN	NaN	NaN	9683000000	XP_014596920.1;XP_005597568.1;XP_023508635.1;XP_005597567.1	XP_014596920.1;XP_005597568.1	myeloperoxidase;myeloperoxidase	2	4	5	4	4	5	FALSE	XP_014596920.1	XP_014596920	100070920	MPO	myeloperoxidase	-	protein-coding	VGNC:VGNC:20288|Ensembl:ENSECAG00000006662
29.2719	28.809	28.7828	28.9933	28.0639	28.5424	NaN	29.4041	28.9586	28.6221	29.1018	29.3253	28.9436	28.7093	28.2324	28.6539	28.7479	28.6467	28.739	28.445	27.9502	28.4297	28.4485	28.7922	NaN	28.583	9680200000	XP_023505927.1	XP_023505927.1	ras-related protein R-Ras	0	1	0	0	0	1	TRUE	XP_023505927.1	XP_023505927	100055781	RRAS	RAS related	-	protein-coding	VGNC:VGNC:58781|Ensembl:ENSECAG00000016716
NaN	28.5399	27.6753	28.0886	30.3493	29.0321	29.328	NaN	28.1724	29.7599	29.1018	29.0628	28.6226	28.6334	28.946	28.3542	29.1277	28.8757	28.4764	28.2999	28.1477	27.9304	28.9605	28.5814	29.0763	27.7316	9674500000	XP_001501152.1	XP_001501152.1	C1GALT1-specific chaperone 1	1	1	0	0	0	0	TRUE	XP_001501152.1	XP_001501152	100055183	C1GALT1C1	C1GALT1 specific chaperone 1	-	protein-coding	VGNC:VGNC:15935|Ensembl:ENSECAG00000004034
28.8564	28.4733	29.3597	28.7173	27.4561	28.636	28.4249	29.1675	28.8217	28.7913	28.7184	29.5104	29.8705	28.8736	28.2859	28.858	28.5164	28.5138	28.3443	27.6211	29.1382	27.6062	28.6053	27.8608	NaN	28.0697	9627700000	XP_023494796.1;XP_023494795.1;XP_023494794.1;XP_023494797.1;XP_023494798.1	XP_023494796.1;XP_023494795.1;XP_023494794.1;XP_023494797.1;XP_023494798.1	cerebral cavernous malformations 2 protein isoform X3;cerebral cavernous malformations 2 protein isoform X2;cerebral cavernous malformations 2 protein isoform X1;cerebral cavernous malformations 2 protein isoform X4;cerebral cavernous malformations 2 p	0	0	0	0	0	1	TRUE	XP_023494796.1	XP_023494796	100065340	CCM2	CCM2 scaffold protein	-	protein-coding	VGNC:VGNC:55946|Ensembl:ENSECAG00000017258
NaN	30.9761	27.5353	28.1926	28.839	29.3795	30.632	27.9093	29.2605	29.4094	29.5471	28.9565	NaN	29.1496	NaN	28.3929	NaN	NaN	28.8912	27.9512	27.805	27.8818	29.4047	NaN	28.5649	28.1429	9616200000	XP_001489400.1;CON__Q3MHN5;CON__ENSEMBL:ENSBTAP00000018229	XP_001489400.1	vitamin D-binding protein	1	0	1	2	1	1	TRUE	XP_001489400.1	XP_001489400	100054939	GC	GC vitamin D binding protein	-	protein-coding	VGNC:VGNC:18267|Ensembl:ENSECAG00000010481
28.7372	28.1551	29.8347	29.6349	NaN	28.2544	27.6054	28.6245	28.5222	28.073	28.428	NaN	28.1953	28.5489	28.7531	NaN	29.4053	28.5778	28.5466	29.9882	NaN	30.1911	NaN	29.1475	NaN	29.4489	9606300000	XP_001498092.1	XP_001498092.1	40S ribosomal protein S16	0	1	1	1	1	2	TRUE	XP_001498092.1	XP_001498092	100064489	RPS16	ribosomal protein S16	-	protein-coding	VGNC:VGNC:22549|Ensembl:ENSECAG00000004311
28.1733	28.8345	NaN	28.7936	27.6603	28.2751	28.3387	27.5171	29.0407	28.5476	28.5964	28.6034	29.3016	29.2359	28.4942	29.172	29.2655	28.5979	28.9497	28.6453	29.4473	28.5565	28.8048	28.8211	27.8101	29.0179	9604400000	XP_023474631.1	XP_023474631.1	MOB kinase activator 1A isoform X1	1	0	0	0	0	0	TRUE	XP_023474631.1	XP_023474631	100058183	MOB1A	MOB kinase activator 1A	-	protein-coding	VGNC:VGNC:20246|Ensembl:ENSECAG00000009537
28.9203	28.1431	28.4298	28.5137	28.307	29.1343	28.7222	28.2459	29.3285	28.641	28.8074	28.799	28.6685	29.1183	28.6802	28.6652	28.5379	28.3591	28.6711	29.0192	29.2588	27.9367	29.2371	28.9196	NaN	29.1406	9602400000	XP_023484419.1	XP_023484419.1	guanine nucleotide-binding protein G(I)/G(S)/G(O) subunit gamma-10	0	0	0	0	0	1	TRUE	XP_023484419.1	XP_023484419	100630493	GNG10	G protein subunit gamma 10	-	protein-coding	Ensembl:ENSECAG00000005273
29.7299	28.5481	29.8182	30.857	NaN	28.3509	NaN	29.3515	NaN	28.5165	NaN	NaN	28.3721	28.6617	NaN	NaN	28.5531	NaN	NaN	29.1051	NaN	29.4145	NaN	NaN	NaN	NaN	9586900000	XP_005604849.2;XP_014590776.2;XP_023482540.1;XP_014590775.2;XP_014590780.2;XP_014590779.2;XP_014590778.2;XP_014590777.2	XP_005604849.2;XP_014590776.2;XP_023482540.1;XP_014590775.2;XP_014590780.2;XP_014590779.2;XP_014590778.2;XP_014590777.2	breast carcinoma-amplified sequence 1 isoform X4;breast carcinoma-amplified sequence 1 isoform X3;breast carcinoma-amplified sequence 1 isoform X1;breast carcinoma-amplified sequence 1 isoform X2;breast carcinoma-amplified sequence 1 isoform X8;breast	0	2	3	2	3	4	TRUE	XP_005604849.2	XP_005604849	100053354	BCAS1	brain enriched myelin associated protein 1	-	protein-coding	VGNC:VGNC:98870|Ensembl:ENSECAG00000013155
NaN	NaN	28.5096	NaN	30.0552	NaN	29.6244	NaN	27.9087	29.8645	NaN	NaN	27.8503	29.1249	29.0421	28.1754	NaN	29.4928	NaN	28.3032	NaN	30.39	28.748	29.2036	29.7851	NaN	9521300000	XP_023474251.1;XP_023474250.1;XP_023474254.1;XP_023474253.1;XP_023474252.1	XP_023474251.1;XP_023474250.1;XP_023474254.1;XP_023474253.1;XP_023474252.1	UDP-glucuronic acid decarboxylase 1 isoform X2;UDP-glucuronic acid decarboxylase 1 isoform X1;UDP-glucuronic acid decarboxylase 1 isoform X3;UDP-glucuronic acid decarboxylase 1 isoform X3;UDP-glucuronic acid decarboxylase 1 isoform X3	3	2	2	1	2	1	TRUE	XP_023474251.1	XP_023474251	100054871	UXS1	UDP-glucuronate decarboxylase 1	-	protein-coding	VGNC:VGNC:24872|Ensembl:ENSECAG00000015049
27.6707	NaN	28.3401	27.5896	29.5755	28.6652	30.0859	27.9426	28.7343	29.1304	28.4111	28.3941	NaN	28.8203	28.939	28.8664	NaN	28.6264	28.985	29.3312	27.9054	29.441	28.8568	28.2531	29.6598	28.3811	9478900000	XP_023479769.1;XP_023479768.1;CON__P07224	XP_023479769.1;XP_023479768.1	vitamin K-dependent protein S isoform X2;vitamin K-dependent protein S isoform X1	1	0	1	1	0	0	TRUE	XP_023479769.1	XP_023479769	100072912	PROS1	protein S	-	protein-coding	VGNC:VGNC:49125|Ensembl:ENSECAG00000016509
28.5197	29.4193	29.1122	28.3741	29.3605	30.326	29.3107	NaN	28.4964	28.6958	28.9382	28.7808	28.6855	28.5459	28.4552	28.2333	28.8843	27.8212	28.484	28.4729	NaN	28.345	28.6347	27.6839	NaN	28.8849	9451800000	XP_001489401.1;XP_003364612.1;XP_023488374.1;XP_023488373.1;XP_023488375.1;XP_005608083.1;NP_001075318.1;XP_005596143.1	XP_001489401.1;XP_003364612.1;XP_023488374.1;XP_023488373.1	transforming growth factor beta-2 isoform X2;transforming growth factor beta-2 isoform X1;transforming growth factor beta-2-like isoform X2;transforming growth factor beta-2-like isoform X1	0	1	0	0	1	1	TRUE	XP_001489401.1	XP_001489401	100050377	TGFB2	transforming growth factor beta 2	-	protein-coding	VGNC:VGNC:24053|Ensembl:ENSECAG00000041678
28.5642	28.8202	29.1738	28.9303	NaN	27.3155	28.1278	28.9527	29.0316	28.2713	28.7247	29.4086	29.472	28.8616	28.4203	29.309	29.0077	28.5957	28.699	28.5086	28.2556	28.1157	28.1656	28.6165	NaN	28.389	9332000000	XP_001491317.1	XP_001491317.1	protein XRP2	0	1	0	0	0	1	TRUE	XP_001491317.1	XP_001491317	100060484	RP2	RP2 activator of ARL3 GTPase	-	protein-coding	VGNC:VGNC:22507|Ensembl:ENSECAG00000010351
NaN	31.1246	28.4569	28.4132	28.4029	28.3447	30.0234	NaN	28.4111	28.5388	29.0777	27.897	29.1897	28.6235	28.3836	28.4544	29.1966	28.3801	28.2968	28.7719	NaN	28.3508	28.6019	27.7411	27.6087	NaN	9269900000	NP_001137426.1;CON__Q95121	NP_001137426.1	pigment epithelium-derived factor precursor	1	1	0	0	1	1	TRUE	NP_001137426.1	NP_001137426	100072415	SERPINF1	serpin family F member 1	PEDF	protein-coding	VGNC:VGNC:22859|Ensembl:ENSECAG00000022279
NaN	28.9234	28.271	28.0888	29.7893	28.1663	28.9919	NaN	28.81	29.6752	NaN	29.1028	28.5415	28.4454	29.2874	28.8604	29.0222	28.9356	28.6316	28.1746	28.109	28.5333	28.3784	27.7034	28.9972	28.4344	9175400000	XP_023481251.1	XP_023481251.1	gamma-interferon-inducible lysosomal thiol reductase	1	1	1	0	0	0	TRUE	XP_023481251.1	XP_023481251	100070878	IFI30	IFI30 lysosomal thiol reductase	-	protein-coding	VGNC:VGNC:58175|Ensembl:ENSECAG00000013896
28.6592	NaN	30.6057	29.5929	NaN	28.582	NaN	28.0398	28.2871	NaN	28.2516	NaN	27.4637	27.8828	28.5248	NaN	28.8555	27.7887	NaN	29.8647	28.4756	30.6998	NaN	29.0967	NaN	29.1521	9136800000	XP_001494894.2	XP_001494894.2	40S ribosomal protein S3	1	2	2	1	1	2	TRUE	XP_001494894.2	XP_001494894	100051780	RPS3	ribosomal protein S3	-	protein-coding	VGNC:VGNC:59420|Ensembl:ENSECAG00000013915
28.4363	NaN	NaN	32.1634	NaN	27.3621	NaN	29.4656	NaN	NaN	27.0129	NaN	27.2039	NaN	NaN	29.2515	26.8919	NaN	28.3797	30.4517	NaN	29.4671	NaN	29.4121	NaN	NaN	9136300000	XP_023474133.1;XP_023474129.1;XP_023474125.1;XP_001502729.1;XP_014589585.1	XP_023474133.1;XP_023474129.1;XP_023474125.1;XP_001502729.1	dual oxidase 1;dual oxidase 1;dual oxidase 1;dual oxidase 1	2	2	3	2	2	3	FALSE	XP_023474133.1	XP_023474133	100070541	DUOX1	dual oxidase 1	-	protein-coding	VGNC:VGNC:17339|Ensembl:ENSECAG00000023918
31.2647	NaN	30.0488	30.1331	26.3009	27.6897	NaN	NaN	29.6849	28.122	NaN	28.7912	NaN	29.2779	28.8248	30.8196	NaN	NaN	NaN	26.364	26.3913	NaN	27.053	NaN	NaN	26.5406	9124700000	XP_023490613.1	XP_023490613.1	N-acetylated-alpha-linked acidic dipeptidase 2-like, partial	1	2	2	1	2	3	TRUE	XP_023490613.1	XP_023490613	111771951	LOC111771951	N-acetylated-alpha-linked acidic dipeptidase 2-like	-	protein-coding	-
29.008	NaN	30.4653	29.2027	NaN	NaN	NaN	28.4421	NaN	NaN	28.1765	NaN	28.6185	27.2986	NaN	NaN	28.9037	28.3885	27.8285	29.1574	27.47	31.1874	NaN	27.8377	NaN	29.6768	9096200000	XP_001497144.1	XP_001497144.1	60S ribosomal protein L4	1	3	3	2	0	2	TRUE	XP_001497144.1	XP_001497144	100065968	RPL4	ribosomal protein L4	-	protein-coding	VGNC:VGNC:22531|Ensembl:ENSECAG00000023179
28.3674	NaN	NaN	29.5271	29.1672	29.0011	29.1856	NaN	30.2182	29.5174	28.6927	29.0927	28.854	29.3387	29.2355	29.0451	28.5798	28.4963	27.1862	27.465	28.7035	NaN	29.1569	NaN	NaN	27.6613	9078900000	XP_001916959.2;XP_005605005.1;XP_014590897.1;XP_023482955.1	XP_001916959.2;XP_005605005.1;XP_014590897.1	proprotein convertase subtilisin/kexin type 5 isoform X3;proprotein convertase subtilisin/kexin type 5 isoform X2;proprotein convertase subtilisin/kexin type 5 isoform X1	2	1	0	0	0	3	TRUE	XP_001916959.2	XP_001916959	100063740	PCSK5	proprotein convertase subtilisin/kexin type 5	-	protein-coding	VGNC:VGNC:21218|Ensembl:ENSECAG00000006788
28.9073	28.9581	NaN	28.7201	28.3876	29.1763	28.6536	29.0073	28.932	28.7235	28.2947	28.4585	28.4432	28.9793	28.7278	28.8188	28.6313	28.4147	29.2551	28.5475	NaN	28.3627	29.1305	28.5471	NaN	28.7394	9074200000	XP_001500782.3;XP_023487973.1;XP_023487972.1;XP_023487971.1;XP_023487970.1;XP_023487969.1;XP_023487968.1;XP_014592599.1;XP_023487967.1;XP_023487966.1;XP_023487965.1;XP_023487964.1;XP_023487963.1;XP_023487962.1;XP_023487961.1;XP_023487960.1;XP_023487958.1;XP_023487957.1;XP_023487956.1	XP_001500782.3	aldose reductase	1	0	0	0	1	1	TRUE	XP_001500782.3	XP_001500782	100065145	AKR1B1	aldo-keto reductase family 1 member B	-	protein-coding	VGNC:VGNC:15214|Ensembl:ENSECAG00000014271
29.0403	28.0943	29.5739	29.0853	28.5237	28.6738	28.4488	27.8048	28.2576	29.2979	28.43	27.7528	27.8572	27.4644	28.9099	29.2022	28.5866	28.2751	28.3091	28.7656	NaN	28.8271	27.6609	28.8327	29.178	28.9082	9065600000	XP_001500149.1	XP_001500149.1	T-complex protein 1 subunit gamma	0	0	0	0	1	0	TRUE	XP_001500149.1	XP_001500149	100057839	CCT3	chaperonin containing TCP1 subunit 3	-	protein-coding	VGNC:VGNC:16236|Ensembl:ENSECAG00000020633
NaN	NaN	28.2953	28.5253	29.4242	28.5447	28.9625	NaN	29.2582	29.5478	28.419	28.6045	28.2631	28.8025	29.5486	28.8863	28.9945	29.036	28.8524	28.4866	28.7653	28.1603	28.6138	28.3532	28.9551	27.8897	9062300000	XP_014585105.1;XP_001494810.2;XP_023480925.1	XP_014585105.1;XP_001494810.2	galactosylgalactosylxylosylprotein 3-beta-glucuronosyltransferase 3 isoform X2;galactosylgalactosylxylosylprotein 3-beta-glucuronosyltransferase 3 isoform X1	2	1	0	0	0	0	TRUE	XP_014585105.1	XP_014585105	100063587	B3GAT3	beta-1,3-glucuronyltransferase 3	-	protein-coding	VGNC:VGNC:15729|Ensembl:ENSECAG00000013416
28.5295	29.3403	28.1466	28.3481	28.8013	28.688	28.5132	NaN	28.3388	28.1021	28.0564	28.2754	29.0573	28.685	28.1721	29.4416	28.6186	28.4926	28.1751	28.5591	28.5139	29.3501	28.5339	28.5863	28.0483	28.6484	8984400000	XP_023484168.1;XP_023484167.1;XP_001488771.3	XP_023484168.1;XP_023484167.1;XP_001488771.3	tryptophan--tRNA ligase, cytoplasmic;tryptophan--tRNA ligase, cytoplasmic;tryptophan--tRNA ligase, cytoplasmic	0	1	0	0	0	0	TRUE	XP_023484168.1	XP_023484168	100054884	WARS1	tryptophanyl-tRNA synthetase 1	WARS	protein-coding	VGNC:VGNC:24964|Ensembl:ENSECAG00000011037
28.9882	27.727	28.7251	28.8621	28.5835	28.2225	28.8571	29.3928	29.0513	28.1866	NaN	27.8132	28.9456	29.1478	28.4498	28.3301	29.0162	28.5035	NaN	28.7824	28.4055	28.8045	28.5572	NaN	28.0061	28.8509	8946500000	XP_023481851.1;XP_023481852.1	XP_023481851.1;XP_023481852.1	destrin isoform X1;destrin isoform X2	0	0	1	0	1	1	TRUE	XP_023481851.1	XP_023481851	100146213	DSTN	destrin, actin depolymerizing factor	-	protein-coding	VGNC:VGNC:17329|Ensembl:ENSECAG00000020103
28.7817	28.7766	28.8599	29.4219	29.2192	28.2179	28.4332	NaN	28.5357	28.7061	28.7221	28.5511	29.416	28.1443	NaN	28.4287	29.2418	28.8193	28.8656	28.8179	NaN	28.4792	28.13	28.1358	NaN	28.1604	8903200000	XP_023499318.1;XP_023499320.1;XP_023499319.1;XP_005611237.2;XP_005611232.2;XP_005611236.2;XP_005611235.2;XP_005611233.2	XP_023499318.1;XP_023499320.1;XP_023499319.1;XP_005611237.2;XP_005611232.2;XP_005611236.2;XP_005611235.2;XP_005611233.2	natural resistance-associated macrophage protein 2 isoform X4;natural resistance-associated macrophage protein 2 isoform X6;natural resistance-associated macrophage protein 2 isoform X5;natural resistance-associated macrophage protein 2 isoform X5;natu	0	1	0	1	1	1	TRUE	XP_023499318.1	XP_023499318	100052385	SLC11A2	solute carrier family 11 member 2	-	protein-coding	VGNC:VGNC:23018|Ensembl:ENSECAG00000020056
27.9649	NaN	28.2544	28.5965	29.0819	28.048	28.4891	26.8018	28.1218	29.7864	29.2792	28.2364	28.9012	28.2553	28.838	28.7347	28.8594	28.9413	29.2076	28.3437	27.6318	28.6439	28.0069	28.5371	29.2012	28.2753	8899100000	XP_023508943.1	XP_023508943.1	carboxypeptidase D	1	0	0	0	0	0	TRUE	XP_023508943.1	XP_023508943	100072234	CPD	carboxypeptidase D	-	protein-coding	VGNC:VGNC:16814|Ensembl:ENSECAG00000020432
28.0734	NaN	NaN	28.3528	28.2849	28.9156	29.4203	NaN	29.4125	NaN	28.1477	NaN	27.8837	30.0117	28.3158	29.3359	29.2943	28.7967	29.3777	28.7197	NaN	29.202	29.3113	28.7791	NaN	28.7642	8887200000	XP_005613997.2;XP_005613996.2;NP_001075359.1	XP_005613997.2;XP_005613996.2;NP_001075359.1	protein S100-G isoform X1;protein S100-G isoform X1;protein S100-G	2	1	2	0	1	1	TRUE	XP_005613997.2	XP_005613997	100033995	S100G	S100 calcium binding protein G	-	protein-coding	VGNC:VGNC:55532|Ensembl:ENSECAG00000017623
29.2422	28.6247	28.2485	28.9242	NaN	29.1874	28.8575	29.2163	28.6054	28.9604	29.0956	28.9437	26.924	NaN	29.0566	29.0051	28.3132	28.4181	28.5472	28.5995	27.4128	27.8822	28.5811	28.5822	29.1321	28.1472	8832300000	XP_023499845.1;XP_023499844.1;XP_023499843.1;XP_023499842.1	XP_023499845.1;XP_023499844.1;XP_023499843.1;XP_023499842.1	septin-2;septin-2;septin-2;septin-2	0	1	0	1	0	0	TRUE	XP_023499845.1	XP_023499845	100057933	SEPTIN2	septin 2	37500	protein-coding	VGNC:VGNC:22832|Ensembl:ENSECAG00000017553
28.1137	29.6876	28.2232	28.5253	28.3966	28.1695	28.4253	28.1591	29.0119	28.0405	28.572	28.1907	28.6996	28.9576	28.4927	28.9918	29.1294	28.6596	28.3748	28.5045	29.0901	28.0829	28.34	28.3905	27.8082	28.5776	8774000000	XP_003365779.1	XP_003365779.1	costars family protein ABRACL	0	0	0	0	0	0	TRUE	XP_003365779.1	XP_003365779	100629285	ABRACL	ABRA C-terminal like	-	protein-coding	Ensembl:ENSECAG00000029003
30.2255	NaN	NaN	29.1453	NaN	29.0988	27.6366	29.081	NaN	27.9799	28.0609	NaN	26.6387	27.4739	28.1007	28.743	NaN	29.014	28.2421	27.7162	NaN	30.5299	27.4666	29.1546	29.7244	28.9415	8765400000	XP_023474895.1;XP_001917830.2	XP_023474895.1;XP_001917830.2	epithelial cell adhesion molecule isoform X2;epithelial cell adhesion molecule isoform X1	2	1	2	1	1	0	TRUE	XP_023474895.1	XP_023474895	100053148	EPCAM	epithelial cell adhesion molecule	-	protein-coding	VGNC:VGNC:17614|Ensembl:ENSECAG00000024630
29.3335	29.6344	NaN	29.2865	28.6062	28.9645	27.6269	29.9024	28.5036	28.6045	30.1458	29.3915	NaN	27.8036	28.3363	28.7205	27.3498	NaN	28.6101	28.6898	NaN	NaN	28.3183	28.2648	28.2013	28.7704	8758200000	XP_023486549.1;XP_005606472.1;XP_001493181.1	XP_023486549.1;XP_005606472.1;XP_001493181.1	neuronal membrane glycoprotein M6-a isoform X3;neuronal membrane glycoprotein M6-a isoform X2;neuronal membrane glycoprotein M6-a isoform X1	1	0	1	0	2	1	TRUE	XP_023486549.1	XP_023486549	100051492	GPM6A	glycoprotein M6A	-	protein-coding	VGNC:VGNC:18498|Ensembl:ENSECAG00000016756
28.6576	28.6697	NaN	28.8726	27.958	28.4705	27.7752	28.3114	28.7631	27.9858	28.9032	28.3142	27.6751	28.718	28.6602	28.4519	NaN	28.7497	29.4329	29.0341	NaN	NaN	28.7222	29.7507	29.3705	29.3345	8656600000	XP_023493019.1;XP_001916107.2;XP_005608441.1;XP_005608456.1;XP_023493035.1;XP_023493034.1;XP_023493033.1;XP_023493032.1;XP_023493031.1;XP_005608455.1;XP_001497973.2	XP_023493019.1;XP_001916107.2;XP_005608441.1	IST1 homolog isoform X1;IST1 homolog isoform X1;IST1 homolog isoform X2	1	0	0	1	1	1	TRUE	XP_023493019.1	XP_023493019	100146422	IST1	IST1 factor associated with ESCRT-III	-	protein-coding	VGNC:VGNC:51202|Ensembl:ENSECAG00000022855
NaN	NaN	NaN	NaN	29.0062	29.5345	29.7481	NaN	NaN	NaN	NaN	NaN	NaN	NaN	NaN	NaN	NaN	29.246	28.1997	27.2071	NaN	31.1278	28.305	29.9415	30.8186	NaN	8641200000	XP_005606558.1	XP_005606558.1	polypeptide N-acetylgalactosaminyltransferase 4	4	1	5	4	1	1	TRUE	XP_005606558.1	XP_005606558	100063207	GALNT4	polypeptide N-acetylgalactosaminyltransferase 4	-	protein-coding	-
NaN	27.9913	27.9907	28.3243	29.5416	28.1078	29.5532	NaN	28.9032	30.2443	29.0061	28.9975	28.7244	28.5094	28.785	28.5139	27.567	28.1357	28.6257	27.8661	28.4566	27.1446	28.7431	27.8677	28.933	27.6494	8633400000	XP_023507522.1	XP_023507522.1	palmitoleoyl-protein carboxylesterase NOTUM	1	1	0	0	0	0	TRUE	XP_023507522.1	XP_023507522	100054869	NOTUM	notum, palmitoleoyl-protein carboxylesterase	-	protein-coding	VGNC:VGNC:20820|Ensembl:ENSECAG00000020198
27.5741	28.6026	27.6756	27.8162	29.4543	28.4935	29.9369	NaN	28.8161	29.0615	28.3449	28.5047	28.5542	28.5438	28.8632	28.8659	28.3624	28.8613	28.6905	28.3317	NaN	28.4102	29.0291	28.5528	29.0713	28.1406	8616900000	XP_023472767.1;XP_023472766.1;XP_023472765.1;XP_005599218.3	XP_023472767.1;XP_023472766.1;XP_023472765.1;XP_005599218.3	alpha-1,3-mannosyl-glycoprotein 2-beta-N-acetylglucosaminyltransferase;alpha-1,3-mannosyl-glycoprotein 2-beta-N-acetylglucosaminyltransferase;alpha-1,3-mannosyl-glycoprotein 2-beta-N-acetylglucosaminyltransferase;alpha-1,3-mannosyl-glycoprotein 2-beta-N	0	1	0	0	1	0	TRUE	XP_023472767.1	XP_023472767	102149649	MGAT1	alpha-1,3-mannosyl-glycoprotein 2-beta-N-acetylglucosaminyltransferase	-	protein-coding	Ensembl:ENSECAG00000014786
28.4401	28.3497	28.6543	28.5637	28.2343	28.2283	27.8486	28.8262	28.4114	27.9763	28.7993	29.1121	28.9038	28.5641	28.6869	28.8508	28.1065	28.4945	28.6913	28.3979	28.9642	28.5928	28.5696	28.2551	28.0845	28.507	8581900000	XP_023498562.1;XP_023498561.1;XP_023498560.1;XP_023498559.1;XP_001497755.2;XP_023498558.1;XP_023498557.1;XP_023498556.1;XP_023498554.1;XP_014595872.1	XP_023498562.1;XP_023498561.1;XP_023498560.1;XP_023498559.1;XP_001497755.2;XP_023498558.1;XP_023498557.1;XP_023498556.1;XP_023498554.1;XP_014595872.1	serine/threonine-protein kinase 25 isoform X2;serine/threonine-protein kinase 25 isoform X2;serine/threonine-protein kinase 25 isoform X2;serine/threonine-protein kinase 25 isoform X2;serine/threonine-protein kinase 25 isoform X2;serine/threonine-prot	0	0	0	0	0	0	TRUE	XP_023498562.1	XP_023498562	100067736	STK25	serine/threonine kinase 25	-	protein-coding	VGNC:VGNC:23686|Ensembl:ENSECAG00000017650
29.0436	28.0954	28.9647	29.3489	NaN	27.5051	NaN	28.609	27.6255	NaN	28.4866	NaN	28.5119	NaN	NaN	28.3451	29.5663	NaN	28.3439	30.0454	27.8572	30.6944	NaN	28.3386	NaN	30.0733	8558000000	XP_023481225.1	XP_023481225.1	60S ribosomal protein L18a	0	2	2	2	1	2	TRUE	XP_023481225.1	XP_023481225	100147159	RPL18A	ribosomal protein L18a	-	protein-coding	VGNC:VGNC:59231
28.734	NaN	28.8689	28.8503	28.032	28.2798	28.0842	28.3593	27.9411	28.6942	28.4998	NaN	28.5037	28.6622	28.0479	28.7983	29.0861	28.3179	28.0741	29.0525	NaN	29.709	27.922	28.6189	28.4691	29.4126	8527700000	XP_023509011.1;XP_023509010.1;XP_023509009.1;XP_023509008.1	XP_023509011.1;XP_023509010.1;XP_023509009.1;XP_023509008.1	platelet-activating factor acetylhydrolase IB subunit alpha;platelet-activating factor acetylhydrolase IB subunit alpha;platelet-activating factor acetylhydrolase IB subunit alpha;platelet-activating factor acetylhydrolase IB subunit alpha	1	0	1	0	1	0	TRUE	XP_023509011.1	XP_023509011	100072490	PAFAH1B1	platelet activating factor acetylhydrolase 1b regulatory subunit 1	-	protein-coding	VGNC:VGNC:21132|Ensembl:ENSECAG00000014291
27.163	NaN	27.4265	27.7485	29.7557	29.5411	30.5395	NaN	28.864	28.2641	27.8657	26.619	27.731	28.5993	29.1414	28.1289	28.2728	29.0104	28.7253	28.6917	NaN	28.117	29.3421	28.837	29.2031	NaN	8491500000	XP_023510814.1;XP_001499258.4	XP_023510814.1	extracellular serine/threonine protein kinase FAM20C	1	1	0	0	1	1	TRUE	XP_023510814.1	XP_023510814	100056828	FAM20C	FAM20C golgi associated secretory pathway kinase	-	protein-coding	VGNC:VGNC:17850|Ensembl:ENSECAG00000007145
28.4505	28.113	27.4862	27.3122	28.0992	28.8029	28.4942	26.5704	27.9132	28.2709	27.4776	27.4792	28.481	29.1008	28.8978	28.8932	NaN	28.6243	28.9161	28.9642	29.3609	28.4192	28.5625	29.4805	28.2369	29.2409	8443400000	XP_001489754.1	XP_001489754.1	V-type proton ATPase subunit E 1	0	0	0	1	0	0	TRUE	XP_001489754.1	XP_001489754	100049854	ATP6V1E1	ATPase H+ transporting V1 subunit E1	-	protein-coding	VGNC:VGNC:15681|Ensembl:ENSECAG00000016487
28.4971	28.5344	28.6776	28.8339	28.3033	28.151	28.6049	NaN	28.7663	28.6119	28.2204	28.1534	28.6833	28.7961	28.8126	29.0111	28.5829	28.8288	28.7444	28.7416	NaN	28.57	28.6596	28.7452	28.2915	28.3822	8440400000	XP_023499997.1	XP_023499997.1	inorganic pyrophosphatase	0	1	0	0	1	0	TRUE	XP_023499997.1	XP_023499997	100072720	PPA1	inorganic pyrophosphatase 1	-	protein-coding	VGNC:VGNC:81241|Ensembl:ENSECAG00000018686
27.7965	27.8906	31.1137	27.9994	NaN	27.207	25.2782	28.8412	26.8154	27.3782	27.729	NaN	27.7601	27.6133	27.5688	NaN	28.5829	27.1245	27.0932	30.2568	27.4788	30.6966	NaN	26.7887	NaN	28.1491	8435800000	XP_023490441.1;NP_001157422.1;XP_001498885.2	XP_023490441.1;NP_001157422.1	40S ribosomal protein S4, X isoform;40S ribosomal protein S4	0	1	1	1	0	2	TRUE	XP_023490441.1	XP_023490441	111771821	LOC111771821	40S ribosomal protein S4, X isoform	-	protein-coding	Ensembl:ENSECAG00000011532
28.3806	28.2698	28.399	28.8002	28.7781	28.4703	28.8639	28.3503	28.5616	28.8371	28.4034	28.3598	28.1921	28.6347	28.6263	28.8151	28.7321	28.501	NaN	28.4365	28.4042	28.7624	28.6583	28.3144	28.3029	28.4131	8390100000	XP_001500538.1	XP_001500538.1	lactoylglutathione lyase	0	0	0	0	1	0	TRUE	XP_001500538.1	XP_001500538	100065189	GLO1	glyoxalase I	-	protein-coding	VGNC:VGNC:49457|Ensembl:ENSECAG00000019652
28.4177	NaN	27.9876	28.6259	28.8716	28.7496	28.5501	28.0578	28.5651	28.798	NaN	28.5459	28.6634	28.6909	28.4859	28.685	29.0497	28.6648	28.921	28.5149	28.7601	28.7202	28.5791	28.3364	28.2175	28.5349	8385100000	XP_014587119.1;XP_001492888.2;XP_005600649.1	XP_014587119.1;XP_001492888.2;XP_005600649.1	aminoacylase-1 isoform X1;aminoacylase-1 isoform X1;aminoacylase-1 isoform X2	1	0	1	0	0	0	TRUE	XP_014587119.1	XP_014587119	100060631	ACY1	aminoacylase 1	-	protein-coding	Ensembl:ENSECAG00000010261
29.3846	NaN	30.0526	29.3745	NaN	NaN	NaN	28.9869	27.3541	27.4761	28.8818	NaN	26.822	NaN	28.3848	28.3189	28.935	27.7338	27.8192	29.9373	28.1828	30.0081	NaN	28.6522	NaN	29.8512	8330600000	XP_001492525.1	XP_001492525.1	60S ribosomal protein L27	1	3	1	1	0	2	TRUE	XP_001492525.1	XP_001492525	100052110	RPL27	ribosomal protein L27	-	protein-coding	VGNC:VGNC:49258|Ensembl:ENSECAG00000007500
27.4466	29.1473	27.7085	NaN	30.0903	28.6798	29.1804	NaN	27.2911	29.2495	28.0742	27.3369	28.1908	27.8094	28.2171	28.599	28.6457	29.0386	29.1002	28.311	NaN	29.0839	27.9849	28.7272	29.3954	28.1499	8291000000	XP_001494837.1;XP_023502613.1;XP_014597534.1	XP_001494837.1;XP_023502613.1;XP_014597534.1	transcobalamin-2 isoform X2;transcobalamin-2 isoform X1;transcobalamin-2 isoform X1	1	1	0	0	1	0	TRUE	XP_001494837.1	XP_001494837	100063639	TCN2	transcobalamin 2	-	protein-coding	VGNC:VGNC:23960|Ensembl:ENSECAG00000020874
29.2669	28.3043	28.1487	28.0028	30.8464	30.015	28.9135	28.1114	28.5851	28.6909	NaN	NaN	27.7363	NaN	29.0086	NaN	NaN	28.8536	28.1907	NaN	NaN	27.4445	29.1653	NaN	28.3539	NaN	8272400000	XP_023472424.1;XP_023472416.1	XP_023472424.1;XP_023472416.1	disintegrin and metalloproteinase domain-containing protein 10 isoform X2;disintegrin and metalloproteinase domain-containing protein 10 isoform X1	0	0	2	3	2	2	TRUE	XP_023472424.1	XP_023472424	100068314	ADAM10	ADAM metallopeptidase domain 10	-	protein-coding	VGNC:VGNC:15045|Ensembl:ENSECAG00000007963
30.1931	28.1929	28.8826	28.7694	28.9357	27.7909	28.559	NaN	29.9123	29.3295	29.1591	29.1366	27.8802	28.9497	27.5494	28.8782	27.5406	28.1464	NaN	NaN	28.1751	NaN	28.4967	NaN	27.4045	NaN	8255300000	XP_023500779.1	XP_023500779.1	sortilin-related receptor	0	1	0	0	2	3	TRUE	XP_023500779.1	XP_023500779	100071572	SORL1	sortilin related receptor 1	-	protein-coding	VGNC:VGNC:23452|Ensembl:ENSECAG00000019083
28.2767	28.7276	NaN	29.2303	NaN	28.8926	NaN	NaN	NaN	NaN	28.3939	29.6144	26.6455	28.1002	28.5638	NaN	29.4366	29.2593	28.6606	28.1643	28.6364	29.535	NaN	29.7472	29.4975	29.5084	8248600000	XP_023479815.1;NP_001116853.1;XP_014590153.1;XP_014590151.1;XP_014590150.1	XP_023479815.1;NP_001116853.1	MHC class I antigen 9.2 isoform X1;MHC class I antigen 9.2 precursor	1	3	2	1	0	1	TRUE	XP_023479815.1	XP_023479815	100056062	LOC100056062	MHC class I antigen 9.2	Eqca-2	protein-coding	-
28.2041	27.2731	28.9054	28.3257	29.9982	27.7494	29.2464	26.74	28.839	29.7031	28.2627	28.6659	28.8199	28.2995	28.0782	28.3949	27.7376	27.7907	28.8297	NaN	NaN	28.5323	28.753	27.4174	28.7174	27.8382	8206100000	XP_001503394.2	XP_001503394.2	retinoid-inducible serine carboxypeptidase	0	0	0	0	2	0	TRUE	XP_001503394.2	XP_001503394	100070731	SCPEP1	serine carboxypeptidase 1	-	protein-coding	VGNC:VGNC:22749|Ensembl:ENSECAG00000005781
28.9496	28.6006	28.2301	28.5809	NaN	28.6692	28.057	29.1681	28.5948	28.9899	28.488	27.9162	28.3692	28.3737	28.2989	28.3553	28.5899	28.0878	28.6003	28.4402	28.8466	28.4903	28.5235	28.6344	28.6269	NaN	8191800000	XP_005615207.2	XP_005615207.2	histidine triad nucleotide-binding protein 1	0	1	0	0	0	1	TRUE	XP_005615207.2	XP_005615207	100072940	HINT1	histidine triad nucleotide binding protein 1	-	protein-coding	VGNC:VGNC:18787
28.4444	29.638	28.5216	28.3652	28.524	29.2383	28.804	29.9012	28.1625	NaN	29.4016	29.3946	NaN	28.3108	NaN	NaN	28.1569	28.3218	28.5753	NaN	28.0014	28.2696	28.8225	NaN	NaN	29.249	8140700000	XP_005596335.2;XP_023507193.1;XP_023507208.1;XP_023507207.1;XP_023507206.1	XP_005596335.2;XP_023507193.1	carcinoembryonic antigen-related cell adhesion molecule 1 isoform X1;carcinoembryonic antigen-related cell adhesion molecule 1 isoform X2	0	0	2	2	1	2	TRUE	XP_005596335.2	XP_005596335	100069287	LOC100069287	carcinoembryonic antigen-related cell adhesion molecule 1	CEACAM1	protein-coding	Ensembl:ENSECAG00000026978
28.7053	NaN	29.2372	29.8204	NaN	NaN	NaN	28.4816	28.2122	28.0455	28.6758	NaN	27.8949	27.7264	28.216	28.8214	29.3346	28.049	28.9032	29.9883	NaN	29.9177	NaN	28.5316	NaN	29.2806	8140100000	XP_001496413.1	XP_001496413.1	40S ribosomal protein S6	1	3	1	0	1	2	TRUE	XP_001496413.1	XP_001496413	100052368	RPS6	ribosomal protein S6	-	protein-coding	VGNC:VGNC:22556|Ensembl:ENSECAG00000016190
NaN	33.3029	NaN	NaN	NaN	NaN	NaN	NaN	NaN	NaN	NaN	NaN	NaN	NaN	NaN	NaN	NaN	NaN	NaN	NaN	NaN	NaN	NaN	NaN	NaN	NaN	8139200000	XP_023505568.1	XP_023505568.1	CD177 antigen	3	4	5	4	4	5	FALSE	XP_023505568.1	XP_023505568	106783279	LOC106783279	CD177 antigen	-	protein-coding	-
28.766	28.5878	28.4563	28.9054	NaN	28.9239	NaN	28.9891	28.1434	NaN	28.5603	NaN	27.9579	28.5443	28.5963	28.1485	28.7178	29.0704	28.4647	28.8669	NaN	29.3078	28.6796	29.4367	28.9333	28.7812	8112900000	XP_023506872.1;XP_023506871.1;XP_014590470.1	XP_023506872.1;XP_023506871.1;XP_014590470.1	syntaxin-7 isoform X3;syntaxin-7 isoform X1;syntaxin-7 isoform X2	0	2	2	0	1	0	TRUE	XP_023506872.1	XP_023506872	100073104	STX7	syntaxin 7	-	protein-coding	VGNC:VGNC:23734|Ensembl:ENSECAG00000019923
28.5318	NaN	30.3015	28.6723	NaN	28.5963	NaN	28.2289	NaN	NaN	29.2162	NaN	28.3674	27.7174	28.6124	28.101	28.1302	NaN	28.6611	29.313	NaN	29.8655	NaN	29.0726	28.1734	29.1704	8050300000	XP_001497114.1	XP_001497114.1	40S ribosomal protein S18	1	2	3	0	2	1	TRUE	XP_001497114.1	XP_001497114	100052654	RPS18	ribosomal protein S18	-	protein-coding	VGNC:VGNC:58743|Ensembl:ENSECAG00000016128
28.4877	NaN	30.7416	28.8905	NaN	NaN	NaN	28.7981	NaN	NaN	28.9213	NaN	28.1706	28.3294	NaN	27.7087	29.8143	NaN	28.4062	29.7428	NaN	30.437	NaN	27.8482	NaN	28.804	8034300000	XP_001494663.1	XP_001494663.1	60S ribosomal protein L15	1	3	3	1	2	2	TRUE	XP_001494663.1	XP_001494663	100051688	RPL15	ribosomal protein L15	-	protein-coding	VGNC:VGNC:56843|Ensembl:ENSECAG00000010157
27.586	NaN	28.7874	27.6826	27.4577	29.9517	28.2973	NaN	NaN	NaN	27.6621	NaN	31.1487	NaN	NaN	NaN	NaN	NaN	29.145	30.9394	NaN	28.2402	27.7691	NaN	28.6123	NaN	8007000000	CON__P13647	CON__P13647		1	1	3	4	2	2	TRUE	CON__P13647
NaN	29.1978	NaN	27.5548	29.0248	NaN	28.3765	29.972	NaN	28.6308	30.636	28.6887	29.4121	NaN	28.2286	NaN	28.69	27.3359	30.0504	28.6105	NaN	28.3931	27.4261	28.1987	28.1284	NaN	7999700000	XP_023503724.1;XP_014583356.1	XP_023503724.1;XP_014583356.1	ovalbumin;ovalbumin	2	1	1	2	1	1	TRUE	XP_023503724.1	XP_023503724	102149380	LOC102149380	ovalbumin	-	protein-coding	Ensembl:ENSECAG00000000774
28.1816	NaN	28.0579	28.6866	NaN	28.4588	28.4667	NaN	29.0389	28.1873	28.0938	28.4413	28.4389	29.1892	28.5408	28.8821	28.917	28.8357	29.0856	28.4576	28.6507	28.2838	29.1657	28.6441	27.9037	28.1899	7983700000	XP_014590186.1;XP_005603585.1	XP_014590186.1;XP_005603585.1	ribosyldihydronicotinamide dehydrogenase;ribosyldihydronicotinamide dehydrogenase	1	2	0	0	0	0	TRUE	XP_014590186.1	XP_014590186	100057868	NQO2	N-ribosyldihydronicotinamide:quinone reductase 2	-	protein-coding	VGNC:VGNC:20855|Ensembl:ENSECAG00000008386
28.5156	27.9568	28.6259	28.6194	27.8919	28.3468	28.6375	NaN	28.7082	28.144	28.0535	28.4962	28.8678	28.9578	28.2591	28.6008	28.9371	28.5373	27.9448	28.4299	29.292	27.7888	28.7788	28.5248	28.0096	28.519	7949400000	XP_001494420.2	XP_001494420.2	ADP-ribosylation factor-like protein 15	0	1	0	0	0	0	TRUE	XP_001494420.2	XP_001494420	100062980	ARL15	ADP ribosylation factor like GTPase 15	-	protein-coding	VGNC:VGNC:15513|Ensembl:ENSECAG00000014970
29.2745	28.0284	29.7196	29.7353	NaN	26.8179	NaN	26.5969	29.6692	NaN	28.3719	30.1836	29.3478	29.1282	27.818	29.0697	27.2097	27.3704	27.3602	27.5114	28.5704	24.9399	27.6844	28.5068	NaN	27.4906	7939100000	XP_023510420.1;XP_023510419.1;XP_023510418.1;XP_023510421.1;XP_023487298.1;XP_023487297.1;XP_023487296.1;XP_023487295.1;XP_023506020.1;XP_023506019.1	XP_023510420.1;XP_023510419.1;XP_023510418.1;XP_023510421.1	SH3 and multiple ankyrin repeat domains protein 2 isoform X1;SH3 and multiple ankyrin repeat domains protein 2 isoform X1;SH3 and multiple ankyrin repeat domains protein 2 isoform X1;SH3 and multiple ankyrin repeat domains protein 2 isoform X2	0	2	1	0	0	1	TRUE	XP_023510420.1	XP_023510420	100061705	SHANK2	SH3 and multiple ankyrin repeat domains 2	-	protein-coding	VGNC:VGNC:22952|Ensembl:ENSECAG00000022208
28.2565	28.2122	27.9818	28.6651	28.2096	28.0254	28.0606	28.1383	27.7811	28.9468	28.6316	28.1601	29.2185	28.1098	28.7129	28.9341	28.4957	28.2326	28.1538	28.2587	28.3681	28.6083	27.9402	28.2502	27.936	28.4693	7805300000	XP_023510049.1	XP_023510049.1	ubiquitin thioesterase OTUB1	0	0	0	0	0	0	TRUE	XP_023510049.1	XP_023510049	100054829	OTUB1	OTU deubiquitinase, ubiquitin aldehyde binding 1	-	protein-coding	VGNC:VGNC:21086|Ensembl:ENSECAG00000033949
NaN	33.2249	NaN	NaN	NaN	NaN	NaN	NaN	NaN	NaN	NaN	NaN	NaN	NaN	NaN	NaN	NaN	NaN	NaN	NaN	NaN	NaN	NaN	NaN	NaN	NaN	7769400000	XP_023471813.1;XP_001502059.1	XP_023471813.1;XP_001502059.1	coronin-1A;coronin-1A	3	4	5	4	4	5	FALSE	XP_023471813.1	XP_023471813	100064170	CORO1A	coronin 1A	-	protein-coding	VGNC:VGNC:16790|Ensembl:ENSECAG00000024788
27.8763	28.0098	29.0124	28.4462	27.9371	28.5576	29.1089	28.0941	29.6755	NaN	NaN	27.8651	28.5966	28.4747	28.4131	28.133	28.2548	28.1305	28.6331	28.385	27.3871	28.5217	28.4468	28.6561	NaN	28.7022	7749200000	XP_001492938.1	XP_001492938.1	phosphomannomutase 2	0	0	2	0	0	1	TRUE	XP_001492938.1	XP_001492938	100057523	PMM2	phosphomannomutase 2	-	protein-coding	VGNC:VGNC:21614
NaN	NaN	NaN	NaN	30.155	NaN	NaN	NaN	NaN	NaN	NaN	NaN	NaN	NaN	NaN	NaN	NaN	NaN	NaN	NaN	32.8926	NaN	NaN	NaN	NaN	NaN	7709900000	NP_001333094.1	NP_001333094.1	keratin, type I cuticular Ha3-I	4	3	5	4	3	5	FALSE	NP_001333094.1	NP_001333094	100066898	KRT33B	keratin 33B	KRT33A	protein-coding	VGNC:VGNC:83252|Ensembl:ENSECAG00000015178
29.3916	27.8909	29.2332	28.5422	NaN	28.0165	27.6259	29.3142	27.8538	27.8264	28.2445	NaN	28.707	28.722	NaN	28.6318	28.9816	27.4975	NaN	28.4899	29.2106	28.5471	NaN	28.8745	NaN	28.1955	7697700000	XP_003364394.1;XP_003364391.1;XP_001494774.1;XP_023487826.1;XP_005606937.1;XP_001494796.1;XP_005606936.1;XP_001494672.1;XP_023487824.1;XP_005606935.1;XP_005606934.1;XP_003364398.1;XP_005606933.1;XP_005606932.1;XP_001494690.1;XP_023487827.1;XP_023487825.1;XP_023478239.1;XP_023478238.1;XP_023478237.1;XP_023478236.1;XP_023478235.1;XP_023478234.1;XP_023478233.1;XP_023478232.1;XP_023478231.1;XP_023478…	XP_003364394.1;XP_003364391.1;XP_001494774.1;XP_023487826.1;XP_005606937.1;XP_001494796.1;XP_005606936.1;XP_001494672.1;XP_023487824.1;XP_005606935.1;XP_005606934.1;XP_003364398.1;XP_005606933.1;XP_005606932.1;XP_001494690.1;XP_023487827.1;XP_023487825.1	abl interactor 1 isoform X17;abl interactor 1 isoform X16;abl interactor 1 isoform X14;abl interactor 1 isoform X13;abl interactor 1 isoform X12;abl interactor 1 isoform X11;abl interactor 1 isoform X10;abl interactor 1 isoform X9;abl interactor 1	0	1	1	1	1	2	TRUE	XP_003364394.1	XP_003364394	100055377	ABI1	abl interactor 1	-	protein-coding	VGNC:VGNC:14950|Ensembl:ENSECAG00000015467
NaN	33.2302	NaN	NaN	NaN	NaN	NaN	NaN	NaN	NaN	NaN	NaN	NaN	NaN	NaN	NaN	NaN	NaN	NaN	NaN	NaN	NaN	NaN	NaN	NaN	NaN	7687100000	XP_023500059.1	XP_023500059.1	myeloblastin	3	4	5	4	4	5	FALSE	XP_023500059.1	XP_023500059	100147215	PRTN3	proteinase 3	-	protein-coding	-
NaN	NaN	30.7166	27.5306	NaN	NaN	NaN	28.2046	NaN	NaN	NaN	NaN	NaN	27.4172	NaN	27.613	29.8318	NaN	NaN	30.2507	NaN	31.0341	NaN	NaN	NaN	29.716	7681100000	XP_023505096.1	XP_023505096.1	60S ribosomal protein L8	2	3	5	1	3	3	TRUE	XP_023505096.1	XP_023505096	102148603	RPL8	ribosomal protein L8	-	protein-coding	VGNC:VGNC:56305|Ensembl:ENSECAG00000008403
28.8101	27.5975	28.1514	NaN	NaN	28.7183	28.2203	28.8916	28.5899	28.232	28.5894	28.7042	28.2281	28.5273	28.4287	28.6004	28.1425	28.1495	28.6147	28.3779	28.689	27.776	28.502	28.7107	28.2469	28.6426	7665500000	XP_023482304.1;XP_023482303.1;XP_023482302.1;XP_023482301.1;XP_023490138.1;XP_023490132.1;XP_023490129.1	XP_023482304.1;XP_023482303.1;XP_023482302.1;XP_023482301.1	proto-oncogene tyrosine-protein kinase Src isoform X3;proto-oncogene tyrosine-protein kinase Src isoform X2;proto-oncogene tyrosine-protein kinase Src isoform X1;proto-oncogene tyrosine-protein kinase Src isoform X1	1	1	0	0	0	0	TRUE	XP_023482304.1	XP_023482304	100069870	SRC	SRC proto-oncogene, non-receptor tyrosine kinase	-	protein-coding	VGNC:VGNC:23571|Ensembl:ENSECAG00000012072
29.6994	NaN	NaN	29.0404	NaN	29.3247	NaN	NaN	28.4394	NaN	NaN	28.1614	28.3273	28.3522	NaN	29.4991	28.9404	28.7065	NaN	NaN	NaN	28.6825	NaN	29.7565	NaN	NaN	7628900000	XP_023477654.1	XP_023477654.1	lysosome-associated membrane glycoprotein 1	2	3	2	1	3	3	TRUE	XP_023477654.1	XP_023477654	100067211	LAMP1	lysosomal associated membrane protein 1	-	protein-coding	VGNC:VGNC:19570|Ensembl:ENSECAG00000017618
NaN	NaN	NaN	NaN	NaN	27.5274	30.6444	NaN	28.691	NaN	NaN	NaN	NaN	28.6712	28.2166	28.0861	26.7924	29.148	27.5625	27.5807	NaN	30.271	28.5812	29.4907	30.3099	29.2814	7575700000	XP_001504635.1	XP_001504635.1	alpha-mannosidase 2	4	2	4	0	1	0	TRUE	XP_001504635.1	XP_001504635	100064575	MAN2A1	mannosidase alpha class 2A member 1	-	protein-coding	VGNC:VGNC:19909|Ensembl:ENSECAG00000022893
27.9541	NaN	29.1397	NaN	NaN	NaN	NaN	NaN	26.9264	NaN	NaN	NaN	29.28	29.0128	28.5114	29.7002	29.3097	29.9963	30.2817	27.5156	NaN	28.5577	28.3578	29.2151	NaN	28.7694	7552100000	XP_023473924.1;XP_023473923.1	XP_023473924.1;XP_023473923.1	ras GTPase-activating-like protein IQGAP2 isoform X2;ras GTPase-activating-like protein IQGAP2 isoform X1	2	4	3	0	1	1	TRUE	XP_023473924.1	XP_023473924	100073279	IQGAP2	IQ motif containing GTPase activating protein 2	-	protein-coding	VGNC:VGNC:19121|Ensembl:ENSECAG00000004274
29.2001	NaN	28.6827	27.9004	NaN	28.4159	28.6075	27.5234	28.7633	NaN	27.56	28.0676	28.3406	29.1331	27.8826	28.5674	29.1112	28.2688	28.4433	27.6898	29.0519	26.8216	29.7908	29.4532	NaN	28.565	7551300000	XP_014594432.2;XP_014594429.2;XP_014594431.2;XP_023494834.1;XP_005609205.3	XP_014594432.2;XP_014594429.2;XP_014594431.2;XP_023494834.1;XP_005609205.3	protein cordon-bleu isoform X3;protein cordon-bleu isoform X2;protein cordon-bleu isoform X1;protein cordon-bleu isoform X5;protein cordon-bleu isoform X4	1	1	1	0	0	1	TRUE	XP_014594432.2	XP_014594432	100066910	COBL	cordon-bleu WH2 repeat protein	-	protein-coding	Ensembl:ENSECAG00000021645
NaN	NaN	31.8663	NaN	NaN	NaN	NaN	NaN	NaN	NaN	NaN	NaN	NaN	NaN	NaN	NaN	NaN	NaN	NaN	NaN	NaN	NaN	32.1595	NaN	NaN	NaN	7535300000	CON__P19013	CON__P19013		3	4	5	4	4	4	FALSE	CON__P19013
28.6319	28.1427	28.895	28.8542	NaN	NaN	27.9986	29.2077	NaN	28.0999	28.9676	29.0425	28.0899	28.8773	NaN	28.3316	NaN	NaN	NaN	NaN	NaN	28.3312	NaN	NaN	NaN	28.1184	7508500000	XP_023501847.1;XP_023501848.1	XP_023501847.1;XP_023501848.1	ras-related protein R-Ras2 isoform X1;ras-related protein R-Ras2 isoform X2	0	2	1	2	4	3	TRUE	XP_023501847.1	XP_023501847	100071586	RRAS2	RAS related 2	-	protein-coding	VGNC:VGNC:50497
NaN	NaN	NaN	NaN	NaN	NaN	NaN	NaN	NaN	NaN	NaN	NaN	NaN	NaN	NaN	NaN	NaN	NaN	NaN	NaN	26.4954	NaN	NaN	NaN	NaN	NaN	7439300000	XP_001491274.1	XP_001491274.1	transmembrane 4 L6 family member 1	4	4	5	4	3	5	FALSE	XP_001491274.1	XP_001491274	100050742	TM4SF1	transmembrane 4 L six family member 1	-	protein-coding	VGNC:VGNC:24140|Ensembl:ENSECAG00000019071
NaN	NaN	NaN	NaN	NaN	NaN	NaN	32.6335	NaN	NaN	NaN	27.4913	26.9896	NaN	NaN	NaN	NaN	NaN	NaN	NaN	NaN	NaN	NaN	NaN	NaN	NaN	7438700000	XP_001500833.4;XP_014588359.2	XP_001500833.4;XP_014588359.2	uroplakin-1b isoform X2;uroplakin-1b isoform X1	4	3	3	4	4	5	FALSE	XP_001500833.4	XP_001500833	100071097	UPK1B	uroplakin 1B	-	protein-coding	VGNC:VGNC:24809|Ensembl:ENSECAG00000019042
26.5543	32.3589	NaN	27.6437	NaN	27.4957	NaN	27.5831	27.4152	27.6813	NaN	27.9849	26.9163	27.7242	27.7822	27.05	NaN	27.832	NaN	NaN	NaN	27.4108	27.6612	27.255	28.102	NaN	7397600000	XP_023482161.1;XP_023482160.1	XP_023482161.1;XP_023482160.1	adenosylhomocysteinase isoform X2;adenosylhomocysteinase isoform X1	1	2	1	1	3	1	TRUE	XP_023482161.1	XP_023482161	100069299	AHCY	adenosylhomocysteinase	-	protein-coding	-
29.867	27.2484	28.0429	29.1425	NaN	28.3129	27.8714	NaN	27.5061	NaN	NaN	28.2028	27.9222	28.5076	28.3812	27.5508	28.8763	28.5343	28.1342	28.6728	28.0181	28.3837	28.1195	29.3228	28.5529	29.3826	7392200000	XP_005607313.1	XP_005607313.1	peflin	0	2	2	0	0	0	TRUE	XP_005607313.1	XP_005607313	100056122	PEF1	penta-EF-hand domain containing 1	-	protein-coding	VGNC:VGNC:21303|Ensembl:ENSECAG00000021283
27.4301	NaN	29.2614	NaN	28.6304	28.4808	28.3902	NaN	29.2321	28.3933	27.9853	NaN	28.8518	29.1224	28.4113	27.3758	28.6545	28.6223	29.4571	NaN	29.5131	NaN	29.8668	27.147	27.7184	NaN	7365600000	XP_023474502.1;XP_023474501.1	XP_023474502.1;XP_023474501.1	fibulin-7 isoform X2;fibulin-7 isoform X1	2	1	1	0	1	2	TRUE	XP_023474502.1	XP_023474502	100051931	FBLN7	fibulin 7	-	protein-coding	VGNC:VGNC:51308|Ensembl:ENSECAG00000020778
29.1666	NaN	28.1946	28.4868	28.6232	29.323	28.2556	28.149	28.4922	NaN	28.7164	28.8334	28.722	27.8923	28.7827	27.9236	28.4007	28.3806	28.5706	NaN	28.4235	27.7918	28.3689	27.5852	NaN	28.5721	7362800000	XP_001500222.3	XP_001500222.3	TOM1-like protein 1	1	0	1	0	1	1	TRUE	XP_001500222.3	XP_001500222	100070513	TOM1L1	target of myb1 like 1 membrane trafficking protein	-	protein-coding	Ensembl:ENSECAG00000014174
28.4502	28.4463	NaN	28.4184	27.7718	28.5096	28.0301	28.6875	28.1685	28.2398	28.3624	28.6	28.74	28.4571	28.4379	28.3885	28.4229	28.4547	28.2403	28.3331	NaN	28.2514	28.3195	28.464	28.0482	28.7244	7302100000	XP_014586123.1;XP_014594116.1;XP_023493395.1;XP_023493394.1;XP_023493393.1;XP_023493392.1;XP_023473364.1;XP_023493391.1;XP_023493390.1;XP_023493389.1;XP_023493388.1;XP_023493387.1;XP_005602190.1;XP_005602189.1;XP_023494748.1;NP_001229378.1;XP_005602188.1;XP_023494746.1	XP_014586123.1;XP_014594116.1;XP_023493395.1;XP_023493394.1;XP_023493393.1;XP_023493392.1;XP_023473364.1;XP_023493391.1;XP_023493390.1;XP_023493389.1;XP_023493388.1;XP_023493387.1	ubiquitin-conjugating enzyme E2 D2 isoform X2;ubiquitin-conjugating enzyme E2 D3 isoform X3;ubiquitin-conjugating enzyme E2 D3 isoform X2;ubiquitin-conjugating enzyme E2 D3 isoform X2;ubiquitin-conjugating enzyme E2 D3 isoform X2;ubiquitin-conjugating	1	0	0	0	1	0	TRUE	XP_014586123.1	XP_014586123	100630045	UBE2D2	ubiquitin conjugating enzyme E2 D2	-	protein-coding	VGNC:VGNC:59305|Ensembl:ENSECAG00000026911
28.4513	27.4331	27.6052	28.2884	28.9296	28.7657	27.8579	28.0769	28.0371	28.7092	28.2449	28.377	28.7553	28.2491	28.4742	28.3361	28.0707	28.8167	28.6634	28.0413	27.8162	27.9844	28.2609	28.3815	28.075	28.1422	7266000000	XP_003364338.1;XP_005606633.1;XP_005606632.1;XP_023487471.1	XP_003364338.1;XP_005606633.1;XP_005606632.1;XP_023487471.1	target of Myb protein 1 isoform X3;target of Myb protein 1 isoform X2;target of Myb protein 1 isoform X1;target of Myb protein 1 isoform X4	0	0	0	0	0	0	TRUE	XP_003364338.1	XP_003364338	100054292	TOM1	target of myb1 membrane trafficking protein	-	protein-coding	VGNC:VGNC:24408|Ensembl:ENSECAG00000011873
28.561	NaN	27.5968	29.1131	29.2421	28.2361	27.9505	NaN	28.4145	29.2033	NaN	27.958	28.5754	27.9493	29.038	28.7776	29.0865	29.0425	27.7492	28.1097	27.6036	27.2888	28.0702	27.8526	28.5882	28.3775	7263500000	XP_023494483.1	XP_023494483.1	synaptic vesicular amine transporter	1	1	1	0	0	0	TRUE	XP_023494483.1	XP_023494483	100058805	SLC18A2	solute carrier family 18 member A2	-	protein-coding	VGNC:VGNC:23056|Ensembl:ENSECAG00000024054
28.4411	26.9928	NaN	27.8668	27.7333	28.3389	27.6413	27.9443	28.0098	28.5157	28.1606	27.3509	28.6674	28.8227	28.5629	28.2125	28.5834	28.5257	28.3401	28.0125	28.4395	28.6785	28.4667	28.6123	28.698	28.9753	7221300000	XP_023485888.1;XP_023485887.1;XP_023485889.1	XP_023485888.1;XP_023485887.1;XP_023485889.1	protein dopey-2 isoform X2;protein dopey-2 isoform X1;protein dopey-2 isoform X3	1	0	0	0	0	0	TRUE	XP_023485888.1	XP_023485888	100051829	DOP1B	DOP1 leucine zipper like protein B	DOPEY2	protein-coding	VGNC:VGNC:17281|Ensembl:ENSECAG00000022735
29.3195	27.4041	29.7124	28.617	27.7959	28.5819	28.0012	28.3584	27.7856	28.5379	27.7691	27.9655	28.8377	NaN	27.6462	28.6859	28.3655	27.3774	27.9707	28.4164	NaN	28.4486	NaN	28.2417	NaN	28.4558	7170000000	XP_023478718.1	XP_023478718.1	proteasome activator complex subunit 1	0	0	0	1	1	2	TRUE	XP_023478718.1	XP_023478718	100051789	PSME1	proteasome activator subunit 1	-	protein-coding	Ensembl:ENSECAG00000016855
28.9012	29.1504	NaN	29.866	28.4071	28.1872	NaN	27.0555	28.7951	28.7159	NaN	30.0426	28.2244	27.6	28.2034	28.5247	28.4062	28.5023	28.0028	27.8684	NaN	27.2304	NaN	27.4433	28.0847	27.044	7167200000	XP_023481039.1;NP_001120824.1	XP_023481039.1;NP_001120824.1	LOW QUALITY PROTEIN: prostaglandin E2 receptor EP2 subtype-like;prostaglandin E2 receptor EP2 subtype	1	1	1	0	1	1	TRUE	XP_023481039.1	XP_023481039	111769596	LOC111769596	prostaglandin E2 receptor EP2 subtype-like	-	protein-coding	Ensembl:ENSECAG00000031190
26.7754	33.0732	NaN	NaN	NaN	26.7944	NaN	NaN	NaN	NaN	NaN	NaN	NaN	NaN	NaN	NaN	NaN	NaN	NaN	NaN	NaN	NaN	NaN	NaN	NaN	NaN	7161300000	XP_001500843.1;XP_023486875.1;XP_023486876.1	XP_001500843.1;XP_023486875.1;XP_023486876.1	ras-related C3 botulinum toxin substrate 2 isoform X2;ras-related C3 botulinum toxin substrate 2 isoform X1;ras-related C3 botulinum toxin substrate 2 isoform X3	2	3	5	4	4	5	FALSE	XP_001500843.1	XP_001500843	100054701	RAC2	Rac family small GTPase 2	-	protein-coding	VGNC:VGNC:49130|Ensembl:ENSECAG00000022570
27.8187	28.0815	27.467	28.1197	28.1725	28.665	27.5302	30.2873	NaN	27.5383	28.8489	28.1358	27.169	27.7301	28.2072	27.6948	27.9084	28.1862	28.4479	28.5952	NaN	28.5352	28.0076	28.854	28.5573	28.3722	7159400000	XP_023483233.1;XP_001501807.1	XP_023483233.1;XP_001501807.1	dnaJ homolog subfamily A member 1;dnaJ homolog subfamily A member 1	0	0	1	0	1	0	TRUE	XP_023483233.1	XP_023483233	100053747	DNAJA1	DnaJ heat shock protein family (Hsp40) member A1	-	protein-coding	Ensembl:ENSECAG00000010324
28.9918	27.6529	28.1969	28.8977	28.1981	28.4073	27.5142	28.9994	NaN	28.461	28.2023	28.7506	27.5173	27.4433	28.6001	27.5975	28.3538	28.5722	28.2261	28.3434	NaN	28.1064	27.6131	28.3309	28.3574	28.6198	7155000000	XP_023504665.1	XP_023504665.1	protein MAL2	0	0	1	0	1	0	TRUE	XP_023504665.1	XP_023504665	100066039	MAL2	mal, T cell differentiation protein 2	-	protein-coding	VGNC:VGNC:99812|Ensembl:ENSECAG00000022537
27.8345	26.9393	30.0509	27.5898	27.1766	27.2538	27.4181	28.2954	28.1822	27.875	27.2293	NaN	28.1372	27.3399	28.0187	29.1681	NaN	28.0595	28.2106	27.5505	27.5234	29.1554	27.8074	27.7107	29.829	29.1437	7128300000	XP_023499379.1;CON__Q9H552	XP_023499379.1	keratin, type II cytoskeletal 8	0	0	1	1	0	0	TRUE	XP_023499379.1	XP_023499379	100063511	KRT8	keratin 8	-	protein-coding	Ensembl:ENSECAG00000021775
NaN	NaN	27.5152	NaN	28.93	29.1972	30.2148	NaN	27.6471	28.519	28.5369	NaN	NaN	28.5365	28.5899	NaN	NaN	28.6888	28.9279	28.5667	28.3382	29.2273	29.3896	29.2435	29.2962	NaN	7095700000	XP_023479256.1;XP_023479255.1;XP_014588284.1;XP_005601934.1;XP_005601933.1;XP_001499608.1;XP_014588285.1	XP_023479256.1;XP_023479255.1;XP_014588284.1;XP_005601934.1;XP_005601933.1;XP_001499608.1;XP_014588285.1	beta-galactoside alpha-2,6-sialyltransferase 1 isoform X1;beta-galactoside alpha-2,6-sialyltransferase 1 isoform X1;beta-galactoside alpha-2,6-sialyltransferase 1 isoform X1;beta-galactoside alpha-2,6-sialyltransferase 1 isoform X1;beta-galactoside alp	3	1	2	2	0	1	TRUE	XP_023479256.1	XP_023479256	100059539	ST6GAL1	ST6 beta-galactoside alpha-2,6-sialyltransferase 1	-	protein-coding	VGNC:VGNC:23634|Ensembl:ENSECAG00000003569
27.5153	32.0399	27.9438	27.3527	27.0746	27.4536	27.7255	27.5005	27.0941	27.3818	26.5855	27.0656	27.0145	27.4955	27.4525	27.6781	27.4727	27.2311	27.5262	27.3347	NaN	27.6649	27.3345	27.2948	27.0673	27.3377	7073100000	XP_001492282.4;XP_023489863.1;REV__XP_001498910.1	XP_001492282.4;XP_023489863.1	glucose-6-phosphate 1-dehydrogenase isoform X2;glucose-6-phosphate 1-dehydrogenase isoform X1	0	0	0	0	1	0	TRUE	XP_001492282.4	XP_001492282	100059734	G6PD	glucose-6-phosphate dehydrogenase	-	protein-coding	VGNC:VGNC:18183|Ensembl:ENSECAG00000014994
28.5093	28.3968	29.1044	28.2987	27.8657	28.1926	NaN	29.6252	27.1684	28.0984	28.8539	27.484	27.9953	NaN	28.0877	29.0502	27.063	28.1746	28.4908	26.9079	NaN	29.0508	27.3689	29.1734	27.7899	28.3094	7063000000	XP_023483839.1;XP_023483837.1;XP_023483843.1	XP_023483839.1;XP_023483837.1	acyl-coenzyme A thioesterase 1 isoform X2;acyl-coenzyme A thioesterase 1 isoform X1	0	1	0	1	1	0	TRUE	XP_023483839.1	XP_023483839	100055927	LOC100055927	acyl-coenzyme A thioesterase 1	ACOT2	protein-coding	-
NaN	33.0272	28.4839	NaN	NaN	NaN	NaN	NaN	NaN	NaN	NaN	NaN	NaN	NaN	NaN	NaN	NaN	NaN	NaN	NaN	NaN	NaN	NaN	NaN	NaN	NaN	7009300000	XP_023500060.1	XP_023500060.1	neutrophil elastase	2	4	5	4	4	5	FALSE	XP_023500060.1	XP_023500060	111774155	ELANE	elastase, neutrophil expressed	-	protein-coding	Ensembl:ENSECAG00000009674
28.6125	28.7254	28.3021	28.5194	27.6258	28.5931	NaN	28.8275	27.8831	28.032	28.9472	29.0547	27.8629	27.9283	NaN	27.4	27.1151	27.6899	28.7142	28.5757	NaN	29.0935	28.1813	28.662	28.0177	28.6354	6984800000	NP_001075958.1	NP_001075958.1	2-5-oligoadenylate synthase 1	0	1	0	1	1	0	TRUE	NP_001075958.1	NP_001075958	100034147	OAS1	2'-5'-oligoadenylate synthetase 1	-	protein-coding	VGNC:VGNC:20997|Ensembl:ENSECAG00000013435
28.7684	26.1596	29.0626	29.1995	27.8404	28.7596	28.0831	27.3253	27.1459	29.1776	28.555	NaN	26.4961	NaN	28.7178	29.1482	27.7638	27.7126	27.724	27.9904	NaN	29.1294	27.9609	28.6218	28.6582	28.2204	6983600000	XP_023488711.1;XP_001500700.1	XP_023488711.1;XP_001500700.1	T-complex protein 1 subunit alpha isoform X2;T-complex protein 1 subunit alpha isoform X1	0	0	1	1	1	0	TRUE	XP_023488711.1	XP_023488711	100050689	TCP1	t-complex 1	-	protein-coding	VGNC:VGNC:23961|Ensembl:ENSECAG00000017953
NaN	NaN	NaN	NaN	NaN	NaN	NaN	NaN	NaN	NaN	NaN	NaN	NaN	NaN	31.0162	NaN	NaN	NaN	NaN	NaN	NaN	NaN	NaN	NaN	NaN	NaN	6983000000	XP_023509861.1;XP_023509857.1;XP_023509851.1;XP_023509848.1;XP_023509846.1;XP_023509844.1;XP_023509841.1;XP_023509836.1;XP_023509829.1;XP_023509826.1;XP_023509822.1	XP_023509861.1;XP_023509857.1;XP_023509851.1;XP_023509848.1;XP_023509846.1;XP_023509844.1;XP_023509841.1;XP_023509836.1;XP_023509829.1;XP_023509826.1;XP_023509822.1	neogenin isoform X11;neogenin isoform X10;neogenin isoform X9;neogenin isoform X8;neogenin isoform X7;neogenin isoform X6;neogenin isoform X5;neogenin isoform X4;neogenin isoform X3;neogenin isoform X2;neogenin isoform X1	4	4	5	3	4	5	FALSE	XP_023509861.1	XP_023509861	100063194	NEO1	neogenin 1	-	protein-coding	VGNC:VGNC:20685|Ensembl:ENSECAG00000024743
28.0614	28.0205	28.3685	28.2461	28.4363	28.1301	27.9102	28.2976	27.8736	28.2152	NaN	28.3783	28.5145	28.569	28.3516	28.7319	29.067	28.803	28.4672	28.5179	28.7848	28.5177	27.7514	27.6168	NaN	NaN	6939200000	XP_001489419.3	XP_001489419.3	D-dopachrome decarboxylase	0	0	1	0	0	2	TRUE	XP_001489419.3	XP_001489419	100053419	DDT	D-dopachrome tautomerase	-	protein-coding	Ensembl:ENSECAG00000021086
27.62	27.9996	27.8501	28.4855	28.5287	28.0267	28.0821	27.3266	27.9269	28.9314	28.6186	27.8511	28.0782	28.4516	28.558	28.713	28.6156	28.2812	28.1243	28.3466	28.6644	27.8284	28.2837	27.8327	28.5275	28.1288	6937300000	XP_023486088.1	XP_023486088.1	UMP-CMP kinase	0	0	0	0	0	0	TRUE	XP_023486088.1	XP_023486088	100063738	CMPK1	cytidine/uridine monophosphate kinase 1	-	protein-coding	VGNC:VGNC:16652|Ensembl:ENSECAG00000000428
28.9021	NaN	29.9028	29.6464	NaN	NaN	NaN	27.9959	NaN	NaN	28.0985	NaN	26.308	NaN	NaN	27.5538	29.2238	26.8191	27.3193	29.5498	NaN	30.9583	NaN	26.8042	NaN	28.929	6898700000	XP_014583228.1;XP_003365594.1	XP_014583228.1;XP_003365594.1	60S ribosomal protein L17;60S ribosomal protein L17	1	3	3	2	1	2	TRUE	XP_014583228.1	XP_014583228	100034005	LOC100034005	60S ribosomal protein L17	RPL17	protein-coding	Ensembl:ENSECAG00000011547
NaN	27.0582	28.8126	NaN	29.9736	NaN	28.5719	NaN	27.7889	29.6407	NaN	27.4561	29.0024	28.1602	28.4976	28.2402	28.1037	28.4012	28.8819	NaN	NaN	29.2169	28.1228	27.3663	28.853	NaN	6858800000	XP_023486516.1;XP_023486461.1;XP_014592096.1;XP_023486515.1;XP_023486460.1;XP_005606431.1	XP_023486516.1;XP_023486461.1;XP_014592096.1;XP_023486515.1;XP_023486460.1;XP_005606431.1	acid ceramidase isoform X2;acid ceramidase isoform X2;acid ceramidase isoform X2;acid ceramidase isoform X1;acid ceramidase isoform X1;acid ceramidase isoform X1	2	2	1	0	2	1	TRUE	XP_023486516.1	XP_023486516	111770943	LOC111770943	acid ceramidase	-	protein-coding	Ensembl:ENSECAG00000020076
NaN	NaN	NaN	NaN	28.0695	NaN	NaN	NaN	NaN	28.2124	28.0811	NaN	28.3422	27.7605	28.9591	28.5345	NaN	29.559	NaN	28.4197	27.8156	29.359	27.732	30.3632	29.6575	29.5399	6841400000	XP_023494089.1;XP_023494088.1;XP_023494091.1	XP_023494089.1;XP_023494088.1	glucoamylase S2-like;glucoamylase S2-like	4	3	2	1	1	0	TRUE	XP_023494089.1	XP_023494089	102148275	LOC102148275	glucoamylase S2-like	-	protein-coding	-
NaN	NaN	NaN	NaN	NaN	NaN	NaN	NaN	NaN	NaN	NaN	NaN	NaN	NaN	NaN	NaN	NaN	NaN	NaN	NaN	28.6539	NaN	NaN	NaN	NaN	NaN	6820000000	XP_001503278.1	XP_001503278.1	ras-related protein Rab-3A	4	4	5	4	3	5	FALSE	XP_001503278.1	XP_001503278	100069542	RAB3A	RAB3A, member RAS oncogene family	-	protein-coding	VGNC:VGNC:22117|Ensembl:ENSECAG00000023115
27.7167	28.2109	27.39	28.0527	28.46	28.1854	27.1401	28.3414	28.626	28.581	28.0869	27.83	27.9939	28.5894	28.4358	28.5305	27.9436	28.0838	28.3456	27.9036	28.6657	27.5654	28.4018	28.3868	28.2741	28.4898	6817000000	XP_023509213.1;XP_023509212.1;XP_023509211.1;XP_023479072.1	XP_023509213.1;XP_023509212.1;XP_023509211.1	eukaryotic translation initiation factor 5A-1;eukaryotic translation initiation factor 5A-1;eukaryotic translation initiation factor 5A-1	0	0	0	0	0	0	TRUE	XP_023509213.1	XP_023509213	100146743	EIF5A	eukaryotic translation initiation factor 5A	-	protein-coding	-
NaN	NaN	NaN	NaN	NaN	28.4563	NaN	NaN	NaN	NaN	NaN	NaN	NaN	NaN	NaN	NaN	NaN	29.1001	NaN	NaN	NaN	28.4662	27.3776	29.2624	32.6629	NaN	6703800000	XP_023484074.1;NP_001075283.2	XP_023484074.1;NP_001075283.2	chromogranin-A;chromogranin-A precursor	4	3	5	4	3	1	TRUE	XP_023484074.1	XP_023484074	111770391	CHGA	chromogranin A	-	protein-coding	Ensembl:ENSECAG00000019194
28.7958	29.6594	NaN	NaN	NaN	NaN	NaN	NaN	NaN	NaN	29.0832	NaN	NaN	NaN	NaN	NaN	NaN	NaN	NaN	NaN	NaN	NaN	NaN	NaN	NaN	28.7865	6678000000	XP_023479586.1;XP_023479585.1;XP_023479584.1;XP_023479588.1;XP_023479587.1	XP_023479586.1;XP_023479585.1;XP_023479584.1;XP_023479588.1;XP_023479587.1	leukocyte surface antigen CD47 isoform X3;leukocyte surface antigen CD47 isoform X2;leukocyte surface antigen CD47 isoform X1;leukocyte surface antigen CD47 isoform X5;leukocyte surface antigen CD47 isoform X4	2	4	4	4	4	4	FALSE	XP_023479586.1	XP_023479586	100071854	CD47	CD47 molecule	-	protein-coding	VGNC:VGNC:57080|Ensembl:ENSECAG00000018995
28.3893	NaN	29.5048	28.3554	27.9185	28.1576	26.9469	29.233	27.5911	28.9018	27.2353	27.9768	27.8365	27.9857	28.1772	28.0267	27.1265	28.0721	28.0886	27.8817	NaN	28.9213	27.9179	27.8073	27.8073	28.3848	6675600000	XP_005610417.1	XP_005610417.1	glutathione S-transferase Mu 3	1	0	0	0	1	0	TRUE	XP_005610417.1	XP_005610417	100061826	GSTM3	glutathione S-transferase mu 3	-	protein-coding	VGNC:VGNC:18627|Ensembl:ENSECAG00000018832
28.6208	NaN	29.8697	29.1289	NaN	NaN	NaN	28.5448	NaN	27.5228	28.0657	NaN	27.7679	27.8275	27.8794	27.4432	28.9332	NaN	NaN	29.1066	NaN	30.3293	NaN	27.5679	NaN	29.0473	6628400000	XP_001504953.1	XP_001504953.1	60S ribosomal protein L27a	1	3	2	0	3	2	TRUE	XP_001504953.1	XP_001504953	100071004	RPL27A	ribosomal protein L27a	-	protein-coding	VGNC:VGNC:52023|Ensembl:ENSECAG00000022469
29.2973	28.8166	25.7033	NaN	NaN	NaN	NaN	32.2069	NaN	NaN	NaN	NaN	NaN	27.429	26.1232	NaN	NaN	NaN	NaN	NaN	NaN	NaN	NaN	25.8077	NaN	NaN	6597000000	XP_023489582.1;XP_023489581.1;XP_023489583.1	XP_023489582.1;XP_023489581.1;XP_023489583.1	filamin-A isoform X2;filamin-A isoform X1;filamin-A isoform X3	1	3	5	2	4	4	TRUE	XP_023489582.1	XP_023489582	100058256	FLNA	filamin A	-	protein-coding	VGNC:VGNC:18060|Ensembl:ENSECAG00000009550
28.4085	28.3339	28.2286	29.2211	NaN	NaN	27.1532	28.8334	28.4829	NaN	28.8404	29.5552	29.3469	27.8512	NaN	26.864	28.762	NaN	28.6061	28.698	NaN	27.989	27.7524	27.4815	NaN	28.3286	6585100000	XP_005612511.1;XP_001498910.1;XP_023502651.1;XP_023502650.1	XP_005612511.1;XP_001498910.1;XP_023502651.1;XP_023502650.1	merlin isoform X2;merlin isoform X1;merlin isoform X4;merlin isoform X3	0	2	1	1	2	1	TRUE	XP_005612511.1	XP_005612511	100058977	NF2	neurofibromin 2	-	protein-coding	VGNC:VGNC:20699|Ensembl:ENSECAG00000022976
NaN	NaN	NaN	NaN	NaN	NaN	NaN	NaN	NaN	NaN	NaN	NaN	NaN	NaN	NaN	NaN	NaN	NaN	NaN	NaN	33.2051	NaN	NaN	NaN	NaN	NaN	6509400000	NP_001333129.1	NP_001333129.1	keratin 86	4	4	5	4	3	5	FALSE	NP_001333129.1	NP_001333129	100062959	KRT86	keratin 86	-	protein-coding	Ensembl:ENSECAG00000020216
29.6425	27.2229	29.7899	29.0045	NaN	28.2828	26.9044	28.628	NaN	28.807	28.3308	NaN	28.2842	NaN	27.9425	28.3132	27.306	27.3867	NaN	27.6986	NaN	28.7482	NaN	27.4161	28.6549	28.2879	6488100000	XP_023482796.1;XP_023482795.1;XP_005604983.1;XP_005604982.1;XP_003364038.1;XP_023482794.1;XP_023482793.1;XP_001489114.1;NP_001295278.1	XP_023482796.1;XP_023482795.1;XP_005604983.1;XP_005604982.1;XP_003364038.1;XP_023482794.1;XP_023482793.1;XP_001489114.1;NP_001295278.1	heterogeneous nuclear ribonucleoprotein K isoform X4;heterogeneous nuclear ribonucleoprotein K isoform X3;heterogeneous nuclear ribonucleoprotein K isoform X3;heterogeneous nuclear ribonucleoprotein K isoform X3;heterogeneous nuclear ribonucleoprotein	0	1	2	1	2	1	TRUE	XP_023482796.1	XP_023482796	100052735	HNRNPK	heterogeneous nuclear ribonucleoprotein K	HNRPK	protein-coding	VGNC:VGNC:18828|Ensembl:ENSECAG00000025104
29.2625	NaN	NaN	NaN	29.4639	29.5026	NaN	NaN	28.0924	NaN	NaN	27.682	NaN	NaN	28.5358	29.1344	NaN	28.0573	29.9349	NaN	NaN	28.596	27.5848	28.1678	28.0533	29.4653	6472400000	XP_014589308.1;XP_023476935.1;XP_023476926.1;XP_014589313.1	XP_014589308.1	zinc transporter ZIP2 isoform X1	3	2	3	2	2	0	TRUE	XP_014589308.1	XP_014589308	100072701	SLC39A2	solute carrier family 39 member 2	-	protein-coding	VGNC:VGNC:23203
27.6067	29.8839	NaN	NaN	NaN	NaN	NaN	30.3327	NaN	27.5631	NaN	28.0157	NaN	27.6559	NaN	NaN	NaN	28.2194	28.5828	28.2263	28.4825	29.9078	NaN	NaN	29.4796	27.9574	6442400000	XP_001498807.1;XP_023498860.1;XP_023498859.1;XP_023498858.1;XP_023498857.1	XP_001498807.1;XP_023498860.1;XP_023498859.1;XP_023498858.1;XP_023498857.1	solute carrier family 2, facilitated glucose transporter member 3 isoform X3;solute carrier family 2, facilitated glucose transporter member 3 isoform X2;solute carrier family 2, facilitated glucose transporter member 3 isoform X2;solute carrier family	2	3	3	3	0	2	TRUE	XP_001498807.1	XP_001498807	100053371	SLC2A3	solute carrier family 2 member 3	-	protein-coding	Ensembl:ENSECAG00000024719
NaN	25.481	NaN	24.3406	NaN	24.6406	NaN	32.5523	NaN	NaN	25.2645	25.9212	NaN	NaN	NaN	NaN	NaN	NaN	NaN	NaN	NaN	25.2244	NaN	NaN	NaN	NaN	6411400000	XP_023498397.1;XP_023498396.1	XP_023498397.1;XP_023498396.1	SH3 domain-binding protein 4;SH3 domain-binding protein 4	2	2	3	4	4	4	FALSE	XP_023498397.1	XP_023498397	100065797	SH3BP4	SH3 domain binding protein 4	-	protein-coding	VGNC:VGNC:22935|Ensembl:ENSECAG00000009382
28.4018	NaN	28.6082	28.2348	28.0265	28.2092	28.3331	26.1253	27.5268	28.4751	27.8149	27.1951	28.5023	27.5347	28.2744	28.3169	27.8516	27.8199	27.0999	27.9142	NaN	29.7594	27.4858	28.0345	28.5214	28.1203	6392400000	XP_001499464.1;XP_014597380.1;XP_001504016.1	XP_001499464.1	T-complex protein 1 subunit zeta	1	0	0	0	1	0	TRUE	XP_001499464.1	XP_001499464	100060692	CCT6A	chaperonin containing TCP1 subunit 6A	-	protein-coding	VGNC:VGNC:16239|Ensembl:ENSECAG00000020091
27.9782	28.8255	28.688	27.817	27.0852	28.2661	27.9556	NaN	27.7197	28.3467	NaN	27.2615	28.2574	28.5538	28.0744	28.4567	28.8074	27.8834	28.0099	27.7021	28.3403	28.9517	28.0235	28.3814	27.5552	27.9026	6389800000	XP_005608891.1	XP_005608891.1	phosphoglucomutase-2	0	1	1	0	0	0	TRUE	XP_005608891.1	XP_005608891	100064893	PGM2	phosphoglucomutase 2	-	protein-coding	VGNC:VGNC:21358|Ensembl:ENSECAG00000009090
28.108	NaN	NaN	27.1234	27.9579	28.6282	28.4006	NaN	27.3613	28.3454	NaN	NaN	27.6167	28.2085	28.821	28.1786	28.9056	28.6705	28.9035	28.637	28.4878	28.3165	28.4807	29.5331	27.6889	28.4834	6388100000	XP_023495545.1;XP_023495544.1;XP_023495542.1;XP_005609493.1	XP_023495545.1;XP_023495544.1;XP_023495542.1;XP_005609493.1	V-type proton ATPase 116 kDa subunit a isoform X2;V-type proton ATPase 116 kDa subunit a isoform X1;V-type proton ATPase 116 kDa subunit a isoform X1;V-type proton ATPase 116 kDa subunit a isoform X1	2	1	2	0	0	0	TRUE	XP_023495545.1	XP_023495545	100064797	ATP6V0A4	ATPase H+ transporting V0 subunit a4	-	protein-coding	VGNC:VGNC:15669|Ensembl:ENSECAG00000016114
28.1548	27.8928	NaN	27.9743	NaN	28.8793	28.1785	27.7137	28.0259	NaN	NaN	27.6591	28.7875	28.0852	NaN	NaN	29.0311	NaN	28.4327	28.5355	28.5772	29.5457	28.3637	29.5452	NaN	28.8128	6385500000	XP_023496719.1;XP_005610285.3;XP_023497814.1;XP_005610060.2;XP_005610062.2;XP_005610061.2	XP_023496719.1	T-lymphocyte surface antigen Ly-9	1	1	2	2	1	1	TRUE	XP_023496719.1	XP_023496719	102147390	LOC102147390	T-lymphocyte surface antigen Ly-9	-	protein-coding	Ensembl:ENSECAG00000035548
28.4483	NaN	28.8913	28.6077	27.4626	28.718	28.3843	27.6459	27.3547	28.747	27.677	NaN	NaN	NaN	28.8187	28.9015	28.0534	27.9684	27.9772	28.4965	NaN	28.5644	27.8356	28.4875	28.8253	28.1713	6328000000	XP_001488416.1	XP_001488416.1	T-complex protein 1 subunit eta	1	0	2	1	1	0	TRUE	XP_001488416.1	XP_001488416	100050014	CCT7	chaperonin containing TCP1 subunit 7	-	protein-coding	VGNC:VGNC:16241|Ensembl:ENSECAG00000017145
28.0882	27.5843	29.8536	27.5704	NaN	NaN	NaN	28.6655	NaN	27.3628	28.4187	NaN	NaN	27.5039	27.8593	26.7967	28.7397	28.0045	27.8708	29.4971	NaN	30.1822	NaN	27.2069	27.0317	28.7526	6315900000	XP_001504999.3	XP_001504999.3	40S ribosomal protein S13	0	3	3	0	1	1	TRUE	XP_001504999.3	XP_001504999	100056386	RPS13	ribosomal protein S13	-	protein-coding	VGNC:VGNC:22546|Ensembl:ENSECAG00000014928
NaN	32.8257	27.113	NaN	NaN	NaN	NaN	NaN	NaN	NaN	NaN	NaN	NaN	NaN	NaN	NaN	NaN	NaN	NaN	NaN	NaN	NaN	NaN	NaN	NaN	NaN	6311500000	XP_001494448.1	XP_001494448.1	protein S100-A12	2	4	5	4	4	5	FALSE	XP_001494448.1	XP_001494448	100056061	S100A12	S100 calcium binding protein A12	-	protein-coding	VGNC:VGNC:22648
29.2053	NaN	NaN	28.6338	NaN	NaN	NaN	28.5123	28.8368	NaN	28.0645	NaN	29.7526	28.4709	28.6743	29.0182	28.4923	28.7049	NaN	28.1973	28.9281	NaN	NaN	28.0898	NaN	NaN	6273700000	XP_001490877.1	XP_001490877.1	calponin-3	2	3	2	0	1	4	TRUE	XP_001490877.1	XP_001490877	100058159	CNN3	calponin 3	-	protein-coding	VGNC:VGNC:16672|Ensembl:ENSECAG00000020188
28.2009	27.7452	28.6184	28.3667	27.6153	28.3783	27.9663	28.3763	27.6305	28.2195	27.8744	27.6896	27.9509	27.9691	27.9582	28.4658	28.2088	27.5688	27.928	28.2038	28.1188	28.1739	27.7788	28.1533	27.9365	28.3132	6273100000	XP_023499474.1;XP_023499473.1;XP_023499472.1;XP_023499471.1;XP_023499470.1;XP_023499469.1;XP_023499468.1;XP_023499467.1;XP_023499466.1;XP_023499465.1;XP_023499464.1;XP_023499463.1;XP_023499462.1;XP_023499461.1;XP_023499460.1;XP_023499459.1;XP_023499458.1;XP_023499457.1;XP_023499456.1;XP_023499455.1;XP_023499454.1;XP_023499453.1;XP_023499452.1;XP_023499451.1;XP_023499449.1;XP_023499448.1;XP_023499…	XP_023499474.1;XP_023499473.1;XP_023499472.1;XP_023499471.1;XP_023499470.1;XP_023499469.1;XP_023499468.1;XP_023499467.1;XP_023499466.1;XP_023499465.1;XP_023499464.1;XP_023499463.1;XP_023499462.1;XP_023499461.1;XP_023499460.1;XP_023499459.1;XP_023499458.1;XP_023499457.1;XP_023499456.1;XP_023499455.1;XP_023499454.1;XP_023499453.1;XP_023499452.1;XP_023499451.1;XP_023499449.1;XP_023499448.1;XP_023499…	poly(rC)-binding protein 2 isoform X33;poly(rC)-binding protein 2 isoform X32;poly(rC)-binding protein 2 isoform X31;poly(rC)-binding protein 2 isoform X30;poly(rC)-binding protein 2 isoform X29;poly(rC)-binding protein 2 isoform X28;poly(rC)-binding	0	0	0	0	0	0	TRUE	XP_023499474.1	XP_023499474	100062163	PCBP2	poly(rC) binding protein 2	-	protein-coding	Ensembl:ENSECAG00000022389
28.9271	26.8457	NaN	30.6537	27.7654	NaN	NaN	NaN	27.5863	30.8445	29.2526	28.9877	28.9571	NaN	28.3732	NaN	NaN	26.9068	NaN	NaN	NaN	NaN	NaN	NaN	NaN	NaN	6272500000	XP_014590968.1;XP_001493967.1;XP_023483148.1	XP_014590968.1;XP_001493967.1	FRAS1-related extracellular matrix protein 1 isoform X1;FRAS1-related extracellular matrix protein 1 isoform X1	1	3	0	3	3	5	TRUE	XP_014590968.1	XP_014590968	100062297	FREM1	FRAS1 related extracellular matrix 1	-	protein-coding	VGNC:VGNC:18124|Ensembl:ENSECAG00000015567
27.949	30.5893	NaN	27.962	28.3143	27.9382	NaN	27.6916	27.7194	27.0731	28.4626	25.6879	27.4364	28.2523	28.1656	28.2951	28.2943	27.9632	28.1403	28.0156	28.4487	27.6295	27.1846	28.2027	27.9167	28.0475	6258700000	XP_005598404.1	XP_005598404.1	glutathione S-transferase P	1	1	0	0	0	0	TRUE	XP_005598404.1	XP_005598404	100059533	LOC100059533	glutathione S-transferase P	-	protein-coding	Ensembl:ENSECAG00000020136
28.5234	27.8303	28.3304	28.2841	NaN	28.2897	27.6373	27.9702	28.0615	NaN	28.1654	28.2519	28.3334	28.4001	NaN	28.5119	28.5699	28.3895	28.1863	28.0874	28.6931	27.7265	28.1535	28.1132	NaN	28.2238	6257700000	XP_023510505.1;XP_023510506.1	XP_023510505.1;XP_023510506.1	GTPase HRas isoform X1;GTPase HRas isoform X2	0	1	1	1	0	1	TRUE	XP_023510505.1	XP_023510505	100055481	HRAS	HRas proto-oncogene, GTPase	-	protein-coding	VGNC:VGNC:18868|Ensembl:ENSECAG00000008473
29.2067	NaN	27.876	27.9056	27.9584	28.6011	27.6398	NaN	NaN	28.3853	28.1715	27.7849	27.7964	28.157	28.5454	28.1309	28.3754	28.5966	28.1848	28.0078	NaN	27.8709	27.934	28.6989	28.0986	28.1427	6256600000	XP_001493856.3;XP_023509272.1	XP_001493856.3;XP_023509272.1	secretory carrier-associated membrane protein 2 isoform X1;secretory carrier-associated membrane protein 2 isoform X2	1	1	1	0	1	0	TRUE	XP_001493856.3	XP_001493856	100062111	SCAMP2	secretory carrier membrane protein 2	-	protein-coding	VGNC:VGNC:22709|Ensembl:ENSECAG00000015415
NaN	NaN	NaN	NaN	30.8783	NaN	NaN	NaN	NaN	NaN	NaN	NaN	NaN	NaN	NaN	NaN	NaN	NaN	NaN	NaN	NaN	NaN	NaN	NaN	NaN	NaN	6212400000	NP_001333142.1	NP_001333142.1	keratin 82	4	3	5	4	4	5	FALSE	NP_001333142.1	NP_001333142	100063050	KRT82	keratin 82	-	protein-coding	VGNC:VGNC:19542|Ensembl:ENSECAG00000007842
NaN	28.5731	NaN	28.4461	27.083	28.0465	28.1359	NaN	29.2759	NaN	28.0076	28.2664	28.6567	28.7686	27.644	28.2635	27.5754	NaN	27.7941	27.309	29.1762	28.2121	28.8109	28.0327	27.2438	28.0513	6206200000	XP_023479108.1;XP_023479107.1;XP_023479105.1	XP_023479108.1;XP_023479107.1;XP_023479105.1	guanine nucleotide-binding protein subunit beta-4;guanine nucleotide-binding protein subunit beta-4;guanine nucleotide-binding protein subunit beta-4	2	1	1	0	1	0	TRUE	XP_023479108.1	XP_023479108	100058274	GNB4	G protein subunit beta 4	-	protein-coding	VGNC:VGNC:18427|Ensembl:ENSECAG00000008196
27.3575	27.9086	27.7589	NaN	27.909	28.1761	27.8658	NaN	27.8583	27.6514	NaN	NaN	27.9031	28.5654	28.4486	28.4607	28.8583	28.5391	28.3566	28.4221	29.0249	28.6704	28.4096	29.013	27.7218	28.2761	6193400000	XP_005613224.1;XP_023504385.1;XP_005613223.1;XP_005613222.1;XP_023504386.1	XP_005613224.1;XP_023504385.1;XP_005613223.1;XP_005613222.1;XP_023504386.1	V-type proton ATPase subunit H isoform X2;V-type proton ATPase subunit H isoform X1;V-type proton ATPase subunit H isoform X1;V-type proton ATPase subunit H isoform X1;V-type proton ATPase subunit H isoform X3	1	1	2	0	0	0	TRUE	XP_005613224.1	XP_005613224	100054947	ATP6V1H	ATPase H+ transporting V1 subunit H	-	protein-coding	VGNC:VGNC:15683|Ensembl:ENSECAG00000024159
27.7551	NaN	26.7295	27.0986	29.621	30.1734	26.2408	30.4992	NaN	26.1336	NaN	NaN	28.0659	NaN	27.65	NaN	27.0095	26.2593	NaN	29.7998	29.7317	26.6216	NaN	NaN	27.0851	27.518	6175700000	XP_005597461.1;XP_001917840.1	XP_005597461.1;XP_001917840.1	junction plakoglobin;junction plakoglobin	1	0	3	2	1	2	TRUE	XP_005597461.1	XP_005597461	100053295	JUP	junction plakoglobin	-	protein-coding	VGNC:VGNC:19233|Ensembl:ENSECAG00000020592
NaN	32.8981	NaN	NaN	NaN	NaN	NaN	NaN	NaN	NaN	NaN	NaN	NaN	NaN	NaN	NaN	NaN	NaN	NaN	NaN	NaN	NaN	NaN	NaN	NaN	NaN	6170400000	NP_001157446.1	NP_001157446.1	lactotransferrin precursor	3	4	5	4	4	5	FALSE	NP_001157446.1	NP_001157446	100033944	LTF	lactotransferrin	LF	protein-coding	VGNC:VGNC:56831|Ensembl:ENSECAG00000021499
28.5412	NaN	26.4167	NaN	NaN	28.1793	NaN	32.0628	NaN	NaN	NaN	NaN	NaN	NaN	NaN	NaN	NaN	NaN	NaN	NaN	NaN	28.351	NaN	NaN	NaN	NaN	6145000000	XP_023473380.1;XP_023473379.1;XP_023475415.1;XP_023475418.1	XP_023473380.1;XP_023473379.1	catenin alpha-1;catenin alpha-1	2	2	5	4	4	4	FALSE	XP_023473380.1	XP_023473380	100072548	CTNNA1	catenin alpha 1	-	protein-coding	VGNC:VGNC:16937|Ensembl:ENSECAG00000023991
NaN	32.8766	NaN	NaN	NaN	NaN	NaN	NaN	NaN	NaN	NaN	NaN	NaN	NaN	NaN	NaN	NaN	NaN	NaN	NaN	NaN	NaN	NaN	NaN	NaN	NaN	6113800000	XP_001505010.1;XP_023501924.1	XP_001505010.1;XP_023501924.1	serum amyloid A protein isoform X2;serum amyloid A protein isoform X1	3	4	5	4	4	5	FALSE	XP_001505010.1	XP_001505010	100056936	LOC100056936	serum amyloid A protein	-	protein-coding	Ensembl:ENSECAG00000013758
27.52	28.0583	NaN	28.3446	27.289	NaN	NaN	27.9002	29.1133	28.2281	28.2848	28.3406	28.4652	28.739	28.3708	28.9519	27.9225	28.6462	28.6612	NaN	29.183	NaN	28.1609	28.2984	NaN	NaN	6099200000	XP_023472025.1;XP_023472032.1;XP_023472011.1;XP_023472018.1;XP_023471994.1;XP_023472030.1;XP_023472002.1;XP_023472035.1	XP_023472025.1;XP_023472032.1;XP_023472011.1;XP_023472018.1;XP_023471994.1;XP_023472030.1;XP_023472002.1;XP_023472035.1	tropomyosin alpha-1 chain isoform X19;tropomyosin alpha-1 chain isoform X21;tropomyosin alpha-1 chain isoform X17;tropomyosin alpha-1 chain isoform X18;tropomyosin alpha-1 chain isoform X15;tropomyosin alpha-1 chain isoform X20;tropomyosin alpha-1 ch	1	2	0	0	1	3	TRUE	XP_023472025.1	XP_023472025	100067330	TPM1	tropomyosin 1	-	protein-coding	VGNC:VGNC:51814|Ensembl:ENSECAG00000014949
28.3169	NaN	28.5201	NaN	28.0034	28.3053	28.5023	NaN	NaN	28.6536	29.5966	NaN	NaN	28.2651	27.7927	NaN	28.0579	28.2658	27.851	29.6458	27.926	28.0301	28.5404	28.1827	29.0593	28.4785	6089600000	XP_001504173.4	XP_001504173.4	vitronectin	2	1	3	1	0	0	TRUE	XP_001504173.4	XP_001504173	100059034	VTN	vitronectin	-	protein-coding	VGNC:VGNC:56510|Ensembl:ENSECAG00000015904
NaN	NaN	NaN	NaN	29.7943	29.5544	29.4684	NaN	28.2265	28.306	NaN	NaN	NaN	28.4579	28.8885	NaN	27.5883	28.8835	28.0384	27.2832	27.7026	28.2278	29.0763	28.1518	28.9143	28.3083	6087800000	XP_001500677.1;CON__Q2KJ83	XP_001500677.1;CON__Q2KJ83	carboxypeptidase N catalytic chain;	4	1	3	1	0	0	TRUE	XP_001500677.1	XP_001500677	100070412	CPN1	carboxypeptidase N subunit 1	-	protein-coding	VGNC:VGNC:50662|Ensembl:ENSECAG00000024087
28.74	NaN	NaN	27.8305	29.2784	28.68	28.4838	NaN	28.1839	28.7056	NaN	NaN	27.7675	28.2469	28.5999	27.8709	28.6666	28.5104	28.2826	28.1238	NaN	28.1822	27.983	27.9465	28.4181	28.3274	6081100000	NP_001157345.1	NP_001157345.1	endoplasmin precursor	2	1	2	0	1	0	TRUE	NP_001157345.1	NP_001157345	100033933	HSP90B1	heat shock protein 90 beta family member 1	GRP94|TRA1|gp96	protein-coding	VGNC:VGNC:49286|Ensembl:ENSECAG00000010610
27.7508	27.9879	27.3674	27.7519	27.7011	28.3605	27.9448	29.2532	NaN	NaN	27.8211	27.6973	27.5777	28.4501	28.1826	28.0451	27.9505	28.1423	28.1145	28.4413	NaN	28.6226	28.166	28.4866	28.4849	28.4619	6051200000	XP_023492672.1;XP_014593887.2;XP_023492673.1	XP_023492672.1;XP_014593887.2;XP_023492673.1	dnaJ homolog subfamily A member 2 isoform X2;dnaJ homolog subfamily A member 2 isoform X1;dnaJ homolog subfamily A member 2 isoform X3	0	0	2	0	1	0	TRUE	XP_023492672.1	XP_023492672	100056778	DNAJA2	DnaJ heat shock protein family (Hsp40) member A2	-	protein-coding	VGNC:VGNC:49044|Ensembl:ENSECAG00000009636
NaN	NaN	NaN	NaN	NaN	NaN	NaN	29.6361	NaN	NaN	NaN	NaN	NaN	NaN	NaN	NaN	NaN	NaN	NaN	NaN	NaN	NaN	NaN	NaN	NaN	NaN	6006100000	XP_005598745.1	XP_005598745.1	claudin-4	4	3	5	4	4	5	FALSE	XP_005598745.1	XP_005598745	100059948	CLDN4	claudin 4	-	protein-coding	VGNC:VGNC:16596|Ensembl:ENSECAG00000006466
27.7892	28.6894	27.953	27.9811	27.734	27.9008	27.9882	27.6701	27.1815	29.0067	28.3547	28.1309	27.506	27.4177	28.3118	28.2939	27.9919	27.9588	27.759	27.8217	NaN	28.168	27.1811	27.8816	28.6976	28.7148	5972300000	XP_023478001.1;XP_001499419.2	XP_023478001.1;XP_001499419.2	signal transducer and activator of transcription 1-alpha/beta;signal transducer and activator of transcription 1-alpha/beta	0	0	0	0	1	0	TRUE	XP_023478001.1	XP_023478001	100069633	STAT1	signal transducer and activator of transcription 1	-	protein-coding	VGNC:VGNC:23663|Ensembl:ENSECAG00000009039
28.4535	27.795	28.2007	28.3831	NaN	28.257	28.6871	28.5625	NaN	NaN	27.6994	29.2248	27.828	NaN	28.2317	NaN	27.9222	NaN	28.3782	28.1327	NaN	27.75	NaN	28.8153	27.5889	28.4492	5956000000	XP_023508394.1;XP_014596312.1	XP_023508394.1;XP_014596312.1	LIM and SH3 domain protein 1 isoform X1;LIM and SH3 domain protein 1 isoform X2	0	1	2	2	2	1	TRUE	XP_023508394.1	XP_023508394	100068429	LASP1	LIM and SH3 protein 1	-	protein-coding	VGNC:VGNC:19594|Ensembl:ENSECAG00000017325
NaN	27.431	28.4422	27.5522	28.1401	NaN	29.1371	NaN	28.3632	28.3775	NaN	27.7201	27.5995	28.284	NaN	28.2787	28.4381	27.4569	28.1167	28.2007	NaN	30.0441	27.9274	27.4152	28.2565	27.7974	5933900000	XP_023498837.1;XP_023498827.1;XP_001503012.3	XP_023498837.1;XP_023498827.1;XP_001503012.3	lysosomal acid lipase/cholesteryl ester hydrolase isoform X2;lysosomal acid lipase/cholesteryl ester hydrolase isoform X1;lysosomal acid lipase/cholesteryl ester hydrolase isoform X1	1	2	1	1	1	0	TRUE	XP_023498837.1	XP_023498837	100071626	LIPA	lipase A, lysosomal acid type	-	protein-coding	VGNC:VGNC:19685|Ensembl:ENSECAG00000010840
29.2811	NaN	27.9421	NaN	NaN	NaN	NaN	28.0118	28.648	NaN	NaN	28.1969	28.0893	29.4687	28.0576	28.7179	28.5361	28.3319	28.3459	NaN	29.7354	NaN	28.3942	28.9091	NaN	28.1365	5886200000	XP_014584752.2;XP_014584750.2;XP_014584751.2;XP_014584754.2;XP_023490139.1;XP_014584753.2	XP_014584752.2;XP_014584750.2;XP_014584751.2;XP_014584754.2;XP_023490139.1;XP_014584753.2	zinc finger protein 185 isoform X3;zinc finger protein 185 isoform X1;zinc finger protein 185 isoform X2;zinc finger protein 185 isoform X6;zinc finger protein 185 isoform X4;zinc finger protein 185 isoform X5	2	3	2	0	1	2	TRUE	XP_014584752.2	XP_014584752	100063683	ZNF185	zinc finger protein 185 with LIM domain	-	protein-coding	VGNC:VGNC:55553|Ensembl:ENSECAG00000010142
28.5538	NaN	NaN	28.3406	28.3787	28.486	28.4105	28.8466	28.095	27.9171	NaN	28.5711	27.9353	NaN	28.4667	28.0612	NaN	28.096	27.9761	27.9008	NaN	28.5168	27.8327	28.2628	NaN	28.4325	5882500000	XP_023505302.1;XP_023505301.1;XP_023505304.1;XP_023505303.1;NP_001075344.1	XP_023505302.1;XP_023505301.1;XP_023505304.1;XP_023505303.1	serine protease hepsin isoform X1;serine protease hepsin isoform X1;serine protease hepsin isoform X3;serine protease hepsin isoform X2	2	0	1	2	1	1	TRUE	XP_023505302.1	XP_023505302	100058873	HPN	hepsin	-	protein-coding	VGNC:VGNC:18859|Ensembl:ENSECAG00000009817
28.6101	NaN	28.9241	29.0878	NaN	NaN	NaN	28.4775	27.6388	27.8602	28.683	NaN	NaN	27.8449	NaN	NaN	NaN	27.5395	28.3841	28.9635	NaN	30.0923	NaN	28.3298	NaN	28.6285	5825800000	NP_001157362.1	NP_001157362.1	40S ribosomal protein S26	1	3	2	3	1	2	TRUE	NP_001157362.1	NP_001157362	100034009	RPS26	ribosomal protein S26	-	protein-coding	VGNC:VGNC:56598|Ensembl:ENSECAG00000024268
28.303	27.1491	NaN	27.7353	27.3492	28.6668	28.308	29.6811	27.9526	28.2153	28.2537	28.4848	26.9115	27.4898	28.1083	27.5826	27.8692	27.3317	27.7075	27.8542	NaN	26.9201	27.8041	28.1802	27.6995	28.5085	5794700000	XP_001917850.3	XP_001917850.3	lysophosphatidic acid receptor 3	1	0	0	0	1	0	TRUE	XP_001917850.3	XP_001917850	100052775	LPAR3	lysophosphatidic acid receptor 3	-	protein-coding	VGNC:VGNC:19729
29.7861	27.7423	NaN	29.2272	NaN	29.4347	27.7624	NaN	NaN	NaN	NaN	28.2445	NaN	28.0483	28.6758	NaN	28.4153	28.8513	28.5323	NaN	NaN	NaN	NaN	29.3116	28.3438	NaN	5774200000	XP_001493687.3;XP_014584632.1;XP_014584634.1	XP_001493687.3;XP_014584632.1;XP_014584634.1	lysosome-associated membrane glycoprotein 2 isoform X3;lysosome-associated membrane glycoprotein 2 isoform X2;lysosome-associated membrane glycoprotein 2 isoform X1	1	2	4	1	2	3	TRUE	XP_001493687.3	XP_001493687	100061837	LAMP2	lysosomal associated membrane protein 2	-	protein-coding	VGNC:VGNC:19571|Ensembl:ENSECAG00000018467
27.9653	28.4343	28.0586	NaN	27.7555	29.1851	28.0385	30.3061	NaN	NaN	29.0439	28.5594	NaN	28.2114	NaN	NaN	NaN	NaN	28.2736	NaN	NaN	NaN	28.3695	28.5863	NaN	28.1954	5728500000	XP_001502503.1	XP_001502503.1	apolipoprotein A-IV	1	0	3	3	3	2	TRUE	XP_001502503.1	XP_001502503	100062506	APOA4	apolipoprotein A4	APOA-IV	protein-coding	VGNC:VGNC:15414|Ensembl:ENSECAG00000004903
31.0104	NaN	28.8287	29.9364	NaN	28.9101	NaN	NaN	28.1442	NaN	28.0123	NaN	28.1385	NaN	NaN	27.8712	NaN	NaN	NaN	NaN	NaN	28.2385	NaN	NaN	NaN	27.9876	5691800000	XP_023496279.1	XP_023496279.1	sodium/potassium-transporting ATPase subunit beta-1	1	3	2	3	4	3	TRUE	XP_023496279.1	XP_023496279	100033968	ATP1B1	ATPase Na+/K+ transporting subunit beta 1	-	protein-coding	VGNC:VGNC:50803|Ensembl:ENSECAG00000017771
28.428	28.1472	NaN	28.421	27.7927	27.712	27.8882	27.9609	27.6401	27.8764	28.0786	27.8635	27.8136	28.3037	27.9323	28.1204	28.128	27.9913	27.6661	28.1915	27.8427	28.1157	27.9482	28.141	27.7249	27.9434	5691000000	NP_001295889.1;XP_023487653.1	NP_001295889.1;XP_023487653.1	ras-related protein Rab-18;ras-related protein Rab-18 isoform X1	1	0	0	0	0	0	TRUE	NP_001295889.1	NP_001295889	100055256	RAB18	RAB18, member RAS oncogene family	-	protein-coding	VGNC:VGNC:22091|Ensembl:ENSECAG00000017521
28.6326	NaN	NaN	28.0043	27.7327	28.9682	27.8697	26.9838	27.8965	NaN	28.039	27.4547	27.8823	28.8269	28.1613	27.8598	28.4665	28.2809	28.013	27.1573	28.3273	27.2671	28.7286	28.4001	NaN	28.3018	5683300000	XP_014584515.1;XP_014584513.1;XP_001492515.1;XP_014584514.1	XP_014584515.1;XP_014584513.1;XP_001492515.1;XP_014584514.1	synaptotagmin-like protein 4 isoform X3;synaptotagmin-like protein 4 isoform X1;synaptotagmin-like protein 4 isoform X1;synaptotagmin-like protein 4 isoform X2	2	0	1	0	0	1	TRUE	XP_014584515.1	XP_014584515	100057306	SYTL4	synaptotagmin like 4	-	protein-coding	VGNC:VGNC:23829|Ensembl:ENSECAG00000019341
NaN	NaN	NaN	NaN	NaN	NaN	NaN	32.3946	NaN	NaN	NaN	NaN	NaN	NaN	NaN	NaN	NaN	NaN	NaN	NaN	NaN	NaN	NaN	NaN	NaN	NaN	5668400000	XP_023507337.1;XP_023507336.1;XP_023507333.1;XP_023507328.1;XP_023507326.1;XP_023507325.1;XP_023507335.1;XP_023507331.1	XP_023507337.1;XP_023507336.1;XP_023507333.1;XP_023507328.1;XP_023507326.1;XP_023507325.1;XP_023507335.1;XP_023507331.1	tight junction protein ZO-1 isoform X7;tight junction protein ZO-1 isoform X7;tight junction protein ZO-1 isoform X5;tight junction protein ZO-1 isoform X3;tight junction protein ZO-1 isoform X2;tight junction protein ZO-1 isoform X1;tight junction p	4	3	5	4	4	5	FALSE	XP_023507337.1	XP_023507337	100050412	TJP1	tight junction protein 1	-	protein-coding	VGNC:VGNC:24118|Ensembl:ENSECAG00000020528
28.594	NaN	29.0383	NaN	NaN	NaN	NaN	27.9307	NaN	NaN	28.5555	NaN	27.3927	27.4704	NaN	NaN	28.3434	27.8647	28.6713	29.2089	27.8628	30.1009	NaN	NaN	27.5289	28.345	5656600000	XP_023476465.1	XP_023476465.1	60S ribosomal protein L14	2	3	3	2	0	2	TRUE	XP_023476465.1	XP_023476465	100067962	RPL14	ribosomal protein L14	-	protein-coding	VGNC:VGNC:22523|Ensembl:ENSECAG00000026813
NaN	NaN	NaN	NaN	NaN	29.2972	28.0133	NaN	NaN	NaN	NaN	NaN	NaN	28.8681	27.336	NaN	28.8679	29.1545	NaN	28.1298	27.4729	NaN	29.7302	30.7595	28.3739	29.3483	5651500000	XP_023479289.1;XP_023479287.1;XP_014588309.2;XP_023479288.1	XP_023479289.1;XP_023479287.1;XP_014588309.2;XP_023479288.1	probable cation-transporting ATPase 13A3 isoform X3;probable cation-transporting ATPase 13A3 isoform X1;probable cation-transporting ATPase 13A3 isoform X1;probable cation-transporting ATPase 13A3 isoform X2	4	2	5	1	1	1	TRUE	XP_023479289.1	XP_023479289	100069072	ATP13A3	ATPase 13A3	-	protein-coding	VGNC:VGNC:15641|Ensembl:ENSECAG00000006749
NaN	NaN	30.0318	NaN	NaN	NaN	NaN	28.4734	NaN	NaN	NaN	NaN	28.0788	NaN	NaN	NaN	29.1754	NaN	NaN	NaN	28.6091	30.4481	NaN	NaN	NaN	28.8744	5617500000	XP_005608561.1	XP_005608561.1	60S ribosomal protein L13	3	3	4	3	3	3	FALSE	XP_005608561.1	XP_005608561	100050173	RPL13	ribosomal protein L13	-	protein-coding	VGNC:VGNC:22522|Ensembl:ENSECAG00000011670
28.9266	NaN	29.1407	28.5143	27.7437	28.3693	28.1058	NaN	27.9059	29.5135	NaN	NaN	26.6518	NaN	28.8389	29.0075	NaN	27.6435	NaN	28.303	NaN	27.8187	NaN	28.258	28.6645	NaN	5598000000	XP_001500635.2	XP_001500635.2	T-complex protein 1 subunit epsilon	1	1	2	2	2	2	TRUE	XP_001500635.2	XP_001500635	100070912	CCT5	chaperonin containing TCP1 subunit 5	-	protein-coding	VGNC:VGNC:16238|Ensembl:ENSECAG00000019192
29.1302	NaN	28.8718	29.1402	27.4564	27.6808	27.1509	27.2054	27.5808	27.9004	29.2649	NaN	NaN	25.9944	29.242	28.4875	28.3936	28.4138	27.6913	28.997	NaN	NaN	NaN	26.7791	28.0223	26.8417	5588300000	XP_014584179.1;XP_001504871.1;XP_023473002.1;XP_023473001.1;XP_023473000.1	XP_014584179.1;XP_001504871.1;XP_023473002.1;XP_023473001.1	60S ribosomal protein L26;60S ribosomal protein L26;60S ribosomal protein L26-like 1 isoform X2;60S ribosomal protein L26-like 1 isoform X2	1	0	2	0	1	2	TRUE	XP_014584179.1	XP_014584179	100062602	RPL26	ribosomal protein L26	-	protein-coding	VGNC:VGNC:56480|Ensembl:ENSECAG00000015757
NaN	NaN	NaN	NaN	NaN	27.8969	31.3874	26.9802	NaN	26.7953	NaN	NaN	NaN	27.1178	NaN	NaN	NaN	27.2093	26.4722	27.501	NaN	30.136	27.2603	26.9389	29.5042	28.3887	5535400000	XP_023483487.1	XP_023483487.1	alpha-1-antiproteinase 2 isoform X1	4	1	4	3	1	0	TRUE	XP_023483487.1	XP_023483487	100065158	SPI2	alpha-1-antitrypsin	-	protein-coding	-
27.5441	27.5947	28.2357	27.5774	27.2351	27.6312	27.6781	28.5686	27.6764	28.0604	28.0538	29.2952	29.4299	27.7935	27.2852	27.9406	27.5711	27.2466	27.7172	27.2724	27.3843	27.0571	27.3454	27.493	NaN	27.4888	5524900000	XP_023494953.1;XP_014594609.1;XP_001491579.1;XP_014594611.1	XP_023494953.1;XP_014594609.1;XP_001491579.1;XP_014594611.1	krev interaction trapped protein 1 isoform X2;krev interaction trapped protein 1 isoform X1;krev interaction trapped protein 1 isoform X1;krev interaction trapped protein 1 isoform X3	0	0	0	0	0	1	TRUE	XP_023494953.1	XP_023494953	100050998	KRIT1	KRIT1 ankyrin repeat containing	-	protein-coding	VGNC:VGNC:19518|Ensembl:ENSECAG00000016850
27.4288	27.9972	NaN	27.5527	NaN	27.5283	27.2161	30.5724	27.7617	27.3072	27.9889	28.7905	27.3287	NaN	27.4737	27.8215	27.6477	27.6915	27.5874	27.4478	NaN	27.8838	27.6009	27.695	27.2137	27.8991	5518500000	XP_023500979.1;XP_023500978.1;XP_023500165.1;XP_023500164.1;XP_023500162.1;XP_023500161.1;XP_023500160.1	XP_023500979.1;XP_023500978.1	PDZ domain-containing protein GIPC1;PDZ domain-containing protein GIPC1	1	1	0	1	1	0	TRUE	XP_023500979.1	XP_023500979	111774268	GIPC1	GIPC PDZ domain containing family member 1	-	protein-coding	Ensembl:ENSECAG00000037197
28.0386	28.4166	29.6872	28.0308	27.604	26.6094	NaN	27.2184	28.3917	27.7079	29.1466	30.1758	28.5923	27.195	26.7568	27.9519	27.3339	NaN	27.7662	27.0349	27.4602	NaN	NaN	NaN	NaN	26.9133	5489500000	XP_005614086.1	XP_005614086.1	adhesion G-protein coupled receptor G2	0	1	0	0	1	4	TRUE	XP_005614086.1	XP_005614086	100058260	ADGRG2	adhesion G protein-coupled receptor G2	GPR64	protein-coding	VGNC:VGNC:15108|Ensembl:ENSECAG00000023252
NaN	30.6702	27.1732	NaN	NaN	28.1384	29.3444	NaN	NaN	NaN	NaN	NaN	NaN	26.6262	NaN	27.1053	26.9275	NaN	NaN	NaN	NaN	30.8452	NaN	NaN	29.449	28.563	5482300000	XP_005615141.3	XP_005615141.3	extracellular superoxide dismutase	2	2	5	1	4	2	TRUE	XP_005615141.3	XP_005615141	100146988	SOD3	superoxide dismutase 3	-	protein-coding	Ensembl:ENSECAG00000035543
29.3854	27.9906	27.9755	28.728	28.1596	29.2488	27.2433	NaN	NaN	NaN	28.4094	NaN	27.83	27.9507	28.8392	NaN	28.0317	28.5169	NaN	28.2954	NaN	NaN	27.9064	28.2869	NaN	28.0769	5464100000	XP_001914805.5	XP_001914805.5	cell cycle control protein 50A	0	1	3	1	2	2	TRUE	XP_001914805.5	XP_001914805	100068662	TMEM30A	transmembrane protein 30A	-	protein-coding	VGNC:VGNC:24284|Ensembl:ENSECAG00000013904
26.7868	29.4408	27.4894	27.5298	28.9252	27.574	28.1985	NaN	27.8564	29.2265	28.4357	27.6527	26.3069	28.4338	27.8617	NaN	27.1356	27.7795	27.6247	27.569	27.5522	26.8092	NaN	27.2542	28.9107	28.0668	5460100000	NP_001295533.1	NP_001295533.1	insulin-like growth factor-binding protein 6 precursor	0	1	0	1	0	1	TRUE	NP_001295533.1	NP_001295533	100034156	IGFBP6	insulin like growth factor binding protein 6	IGFBP-6	protein-coding	VGNC:VGNC:18975|Ensembl:ENSECAG00000019633
26.8525	NaN	27.6323	27.7428	NaN	NaN	NaN	28.0404	27.4026	28.285	28.0566	27.3713	28.3535	27.9721	NaN	27.9578	28.2942	27.8778	28.0126	27.62	NaN	29.8616	27.4474	27.3707	27.8413	27.6317	5441800000	XP_023510248.1;XP_023510246.1;XP_023510245.1	XP_023510248.1;XP_023510246.1;XP_023510245.1	barrier-to-autointegration factor isoform X2;barrier-to-autointegration factor isoform X2;barrier-to-autointegration factor isoform X1	1	3	0	1	1	0	TRUE	XP_023510248.1	XP_023510248	100052051	BANF1	BAF nuclear assembly factor 1	-	protein-coding	VGNC:VGNC:82557|Ensembl:ENSECAG00000024311
27.7112	28.0103	27.5696	27.6075	28.6709	28.686	28.3948	26.8651	NaN	27.7473	28.6812	28.6206	27.4314	NaN	28.5724	28.3372	NaN	28.4236	28.6578	NaN	NaN	NaN	NaN	28.2598	28.215	27.8805	5434700000	XP_001491550.2;XP_023486545.1	XP_001491550.2;XP_023486545.1	disintegrin and metalloproteinase domain-containing protein 9 isoform X1;disintegrin and metalloproteinase domain-containing protein 9 isoform X2	0	0	1	2	2	2	TRUE	XP_001491550.2	XP_001491550	100058578	ADAM9	ADAM metallopeptidase domain 9	-	protein-coding	VGNC:VGNC:15059|Ensembl:ENSECAG00000006442
27.336	NaN	30.8011	27.5801	NaN	NaN	NaN	NaN	NaN	NaN	28.2034	NaN	NaN	NaN	NaN	NaN	28.9678	NaN	27.127	29.5658	NaN	29.946	NaN	NaN	27.5516	28.3342	5412300000	XP_001501524.3;XP_023489346.1	XP_001501524.3	40S ribosomal protein S3a	1	4	4	3	2	2	TRUE	XP_001501524.3	XP_001501524	100062429	RPS3A	ribosomal protein S3A	-	protein-coding	VGNC:VGNC:49260
28.1577	NaN	27.524	NaN	NaN	NaN	27.5444	29.3024	28.5073	28.4766	27.9525	NaN	NaN	27.8593	27.7266	28.5204	NaN	27.9678	27.7891	27.9312	27.5001	27.1264	27.5833	28.3706	27.6507	28.2001	5404700000	XP_001499799.1	XP_001499799.1	ras-related protein Rab-25	2	2	2	1	0	0	TRUE	XP_001499799.1	XP_001499799	100057624	RAB25	RAB25, member RAS oncogene family	-	protein-coding	VGNC:VGNC:22098|Ensembl:ENSECAG00000023191
NaN	32.6838	NaN	NaN	NaN	NaN	NaN	NaN	NaN	NaN	NaN	NaN	NaN	NaN	NaN	NaN	NaN	NaN	NaN	NaN	NaN	NaN	NaN	NaN	NaN	NaN	5391500000	XP_001493639.2	XP_001493639.2	protein S100-A8	3	4	5	4	4	5	FALSE	XP_001493639.2	XP_001493639	100061766	S100A8	S100 calcium binding protein A8	-	protein-coding	Ensembl:ENSECAG00000010598
28.583	NaN	NaN	28.4046	27.5848	29.0467	28.0364	28.3731	28.1757	27.9814	NaN	NaN	28.2251	NaN	NaN	NaN	28.2659	NaN	NaN	NaN	28.0602	NaN	28.1643	NaN	27.7514	28.6495	5358500000	XP_023500353.1;XP_023500352.1;XP_023500351.1;XP_023500350.1;XP_001916922.2	XP_023500353.1;XP_023500352.1;XP_023500351.1;XP_023500350.1;XP_001916922.2	protein crumbs homolog 3;protein crumbs homolog 3;protein crumbs homolog 3;protein crumbs homolog 3;protein crumbs homolog 3	2	0	2	3	3	2	TRUE	XP_023500353.1	XP_023500353	100065707	CRB3	crumbs cell polarity complex component 3	-	protein-coding	VGNC:VGNC:59383|Ensembl:ENSECAG00000010143
27.9599	27.5429	NaN	28.2666	27.5782	NaN	27.9595	27.8321	28.2662	27.5554	27.9205	28.4835	NaN	27.9959	27.7832	28.3639	28.2014	28.0365	27.833	NaN	28.4122	NaN	28.243	28.1758	27.4638	28.0961	5301500000	NP_001296099.1	NP_001296099.1	GTPase NRas	1	1	1	0	1	1	TRUE	NP_001296099.1	NP_001296099	100059469	NRAS	NRAS proto-oncogene, GTPase	-	protein-coding	VGNC:VGNC:20876|Ensembl:ENSECAG00000013942
26.6655	NaN	NaN	27.6274	27.05	28.8209	28.9916	30.3836	27.2896	NaN	NaN	NaN	NaN	27.0822	NaN	NaN	NaN	NaN	NaN	28.1375	NaN	28.511	29.398	28.3664	NaN	27.9588	5289800000	XP_014588378.1;XP_005602059.1;XP_005602058.1;XP_023479554.1	XP_014588378.1;XP_005602059.1;XP_005602058.1;XP_023479554.1	OX-2 membrane glycoprotein isoform X3;OX-2 membrane glycoprotein isoform X2;OX-2 membrane glycoprotein isoform X1;OX-2 membrane glycoprotein isoform X4	2	0	4	3	3	1	TRUE	XP_014588378.1	XP_014588378	100071509	CD200	CD200 molecule	-	protein-coding	VGNC:VGNC:16250|Ensembl:ENSECAG00000017925
NaN	NaN	NaN	NaN	NaN	NaN	NaN	NaN	NaN	NaN	NaN	NaN	NaN	NaN	NaN	NaN	NaN	NaN	NaN	NaN	27.8149	NaN	NaN	NaN	NaN	NaN	5279700000	XP_023492077.1;XP_023492076.1;XP_023492073.1;XP_023492067.1;XP_023492063.1	XP_023492077.1;XP_023492076.1;XP_023492073.1;XP_023492067.1;XP_023492063.1	scavenger receptor cysteine-rich domain-containing protein SCART1-like isoform X4;scavenger receptor cysteine-rich domain-containing protein SCART1-like isoform X4;scavenger receptor cysteine-rich domain-containing protein SCART1-like isoform X3;scaveng	4	4	5	4	3	5	FALSE	XP_023492077.1	XP_023492077	100066851	LOC100066851	scavenger receptor cysteine-rich domain-containing protein SCART1-like	-	protein-coding	Ensembl:ENSECAG00000009951
NaN	NaN	NaN	NaN	30.3616	NaN	NaN	NaN	NaN	29.3936	NaN	NaN	27.5892	NaN	29.4073	NaN	28.6902	29.5995	NaN	NaN	NaN	29.0511	NaN	NaN	30.2189	NaN	5265000000	XP_023494586.1;XP_023494585.1;XP_023494584.1	XP_023494586.1;XP_023494585.1;XP_023494584.1	semaphorin-3C isoform X2;semaphorin-3C isoform X2;semaphorin-3C isoform X1	4	3	3	2	3	3	FALSE	XP_023494586.1	XP_023494586	100054706	SEMA3C	semaphorin 3C	-	protein-coding	VGNC:VGNC:22809|Ensembl:ENSECAG00000020113
27.9226	28.1398	27.5259	28.168	NaN	27.7309	27.656	28.6353	NaN	NaN	28.0166	27.9038	28.2804	28.0339	27.6657	27.8445	28.4481	28.1332	NaN	NaN	28.2695	28.1004	27.7624	28.1982	27.4751	28.4162	5262600000	XP_001495909.1	XP_001495909.1	synaptobrevin homolog YKT6	0	1	2	0	2	0	TRUE	XP_001495909.1	XP_001495909	100051895	YKT6	YKT6 v-SNARE homolog	-	protein-coding	VGNC:VGNC:25105|Ensembl:ENSECAG00000010316
NaN	32.6769	NaN	NaN	NaN	NaN	NaN	NaN	NaN	NaN	NaN	NaN	NaN	NaN	NaN	NaN	NaN	NaN	NaN	NaN	NaN	NaN	NaN	NaN	NaN	NaN	5238600000	NP_001104772.1	NP_001104772.1	matrix metalloproteinase-9 precursor	3	4	5	4	4	5	FALSE	NP_001104772.1	NP_001104772	100056599	MMP9	matrix metallopeptidase 9	-	protein-coding	VGNC:VGNC:20237|Ensembl:ENSECAG00000013081
29.1156	28.5818	27.7455	27.8469	27.7323	28.4824	26.9947	27.8148	27.2318	27.6389	27.4839	26.0851	28.6893	27.5248	27.5815	28.2568	27.7346	NaN	27.3767	NaN	27.2113	27.8811	27.6391	27.9698	27.1085	28.1372	5222400000	XP_023508423.1	XP_023508423.1	importin subunit beta-1	0	0	0	0	2	0	TRUE	XP_023508423.1	XP_023508423	100069121	KPNB1	karyopherin subunit beta 1	-	protein-coding	VGNC:VGNC:19510|Ensembl:ENSECAG00000014560
27.3079	NaN	28.0571	27.6763	NaN	NaN	27.4188	NaN	28.0032	27.8876	NaN	27.5418	29.1716	28.4853	28.0449	28.3307	29.4145	28.1483	NaN	28.4942	27.875	27.1437	28.1782	28.8875	NaN	NaN	5221900000	XP_005604045.1;XP_005604044.1;XP_014589980.1;XP_014589979.1;XP_014589978.1	XP_005604045.1;XP_005604044.1	glutathione S-transferase A4-like;glutathione S-transferase A4-like	1	3	1	0	1	2	TRUE	XP_005604045.1	XP_005604045	100069318	LOC100069318	glutathione S-transferase A4-like	-	protein-coding	-
28.3065	NaN	28.5418	27.8363	NaN	27.3227	26.9295	NaN	28.6751	27.5808	27.2528	28.3765	28.7696	28.2065	27.6063	28.8065	28.2408	27.6505	27.6706	27.8582	28.4203	27.363	27.8108	27.3578	NaN	27.7887	5203600000	XP_001494711.1;XP_023483514.1;XP_005605242.1;XP_023483516.1;XP_023483512.1;XP_023483515.1	XP_001494711.1;XP_023483514.1;XP_005605242.1;XP_023483516.1;XP_023483512.1;XP_023483515.1	fermitin family homolog 2 isoform X4;fermitin family homolog 2 isoform X3;fermitin family homolog 2 isoform X2;fermitin family homolog 2 isoform X6;fermitin family homolog 2 isoform X1;fermitin family homolog 2 isoform X5	1	2	0	0	0	1	TRUE	XP_001494711.1	XP_001494711	100049968	FERMT2	fermitin family member 2	-	protein-coding	VGNC:VGNC:17995|Ensembl:ENSECAG00000020305
NaN	NaN	NaN	NaN	29.7062	27.9737	28.6056	NaN	28.5511	29.1366	NaN	NaN	27.6153	28.169	29.4345	28.2828	NaN	28.7253	NaN	27.7069	NaN	28.271	27.7634	27.2053	28.5244	NaN	5202400000	XP_023486068.1	XP_023486068.1	GDP-fucose protein O-fucosyltransferase 2	4	1	2	1	2	1	TRUE	XP_023486068.1	XP_023486068	100055890	POFUT2	protein O-fucosyltransferase 2	-	protein-coding	VGNC:VGNC:59288|Ensembl:ENSECAG00000004992
28.219	27.8997	28.576	28.5124	NaN	NaN	NaN	28.4756	27.6964	28.3519	27.896	27.4059	27.2985	NaN	NaN	27.8696	NaN	NaN	NaN	27.9573	NaN	28.919	27.757	27.9992	NaN	27.7499	5199600000	XP_023476867.1;XP_023476868.1	XP_023476867.1;XP_023476868.1	profilin-2 isoform X1;profilin-2 isoform X2	0	3	0	3	3	1	TRUE	XP_023476867.1	XP_023476867	100630364	PFN2	profilin 2	-	protein-coding	VGNC:VGNC:56839|Ensembl:ENSECAG00000024742
NaN	27.4438	27.8177	27.3931	29.3888	27.933	28.6602	NaN	28.498	27.7895	28.5969	28.1836	27.5841	28.1318	28.552	27.905	27.8793	28.165	28.2469	NaN	NaN	27.216	28.4213	NaN	28.3333	NaN	5190600000	XP_005604475.1;XP_001487885.3;XP_023481722.1;XP_023481723.1;XP_023481724.1	XP_005604475.1;XP_001487885.3;XP_023481722.1;XP_023481723.1	ectonucleoside triphosphate diphosphohydrolase 6 isoform X1;ectonucleoside triphosphate diphosphohydrolase 6 isoform X3;ectonucleoside triphosphate diphosphohydrolase 6 isoform X2;ectonucleoside triphosphate diphosphohydrolase 6 isoform X4	1	1	0	0	2	2	TRUE	XP_005604475.1	XP_005604475	100057043	ENTPD6	ectonucleoside triphosphate diphosphohydrolase 6	-	protein-coding	VGNC:VGNC:56173|Ensembl:ENSECAG00000013042
NaN	28.6488	29.3561	NaN	NaN	27.5544	26.6427	31.2621	27.5716	NaN	NaN	NaN	27.1638	27.0572	NaN	NaN	26.8765	NaN	NaN	NaN	26.3506	26.3919	27.5275	27.3256	NaN	NaN	5188600000	XP_014588513.2;XP_014588512.2;XP_014588511.2;XP_014588510.2	XP_014588513.2;XP_014588512.2;XP_014588511.2;XP_014588510.2	vinculin isoform X4;vinculin isoform X3;vinculin isoform X2;vinculin isoform X1	2	1	3	2	3	2	TRUE	XP_014588513.2	XP_014588513	100064165	VCL	vinculin	-	protein-coding	VGNC:VGNC:24892|Ensembl:ENSECAG00000013481
NaN	32.5706	28.4229	NaN	NaN	NaN	NaN	NaN	NaN	NaN	NaN	NaN	NaN	NaN	NaN	NaN	NaN	NaN	NaN	NaN	NaN	NaN	NaN	NaN	NaN	NaN	5186200000	NP_001075338.1	NP_001075338.1	myeloid cathelicidin 2 precursor	2	4	5	4	4	5	FALSE	NP_001075338.1	NP_001075338	100033946	ECATH-2	myeloid cathelicidin 2	-	protein-coding	Ensembl:ENSECAG00000016046
28.4266	27.4902	28.9509	28.1366	27.2082	28.3184	NaN	27.7427	26.9755	28.1541	27.1264	NaN	29.2537	27.0515	27.8703	28.0283	27.9152	27.551	27.0184	27.6619	NaN	27.2611	NaN	27.6416	27.5315	28.307	5171600000	XP_001490652.1	XP_001490652.1	proteasome activator complex subunit 2	0	1	1	0	1	1	TRUE	XP_001490652.1	XP_001490652	100051729	PSME2	proteasome activator subunit 2	-	protein-coding	VGNC:VGNC:21966|Ensembl:ENSECAG00000017910
28.947	NaN	27.7763	28.6398	28.4062	28.9581	NaN	NaN	27.9132	28.6176	28.1676	27.726	NaN	27.3107	27.3497	27.5301	27.7297	27.769	28.1545	NaN	27.7218	28.1001	NaN	NaN	27.4406	28.2511	5149000000	XP_023481441.1	XP_023481441.1	embigin	1	2	1	0	1	2	TRUE	XP_023481441.1	XP_023481441	100064199	EMB	embigin	-	protein-coding	VGNC:VGNC:17550|Ensembl:ENSECAG00000000794
NaN	NaN	NaN	28.0238	29.4808	27.4751	28.1621	NaN	28.2128	28.7424	NaN	NaN	NaN	27.4519	29.0528	27.5769	NaN	28.7729	28.7069	28.4502	NaN	28.274	28.2688	28.1601	28.587	NaN	5141200000	XP_023498835.1;XP_023498834.1;XP_014596036.1;XP_001492637.3	XP_023498835.1;XP_023498834.1;XP_014596036.1;XP_001492637.3	complement C1s subcomponent;complement C1s subcomponent;complement C1s subcomponent;complement C1s subcomponent	3	1	3	1	1	1	TRUE	XP_023498835.1	XP_023498835	100060261	C1S	complement C1s	CC1s	protein-coding	VGNC:VGNC:15946|Ensembl:ENSECAG00000009519
28.3311	28.2547	27.5425	27.9573	27.3748	27.9814	27.0519	28.3623	27.3019	27.9194	27.8173	27.2533	27.0304	27.9889	27.987	28.1502	28.3366	27.5276	27.8134	27.8536	NaN	27.1947	NaN	28.1472	27.4428	28.0271	5112300000	XP_023502571.1;XP_023502570.1;XP_023502569.1;XP_005612439.1;XP_023503585.1;XP_023503584.1;XP_023503583.1;XP_023473105.1;XP_023473095.1;XP_023473088.1;XP_023473080.1;XP_001501498.1	XP_023502571.1;XP_023502570.1;XP_023502569.1;XP_005612439.1	mitogen-activated protein kinase 1 isoform X1;mitogen-activated protein kinase 1 isoform X1;mitogen-activated protein kinase 1 isoform X1;mitogen-activated protein kinase 1 isoform X2	0	0	0	0	1	1	TRUE	XP_023502571.1	XP_023502571	100057701	MAPK1	mitogen-activated protein kinase 1	-	protein-coding	VGNC:VGNC:19954|Ensembl:ENSECAG00000010551
28.4509	26.6189	28.9028	28.8688	NaN	27.7803	26.7286	NaN	27.1182	26.9583	28.3815	NaN	26.9124	27.0551	27.1076	27.3879	28.4703	27.2974	27.5482	29.2924	NaN	29.2532	NaN	27.6594	27.139	28.1784	5110000000	XP_023491286.1;XP_001504267.1;XP_023491285.1;XP_023491283.1	XP_023491286.1;XP_001504267.1;XP_023491285.1;XP_023491283.1	60S ribosomal protein L11 isoform X2;60S ribosomal protein L11 isoform X2;60S ribosomal protein L11 isoform X1;60S ribosomal protein L11 isoform X1	0	2	1	0	1	1	TRUE	XP_023491286.1	XP_023491286	111772418	LOC111772418	60S ribosomal protein L11	-	protein-coding	Ensembl:ENSECAG00000021136
NaN	27.6859	27.4829	NaN	NaN	NaN	NaN	30.6729	NaN	NaN	29.9913	30.6954	27.7843	NaN	NaN	NaN	NaN	NaN	NaN	NaN	NaN	28.045	NaN	NaN	NaN	NaN	5093200000	XP_023495519.1;XP_014594799.2;XP_014594798.2;XP_023495521.1;XP_023495508.1;XP_023495512.1;XP_023495510.1;XP_023495509.1;XP_023495507.1;XP_023495506.1;XP_023495505.1;XP_023495504.1	XP_023495519.1	solute carrier family 23 member 1 isoform X1	2	3	2	4	4	4	FALSE	XP_023495519.1	XP_023495519	100067491	LOC100067491	solute carrier family 23 member 1	-	protein-coding	Ensembl:ENSECAG00000017839
27.8121	27.947	27.3163	27.9036	NaN	27.175	27.4159	28.742	27.7245	27.3011	28.1944	28.053	27.5773	27.7709	27.5011	27.5239	28.4417	27.8014	27.918	28.0111	27.9001	27.6691	27.5735	27.8474	27.5228	27.8907	5079200000	XP_014586536.1;XP_005599913.1;XP_023474537.1	XP_014586536.1;XP_005599913.1;XP_023474537.1	charged multivesicular body protein 3 isoform X2;charged multivesicular body protein 3 isoform X3;charged multivesicular body protein 3 isoform X1	0	1	0	0	0	0	TRUE	XP_014586536.1	XP_014586536	100066925	CHMP3	charged multivesicular body protein 3	-	protein-coding	Ensembl:ENSECAG00000007123
29.9499	NaN	28.0766	27.887	NaN	27.8807	27.2989	26.9666	26.8315	27.055	27.6651	NaN	27.8062	28.154	27.9727	27.836	28.4611	27.2539	27.4959	27.7752	27.4004	NaN	27.4766	28.3581	26.6053	28.4118	5052000000	XP_023499525.1;XP_001504837.1;XP_014596401.1;XP_014596400.1;XP_023499526.1;XP_014596404.1;XP_014596403.1;XP_014596402.1;XP_023495080.1;XP_023495079.1;XP_023495078.1;XP_023495077.1;XP_003364857.1	XP_023499525.1;XP_001504837.1;XP_014596401.1;XP_014596400.1;XP_023499526.1;XP_014596404.1;XP_014596403.1;XP_014596402.1	diacylglycerol kinase alpha isoform X3;diacylglycerol kinase alpha isoform X3;diacylglycerol kinase alpha isoform X2;diacylglycerol kinase alpha isoform X1;diacylglycerol kinase alpha isoform X6;diacylglycerol kinase alpha isoform X6;diacylglycerol k	1	1	1	0	0	1	TRUE	XP_023499525.1	XP_023499525	100051662	DGKA	diacylglycerol kinase alpha	-	protein-coding	VGNC:VGNC:17147|Ensembl:ENSECAG00000011968
[truncated: 1,677 more rows]

## Sheet: 2. All quantified proteins
Row	Gene ID	T: Protein IDs	T: Majority protein IDs	T: Fasta headers	T: First protein ID	RefSeq Protein Acc.	Gene ID	Eca Gene symbol	Eca Gene description	Synonyms	type_of_gene	dbXrefs	Hsa Gene ID	Hsa Gene symbol	Hsa Gene description	Synonyms	type_of_gene	Score(d)	Numerator(r)	Denominator(s+s0)	contrast-1	contrast-2	contrast-3	contrast-4	contrast-5	contrast-6	q-value(%)	localfdr(%)	N: Intensity	Co10_EV_1	Co10_EV_11	Co10_EV_13	Co10_EV_19	Co13_EV_12	Co13_EV_14	Co13_EV_2	Co13_EV_20	P10_EV_15	P10_EV_21	P10_EV_23	P10_EV_3	P10_EV_7	P11_EV_16	P11_EV_24	P11_EV_4	P11_EV_8	P12_EV_17	P12_EV_25	P12_EV_5
[truncated: 960 more rows]
[truncated: 40 more columns]

[truncated: 10 more sheets: 3. DA proteins, 4. FA_DAVID_All proteins, 5. FA_DAVID_cluster1, 6. FA_DAVID_cluster2, 7. FA_DAVID_cluster3, 8. FA_DAVID_cluster4, 9. FA_DAVID_cluster5, 10.FA_DAVID_cluster6, 11. FA_Metascape_enrichment, 12. FA_membership]
