# Supplementary material for: Uterine extracellular vesicles as multi-signal messengers during maternal recognition of pregnancy in the mare
Source: Sci Rep. 2022 Sep 16;12:15616. doi: 10.1038/s41598-022-19958-z (PMC9481549; doi:10.1038/s41598-022-19958-z)
Supplement: Supplementary file 4 — Supplementary Information 4. [file 41598_2022_19958_MOESM4_ESM.xlsx]

## Sheet: 1. Comp miRNAs vs Smits et al
Comparison miRNAs	Our study	Smits et al., 2020	DE miRNAs		In common	Only our study	Only Smits et al.
	let-7a-3p	let-7a-5p	miR-10174-3p		let-7a-5p	let-7a-3p	miR-1
	let-7a-5p	let-7c	miR-1246		let-7c	let-7b-3p	miR-100
	let-7b-3p	let-7d	miR-1290		let-7d	let-7b-5p	miR-109
	let-7b-5p	let-7e	miR-132		let-7e	let-7d-3p	miR-114
	let-7c	let-7f-5p	miR-146a		let-7f-5p	let-7f-1-3p	miR-115
	let-7d	let-7g	miR-223		let-7g	let-7i-5p	miR-116
	let-7d-3p	miR-1	miR-2369		miR-101-3p	miR-10174-3p	miR-117
	let-7e	miR-100	miR-23b		miR-103a-3p	miR-106b	miR-1180
	let-7f-1-3p	miR-101-3p	miR-2890		miR-106a	miR-107b	miR-120
	let-7f-5p	miR-103a-3p	miR-34b-3p		miR-107a	miR-11972	miR-122
	let-7g	miR-106a	miR-34b-5p		miR-10a	miR-12023	miR-125
	let-7i-5p	miR-107a	miR-449a		miR-10b	miR-122b-3p	miR-125a-3p
	miR-101-3p	miR-109	miR-449b-3p		miR-125a-5p	miR-1246	miR-126-3p
	miR-10174-3p	miR-10a	miR-8485		miR-125b-5p	miR-1249	miR-126-5p
	miR-103a-3p	miR-10b	miR-92a		miR-130a-3p	miR-1260a	miR-127
	miR-106a	miR-114			miR-130b-5p	miR-1260b	miR-1271a
	miR-106b	miR-115	bold: in common with Smits et al.		miR-132	miR-128	miR-129-5p
	miR-107a	miR-116			miR-135a	miR-1290	miR-1307
	miR-107b	miR-117			miR-137	miR-1306-5p	miR-131
	miR-10a	miR-1180			miR-139-5p	miR-148b-3p	miR-133
	miR-10b	miR-120			miR-141	miR-149	miR-134
	miR-11972	miR-122			miR-142-3p	miR-151a-3p	miR-136
	miR-12023	miR-125			miR-146a	miR-151b	miR-138
	miR-122b-3p	miR-125a-3p			miR-148a	miR-15b	miR-1388
	miR-1246	miR-125a-5p			miR-150	miR-16a	miR-140-3p
	miR-1249	miR-125b-5p			miR-151-5p	miR-16b	miR-140-5p
	miR-125a-5p	miR-126-3p			miR-153	miR-185-5p	miR-142-5p
	miR-125b-5p	miR-126-5p			miR-155	miR-192	miR-143
	miR-1260a	miR-127			miR-15a	miR-200a-5p	miR-144
	miR-1260b	miR-1271a			miR-16	miR-200b-3p	miR-145
	miR-128	miR-129-5p			miR-17	miR-200b-5p	miR-1468
	miR-1290	miR-1307			miR-181a	miR-203a-3p	miR-146b-5p
	miR-1306-5p	miR-130a-3p			miR-181b-5p	miR-210-3p	miR-148b-5p
	miR-130a-3p	miR-130b-5p			miR-183	miR-217	miR-154a
	miR-130b-5p	miR-131			miR-188-5p	miR-22-5p	miR-182
	miR-132	miR-132			miR-18a	miR-2340	miR-1839
	miR-135a	miR-133			miR-190b	miR-2369	miR-184
	miR-137	miR-134			miR-191a	miR-2478	miR-1842
	miR-139-5p	miR-135a			miR-194	miR-26b-5p	miR-186
	miR-141	miR-136			miR-197	miR-2887	miR-18b
	miR-142-3p	miR-137			miR-199a-3p	miR-2889	miR-190a
	miR-146a	miR-138			miR-19a	miR-2890	miR-193a-5p
	miR-148a	miR-1388			miR-19b	miR-2904	miR-193b
	miR-148b-3p	miR-139-5p			miR-200a-3p	miR-29b	miR-195
	miR-149	miR-140-3p			miR-200c	miR-29c-5p	miR-196a
	miR-150	miR-140-5p			miR-204b	miR-29d-3p	miR-196b
	miR-151-5p	miR-141			miR-205	miR-29d-5p	miR-199a-5p
	miR-151a-3p	miR-142-3p			miR-20a	miR-3065-5p	miR-20b
	miR-151b	miR-142-5p			miR-21	miR-30c	miR-214
	miR-153	miR-143			miR-211	miR-30e	miR-28-5p
	miR-155	miR-144			miR-218	miR-30f	miR-299
	miR-15a	miR-145			miR-22-3p	miR-31-3p	miR-301a
	miR-15b	miR-1468			miR-221	miR-320a	miR-302a
	miR-16	miR-146a			miR-222	miR-331	miR-302b
	miR-16a	miR-146b-5p			miR-223	miR-339-5p	miR-302c
	miR-16b	miR-148a			miR-23a	miR-339a	miR-302d
	miR-17	miR-148b-5p			miR-23b	miR-339b	miR-3065
	miR-181a	miR-150			miR-24	miR-33a-3p	miR-30a
	miR-181b-5p	miR-151-5p			miR-25	miR-345-5p	miR-323-3p
	miR-183	miR-153			miR-26a	miR-34c-3p	miR-329b
	miR-185-5p	miR-154a			miR-27a	miR-362-3p	miR-330
	miR-188-5p	miR-155			miR-27b	miR-362-5p	miR-338-5p
	miR-18a	miR-15a			miR-28-3p	miR-374a	miR-342-5p
	miR-190b	miR-16			miR-29a	miR-375-3p	miR-345-3p
	miR-191a	miR-17			miR-29c	miR-378a-5p	miR-34a
	miR-192	miR-181a			miR-30b	miR-425	miR-35
	miR-194	miR-181b-5p			miR-30d	miR-425-5p	miR-3548
	miR-197	miR-182			miR-30e-3p	miR-4286	miR-363
	miR-199a-3p	miR-183			miR-31	miR-429	miR-367
	miR-19a	miR-1839			miR-32	miR-4301	miR-369-3p
	miR-19b	miR-184			miR-3200	miR-4448	miR-369-5p
	miR-200a-3p	miR-1842			miR-324-5p	miR-4454	miR-370
	miR-200a-5p	miR-186			miR-328	miR-449b-3p	miR-371-3p
	miR-200b-3p	miR-188-5p			miR-335	miR-4801	miR-371-5p
	miR-200b-5p	miR-18a			miR-338-3p	miR-483	miR-372
	miR-200c	miR-18b			miR-340-3p	miR-484	miR-378
	miR-203a-3p	miR-190a			miR-340-5p	miR-491-3p	miR-379
	miR-204b	miR-190b			miR-342-3p	miR-500	miR-380
	miR-205	miR-191a			miR-34b-3p	miR-500a-3p	miR-382
	miR-20a	miR-193a-5p			miR-34b-5p	miR-500b-5p	miR-409-3p
	miR-21	miR-193b			miR-34c	miR-502-5p	miR-410
	miR-210-3p	miR-194			miR-361-3p	miR-502a	miR-411
	miR-211	miR-195			miR-361-5p	miR-502b	miR-424
	miR-217	miR-196a			miR-365	miR-5100	miR-432
	miR-218	miR-196b			miR-374b	miR-513a-5p	miR-433
	miR-22-3p	miR-197			miR-423-3p	miR-532-3p	miR-44
	miR-22-5p	miR-199a-3p			miR-423-5p	miR-532-5p	miR-449b
	miR-221	miR-199a-5p			miR-449a	miR-545	miR-450b-5p
	miR-222	miR-19a			miR-486-5p	miR-548e-5p	miR-451
	miR-223	miR-19b			miR-502-3p	miR-574-3p	miR-454
	miR-2340	miR-200a-3p			miR-505	miR-574-5p	miR-485-3p
	miR-2369	miR-200c			miR-590-3p	miR-6073	miR-486-3p
	miR-23a	miR-204b			miR-7	miR-6119-3p	miR-487b
	miR-23b	miR-205			miR-8917	miR-6119-5p	miR-493b
	miR-24	miR-20a			miR-92a	miR-6511b-3p	miR-495
	miR-2478	miR-20b			miR-92b	miR-660-3p	miR-497
	miR-25	miR-21			miR-98	miR-660-5p	miR-499-5p
	miR-26a	miR-211			miR-99a	miR-6765-3p	miR-5
	miR-26b-5p	miR-214			miR-99b	miR-6865-3p	miR-50
	miR-27a	miR-218			miR-9a	miR-7-1-3p	miR-503
	miR-27b	miR-22-3p				miR-7706	miR-506a
	miR-28-3p	miR-221				miR-7977	miR-509a-5p
	miR-2887	miR-222				miR-8485	miR-52
	miR-2889	miR-223				miR-885-5p	miR-539
	miR-2890	miR-23a				miR-9-3p	miR-542-3p
	miR-2904	miR-23b				miR-9-5p	miR-543
	miR-29a	miR-24				miR-9159	miR-55
	miR-29b	miR-25				miR-93	miR-551a
	miR-29c	miR-26a				miR-98-3p	miR-56
	miR-29c-5p	miR-27a					miR-57
	miR-29d-3p	miR-27b					miR-592
	miR-29d-5p	miR-28-3p					miR-6
	miR-3065-5p	miR-28-5p					miR-628a
	miR-30b	miR-299					miR-64
	miR-30c	miR-29a					miR-65
	miR-30d	miR-29c					miR-652
	miR-30e	miR-301a					miR-656
	miR-30e-3p	miR-302a					miR-671-3p
	miR-30f	miR-302b					miR-671-5p
	miR-31	miR-302c					miR-676
	miR-31-3p	miR-302d					miR-70
	miR-32	miR-3065					miR-708
	miR-3200	miR-30a					miR-71
	miR-320a	miR-30b					miR-72
	miR-324-5p	miR-30d					miR-744
	miR-328	miR-30e-3p					miR-767-3p
	miR-331	miR-31					miR-767-5p
	miR-335	miR-32					miR-78
	miR-338-3p	miR-3200					miR-83
	miR-339-5p	miR-323-3p					miR-874
	miR-339a	miR-324-5p					miR-889
	miR-339b	miR-328					miR-8946
	miR-33a-3p	miR-329b					miR-91
	miR-340-3p	miR-330					miR-9163
	miR-340-5p	miR-335					miR-95
	miR-342-3p	miR-338-3p					miR-96
	miR-345-5p	miR-338-5p
	miR-34b-3p	miR-340-3p
	miR-34b-5p	miR-340-5p
	miR-34c	miR-342-3p
	miR-34c-3p	miR-342-5p
	miR-361-3p	miR-345-3p
	miR-361-5p	miR-34a
	miR-362-3p	miR-34b-3p
	miR-362-5p	miR-34b-5p
	miR-365	miR-34c
	miR-374a	miR-35
	miR-374b	miR-3548
	miR-375-3p	miR-361-3p
	miR-378a-5p	miR-361-5p
	miR-423-3p	miR-363
	miR-423-5p	miR-365
	miR-425	miR-367
	miR-425-5p	miR-369-3p
	miR-4286	miR-369-5p
	miR-429	miR-370
	miR-4301	miR-371-3p
	miR-4448	miR-371-5p
	miR-4454	miR-372
	miR-449a	miR-374b
	miR-449b-3p	miR-378
	miR-4801	miR-379
	miR-483	miR-380
	miR-484	miR-382
	miR-486-5p	miR-409-3p
	miR-491-3p	miR-410
	miR-500	miR-411
	miR-500a-3p	miR-423-3p
	miR-500b-5p	miR-423-5p
	miR-502-3p	miR-424
	miR-502-5p	miR-432
	miR-502a	miR-433
	miR-502b	miR-44
	miR-505	miR-449a
	miR-5100	miR-449b
	miR-513a-5p	miR-450b-5p
	miR-532-3p	miR-451
	miR-532-5p	miR-454
	miR-545	miR-485-3p
	miR-548e-5p	miR-486-3p
	miR-574-3p	miR-486-5p
	miR-574-5p	miR-487b
	miR-590-3p	miR-493b
	miR-6073	miR-495
	miR-6119-3p	miR-497
	miR-6119-5p	miR-499-5p
	miR-6511b-3p	miR-5
	miR-660-3p	miR-50
	miR-660-5p	miR-502-3p
	miR-6765-3p	miR-503
	miR-6865-3p	miR-505
	miR-7	miR-506a
	miR-7-1-3p	miR-509a-5p
	miR-7706	miR-52
	miR-7977	miR-539
	miR-8485	miR-542-3p
	miR-885-5p	miR-543
	miR-8917	miR-55
	miR-9-3p	miR-551a
	miR-9-5p	miR-56
	miR-9159	miR-57
	miR-92a	miR-590-3p
	miR-92b	miR-592
	miR-93	miR-6
	miR-98	miR-628a
	miR-98-3p	miR-64
	miR-99a	miR-65
	miR-99b	miR-652
	miR-9a	miR-656
		miR-671-3p
		miR-671-5p
		miR-676
		miR-7
		miR-70
		miR-708
		miR-71
		miR-72
		miR-744
		miR-767-3p
		miR-767-5p
		miR-78
		miR-83
		miR-874
		miR-889
		miR-8917
		miR-8946
		miR-91
		miR-9163
		miR-92a
		miR-92b
		miR-95
		miR-96
		miR-98
		miR-99a
		miR-99b
		miR-9a

## Sheet: 2.Comparison miRNA EV vs Embryo
	EV Our study	EV DE miRNAs		Embryo	Embryo miRNA	Comparison EV vs Embryo	38_Co171_mmon elements in EVmiRNA EmbryomiRNA :	171_Elements only in EVmiRNA :	41_Elements only in EmbryomiRNA :								Comparison DE EV vs Embryo		Common elements in EV DEmiR EmbryomiRNA :
	let-7a-3p	miR-10174-3p			miR-365-3p		let-7a-5p	let-7a-3p	miR-365-3p										miR-8485
	let-7a-5p	miR-1246			miR-371-5p		let-7d-3p	let-7b-3p	miR-371-5p
	let-7b-3p	miR-1290			miR-29c-3p		miR-103a-3p	let-7b-5p	miR-29c-3p
	let-7b-5p	miR-132			miR-30c-5p		miR-106a	let-7c	miR-30c-5p
	let-7c	miR-146a			miR-499-5p		miR-107a	let-7d	miR-499-5p
	let-7d	miR-223			miR-2904		miR-122b-3p	let-7e	miR-7-5p
	let-7d-3p	miR-2369			miR-7-5p		miR-125a-5p	let-7f-1-3p	miR-29b-3p
	let-7e	miR-23b			miR-29b-3p		miR-1260a	let-7f-5p	miR-21-5p
	let-7f-1-3p	miR-2890			miR-9-5p		miR-1260b	let-7g	miR-148a-3p
	let-7f-5p	miR-34b-3p			miR-9a		miR-130b-5p	let-7i-5p	miR-372
	let-7g	miR-34b-5p			miR-21-5p		miR-148b-3p	miR-101-3p	miR-16-5p
	let-7i-5p	miR-449a			miR-148a-3p		miR-151-5p	miR-10174-3p	miR-302b-3p
	miR-101-3p	miR-449b-3p			miR-372		miR-16b	miR-106b	miR-1543
	miR-10174-3p	miR-8485			miR-16-5p		miR-200b-3p	miR-107b	miR-24-3p
	miR-103a-3p	miR-92a			let-7a-5p		miR-203a-3p	miR-10a	miR-302a-3p
	miR-106a				miR-22-5p		miR-22-5p	miR-10b	miR-302d
	miR-106b	bold: in common with Smits et al.			miR-16b		miR-2340	miR-11972	miR-30e-5p
	miR-107a				miR-302b-3p		miR-2478	miR-12023	miR-15a-5p
	miR-107b				miR-6119-5p		miR-2887	miR-1246	miR-19a-3p
	miR-10a				miR-1543		miR-2904	miR-1249	miR-18a-5p
	miR-10b				miR-103a-3p		miR-339-5p	miR-125b-5p	miR-421
	miR-11972				miR-4286		miR-4286	miR-128	miR-19b-3p
	miR-12023				miR-4448		miR-429	miR-1290	miR-26a-5p
	miR-122b-3p				miR-24-3p		miR-4448	miR-1306-5p	miR-2404
	miR-1246				miR-203a-3p		miR-4454	miR-130a-3p	miR-4484
	miR-1249				miR-2478		miR-484	miR-132	miR-1248
	miR-125a-5p				miR-302a-3p		miR-5100	miR-135a	miR-302c-3p
	miR-125b-5p				miR-7977		miR-590-3p	miR-137	miR-141-3p
	miR-1260a				miR-107a		miR-6119-3p	miR-139-5p	miR-25-3p
	miR-1260b				miR-302d		miR-6119-5p	miR-141	miR-200c-3p
	miR-128				miR-30e-5p		miR-660-5p	miR-142-3p	miR-93-5p
	miR-1290				let-7d-3p		miR-6765-3p	miR-146a	miR-128-3p
	miR-1306-5p				miR-15a-5p		miR-6865-3p	miR-148a	miR-374a-5p
	miR-130a-3p				miR-6865-3p		miR-7977	miR-149	miR-92a-3p
	miR-130b-5p				miR-484		miR-8485	miR-150	miR-10b-5p
	miR-132				miR-19a-3p		miR-9-3p	miR-151a-3p	miR-2277-3p
	miR-135a				miR-8485		miR-9-5p	miR-151b	miR-183-5p
	miR-137				miR-125a-5p		miR-9a	miR-153	miR-15b-5p
	miR-139-5p				miR-590-3p			miR-155	miR-17-5p
	miR-141				miR-18a-5p			miR-15a	miR-20a-5p
	miR-142-3p				miR-421			miR-15b	miR-191a-5p
	miR-146a				miR-19b-3p			miR-16
	miR-148a				miR-26a-5p			miR-16a
	miR-148b-3p				miR-2340			miR-17
	miR-149				miR-200b-3p			miR-181a
	miR-150				miR-6765-3p			miR-181b-5p
	miR-151-5p				miR-339-5p			miR-183
	miR-151a-3p				miR-2404			miR-185-5p
	miR-151b				miR-4484			miR-188-5p
	miR-153				miR-1260b			miR-18a
	miR-155				miR-130b-5p			miR-190b
	miR-15a				miR-122b-3p			miR-191a
	miR-15b				miR-1248			miR-192
	miR-16				miR-302c-3p			miR-194
	miR-16a				miR-141-3p			miR-197
	miR-16b				miR-25-3p			miR-199a-3p
	miR-17				miR-200c-3p			miR-19a
	miR-181a				miR-1260a			miR-19b
	miR-181b-5p				miR-93-5p			miR-200a-3p
	miR-183				miR-128-3p			miR-200a-5p
	miR-185-5p				miR-374a-5p			miR-200b-5p
	miR-188-5p				miR-92a-3p			miR-200c
	miR-18a				miR-10b-5p			miR-204b
	miR-190b				miR-2277-3p			miR-205
	miR-191a				miR-6119-3p			miR-20a
	miR-192				miR-148b-3p			miR-21
	miR-194				miR-5100			miR-210-3p
	miR-197				miR-9-3p			miR-211
	miR-199a-3p				miR-660-5p			miR-217
	miR-19a				miR-183-5p			miR-218
	miR-19b				miR-15b-5p			miR-22-3p
	miR-200a-3p				miR-151-5p			miR-221
	miR-200a-5p				miR-17-5p			miR-222
	miR-200b-3p				miR-4454			miR-223
	miR-200b-5p				miR-106a			miR-2369
	miR-200c				miR-429			miR-23a
	miR-203a-3p				miR-20a-5p			miR-23b
	miR-204b				miR-191a-5p			miR-24
	miR-205				miR-2887			miR-25
	miR-20a							miR-26a
	miR-21							miR-26b-5p
	miR-210-3p							miR-27a
	miR-211							miR-27b
	miR-217							miR-28-3p
	miR-218							miR-2889
	miR-22-3p							miR-2890
	miR-22-5p							miR-29a
	miR-221							miR-29b
	miR-222							miR-29c
	miR-223							miR-29c-5p
	miR-2340							miR-29d-3p
	miR-2369							miR-29d-5p
	miR-23a							miR-3065-5p
	miR-23b							miR-30b
	miR-24							miR-30c
	miR-2478							miR-30d
	miR-25							miR-30e
	miR-26a							miR-30e-3p
	miR-26b-5p							miR-30f
	miR-27a							miR-31
	miR-27b							miR-31-3p
	miR-28-3p							miR-32
	miR-2887							miR-3200
	miR-2889							miR-320a
	miR-2890							miR-324-5p
	miR-2904							miR-328
	miR-29a							miR-331
	miR-29b							miR-335
	miR-29c							miR-338-3p
	miR-29c-5p							miR-339a
	miR-29d-3p							miR-339b
	miR-29d-5p							miR-33a-3p
	miR-3065-5p							miR-340-3p
	miR-30b							miR-340-5p
	miR-30c							miR-342-3p
	miR-30d							miR-345-5p
	miR-30e							miR-34b-3p
	miR-30e-3p							miR-34b-5p
	miR-30f							miR-34c
	miR-31							miR-34c-3p
	miR-31-3p							miR-361-3p
	miR-32							miR-361-5p
	miR-3200							miR-362-3p
	miR-320a							miR-362-5p
	miR-324-5p							miR-365
	miR-328							miR-374a
	miR-331							miR-374b
	miR-335							miR-375-3p
	miR-338-3p							miR-378a-5p
	miR-339-5p							miR-423-3p
	miR-339a							miR-423-5p
	miR-339b							miR-425
	miR-33a-3p							miR-425-5p
	miR-340-3p							miR-4301
	miR-340-5p							miR-449a
	miR-342-3p							miR-449b-3p
	miR-345-5p							miR-4801
	miR-34b-3p							miR-483
	miR-34b-5p							miR-486-5p
	miR-34c							miR-491-3p
	miR-34c-3p							miR-500
	miR-361-3p							miR-500a-3p
	miR-361-5p							miR-500b-5p
	miR-362-3p							miR-502-3p
	miR-362-5p							miR-502-5p
	miR-365							miR-502a
	miR-374a							miR-502b
	miR-374b							miR-505
	miR-375-3p							miR-513a-5p
	miR-378a-5p							miR-532-3p
	miR-423-3p							miR-532-5p
	miR-423-5p							miR-545
	miR-425							miR-548e-5p
	miR-425-5p							miR-574-3p
	miR-4286							miR-574-5p
	miR-429							miR-6073
	miR-4301							miR-6511b-3p
	miR-4448							miR-660-3p
	miR-4454							miR-7
	miR-449a							miR-7-1-3p
	miR-449b-3p							miR-7706
	miR-4801							miR-885-5p
	miR-483							miR-8917
	miR-484							miR-9159
	miR-486-5p							miR-92a
	miR-491-3p							miR-92b
	miR-500							miR-93
	miR-500a-3p							miR-98
	miR-500b-5p							miR-98-3p
	miR-502-3p							miR-99a
	miR-502-5p							miR-99b
	miR-502a
	miR-502b
	miR-505
	miR-5100
	miR-513a-5p
	miR-532-3p
	miR-532-5p
	miR-545
	miR-548e-5p
	miR-574-3p
	miR-574-5p
	miR-590-3p
	miR-6073
	miR-6119-3p
	miR-6119-5p
	miR-6511b-3p
	miR-660-3p
	miR-660-5p
	miR-6765-3p
	miR-6865-3p
	miR-7
	miR-7-1-3p
	miR-7706
	miR-7977
	miR-8485
	miR-885-5p
	miR-8917
	miR-9-3p
	miR-9-5p
	miR-9159
	miR-92a
	miR-92b
	miR-93
	miR-98
	miR-98-3p
	miR-99a
	miR-99b
	miR-9a

## Sheet: 3. KEGG_DA_miRNAs
KEGG pathway	p-value	#genes	#miRNAs				List of DA miRNAs in our study
Glycosphingolipid biosynthesis - lacto and neolacto series	0	6	5				hsa-miR-1246
Proteoglycans in cancer	0	64	8				hsa-miR-1290
Mucin type O-Glycan biosynthesis	3.44169e-15	11	6				hsa-miR-223-3p
ErbB signaling pathway	8.43769e-15	41	8				hsa-miR-8485
Signaling pathways regulating pluripotency of stem cells	2.50477e-12	51	6				hsa-miR-34b-3p
TGF-beta signaling pathway	4.09473e-12	31	5				hsa-miR-34b-5p
Glioma	2.15469e-11	29	8				hsa-miR-2369
FoxO signaling pathway	2.37931e-08	46	5				hsa-miR-449a
Phosphatidylinositol signaling system	7.20621e-08	21	4				hsa-miR-449b-3p
Prolactin signaling pathway	9.14113e-08	21	7				hsa-miR-146a-5p
Renal cell carcinoma	2.99318e-07	32	4				hsa-miR-2890
Dorso-ventral axis formation	6.42955e-07	18	7				hsa-miR-92a-3p
Thyroid hormone synthesis	6.80281e-07	9	2				hsa-miR-10174-3p
Neurotrophin signaling pathway	1.10355e-06	39	6				hsa-miR-23b-3p
Valine leucine and isoleucine biosynthesis	1.56292e-06	2	4				hsa-miR-132-3p
Lysine degradation	4.58999e-06	12	5
Choline metabolism in cancer	7.64433e-06	26	4
Non-small cell lung cancer	7.82214e-06	21	3
Prostate cancer	2.22492e-05	33	5
N-Glycan biosynthesis	3.8552e-05	9	3
Hippo signaling pathway	4.06985e-05	32	5
Adherens junction	4.97326e-05	21	4
Long-term potentiation	5.23725e-05	21	6
Endometrial cancer	6.64415e-05	15	3
Estrogen signaling pathway	6.76261e-05	29	4
mTOR signaling pathway	8.20734e-05	17	3
Central carbon metabolism in cancer	0.000155348	18	3
Transcriptional misregulation in cancer	0.000188939	36	2
Pancreatic cancer	0.000192655	26	5
Colorectal cancer	0.000268356	10	3
Thyroid hormone signaling pathway	0.000349742	38	4
Ras signaling pathway	0.000356521	58	4
Melanoma	0.000367044	15	3
Synaptic vesicle cycle	0.000412561	14	4
Thyroid cancer	0.00048957	5	3
Biosynthesis of unsaturated fatty acids	0.000495668	4	1
Focal adhesion	0.000550354	41	3
Sphingolipid signaling pathway	0.000617378	28	3
Amphetamine addiction	0.000628636	13	4
Insulin signaling pathway	0.000745694	35	3
Chronic myeloid leukemia	0.00113357	26	3
Acute myeloid leukemia	0.00139897	21	4
Pathways in cancer	0.00158508	67	2
Rap1 signaling pathway	0.00168955	55	3
Regulation of actin cytoskeleton	0.00176918	28	2
cGMP-PKG signaling pathway	0.0020327	26	2
Viral carcinogenesis	0.00213919	19	3
cAMP signaling pathway	0.00243681	28	2
Adrenergic signaling in cardiomyocytes	0.00258396	46	5
Endocrine and other factor-regulated calcium reabsorption	0.00268231	8	3
Ubiquitin mediated proteolysis	0.00328107	28	4
Hepatitis B	0.00353659	18	2
Type II diabetes mellitus	0.00363844	10	2
MAPK signaling pathway	0.00368309	55	2
Gap junction	0.00646976	16	2
Inositol phosphate metabolism	0.00675053	9	3
Nicotine addiction	0.00677331	7	3
Oxytocin signaling pathway	0.00760234	32	3
GnRH signaling pathway	0.00851203	22	2
2-Oxocarboxylic acid metabolism	0.00999527	3	3
Cholinergic synapse	0.0106587	27	3
Wnt signaling pathway	0.0107186	11	2
Oocyte meiosis	0.0120235	5	1
Pancreatic secretion	0.012097	16	3
Glycosphingolipid biosynthesis - globo series	0.0143091	4	2
Axon guidance	0.0157696	30	2
Aldosterone-regulated sodium reabsorption	0.0179163	10	3
Cytokine-cytokine receptor interaction	0.020978	27	3
Valine leucine and isoleucine degradation	0.0215849	8	2
Long-term depression	0.0237299	9	2
Serotonergic synapse	0.0245354	19	3
HIF-1 signaling pathway	0.026254	10	1
Circadian rhythm	0.0266891	9	2
Progesterone-mediated oocyte maturation	0.02829	24	3
Platelet activation	0.0287128	13	1
Protein processing in endoplasmic reticulum	0.0292732	12	2
PI3K-Akt signaling pathway	0.0309994	21	1
Tight junction	0.0330033	21	2
Hedgehog signaling pathway	0.0347351	12	2
Bacterial invasion of epithelial cells	0.0349894	7	1
AMPK signaling pathway	0.0430366	14	2
MicroRNAs in cancer	0.0443835	20	1
Cocaine addiction	0.0631451	11	2
Inflammatory mediator regulation of TRP channels	0.0740272	9	1
SNARE interactions in vesicular transport	0.0799568	8	2
Fc epsilon RI signaling pathway	0.0869291	11	1
Vascular smooth muscle contraction	0.0903785	15	2
Retrograde endocannabinoid signaling	0.090506	13	1
Fc gamma R-mediated phagocytosis	0.119917	8	1
Alcoholism	0.12963	7	1
Cell adhesion molecules (CAMs)	0.13537	17	2
Basal cell carcinoma	0.141419	4	1
Fatty acid degradation	0.144175	6	2
Glycosaminoglycan biosynthesis - chondroitin sulfate / dermatan sulfate	0.172481	4	2
Dopaminergic synapse	0.173871	10	1
ECM-receptor interaction	0.179791	13	2
Notch signaling pathway	0.192117	4	1
Hepatitis C	0.192834	5	1
Glycosaminoglycan biosynthesis - heparan sulfate / heparin	0.193935	4	2
Calcium signaling pathway	0.206373	13	1
T cell receptor signaling pathway	0.233307	14	1
Melanogenesis	0.23612	8	1
Endocytosis	0.264528	30	2
Bladder cancer	0.283838	4	1
Morphine addiction	0.305361	15	2
Sulfur metabolism	0.338245	1	2
Small cell lung cancer	0.344336	8	1
Circadian entrainment	0.352938	9	1
Maturity onset diabetes of the young	0.386765	3	2
Peroxisome	0.398826	4	1
mRNA surveillance pathway	0.40861	12	1
Shigellosis	0.41553	8	1
Mineral absorption	0.444077	5	1
Fanconi anemia pathway	0.444376	5	1
p53 signaling pathway	0.447187	6	1
NF-kappa B signaling pathway	0.45267	7	2
Arrhythmogenic right ventricular cardiomyopathy (ARVC)	0.541096	7	1
Glycerolipid metabolism	0.545086	4	1
Biosynthesis of amino acids	0.554898	3	1
Jak-STAT signaling pathway	0.566509	7	1
Cell cycle	0.633078	8	1
Cardiac muscle contraction	0.656995	4	1
Glycosaminoglycan biosynthesis - keratan sulfate	0.683082	2	1
Alanine aspartate and glutamate metabolism	0.69357	3	1
Non-alcoholic fatty liver disease (NAFLD)	0.738799	7	1
Chagas disease (American trypanosomiasis)	0.742682	10	1
Dilated cardiomyopathy	0.773022	9	1
Tyrosine metabolism	0.804639	2	1
Natural killer cell mediated cytotoxicity	0.805398	7	1
Glycosphingolipid biosynthesis - ganglio series	0.849853	2	2
Sphingolipid metabolism	0.851566	3	1
Malaria	0.871524	7	2
Butanoate metabolism	0.905819	4	1
Other types of O-glycan biosynthesis	0.918009	3	1
Steroid biosynthesis	0.922873	2	1
Regulation of autophagy	0.930215	3	1
Toll-like receptor signaling pathway	0.941024	3	1
Ovarian steroidogenesis	0.943383	3	1
Caffeine metabolism	0.953176	1	1
Tryptophan metabolism	0.960508	2	1
Complement and coagulation cascades	0.967319	4	1
Metabolism of xenobiotics by cytochrome P450	0.968882	2	1
Fatty acid metabolism	0.986889	4	1
Pentose phosphate pathway	0.990014	1	1
Vitamin digestion and absorption	0.991768	2	1
Viral myocarditis	0.994573	4	1
Purine metabolism	0.998183	7	1
Degradation of aromatic compounds	0.998399	1	1
Folate biosynthesis	0.998752	1	1
Other glycan degradation	0.999387	1	1

## Sheet: 4. GO_DA_miRNAs
GO Category	p-value	#genes	#miRNAs				List of DA miRNAs in our study
cell death	4.1077e-07	209	7				hsa-miR-1246
positive regulation of neuron migration	0.0116201	5	3				hsa-miR-1290
transcription DNA-templated	1.17059e-20	612	9				hsa-miR-223-3p
cellular nitrogen compound metabolic process	7.92278e-35	1403	12				hsa-miR-8485
biosynthetic process	1.01687e-31	1187	12				hsa-miR-34b-3p
cellular protein metabolic process	4.78119e-05	98	7				hsa-miR-34b-5p
plasma lipoprotein particle clearance	0.0420275	1	1				hsa-miR-2369
cellular protein modification process	2.24688e-22	745	12				hsa-miR-449a
activation of JAK2 kinase activity	0.0405097	1	3				hsa-miR-449b-3p
cellular component assembly	2.45616e-06	317	9				hsa-miR-146a-5p
JAK-STAT cascade involved in growth hormone signaling pathway	0.000401383	12	6				hsa-miR-2890
mammary gland epithelial cell differentiation	0.0338135	3	4				hsa-miR-92a-3p
macromolecular complex assembly	4.77169e-05	202	9				hsa-miR-10174-3p
SMAD protein signal transduction	0.0350204	3	1				hsa-miR-23b-3p
cellular response to nerve growth factor stimulus	0.047867	2	1				hsa-miR-132-3p
negative regulation of activin receptor signaling pathway	0.0258398	2	1
positive regulation of phosphoprotein phosphatase activity	0.0301076	2	1
membrane organization	6.7308e-06	154	9
planar cell polarity pathway involved in axis elongation	0.0488588	1	1
symbiosis encompassing mutualism through parasitism	1.28615e-07	153	11
iris morphogenesis	0.00973596	2	1
eye development	0.018716	4	1
lens induction in camera-type eye	0.000926383	6	3
regulation of protein kinase B signaling	0.0305475	3	2
peripheral nervous system neuron development	0.0315882	2	1
cerebral cortex development	0.0112691	10	2
glutamate secretion	0.00933095	5	2
neurotrophin TRK receptor signaling pathway	9.67314e-18	111	12
G2 DNA damage checkpoint	0.0190847	3	1
translesion synthesis	0.0339877	4	2
gene expression	1.32507e-08	183	12
cilium morphogenesis	0.0345826	10	2
histone H2B conserved C-terminal lysine deubiquitination	0.0282178	1	2
blood coagulation	8.92574e-07	142	11
myo-inositol transport	0.0488588	1	1
GPI anchor metabolic process	0.0205737	2	1
post-translational protein modification	0.000199498	41	6
cell junction assembly	0.00554051	10	3
adherens junction organization	0.000424075	12	4
positive regulation of cellular component biogenesis	0.0282178	1	1
synaptic transmission	2.15856e-06	114	8
negative regulation of translation in response to stress	0.0488588	1	1
insulin-like growth factor receptor signaling pathway	0.0083054	3	1
phosphatidylinositol 3-kinase signaling	0.0160752	7	3
inositol phosphate metabolic process	3.22062e-05	12	5
negative regulation of neurofibrillary tangle assembly	0.0282178	1	1
negative regulation of aspartic-type endopeptidase activity involved in amyloid precursor protein catabolic process	0.0282178	1	1
positive regulation of choline O-acetyltransferase activity	0.0282178	1	1
post-Golgi vesicle-mediated transport	9.47565e-05	18	4
protein targeting to lysosome	0.0377875	2	1
positive regulation of early endosome to recycling endosome transport	0.0282178	1	1
negative regulation of tau-protein kinase activity	0.0282178	1	1
DNA demethylation	0.0394043	2	1
stem cell maintenance	0.0188047	5	1
regulation of Ras GTPase activity	0.0087183	8	5
viral process	9.08733e-07	137	11
viral penetration into host nucleus	0.0136893	2	4
phosphatidylinositol biosynthetic process	0.0001097	27	9
Fc-epsilon receptor signaling pathway	3.22386e-11	69	12
regulation of cell-matrix adhesion	0.00799686	4	4
righting reflex	0.0205737	2	1
G1/S transition of mitotic cell cycle	0.0155435	16	3
regulation of transcription from RNA polymerase II promoter in response to hypoxia	0.0014485	11	4
AMP catabolic process	0.0351473	1	1
ADP metabolic process	0.0488588	1	1
reproductive process	0.00800258	2	2
positive regulation of potassium ion transport	0.0218432	3	2
post-embryonic development	0.00905519	22	3	hsa-miR-1246	hsa-miR-449a	hsa-miR-132-3p
lung alveolus development	0.0125525	11	2
T follicular helper cell differentiation	0.0471004	2	2
posttranscriptional regulation of gene expression	0.0218432	2	1
regulation of transcription involved in G2/M transition of mitotic cell cycle	0.0351473	1	1
presynaptic membrane assembly	0.000814513	5	2
histone H2B conserved C-terminal lysine ubiquitination	0.0282178	1	2
histone monoubiquitination	0.0361971	2	1
G1 DNA damage checkpoint	0.0282178	1	2
membrane hyperpolarization	0.0361971	2	1
lipoxin metabolic process	0.0471004	1	2
MAPK export from nucleus	0.0271916	1	2
regulation of cardiac muscle contraction by calcium ion signaling	0.00097448	3	3
positive regulation of calcium:sodium antiporter activity	0.0282178	1	1
positive regulation of potassium ion transmembrane transporter activity	0.00800258	3	3
regulation of calcium ion transmembrane transport	0.0488588	1	1
vasodilation	0.0138419	3	1
positive regulation of voltage-gated chloride channel activity	0.0282178	1	1
transepithelial chloride transport	0.0106595	2	1
cell-cell adhesion involved in neuronal-glial interactions involved in cerebral cortex radial glia guided migration	0.0282178	1	2
nuclear speck organization	0.0351473	1	1
positive regulation of proteolysis involved in cellular protein catabolic process	0.0212387	1	1
toll-like receptor 2 signaling pathway	1.40457e-05	23	7
toll-like receptor TLR6:TLR2 signaling pathway	6.20198e-07	23	7
toll-like receptor 5 signaling pathway	1.25024e-06	23	7
toll-like receptor TLR1:TLR2 signaling pathway	6.20198e-07	23	7
toll-like receptor 9 signaling pathway	3.43407e-06	25	8
toll-like receptor 10 signaling pathway	2.8868e-07	23	7
regulation of exocyst assembly	0.0420275	1	1
leucine catabolic process	0.00435997	2	1
vitamin metabolic process	0.0199915	11	3
water-soluble vitamin metabolic process	0.0210437	9	3
branched-chain amino acid catabolic process	0.00126567	5	2
biotin metabolic process	0.00435997	2	1
kidney epithelium development	0.0282178	2	2
negative regulation of apoptotic process involved in metanephric nephron tubule development	0.0488588	1	1
regulation of thyroid-stimulating hormone secretion	0.0212387	1	1
negative regulation of apoptotic process involved in metanephric collecting duct development	0.0488588	1	1
negative regulation of mesenchymal cell apoptotic process involved in metanephric nephron morphogenesis	0.0488588	1	1
thyroid-stimulating hormone signaling pathway	0.0420275	1	1
positive regulation of metanephric DCT cell differentiation	0.0488588	1	1
pronephric field specification	0.0488588	1	1
activin receptor signaling pathway	0.0208741	4	2
endocardial cushion cell fate commitment	0.0282178	1	2
protein localization to M-band	0.0351473	1	2
atrial cardiac muscle cell to AV node cell communication	0.0282178	1	2
protein localization to T-tubule	0.0282178	1	2
positive regulation of calcium ion transmembrane transporter activity	0.0282178	1	2
negative regulation of protein acetylation	0.0351473	1	1
signal transduction by p53 class mediator	0.0142096	1	1
neuron cell-cell adhesion	0.000233339	9	4
neuroligin clustering	0.0351473	1	1
gamma-aminobutyric acid receptor clustering	0.0142096	1	3
guanylate kinase-associated protein clustering	0.0351473	1	1
vocal learning	0.00500711	2	1
neuronal signal transduction	0.0028363	2	2
positive regulation of myotome development	0.0282178	1	1
posttranslational protein targeting to membrane translocation	0.0351473	1	1
nuclear-transcribed mRNA catabolic process deadenylation-dependent decay	0.00401773	12	4
RNA metabolic process	9.7644e-05	50	7
regulation of chondrocyte development	0.0282178	1	1
regulation of mismatch repair	0.0282178	1	1
regulation of smoothened signaling pathway	0.00472704	5	2
negative regulation of phosphatase activity	0.0103582	5	1
histone citrullination	0.0212387	1	2
histone H3-R26 citrullination	0.0488588	1	1
regulation of RNA export from nucleus	0.0351473	2	2
cyclic nucleotide metabolic process	0.0420275	2	2
cyclic-nucleotide-mediated signaling	0.00713016	1	1
intracellular transport	0.0324279	5	2
positive regulation of intrinsic apoptotic signaling pathway in response to DNA damage	0.0116201	2	1
I-kappaB kinase/NF-kappaB signaling	0.00737693	10	4
paraxial mesoderm development	0.0394043	2	1
negative regulation of histone deacetylase activity	0.0282178	1	2
Sertoli cell proliferation	0.00719391	2	1
positive regulation of cell volume	0.0212387	1	2
detection of mechanical stimulus involved in sensory perception of sound	0.0108693	3	1
tongue development	0.0288999	6	3
stress granule disassembly	0.0420275	1	1
neural crest cell migration involved in sympathetic nervous system development	0.0282178	1	1
regulation of protein ADP-ribosylation	0.0282178	1	1
negative regulation of epithelial cell proliferation involved in lung morphogenesis	0.0282178	1	2
lung ciliated cell differentiation	0.0282178	1	2
putamen development	0.0282178	1	1
caudate nucleus development	0.0282178	1	1
hemolysis by symbiont of host erythrocytes	0.0488588	1	1
regulation of dephosphorylation	0.0420275	1	1
purine nucleoside transmembrane transport	0.0420275	1	1
pyrimidine nucleoside transport	0.0282178	1	1
regulation of dopamine receptor signaling pathway	0.0488588	1	1
forebrain neuron differentiation	0.0427149	2	1
pigment biosynthetic process	0.0282178	1	1
regulation of developmental growth	0.0488588	1	1
5-methylcytosine catabolic process	0.0282178	1	1
liver morphogenesis	0.0351473	1	1
5-methylcytosine metabolic process	0.0282178	1	1
negative regulation of interleukin-1-mediated signaling pathway	0.0271916	2	4
cardiac muscle tissue regeneration	0.0405097	1	4
FasL biosynthetic process	0.0212387	1	2
negative regulation of G1/S transition of mitotic cell cycle by negative regulation of transcription from RNA polymerase II promoter	0.0351473	1	1
biological_process	6.0332e-07	3936	10
histone acetylation	0.00205889	7	1
brain development	0.0189727	44	3
positive regulation of ubiquitin-protein transferase activity	0.008308	5	3
somatic stem cell division	0.0305475	3	1
axon guidance	1.77973e-05	107	6
cell proliferation	0.00535003	83	4
positive regulation of cell proliferation	0.00781446	73	2
epidermal growth factor receptor signaling pathway	1.57347e-09	88	11
fibroblast growth factor receptor signaling pathway	2.67751e-07	73	11
insulin receptor signaling pathway	0.00105701	47	8
phosphatidylinositol-mediated signaling	2.06369e-08	47	10
response to stress	7.88692e-07	570	11
positive regulation of glycogen biosynthetic process	0.0357799	5	2
positive regulation of glucose import	0.0391042	4	1
negative regulation of epithelial cell proliferation	0.0195388	12	2
cellular lipid metabolic process	7.4624e-08	50	7
small molecule metabolic process	5.48476e-08	594	10
lipid metabolic process	0.0272659	77	2
olfactory placode formation	0.00286114	5	4
kidney development	0.0490463	11	1
pancreas development	0.0150217	6	1
camera-type eye development	0.0279541	9	1
glial cell differentiation	0.0292783	7	2
ureter maturation	0.0219295	2	1
viral life cycle	0.00467045	19	4
nucleobase-containing compound catabolic process	2.88668e-05	194	8
catabolic process	3.03974e-07	498	10
regulation of epithelial cell differentiation	0.0109502	5	2
protein complex assembly	0.000349103	127	6
prostate gland growth	0.0119178	4	2
T cell activation	0.0346288	5	1
mammary gland alveolus development	0.0179128	4	1
establishment of protein localization	0.0236948	5	1
septin cytoskeleton organization	0.0287233	1	1
regulation of embryonic cell shape	0.046762	2	1	hsa-miR-1290
negative regulation of cell proliferation	0.00976418	57	3
negative regulation of protein kinase B signaling	0.0356594	5	1
negative regulation of metalloendopeptidase activity involved in amyloid precursor protein catabolic process	0.00552332	2	1
negative regulation of receptor-mediated endocytosis	0.0274341	2	1
positive regulation of beta-amyloid formation	0.0303725	2	1
clathrin coat assembly	0.0414418	3	1
liver development	0.020052	11	1
regulation of synaptic transmission GABAergic	0.0257506	3	1
negative regulation of type B pancreatic cell development	0.0427745	1	2
fat cell differentiation	0.0428559	7	1
canonical Wnt signaling pathway involved in positive regulation of apoptotic process	0.00870813	2	1
circadian rhythm	0.0426438	9	1
generation of precursor metabolites and energy	0.00682839	50	3
positive regulation of cell-matrix adhesion	0.0278435	4	1
negative regulation of hydrogen peroxide metabolic process	0.0427745	1	1
positive regulation of oxidative stress-induced cell death	0.0287233	1	1
positive regulation of synaptic transmission glutamatergic	0.0132016	4	1
negative regulation of anoikis	0.00230907	8	3
mitotic cell cycle	1.48895e-07	90	6
G2/M transition of mitotic cell cycle	5.31524e-05	34	5
cellular response to aluminum ion	0.0427745	1	1
cell junction organization	0.000502198	36	5
cell-cell junction organization	0.0114381	9	2
negative regulation of cell adhesion	0.0270496	8	3
regulation of cytoskeleton organization	0.00573934	5	2
glycosaminoglycan metabolic process	2.82744e-05	21	3
regulation of nitric-oxide synthase activity	0.0100298	3	1
peptidyl-L-cysteine S-palmitoylation	0.00966832	3	2
platelet degranulation	0.018155	16	4
platelet activation	2.13066e-05	68	9
cell-cell signaling	1.50389e-06	149	6
toll-like receptor signaling pathway	1.66198e-05	28	6
toll-like receptor 3 signaling pathway	3.53454e-06	24	6
toll-like receptor 4 signaling pathway	9.64519e-06	26	6
stress-activated MAPK cascade	4.60517e-07	20	6
T cell receptor signaling pathway	0.0103964	9	1
MyD88-dependent toll-like receptor signaling pathway	6.75582e-05	21	4
positive regulation of NF-kappaB transcription factor activity	0.0332833	11	1
MyD88-independent toll-like receptor signaling pathway	7.9898e-07	24	6
nucleotide-binding oligomerization domain containing signaling pathway	0.000194069	9	4
TRIF-dependent toll-like receptor signaling pathway	2.08295e-07	24	6
nucleotide-binding domain leucine rich repeat containing receptor signaling pathway	0.0020618	13	6
sodium-independent organic anion transport	0.0246184	2	1
nucleocytoplasmic transport	0.00349053	26	2
negative regulation of cell differentiation	0.0130193	12	2
activation of MAPKK activity	0.00069262	25	5
Ras protein signal transduction	0.00639532	23	3
leukocyte migration	0.000492455	31	5
regulation of circadian rhythm	0.0237065	9	2
cholesterol biosynthetic process	0.0448285	4	1
cell cycle arrest	0.00814331	12	1
regulation of N-methyl-D-aspartate selective glutamate receptor activity	0.00773373	7	2
G-protein coupled receptor signaling pathway coupled to cyclic nucleotide second messenger	0.0357799	3	1
immunological synapse formation	0.0274341	2	1
mitochondrial ATP synthesis coupled proton transport	0.0398823	2	1
plasma membrane organization	0.00725961	24	4
alpha-linolenic acid metabolic process	0.00706998	4	2
unsaturated fatty acid metabolic process	0.00706998	4	2
protein localization to plasma membrane	0.00650102	9	2
cellular component disassembly involved in execution phase of apoptosis	0.000118862	16	4
positive regulation of epithelial cell differentiation	0.00915613	3	1
negative regulation of epithelial cell proliferation involved in prostate gland development	0.00547133	3	1
metaphase/anaphase transition of mitotic cell cycle	0.046762	2	1
tight junction assembly	0.0100231	5	1
transcription initiation from RNA polymerase I promoter	0.0257506	3	1
regulation of DNA-templated transcription initiation	0.0427745	1	1
regulation of cell cycle G1/S phase transition	0.00686816	1	4
lung development	0.0246716	17	2
negative regulation of DNA endoreduplication	0.0398823	2	1
negative regulation of SREBP signaling pathway	0.00686816	1	4
histone H2A-S139 phosphorylation	0.0204637	1	2
negative regulation of JAK-STAT cascade	0.0257506	4	2
mesodermal-endodermal cell signaling	0.0204637	1	2
fat pad development	0.00823657	2	2
positive regulation of cellular response to X-ray	0.0204637	1	2
negative regulation of double-strand break repair via nonhomologous end joining	0.0204637	1	2
negative regulation of astrocyte differentiation	0.0339877	3	1
chromatin organization	0.00288571	19	3
chromosome breakage	0.0204637	1	2
phospholipid metabolic process	0.00117467	42	6
Fc-gamma receptor signaling pathway involved in phagocytosis	0.00219296	25	7
adult behavior	0.0236948	9	2
chromatin remodeling	0.0325691	11	2
cholesterol biosynthetic process via 24 25-dihydrolanosterol	0.0427745	1	1
positive regulation of cardiac vascular smooth muscle cell differentiation	0.0427745	1	1
hepatic stellate cell activation	0.0427745	1	1
positive regulation of cardiac muscle cell apoptotic process	0.0432707	2	1
positive regulation of adenylate cyclase activity	0.0246184	2	2
regulation of mRNA stability	0.0376198	3	1
progesterone receptor signaling pathway	0.0432707	2	1
regulation of transcription involved in G1/S transition of mitotic cell cycle	0.0257506	3	1
photoperiodism	0.0398823	2	1
regulation of appetite	0.0334293	2	1
regulation of protein folding in endoplasmic reticulum	0.0144662	1	1
cerebellum structural organization	0.00552332	2	1
nuclear polyadenylation-dependent rRNA catabolic process	0.00552332	2	1
nuclear mRNA surveillance	0.0134815	3	2
nuclear-transcribed mRNA catabolic process	0.0305475	3	1
negative regulation of vesicle fusion	0.00703359	2	1
negative regulation of calcium ion-dependent exocytosis	0.00611921	5	2
cognition	0.0118491	6	1
cell communication by electrical coupling involved in cardiac conduction	0.00120504	5	4
negative regulation of filopodium assembly	0.00703359	2	1
alkanesulfonate metabolic process	0.0427745	1	1
ovulation cycle	0.016267	5	2
morphogenesis of an epithelial fold	0.00547608	3	2
catecholamine biosynthetic process	0.0274341	2	1
positive regulation of protein localization to nucleus	0.0334293	2	1
neural tube development	0.0352421	6	1
protein oligomerization	0.0407147	12	3
methanogenesis from acetate	0.0117152	1	2
plasma lipoprotein particle remodeling	0.0287233	1	1
negative regulation of phosphatidylcholine catabolic process	0.0287233	1	1
regulation of insulin secretion involved in cellular response to glucose stimulus	0.0414418	3	1
negative regulation of pro-B cell differentiation	0.0125299	2	1
negative regulation of stem cell differentiation	0.00611921	4	2
neuronal stem cell maintenance	0.00171724	7	3
regulation of neurogenesis	0.0391042	4	1
negative regulation of oligodendrocyte differentiation	0.0288999	3	1
histone H2A monoubiquitination	0.0288999	3	1
postsynaptic membrane assembly	0.0334293	3	2
negative regulation of acute inflammatory response	0.0366005	2	1
lymphatic endothelial cell differentiation	0.0101488	3	3
cobalamin metabolic process	0.0257506	3	1
ventral spinal cord interneuron fate determination	0.0427745	1	1
type B pancreatic cell fate commitment	0.0427745	1	1
short-chain fatty acid catabolic process	0.00703359	2	1
regulation of spongiotrophoblast cell proliferation	0.0427745	1	2
entry of symbiont into host cell by promotion of host phagocytosis	0.0144662	1	2
NLRP3 inflammasome complex assembly	0.0427745	1	1
interleukin-1 secretion	0.0427745	1	1
interleukin-18 production	0.0427745	1	1
positive regulation of intracellular estrogen receptor signaling pathway	0.0109502	3	1
negative regulation of integrin biosynthetic process	0.0222346	1	2
prostate gland epithelium morphogenesis	0.00196447	4	1
secretory columnal luminar epithelial cell differentiation involved in prostate glandular acinus development	0.00097448	3	1
regulation of cardioblast proliferation	0.0229534	1	4
negative regulation of SNARE complex assembly	0.0427745	1	1
prostate gland stromal morphogenesis	0.00703359	2	1
intracellular transport of virus	0.00285324	5	4
NLS-bearing protein import into nucleus	0.000774035	9	4
negative regulation of telomeric RNA transcription from RNA pol II promoter	0.0204637	1	3
retrograde protein transport ER to cytosol	0.0334293	2	1
circadian regulation of gene expression	0.0196863	10	2
relaxation of smooth muscle	0.00686816	1	7
vascular smooth muscle contraction	0.00128169	3	5
cerebellar granule cell precursor proliferation	0.0147493	3	2
regulation of early endosome to late endosome transport	0.0219295	2	1
glycolate metabolic process	0.0144662	1	1
mature B cell differentiation	0.0427745	1	1
regulation of glycogen catabolic process	0.0146673	2	1
response to leptin	0.0398823	2	1
organophosphate catabolic process	0.0427745	1	1
negative regulation of growth hormone receptor signaling pathway	0.00772902	1	2
caveolin-mediated endocytosis	0.0246184	2	1
regulation of ER to Golgi vesicle-mediated transport	0.0366005	2	1
positive regulation of transcription from RNA polymerase II promoter	0.000726022	229	5
transforming growth factor beta receptor signaling pathway	0.000117324	44	5
transcription from RNA polymerase II promoter	0.000726949	110	5
response to leucine	0.00296671	2	1
phosphatidylinositol-3-phosphate biosynthetic process	0.0102508	7	2
immune system process	0.000708066	249	6
regulation of actin phosphorylation	0.00686816	1	1
ATP metabolic process	0.041412	3	1
negative regulation of transcription DNA-templated	0.00118233	145	5
negative regulation of peptidyl-serine phosphorylation	0.00750034	7	2
cellular response to starvation	0.0235008	4	1
cellular response to hyperoxia	0.0137126	2	1
cerebellar Purkinje cell layer development	0.0447671	2	1
C-terminal protein lipidation	0.0241099	4	2
pyramidal neuron development	0.0074465	2	1
positive regulation of mucus secretion	0.0228343	2	1
cardiac muscle cell development	0.0294933	3	2
negative regulation of keratinocyte proliferation	0.0368218	5	4
positive regulation of bone mineralization	0.0491473	3	1
acute inflammatory response	0.0383632	2	1
protein acetylation	0.00823657	2	1
DNA packaging	0.00164041	2	1
organ morphogenesis	0.00284708	22	4
positive regulation of glucagon secretion	0.0405097	1	1
cellular response to insulin stimulus	0.00737918	14	2
forebrain-midbrain boundary formation	0.0338736	1	1
astrocyte differentiation	0.0215877	3	2
forebrain dorsal/ventral pattern formation	0.0137126	2	1
oligodendrocyte cell fate specification	0.00204122	2	1
pancreatic A cell development	0.0271916	1	1
response to wounding	0.013488	5	1
interkinetic nuclear migration	0.0215877	2	1
regulation of transcription from RNA polymerase II promoter involved in somatic motor neuron fate commitment	0.0271916	1	1
pallium development	0.00296671	2	1
negative regulation of transcription from RNA polymerase II promoter	0.000932303	99	3
rhombomere morphogenesis	0.0204637	1	1
axonogenesis	0.00746513	8	1
positive regulation of phosphatidylcholine biosynthetic process	0.0271916	1	1
cytoskeleton organization	0.000160155	144	7
microtubule anchoring	0.0481066	2	1
microtubule organizing center organization	0.0169005	2	1
regulation of neural precursor cell proliferation	0.000148899	5	2
maternal process involved in female pregnancy	0.0161663	3	1
negative regulation of erythrocyte differentiation	0.0147431	2	1
nervous system development	0.00155147	88	6
regulation of phosphatidylinositol 3-kinase signaling	0.00405351	2	1
'de novo' posttranslational protein folding	0.00615181	3	1
negative regulation of triglyceride biosynthetic process	0.0023694	2	2
regulation of Golgi organization	0.0271916	1	1
positive regulation of transcription regulatory region DNA binding	0.0180265	2	1
chondrocyte proliferation	0.0147431	3	2
DNA damage response detection of DNA damage	0.00823657	2	1
negative regulation of translation involved in gene silencing by miRNA	0.0172125	4	5
positive regulation of intrinsic apoptotic signaling pathway	0.0360499	3	1
chylomicron assembly	0.0338736	1	1
hippocampus development	0.0218083	15	3
negative regulation of cell-matrix adhesion	0.0399288	2	1
negative regulation of translation	0.00205655	12	3
phospholipid transport	0.0132992	4	1
positive regulation of type I interferon production	0.0250403	3	1
positive regulation of gluconeogenesis	0.00137485	3	1
deoxyribose phosphate catabolic process	0.0338736	1	1
negative regulation of peptidyl-threonine phosphorylation	0.0294933	2	1
actin filament-based movement	0.00671056	5	2
in utero embryonic development	0.00629288	61	5	hsa-miR-223-3p	hsa-miR-8485	hsa-miR-449b-3p		hsa-miR-132-3p
ventricular cardiac muscle cell development	0.0338135	2	1
membrane raft localization	0.0271916	1	1
protein import into peroxisome membrane	0.00992388	3	2
copper ion transport	0.00823485	3	1
cellular copper ion homeostasis	0.00496009	4	2
elastin biosynthetic process	0.0271916	1	1
metal ion transport	0.0116801	4	1
response to iron(III) ion	0.0405097	1	1
catecholamine metabolic process	0.0241099	2	1
plasma membrane copper ion transport	0.0271916	1	1
sodium ion transmembrane transport	0.019205	6	1
embryonic placenta development	0.0310718	3	1	hsa-miR-223-3p
positive regulation of mitosis	0.0318746	3	1
positive regulation of cytokinesis	0.0377949	3	1
negative regulation of muscle cell apoptotic process	0.00669286	2	1
inactivation of MAPKK activity	0.0271916	1	1
kidney smooth muscle cell differentiation	0.0271916	1	1
ureteric peristalsis	0.0271916	1	1
negative regulation of acrosome reaction	0.0204637	1	1
negative regulation of transcription initiation from RNA polymerase II promoter	0.0471004	1	1
tricuspid valve morphogenesis	0.0204637	1	1
negative regulation of transcription by transcription factor localization	0.000279699	2	2
negative regulation of transcription from RNA polymerase II promoter involved in smooth muscle cell differentiation	0.0471004	1	1
negative regulation of transcription regulatory region DNA binding	0.00468606	3	1
ventricular trabecula myocardium morphogenesis	0.0261909	5	2
artery development	0.0338135	2	1
regulation of auditory receptor cell differentiation	0.0204637	1	1
negative regulation of cardiac vascular smooth muscle cell differentiation	0.00686816	1	1
umbilical cord morphogenesis	0.0271916	1	1
cardiac atrium morphogenesis	0.00823657	4	2
magnesium ion homeostasis	0.00906254	2	2
chromatin-mediated maintenance of transcription	0.0147431	3	2
regulation of neuron death	0.0481066	2	1
maintenance of cell polarity	0.00529705	3	2
intermediate filament cytoskeleton organization	0.00576736	5	3
positive regulation of dendrite morphogenesis	0.00680617	6	2
positive regulation of dendritic spine morphogenesis	0.0203706	2	1
chronic inflammatory response	0.0180265	2	1
adrenergic receptor signaling pathway involved in positive regulation of heart rate	0.0136893	1	2
negative regulation of relaxation of cardiac muscle	0.0405097	1	1
protein autoprocessing	0.0353051	2	1
positive regulation of B cell differentiation	0.0353051	2	1
regulation of brown fat cell differentiation	0.0271916	1	1
negative regulation of respiratory burst involved in inflammatory response	0.0471004	1	1
oligodendrocyte differentiation	0.0451969	3	1
negative regulation of stress-activated MAPK cascade	0.0147431	2	1
negative regulation of JUN kinase activity	0.0464257	2	1
poly(A)+ mRNA export from nucleus	0.0294933	2	1
positive regulation of tyrosine phosphorylation of Stat1 protein	0.0254141	2	1
positive regulation of histone H3-K27 acetylation	0.0271916	1	1
positive regulation of astrocyte differentiation	0.0323474	2	1
leukemia inhibitory factor signaling pathway	0.00465597	3	2
neuronal action potential	0.0229584	3	1
membrane depolarization during action potential	0.023216	4	2
negative regulation of glycolytic process	0.00992388	2	1
protein complex disassembly	0.0338736	1	1
negative regulation of intracellular signal transduction	0.0405097	1	1
toxin transport	0.00691789	4	1
pore complex assembly	0.00405351	2	1
regulation of cellular ketone metabolic process by positive regulation of transcription from RNA polymerase II promoter	0.0271916	1	1
fatty acid transport	0.0210479	5	2
regulation of glycolytic by positive regulation of transcription from RNA polymerase II promoter	0.0271916	1	1
intrinsic apoptotic signaling pathway in response to osmotic stress	0.0338736	1	1
regulation of attachment of spindle microtubules to kinetochore	0.0147431	2	1
activation of Rho GTPase activity	0.0294933	2	1
regulation of focal adhesion assembly	0.0254141	2	1
fasciculation of motor neuron axon	0.0338736	2	2
regulation of mitochondrion degradation	0.0271916	1	1
regulation of protein targeting to mitochondrion	0.0136893	1	1
gamma-tubulin complex localization	0.0471004	1	1
negative regulation of myosin-light-chain-phosphatase activity	0.0271916	1	1
positive regulation of CD8-positive alpha-beta T cell differentiation	0.0271916	1	1
erythrocyte development	0.0184833	3	1
positive regulation of erythrocyte differentiation	0.0173031	3	1
sagittal suture morphogenesis	0.0271916	1	1
lateral ganglionic eminence cell proliferation	0.0271916	1	1
lateral semicircular canal development	0.0271916	1	1
lambdoid suture morphogenesis	0.0271916	1	1
anterior semicircular canal development	0.0271916	1	1
positive regulation of chondrocyte differentiation	0.00982687	5	2
positive regulation of protein import into nucleus	0.0115857	3	1
cardiac chamber development	0.0405097	1	1
metal ion homeostasis	0.00686816	1	1
positive regulation of macromolecule biosynthetic process	0.0204637	1	2
positive regulation of cardiac muscle hypertrophy	0.0215877	2	1
regulation of barbed-end actin filament capping	0.0271916	1	1
porphyrin-containing compound metabolic process	0.0203706	2	1
regulation of oxygen metabolic process	0.0271916	1	1
cellular response to cold	0.00204122	2	2
regulation of regulated secretory pathway	0.0136893	1	4
FAD transmembrane transport	0.0271916	1	1
transition metal ion transport	0.0471004	1	1
copper ion import into cell	0.0405097	1	1
cellular response to oxidative stress	0.0207217	4	1
nickel cation transmembrane transport	0.0271916	1	1
cellular response to iron ion	0.0471004	1	1
nickel cation transport	0.0271916	1	1
vanadium ion transport	0.0204637	1	2
lead ion transport	0.0204637	1	2
zinc ion transmembrane transport	0.00823485	3	1
ferrous iron import	0.0204637	1	2
calcium ion export	0.0338736	1	3
sodium ion import	0.0405097	1	3
calcium ion transport into cytosol	0.0147431	4	3
response to inorganic substance	0.0464257	2	1
ribonucleotide metabolic process	0.0405097	1	1
dihydrofolate metabolic process	0.0338736	1	1
nephron tubule epithelial cell differentiation	0.0405097	2	2
epithelial cell proliferation involved in renal tubule morphogenesis	0.0405097	2	2
negative regulation of cytoplasmic translational elongation	0.0027849	2	4
negative regulation of GTP catabolic process	0.0405097	1	2
negative regulation of cytoplasmic translation	0.0471004	1	1
negative regulation of mitotic cell cycle phase transition	0.0271916	1	1
negative regulation of exit from mitosis	0.0271916	1	1
positive regulation of cartilage development	0.0323474	2	1
negative regulation of zinc ion transmembrane transport	0.0271916	1	2
negative regulation of heat generation	0.0271916	1	2
positive regulation of adrenergic receptor signaling pathway	0.0471004	1	1
negative regulation of locomotion involved in locomotory behavior	0.0271916	1	2
negative regulation of multicellular organismal metabolic process	0.0271916	1	2
negative regulation of T-helper cell differentiation	0.0204637	1	1
negative regulation of germinal center formation	0.0471004	1	1
interleukin-27-mediated signaling pathway	0.0471004	1	1
interleukin-11-mediated signaling pathway	0.0405097	1	1
initiation of primordial ovarian follicle growth	0.0204637	1	2
regulation of protein export from nucleus	0.00460415	3	3
positive regulation of translational initiation	0.0309072	3	2
protein localization to nucleus	0.0481443	3	1
positive regulation of triglyceride biosynthetic process	0.0294933	2	1
negative regulation of macrophage fusion	0.0271916	1	1
negative regulation of mesenchymal to epithelial transition involved in metanephros morphogenesis	0.0471004	1	1
negative regulation of metanephric nephron tubule epithelial cell differentiation	0.0271916	1	1
positive regulation of Schwann cell differentiation	0.0271916	1	1
acetaldehyde metabolic process	0.0338736	1	1
lipopolysaccharide transport	0.0471004	1	1
regulation of phosphatidylcholine catabolic process	0.0471004	1	1
regulation of gluconeogenesis by regulation of transcription from RNA polymerase II promoter	0.0471004	1	1
DNA conformation change	0.0271916	1	2
hepatic duct development	0.0405097	1	2
rhombomere 6 development	0.0338736	1	1
molecular hydrogen transport	0.0471004	1	1
nucleobase transport	0.0136893	1	2
amino-acid betaine catabolic process	0.0405097	1	1
regulation of cell activation	0.0271916	1	1
positive regulation of skeletal muscle tissue growth	0.0338736	1	2
establishment of monopolar cell polarity	0.0271916	1	1
homeostatic process	0.0126913	96	3
endoplasmic reticulum unfolded protein response	0.00317728	13	1
activation of signaling protein activity involved in unfolded protein response	7.32316e-05	10	2
signal transduction	0.0249994	445	2
cell motility	0.00403309	132	8
immunoglobulin mediated immune response	0.0486334	3	1
negative regulation of granulocyte differentiation	0.00522253	4	1
negative regulation of osteoclast differentiation	0.0155193	5	1
positive regulation of lymphocyte differentiation	0.0449891	2	1
protein ubiquitination involved in ubiquitin-dependent protein catabolic process	0.028447	10	1
cell cycle	0.0494006	58	1
anatomical structure morphogenesis	0.00041036	17	3
DNA biosynthetic process	0.0316684	5	1
DNA metabolic process	0.0183122	80	3
positive regulation of transcription DNA-templated	8.46862e-05	153	4
phosphatidylglycerol biosynthetic process	0.0449891	2	1
neuron projection development	0.0163506	22	2
innate immune response	0.000119978	144	7
hypermethylation of CpG island	0.0449891	2	1
negative regulation of protein complex assembly	0.00168868	7	2
epithelial to mesenchymal transition	0.0197552	10	2
superior temporal gyrus development	0.00736168	2	2
atrial septum primum morphogenesis	0.0113589	3	2
skeletal system development	0.00275868	32	2
somatic stem cell maintenance	0.000911225	14	2
anatomical structure formation involved in morphogenesis	0.00662442	42	1
positive regulation of N-terminal peptidyl-lysine acetylation	0.0153613	1	4
BMP signaling pathway	0.00393086	18	2
mesoderm formation	0.00118962	10	1
intrinsic apoptotic signaling pathway	0.00958996	14	3
positive regulation of inflammatory response	0.0201356	13	2
mRNA metabolic process	1.42842e-05	49	7
positive regulation of dense core granule biogenesis	0.0171423	1	2
extracellular matrix organization	0.000158672	50	2
activation of phospholipase C activity	0.00513578	17	4
activation of adenylate cyclase activity	0.000176918	8	1
positive regulation of endothelial cell migration	0.0214414	9	2
chondrocyte differentiation	0.000630628	11	1
cell adhesion	0.0291073	66	1
positive regulation of endothelial cell proliferation	0.0100363	11	1
energy reserve metabolic process	0.000348661	24	4
cytokine-mediated signaling pathway	0.0110204	32	2
interferon-gamma-mediated signaling pathway	0.0201356	8	1
positive regulation of apoptotic signaling pathway	0.0142965	8	1
MAPK cascade	0.0032424	26	3
retina vasculature development in camera-type eye	0.0035872	4	2
positive regulation of cell proliferation by VEGF-activated platelet derived growth factor receptor signaling pathway	0.0295801	2	1
positive regulation of phosphatidylinositol 3-kinase activity	0.00100188	9	2
platelet aggregation	0.0480495	7	1
positive regulation of phospholipase C activity	0.0158976	4	3
positive regulation of ossification	0.0122057	7	2
positive regulation of muscle cell differentiation	0.00320623	7	2
muscle cell differentiation	0.00222173	14	4
positive regulation of protein insertion into mitochondrial membrane involved in apoptotic signaling pathway	0.00113481	8	3
Notch signaling pathway	0.00190671	37	4
extracellular matrix disassembly	0.00874704	23	4
lymphocyte homeostasis	0.0279625	3	1
positive regulation of signal transduction	0.0044643	13	2
synapse assembly	0.00689087	9	1
cellular response to glucagon stimulus	0.0309015	7	2
macrophage differentiation	0.0255017	4	1
negative regulation of MHC class II biosynthetic process	0.0035878	3	1
sebaceous gland development	0.000572624	4	2
antigen processing and presentation endogenous lipid antigen via MHC class Ib	0.0451787	1	1
paraxial mesoderm morphogenesis	0.025024	2	1
transcription initiation from RNA polymerase II promoter	0.000118185	48	5
zygotic specification of dorsal/ventral axis	0.0035878	3	1
common-partner SMAD protein phosphorylation	0.000981134	4	1
negative regulation of epidermal growth factor receptor signaling pathway	0.0252376	8	2
chromatin modification	0.0183167	27	3
regulation of fatty acid biosynthetic process	0.0395785	2	1
JAK-STAT cascade	0.0285904	6	1
endochondral ossification	0.000748134	9	1
bone maturation	0.0451787	1	1
positive regulation of cell differentiation	0.0397203	7	1
negative regulation of developmental growth	0.0451787	1	1
positive regulation of neuron apoptotic process	0.0399508	11	2
positive regulation of protein localization to early endosome	0.0133305	2	1
regulation of smooth muscle cell migration	0.0101488	3	1
histone H3-K4 methylation	0.00743063	6	1
neuron-neuron synaptic transmission	0.0019091	5	4
cytoskeleton-dependent intracellular transport	0.0225148	11	2
adenylate cyclase-activating adrenergic receptor signaling pathway	0.0207854	2	1
hair follicle placode formation	0.0132546	3	1
positive regulation of osteoblast differentiation	0.0178086	14	2
central nervous system development	0.0291191	16	1
regulation of fibroblast growth factor receptor signaling pathway	0.00729339	4	2
neuron fate determination	0.0395785	2	1
myeloid cell differentiation	0.036432	6	1
histone deacetylation	0.00553758	11	2
positive regulation of cell migration involved in sprouting angiogenesis	0.0279625	3	1
histone H4 deacetylation	0.0155193	5	1
CENP-A containing nucleosome assembly	0.01979	7	2
platelet activating factor metabolic process	0.0228502	1	1
regulation of megakaryocyte differentiation	0.0133305	2	1
regulation of endodermal cell fate specification	0.025024	2	1
negative regulation of steroid biosynthetic process	0.00877366	3	1
negative regulation of extrinsic apoptotic signaling pathway via death domain receptors	0.0417099	5	1
positive regulation of DNA-dependent DNA replication	0.0168816	2	1
cAMP-mediated signaling	0.0381735	5	1
regulation of small GTPase mediated signal transduction	0.0179933	25	2
positive regulation of vascular permeability	0.0209217	3	1
N-acetylneuraminate metabolic process	0.0449891	2	1
starch catabolic process	0.0228502	1	1
PML body organization	0.0344369	2	1
pituitary gland development	0.0146203	7	1
angiogenesis involved in wound healing	0.00408678	4	1
B cell apoptotic process	0.014988	3	1
regulation of interferon-gamma-mediated signaling pathway	0.018821	3	1
intrinsic apoptotic signaling pathway in response to oxidative stress	0.0459293	4	1
regulation of osteoblast differentiation	0.015256	4	2
regulation of telomerase activity	0.0228502	1	1
regulation of transcription from RNA polymerase II promoter by glucose	0.0310459	1	2
cornification	0.0168816	2	1
regulation of odontogenesis of dentin-containing tooth	0.0361043	3	1
serine phosphorylation of STAT3 protein	0.0196414	2	2
positive regulation of apoptotic process involved in mammary gland involution	0.0449891	2	1
sodium-dependent organic cation transport	0.0451787	1	1
positive regulation of intestinal epithelial structure maintenance	0.0451787	1	1
quorum sensing involved in interaction with host	0.0451787	1	1
regulation of striated muscle cell differentiation	0.025024	2	1
histone H4-K20 methylation	0.0116419	4	2
regulation of opsonization	0.0153984	1	2
regulation of extracellular matrix organization	0.00134817	4	2
positive regulation of prostaglandin secretion	0.018821	3	1	hsa-miR-8485
positive regulation of nitric-oxide synthase biosynthetic process	0.015256	5	2
regulation of transcription involved in lymphatic endothelial cell fate commitment	0.0133305	2	1
glial cell-derived neurotrophic factor receptor signaling pathway	0.0449891	2	1
multicellular organismal response to stress	0.0486334	3	1
positive regulation of cardiac muscle cell differentiation	0.0279625	3	1
positive regulation of mesenchymal cell proliferation	0.0239381	10	2
negative regulation of fatty acid biosynthetic process	0.0332691	3	1
membrane assembly	0.0133305	2	1
positive regulation of membrane depolarization during cardiac muscle cell action potential	0.0117526	1	2
regulation of receptor internalization	0.0395785	2	1
suckling behavior	0.0255017	4	1
regulation of sequence-specific DNA binding transcription factor activity	0.0454376	5	1
mammary gland development	0.0251244	6	1
exonucleolytic nuclear-transcribed mRNA catabolic process involved in deadenylation-dependent decay	0.0348468	4	1
positive regulation of growth hormone receptor signaling pathway	0.0101508	2	1
cellular response to calcium ion	0.0250615	7	1
microglia development	0.0101508	2	1
neural crest cell development	0.00570439	6	1
positive regulation of kidney development	0.00877366	3	1
positive regulation of cell proliferation involved in heart morphogenesis	0.0344369	2	1
heart valve morphogenesis	0.0449891	2	1
interleukin-5-mediated signaling pathway	0.0451787	1	1
regulation of energy homeostasis	0.0101488	3	1
oncostatin-M-mediated signaling pathway	0.0295801	2	1
glucose mediated signaling pathway	0.0451787	1	1
relaxation of cardiac muscle	0.00466126	7	4
nitric oxide biosynthetic process	0.0257405	6	2
positive regulation of vascular endothelial growth factor receptor signaling pathway	0.0255017	4	1
positive regulation of cardiac muscle cell proliferation	0.01702	7	2
regulation of sarcomere organization	0.0207854	2	1
negative regulation of apolipoprotein binding	0.0451787	1	1
Golgi to lysosome transport	0.025024	2	1
regulation of filopodium assembly	0.0453254	3	1
ribosomal protein import into nucleus	0.0395785	2	1
negative regulation of cardiac muscle cell differentiation	0.0101508	2	1
mesenchymal cell proliferation involved in ureteric bud development	0.0295801	2	1
BMP signaling pathway involved in heart induction	0.0449891	2	1
rhythmic synaptic transmission	0.0344369	2	1
secondary heart field specification	0.0210776	3	2
Clara cell differentiation	0.00122107	3	2
insulin processing	0.0295801	2	1
negative regulation of cartilage development	0.00522253	4	1
epoxygenase P450 pathway	0.025024	2	1
proximal/distal pattern formation involved in nephron development	0.0451787	1	1
histamine secretion	0.0083668	2	2
regulation of gene silencing by miRNA	0.0395785	2	1
embryonic lung development	0.0228502	1	1	hsa-miR-8485
response to tumor necrosis factor	0.0343476	3	1
positive regulation by host of viral genome replication	0.0271916	1	1
polynucleotide 3' dephosphorylation	0.0338736	1	1
involuntary skeletal muscle contraction	0.0271916	1	2
detoxification of nitrogen compound	0.0136893	2	2
nitrate metabolic process	0.0338736	1	1
protein ubiquitination	0.0258415	15	1
regulation of protein tyrosine kinase activity	0.0471004	1	1
Rap protein signal transduction	0.0281062	2	1
protein myristoylation	0.0204637	1	1
cellular manganese ion homeostasis	0.0271916	1	1
Golgi calcium ion homeostasis	0.0271916	1	1
positive regulation of rubidium ion transmembrane transporter activity	0.0271916	1	1
positive regulation of rubidium ion transport	0.0271916	1	1
protein O-linked glycosylation	0.00909676	4	1
regulation of ubiquitin-protein ligase activity involved in mitotic cell cycle	0.0250403	3	1
negative regulation of smoothened signaling pathway	0.00553758	7	2
positive regulation of ubiquitin-protein ligase activity involved in mitotic cell cycle	0.0229584	3	1
DNA damage response signal transduction by p53 class mediator resulting in cell cycle arrest	0.0363955	9	3
positive regulation of hippo signaling	0.0338736	1	1
positive regulation of lens epithelial cell proliferation	0.0271916	1	2
somite development	0.0383632	2	1
signal transduction involved in cell cycle checkpoint	0.0271916	1	2
primitive streak formation	0.0254141	2	1
eye photoreceptor cell fate commitment	0.0204637	1	1
icosanoid metabolic process	0.0027849	2	2
regulation of signal transduction by p53 class mediator	0.0471004	1	1
calcium ion homeostasis	0.0178877	3	1
embryonic organ development	0.0423426	3	1	hsa-miR-34b-3p
smoothened signaling pathway involved in dorsal/ventral neural tube patterning	0.000926694	3	1
protein N-linked glycosylation via asparagine	0.00402321	27	6
negative regulation of wound healing	0.0127149	4	2
cellular response to peptide hormone stimulus	0.0447671	2	1
neurotransmitter uptake	6.75172e-05	4	3
regulation of insulin secretion	0.00183157	12	2
long-term synaptic potentiation	0.00783806	7	2
regulation of signal transduction	0.0129646	4	1
tRNA wobble adenosine to inosine editing	0.0204637	1	1
peptidyl-tyrosine phosphorylation	0.0466259	8	1
ATP-dependent chromatin remodeling	0.00380414	4	1
negative regulation of protein phosphorylation	0.0035442	10	2
regulation of actin filament length	0.0471004	1	1
endomembrane system organization	0.0471004	1	1
endosome organization	0.0335125	3	1
osteoblast fate commitment	0.00529705	2	1
positive regulation of transcription from RNA polymerase II promoter involved in cellular response to chemical stimulus	0.0158059	2	1
cellular response to BMP stimulus	0.0229584	3	1
O-glycan processing	0.0106852	6	2
activation of JUN kinase activity	0.00214555	12	3
DNA duplex unwinding	0.0157955	4	1
mature ribosome assembly	0.0117506	2	1
positive regulation of translation	0.00871669	5	1
nucleosome organization	0.0271916	1	1
cell migration involved in vasculogenesis	0.0405097	1	1
histone H3-K36 trimethylation	0.0271916	1	1
extracellular fibril organization	0.0191833	2	1
response to iron ion	0.0399288	2	1
regulation of amyloid precursor protein catabolic process	0.0204637	1	2
regulation of RNA splicing	0.00736852	4	1
positive regulation of type B pancreatic cell development	0.00128169	2	1
central nervous system neuron differentiation	0.0188948	4	2
type B pancreatic cell maturation	0.000464045	2	2
endocrine pancreas development	0.0139848	4	1
Rac protein signal transduction	0.013016	3	1
positive regulation of Arp2/3 complex-mediated actin nucleation	0.0108201	3	2
negative regulation of cargo loading into COPII-coated vesicle	0.0471004	1	1
negative regulation of transforming growth factor beta receptor signaling pathway	0.00101253	20	3
blood vessel endothelial cell migration involved in intussusceptive angiogenesis	0.0271916	1	2
negative regulation of mitochondrial RNA catabolic process	0.0471004	1	1
regulation of blood vessel size by renin-angiotensin	0.00200481	2	2
positive regulation of smooth muscle cell proliferation	0.034337	4	1
positive regulation of cell-cell adhesion mediated by cadherin	0.00465597	2	1
acute-phase response	0.0343476	3	1
chondroitin sulfate proteoglycan biosynthetic process polysaccharide chain biosynthetic process	0.0338736	1	1
dermatan sulfate proteoglycan biosynthetic process polysaccharide chain biosynthetic process	0.00686816	1	1
histone mRNA catabolic process	0.0281062	2	1
opsonization	0.00992388	2	1
killing by host of symbiont cells	0.0471004	1	1
regulation of endopeptidase activity	0.0471004	1	1
nerve growth factor processing	0.0271916	1	1
negative regulation of low-density lipoprotein particle receptor catabolic process	0.0271916	1	1
regulation of hematopoietic stem cell differentiation	0.0271916	1	1
regulation of hematopoietic progenitor cell differentiation	0.0271916	1	1
regulation of hematopoietic stem cell proliferation	0.0271916	1	1
modulation by virus of host process	0.0204637	1	1
regulation of NLRP3 inflammasome complex assembly	0.0271916	1	1
evasion or tolerance by virus of host immune response	0.00686816	1	1
positive regulation of transcription from RNA polymerase II promoter during mitosis	0.0338736	1	1
histone H4-K16 acetylation	0.0464257	2	1
UDP-glucuronic acid transport	0.0136893	1	2
UDP-glucuronate biosynthetic process	0.0471004	1	1
pyrimidine nucleotide-sugar transport	0.0338736	1	2
pyrimidine nucleotide-sugar transmembrane transport	0.0271916	1	2
glucosamine biosynthetic process	0.0204637	1	1
zinc ion transport	0.0236414	3	1
negative regulation of mitochondrial electron transport NADH to ubiquinone	0.0338736	1	2
regulation of phospholipase activity	0.0271916	1	2
negative regulation of microtubule polymerization	0.0267463	2	1
positive regulation of hydrogen peroxide catabolic process	0.0271916	1	2
negative regulation of dopamine uptake involved in synaptic transmission	0.0271916	1	2
negative regulation of norepinephrine uptake	0.0271916	1	2
negative regulation of dopamine metabolic process	0.0471004	1	1
regulation of reactive oxygen species biosynthetic process	0.00686816	1	2
positive regulation of glutathione peroxidase activity	0.0271916	1	2
regulation of glutamate secretion	0.0271916	1	2
neutral lipid metabolic process	0.0405097	1	2
regulation of acyl-CoA biosynthetic process	0.0271916	1	2
negative regulation of thrombin receptor signaling pathway	0.0271916	1	2
negative regulation of monooxygenase activity	0.0271916	1	2
glutamate catabolic process	0.0471004	1	1
cellular response to caffeine	0.00460415	3	2
regulation of cardiac muscle contraction by regulation of the release of sequestered calcium ion	0.00268999	6	4
chromatin assembly	0.0147431	2	1
regulation of low-density lipoprotein particle receptor biosynthetic process	0.0271916	1	2
nicotinamide metabolic process	0.0405097	1	1
positive regulation of microtubule plus-end binding	0.0471004	1	1
organic cyclic compound metabolic process	0.0271916	1	1
response to prostaglandin F	0.0405097	1	1	hsa-miR-34b-3p
regulation of skeletal muscle contraction by regulation of release of sequestered calcium ion	0.0471004	1	1
cellular detoxification of nitrogen compound	0.0405097	1	1
interleukin-6-mediated signaling pathway	0.0203706	2	1
interferon-gamma biosynthetic process	0.0405097	1	1
positive regulation of tyrosine phosphorylation of Stat5 protein	0.0415182	2	1
positive regulation of T-helper 17 cell lineage commitment	0.0405097	1	1
positive regulation of tissue remodeling	0.0405097	1	1
negative regulation of lymphocyte differentiation	0.0271916	1	1
negative regulation of mitochondrial calcium ion concentration	0.0471004	1	1
response to magnetism	0.0471004	1	1
erythrophore differentiation	0.0271916	1	3
response to isolation stress	0.0405097	1	2
vasodilation by acetylcholine involved in regulation of systemic arterial blood pressure	0.0271916	1	3
response to silicon dioxide	0.0405097	1	2
age-dependent response to reactive oxygen species	0.0271916	1	3
random inactivation of X chromosome	0.0204637	1	1
cell-cell adhesion	0.0271916	1	1
CRD-mediated mRNA stabilization	0.00529705	2	1
regulation of cell-substrate adhesion	0.0405097	1	1
Golgi reassembly	0.0204637	1	1
positive regulation of mRNA polyadenylation	0.0271916	1	4
3'-UTR-mediated mRNA destabilization	0.0048732	2	2
tumor necrosis factor production	0.0271916	1	1
positive regulation of activation of Janus kinase activity	0.00686816	1	3
hepatic immune response	0.0136893	1	3
mRNA splice site selection	0.0157581	5	2
lactation	0.00303083	9	2
cardiac right ventricle morphogenesis	0.0314416	2	1
positive regulation of canonical Wnt signaling pathway	0.0320052	5	1
ventricular septum morphogenesis	0.0282394	5	2
platelet-derived growth factor receptor-alpha signaling pathway	0.0304872	1	3
embryonic skeletal system morphogenesis	0.00683039	14	2	hsa-miR-34b-5p	hsa-miR-23b-3p
skeletal system morphogenesis	0.00193284	8	2
regulation of mesenchymal stem cell differentiation	0.0304872	1	3
cell activation	0.0347347	2	1
negative regulation of canonical Wnt signaling pathway	0.0125341	18	2
muscle organ development	0.0334484	13	2
skeletal muscle tissue development	0.0299815	12	2
activation of MAPK activity	0.00993064	15	2
hepatocyte growth factor receptor signaling pathway	0.0134815	2	1
myoblast proliferation	0.00929864	2	1
regulation of branching involved in salivary gland morphogenesis by mesenchymal-epithelial signaling	0.0102795	2	1
negative regulation of hydrogen peroxide-mediated programmed cell death	0.00161031	2	1
positive regulation of T-helper cell differentiation	0.0304872	1	2
protein insertion into mitochondrial membrane	0.0153613	1	1
negative regulation of pinocytosis	0.00371903	2	1
negative regulation of cell division	0.0123717	4	2
cellular metabolic process	0.0232154	6	1
regulation of transcription from RNA polymerase III promoter	0.00507577	2	1
positive regulation of adherens junction organization	0.0304872	1	1
positive regulation of homophilic cell adhesion	0.0304872	1	1
pre-B cell differentiation	0.00836218	2	2
regulation of glucose transport	0.0314416	2	1
mitotic nuclear envelope disassembly	0.0347347	2	1
hexose transport	0.0435142	2	1
lens development in camera-type eye	0.0235451	4	1
proximal/distal axis specification	0.0304872	1	1
neuroblast migration	0.0304872	1	1
regulation of cell cycle phase transition	0.0229534	1	1
type IV hypersensitivity	0.0229534	1	2
regulation of histone H3-K27 methylation	0.0304872	1	2
regulation of CD4-positive alpha-beta T cell differentiation	0.037963	1	1
aortic valve morphogenesis	0.00836218	2	2
cellular response to interferon-alpha	0.0196398	3	2
cell fate determination	0.01955	4	2
interleukin-4 secretion	0.00874435	4	4
negative regulation of fibroblast growth factor receptor signaling pathway involved in ureteric bud formation	0.0304872	1	2
negative regulation of cell proliferation involved in mesonephros development	0.0304872	1	2
negative regulation of glial cell-derived neurotrophic factor receptor signaling pathway involved in ureteric bud formation	0.0304872	1	2
regulation of cellular response to X-ray	0.0304872	1	2
dorsal spinal cord development	0.0146329	2	1
negative regulation of dendritic cell antigen processing and presentation	0.0304872	1	1
positive regulation of endothelial cell apoptotic process	0.0330719	2	1
negative regulation of antigen processing and presentation of peptide or polysaccharide antigen via MHC class II	0.0304872	1	1
negative regulation of cGMP-mediated signaling	0.0304872	1	1
negative regulation of focal adhesion assembly	0.0416981	2	1
ganglioside biosynthetic process	0.0134815	2	1
oligosaccharide metabolic process	0.0491341	2	1
N-glycan processing	0.0170574	4	2
positive regulation of Wnt signaling pathway planar cell polarity pathway	0.0196398	2	1
nitric oxide homeostasis	0.0304872	1	1
negative regulation of cytokine-mediated signaling pathway	0.0196398	2	1
regulation of peptidase activity	0.0304872	1	1
cytosolic calcium ion homeostasis	0.0204151	3	1
synapse assembly involved in innervation	0.037963	1	1
corticospinal tract morphogenesis	0.00836218	2	1
cellular potassium ion homeostasis	0.0223746	2	1
establishment of meiotic spindle localization	0.0102795	2	1
general adaptation syndrome	0.0304872	1	2
peptide cross-linking via chondroitin 4-sulfate glycosaminoglycan	0.0209885	2	1
positive regulation of JUN kinase activity	0.0123148	4	1
dolichol biosynthetic process	0.0304872	1	1
protein kinase C-activating G-protein coupled receptor signaling pathway	0.0312233	4	1
paranodal junction assembly	0.0183292	2	1
motor neuron axon guidance	0.00845607	5	1
sulfur compound metabolic process	0.0213238	21	2
respiratory electron transport chain	0.0394733	4	1
organ regeneration	0.0213901	10	2
peptidyl-asparagine hydroxylation	0.037963	1	2
peptidyl-histidine hydroxylation	0.037963	1	2
positive regulation of forebrain neuron differentiation	0.0304872	1	2
positive regulation of cell cycle checkpoint	0.0304872	1	2
acinar cell differentiation	0.0304872	1	2
hepatocyte proliferation	0.0453813	1	1
hepatocyte cell migration	0.0304872	1	2
branching involved in pancreas morphogenesis	0.0304872	1	2
response to glucagon	0.0347347	2	1
neuronal action potential propagation	0.0237975	2	1
regulation of calcineurin-NFAT signaling cascade	0.0304872	1	3
chondroitin sulfate biosynthetic process	0.0139678	7	2
venous endothelial cell differentiation	0.0304872	1	2
endocardial cushion morphogenesis	0.0282806	2	1
regulation of extracellular matrix assembly	0.0304872	1	2
Notch signaling pathway involved in regulation of secondary heart field cardioblast proliferation	0.0304872	1	2
regulation of transcription from RNA polymerase II promoter involved in myocardial precursor cell differentiation	0.00311504	3	2
cell differentiation in spinal cord	0.0304872	1	2
cardiac right atrium morphogenesis	0.0304872	1	2
compartment pattern specification	0.00836218	2	2
sequestering of TGFbeta in extracellular matrix	0.0453813	1	1
cAMP catabolic process	0.0314469	6	3
uridine transport	0.037963	1	1
dimeric G-protein coupled receptor signaling pathway	0.0304872	1	1
positive regulation of DNA biosynthetic process	0.00363863	3	1
positive regulation of metanephric cap mesenchymal cell proliferation	0.0229534	1	1
fibroblast apoptotic process	0.0304872	1	1
3'-phosphoadenosine 5'-phosphosulfate metabolic process	0.0102795	3	2
rhombomere 3 formation	0.0229534	1	2
Schwann cell differentiation	0.0170574	2	1
rhombomere 5 formation	0.0229534	1	2
negative regulation of heart looping	0.0304872	1	1
negative regulation of cardiac chamber formation	0.0304872	1	1
regulation of caveolin-mediated endocytosis	0.0304872	1	1
regulation of epithelial cell migration	0.037963	1	1
peptidyl-arginine omega-N-methylation	0.0229534	1	1
embryonic ectodermal digestive tract development	0.0229534	1	1	hsa-miR-34b-5p
histone H3-K9 trimethylation	0.0074709	2	1
regulation of protein transport	0.0134815	2	1
regulation of viral transcription	0.0229534	1	1
positive regulation of neuron projection regeneration	0.0229534	1	1
regulation of Rap GTPase activity	0.00371903	3	3
positive regulation of Rho guanyl-nucleotide exchange factor activity	0.0304872	1	2
respiratory burst after phagocytosis	0.0304872	1	1
negative regulation of ripoptosome assembly involved in necroptotic process	0.0453813	1	1
cellular response to sucrose stimulus	0.0304872	1	1
basolateral protein localization	0.0153613	1	1
positive regulation of microtubule motor activity	0.0304872	1	1
Golgi to endosome transport	0.0330719	2	1
rRNA 3'-end processing	0.0304872	1	1
regulation of phosphorylation of RNA polymerase II C-terminal domain	0.037963	1	1
regulation of G-protein coupled receptor protein signaling pathway	0.0449246	6	1
vesicle-mediated transport	0.0108613	122	4
positive regulation of bone resorption	0.0257405	3	1
establishment of organelle localization	0.0461894	1	1
palate development	0.00767021	18	2
odontogenesis of dentin-containing tooth	0.0025104	14	2
cell chemotaxis	0.0272159	6	1
male genitalia development	0.0130165	4	1
transmembrane receptor protein tyrosine kinase signaling pathway	0.032397	8	1
negative regulation of cytokine biosynthetic process	0.00706998	2	1
constitutive protein ectodomain proteolysis	0.0461894	1	1
Notch receptor processing	0.000671719	8	2
enzyme linked receptor protein signaling pathway	0.0398809	2	1
endothelial cell morphogenesis	0.015906	3	1
positive regulation of endothelial cell chemotaxis	0.0186291	2	1
positive regulation of glucose transport	0.0206606	2	1
regulation of cell motility	0.0454303	2	1
negative regulation of cilium assembly	0.0084183	2	1
positive regulation of GTP catabolic process	0.0123674	3	1
long-term memory	0.0282317	6	2
regulation of T cell differentiation in thymus	0.0114283	2	1
regulation of catalytic activity	0.00348236	10	1
regulation of protein complex disassembly	0.0348457	1	1
positive regulation of macrophage tolerance induction	0.0348457	1	1
negative regulation of protein catabolic process	0.0455141	8	2
blood circulation	0.0445105	3	1
short-term memory	0.0199553	3	1
positive regulation of phospholipase A2 activity	0.0233673	1	1
positive regulation of receptor-mediated endocytosis	0.0221728	3	1
negative regulation of follicle-stimulating hormone secretion	0.0114283	2	1
negative regulation of hepatocyte growth factor biosynthetic process	0.0461894	1	1
relaxation of vascular smooth muscle	0.0426215	2	1
response to defense-related host nitric oxide production	0.0461894	1	1
mast cell differentiation	0.00470023	2	1
positive regulation of interleukin-5 production	0.0206606	2	1
canonical Wnt signaling pathway involved in metanephric kidney development	0.00368434	2	1
cellular response to hypoxia	0.00373062	14	2
xenobiotic metabolic process	0.033619	6	1
negative regulation of prostaglandin biosynthetic process	0.0460449	1	2	hsa-miR-449a	hsa-miR-132-3p
positive regulation of macroautophagy	0.0269941	3	1
negative regulation of cellular senescence	0.00383046	3	1
negative regulation of cellular response to testosterone stimulus	0.0460449	1	2
response to hydrogen peroxide	0.0440874	5	1
cellular triglyceride homeostasis	0.0148386	2	1
cell differentiation involved in metanephros development	0.0460449	1	2
mRNA catabolic process	0.0495867	3	1
glucosamine catabolic process	0.0461894	1	1
galactose catabolic process	0.0206606	2	1
UDP-glucose catabolic process	0.0348457	1	1
viral capsid secondary envelopment	0.0461894	1	1
calcium ion-dependent exocytosis	0.00305012	4	1
response to gravity	0.0372105	2	1
regulation of exocytosis	0.00319789	7	2
ERBB2 signaling pathway	0.0461894	1	1
commitment of neuronal cell to specific neuron type in forebrain	0.00758792	3	2
negative regulation of ossification	0.0128256	5	2
positive regulation of cell cycle phase transition	0.0117526	1	1
cellular response to sodium dodecyl sulfate	0.0117526	1	1
learning	0.00582782	10	2
phosphate-containing compound metabolic process	0.0269941	3	1
regulation of cytokine activity	0.0461894	1	1
negative regulation of osteoblast differentiation	0.00686541	6	1
gastrulation with mouth forming second	0.00835232	7	2
regulation of developmental pigmentation	0.0184955	2	2
lymphoid progenitor cell differentiation	0.0197687	2	2
regulation of calcium ion transport	0.0218405	6	2
negative regulation of cellular pH reduction	0.029536	1	2
CD8-positive alpha-beta T cell lineage commitment	0.029536	1	2
mesenchymal cell development	0.0186291	2	1
cochlear nucleus development	0.00622763	2	2
organ growth	0.0269941	3	1
gland morphogenesis	0.0116398	3	2
negative regulation of mitotic cell cycle	0.0315988	4	1
positive regulation of synaptic vesicle uncoating	0.00772902	1	3
regulation of synaptic vesicle membrane organization	0.00772902	1	3
cellular response to extracellular stimulus	0.0337414	3	1
positive regulation of mesenchymal stem cell differentiation	0.0113589	3	2
positive regulation of mesenchymal stem cell proliferation	0.0348457	1	1
transforming growth factor beta activation	0.0348457	1	1
membrane depolarization during cardiac muscle cell action potential	0.0296412	2	1
serotonin secretion neurotransmission	0.0348457	1	1
positive regulation of endoplasmic reticulum unfolded protein response	0.0114283	2	1
epithelial cell maturation involved in salivary gland development	0.0461894	1	1
Notch signaling involved in heart development	0.000841138	6	2
negative regulation of cell differentiation involved in embryonic placenta development	0.0461894	1	1	hsa-miR-449a
positive regulation of epithelial to mesenchymal transition	0.0296633	4	1
L-fucose catabolic process	0.000128736	4	2
fucosylation	0.0257405	3	1
cellular response to freezing	0.0461894	1	1
regulation of mesenchymal cell proliferation	0.0305603	1	2
negative regulation of cytosolic calcium ion concentration	0.0346123	2	1
linoleic acid metabolic process	0.00470273	3	1
phosphatidylethanolamine catabolic process	0.0461894	1	1
phosphatidylethanolamine acyl-chain remodeling	0.0320885	2	1
dentate gyrus development	0.0295973	3	1
protein localization to juxtaparanode region of axon	0.0114283	2	1
clustering of voltage-gated potassium channels	0.00706998	2	1
norepinephrine secretion	0.0348457	1	1
regulation of cellular amino acid metabolic process	0.0441627	6	2
negative regulation of catalytic activity	0.0232459	7	1
glycine biosynthetic process	0.0114283	2	1
tetrahydrofolate interconversion	0.0346123	2	1
L-serine metabolic process	0.0296412	2	1
glycine biosynthetic process from serine	0.00200481	2	1
positive regulation of cellular glucuronidation	0.0305603	1	2
regulation of natural killer cell proliferation	0.0348457	1	1
phosphoanandamide dephosphorylation	0.0461894	1	1
spinal cord motor neuron migration	0.0461894	1	1
pteridine-containing compound biosynthetic process	0.0461894	1	1
dihydrobiopterin metabolic process	0.0461894	1	1
type B pancreatic cell proliferation	0.00383046	3	1
membrane biogenesis	0.0461894	1	1
endothelial cell differentiation	0.0454303	2	1
negative regulation of renal phosphate excretion	0.0305603	1	2
growth plate cartilage axis specification	0.0305603	1	2
negative regulation of fibrinolysis	0.0426215	2	1
negative regulation of plasminogen activation	0.0206606	2	1
thymidine catabolic process	0.0461894	1	1
purine nucleobase catabolic process	0.0461894	1	1
ventral spinal cord development	0.0372105	2	1
positive regulation of cell communication by electrical coupling	0.0348457	1	1
maintenance of protein location in plasma membrane	0.0461894	1	1
interleukin-15-mediated signaling pathway	0.0461894	1	1
glutamate receptor signaling pathway	0.0344115	4	2
negative regulation of monocyte extravasation	0.0461894	1	1
positive regulation of CD24 biosynthetic process	0.0461894	1	1
negative regulation of cell migration involved in sprouting angiogenesis	0.0372105	2	1
cardiac septum morphogenesis	0.0426215	2	1
distal tubule development	0.00987195	2	1
pulmonary valve morphogenesis	0.0296412	2	1
cellular response to follicle-stimulating hormone stimulus	0.0454303	2	1
endocardial cell differentiation	0.0272725	2	1
establishment of protein localization to juxtaparanode region of axon	0.0461894	1	1
regulation of astrocyte differentiation	0.00368434	2	1
regulation of cell morphogenesis involved in differentiation	0.0461894	1	1
presynaptic membrane organization	0.0461894	1	1
positive regulation of cell proliferation involved in heart valve morphogenesis	0.0222346	1	3
negative regulation of calcium ion transmembrane transporter activity	0.0348457	1	1
regulation of the force of heart contraction by cardiac conduction	0.0461894	1	1
negative regulation of calcium ion import into sarcoplasmic reticulum	0.0117526	1	1
negative regulation of calcium ion binding	0.0233673	1	1
adrenergic receptor signaling pathway involved in heart process	0.0461894	1	1
negative regulation of calcium-transporting ATPase activity	0.0461894	1	1
negative regulation of endoplasmic reticulum unfolded protein response	0.0461894	1	1
positive regulation of prolactin signaling pathway	0.0461894	1	1
peroxisomal membrane transport	0.0117526	1	1
fatty acid beta-oxidation using acyl-CoA oxidase	0.0148386	2	1
peroxisomal long-chain fatty acid import	0.0348457	1	1
very long-chain fatty acid catabolic process	0.0186291	2	1
spinal cord patterning	0.029536	1	2
positive regulation of lateral motor column neuron migration	0.029536	1	2
positive regulation of Ras protein signal transduction	0.00987137	4	1
endoplasmic reticulum-Golgi intermediate compartment organization	0.0461894	1	1
loop of Henle development	0.00368434	2	1
mast cell degranulation	0.0454303	2	1
dendritic cell cytokine production	0.029536	1	2
mast cell proliferation	0.00746702	1	2
mast cell cytokine production	0.029536	1	2
melanocyte adhesion	0.029536	1	2
reflex	0.0461894	1	1
sphingolipid biosynthetic process	0.00850376	7	2
HAC1-type intron splice site recognition and cleavage	0.0461894	1	1
xylulose catabolic process	0.0233673	1	1
positive regulation of organelle organization	0.0114283	2	1
regulation of cyclase activity	0.0461894	1	1
positive regulation of protein polymerization	0.0461894	1	1
regulation of memory T cell differentiation	0.0461894	1	1
interleukin-33-mediated signaling pathway	0.0461894	1	1
muscle cell apoptotic process	0.0233673	1	1
regulation of excitatory postsynaptic membrane potential involved in skeletal muscle contraction	0.0461894	1	1
regulation of skeletal muscle contraction by calcium ion signaling	0.0348457	1	1
regulation of systemic arterial blood pressure by aortic arch baroreceptor feedback	0.0461894	1	1
negative regulation of prostaglandin secretion	0.0460449	1	2	hsa-miR-449a	hsa-miR-132-3p
long-chain fatty-acyl-CoA biosynthetic process	0.00261276	5	2
long-chain fatty acid metabolic process	0.0233298	3	1
T cell receptor V(D)J recombination	0.0206606	2	1
long-chain fatty acid import	0.0320885	2	1
Golgi inheritance	0.0348457	1	1
negative regulation of DNA-templated transcription termination	0.0461894	1	1
regulation of glutamate uptake involved in transmission of nerve impulse	0.0461894	1	1
post-embryonic camera-type eye development	0.0114283	2	2	hsa-miR-449a	hsa-miR-92a-3p
regulation of keratinocyte proliferation	0.0205378	3	2
response to purine-containing compound	0.0084183	2	1
response to lipoprotein particle	0.0348457	1	1
response to tellurium ion	0.0348457	1	1
dATP biosynthetic process	0.0461894	1	1
GDP-L-fucose metabolic process	0.0461894	1	1
receptor metabolic process	0.0461894	1	1
regulation of neurological system process	0.0461894	1	1
regulation of corticotropin-releasing hormone secretion	0.0461894	1	1
sphinganine-1-phosphate metabolic process	0.0348457	1	2
negative regulation of amyloid precursor protein catabolic process	0.0461894	1	1
metanephric connecting tubule development	0.029536	1	3
positive regulation of leukotriene production involved in inflammatory response	0.0348457	1	1
negative regulation of vascular wound healing	0.0348457	1	1
negative regulation of the force of heart contraction involved in baroreceptor response to increased systemic arterial blood pressure	0.0461894	1	1
regulation of gastric acid secretion	0.0117526	1	1
gamma-aminobutyric acid import	0.034736	1	3
endothelial cell fate specification	0.0348457	1	1
transport	0.0054954	252	2
branching involved in ureteric bud morphogenesis	0.010896	5	1
alpha-beta T cell differentiation	0.0327621	3	2
positive regulation of peptidyl-serine phosphorylation	0.00458718	14	2
myeloid progenitor cell differentiation	0.0210776	2	1
respiratory gaseous exchange	0.0309845	3	1
nuclear-transcribed mRNA catabolic process nonsense-mediated decay	0.0266295	5	1
ion transmembrane transport	0.00976202	25	2
protein palmitoylation	0.0453947	3	1
respiratory system process	0.0281363	2	1
negative regulation of extrinsic apoptotic signaling pathway	0.024317	4	1
cell growth	0.0428526	4	1
humoral immune response	0.00167621	6	1
B cell proliferation	0.0464548	3	1
myeloid dendritic cell differentiation	0.0194442	3	1
positive regulation of histone deacetylation	0.0359994	2	1
negative regulation of exocytosis	0.00240552	2	1
regulation of SNARE complex assembly	0.036783	1	1
cis assembly of pre-catalytic spliceosome	0.0148784	1	1
regulation of ceramide biosynthetic process	0.029536	1	1
B cell receptor signaling pathway	0.0104186	4	1
endosome transport via multivesicular body sorting pathway	0.029536	1	2
positive regulation of Ran GTPase activity	0.00874435	2	1
modulation by virus of host transcription	0.0222346	1	1
positive regulation of axon extension involved in regeneration	0.029536	1	1
neurotrophin signaling pathway	0.0439761	1	1
carbohydrate mediated signaling	0.0148784	1	1
protein folding in endoplasmic reticulum	0.036783	1	1
intrinsic apoptotic signaling pathway in response to endoplasmic reticulum stress	0.00571658	4	1
negative regulation of apoptotic signaling pathway	0.022968	3	1
death-inducing signaling complex assembly	0.029536	1	1
endoplasmic reticulum calcium ion homeostasis	0.0252123	2	1
regulation of transmembrane transporter activity	0.036783	1	1
hemopoiesis	0.0133635	7	1
peptidyl-serine phosphorylation	0.00579942	7	1
response to ischemia	0.0268152	3	1
regulation of glycoprotein biosynthetic process	0.0439761	1	1
melanocyte differentiation	0.0383189	3	1
negative regulation of testosterone biosynthetic process	0.029536	1	1
immature T cell proliferation in thymus	0.029536	1	1
tertiary branching involved in mammary gland duct morphogenesis	0.00349342	2	1
negative regulation of testicular blood vessel morphogenesis	0.029536	1	1
establishment of protein localization to plasma membrane	0.0139138	3	1
non-canonical Wnt signaling pathway via MAPK cascade	0.029536	1	1
cell fate commitment	0.0241781	6	1
positive regulation of cortisol biosynthetic process	0.029536	1	1
metanephric nephron morphogenesis	0.029536	1	1
sex differentiation	0.017485	3	1
positive regulation of tongue muscle cell differentiation	0.0439761	1	1
regulation of sequestering of zinc ion	0.00476939	3	2
inflammatory response to antigenic stimulus	0.0428231	2	1
indolalkylamine biosynthetic process	0.036783	1	1
phytoalexin metabolic process	0.0439761	1	1
neuron recognition	0.00622763	2	1
limbic system development	0.0439761	1	1
vocalization behavior	0.033052	5	2
regulation of heart rate by chemical signal	0.0439761	1	1
positive regulation of cholesterol biosynthetic process	0.00622763	2	1
mitotic sister chromatid cohesion	0.0327621	2	1
positive regulation of CREB transcription factor activity	0.0482299	2	1
histone H2A-S1 phosphorylation	0.029536	1	1
Ral protein signal transduction	0.036783	1	1
regulation of excitatory postsynaptic membrane potential	0.0098034	4	1
endocannabinoid signaling pathway	0.029536	1	1
regulation of neurotransmitter secretion	0.0187782	3	1
vesicle fusion	0.0464011	2	1
dendritic spine morphogenesis	0.012686	2	1
receptor localization to synapse	0.0106337	4	2
positive regulation of excitatory postsynaptic membrane potential	0.0103255	3	1
regulation of long-term neuronal synaptic plasticity	0.0284444	3	1
positive regulation of synaptic transmission	0.00854892	3	1
activation of prostate induction by androgen receptor signaling pathway	0.029536	1	1
reproductive structure development	0.0343658	2	1
uridine metabolic process	0.0439761	1	2
regulation of ryanodine-sensitive calcium-release channel activity	0.0245529	5	2
regulation of synaptic plasticity	0.0179665	4	1
positive regulation of pathway-restricted SMAD protein phosphorylation	0.041277	3	1
neural crest cell differentiation	0.0184955	2	1
epithelial to mesenchymal transition involved in endocardial cushion formation	0.0159276	4	2
atrioventricular canal development	0.0172586	2	1
nuclear-transcribed mRNA poly(A) tail shortening	0.000827853	5	2
cellular organofluorine metabolic process	0.029536	1	1
regulation of growth plate cartilage chondrocyte proliferation	0.0439761	1	1
nitrate catabolic process	0.0222346	1	1
nitric oxide catabolic process	0.0222346	1	1
positive regulation of macrophage derived foam cell differentiation	0.0343658	2	1
very-low-density lipoprotein particle remodeling	0.00966832	2	1
triglyceride catabolic process	0.0464011	2	1
chylomicron remodeling	0.029536	1	1
layer formation in cerebral cortex	0.0376625	2	1
positive regulation of synapse maturation	0.0327621	2	1
positive regulation of receptor recycling	0.0428231	2	1
viral transcription	0.0392925	3	1
regulation of synaptic vesicle endocytosis	0.029536	1	1
circadian sleep/wake cycle non-REM sleep	0.036783	1	1
developmental cell growth	0.036783	1	1
skeletal muscle tissue regeneration	0.0327621	2	1
skeletal myofibril assembly	0.029536	1	1
negative regulation of GTPase activity	0.0393545	2	1
central nervous system projection neuron axonogenesis	0.0482299	2	1
tRNA catabolic process	0.029536	1	1
autocrine signaling	0.0439761	1	1
negative regulation of phosphatidylinositol 3-kinase signaling	0.0261909	3	2
cell motility involved in cerebral cortex radial glia guided migration	0.029536	1	1
negative regulation of Ras GTPase activity	0.00410826	2	1
auditory receptor cell fate commitment	0.00349342	3	2
positive regulation of ERBB signaling pathway	0.0222346	1	2
positive regulation of ephrin receptor signaling pathway	0.029536	1	1
blood vessel endothelial cell fate specification	0.0222346	1	2
arterial endothelial cell fate commitment	0.029536	1	1
hair follicle maturation	0.0439761	1	1
positive regulation of canonical Wnt signaling pathway involved in cardiac muscle cell fate commitment	0.0222346	1	2
carotenoid biosynthetic process	0.0222346	1	1
cardiac conduction	0.0210776	2	1
positive regulation of cell communication by chemical coupling	0.0439761	1	1
vascular transport	0.0222346	1	1
milk ejection	0.0222346	1	1
regulation of tight junction assembly	0.0197687	2	1
positive regulation of behavioral fear response	0.00410826	2	1
neural fold bending	0.029536	1	1
cellular response to trichostatin A	0.036783	1	1
primary heart field specification	0.029536	1	1
sinoatrial valve morphogenesis	0.029536	1	1
positive regulation of transport	0.0222346	1	1
intermediate-density lipoprotein particle remodeling	0.00746702	1	1
negative regulation of synaptic vesicle clustering	0.029536	1	2
negative regulation of cyclin-dependent protein serine/threonine kinase activity involved in G1/S transition of mitotic cell cycle	0.029536	1	2
forebrain morphogenesis	0.0428231	2	1
negative regulation of ribosome biogenesis	0.036783	1	1
roof plate formation	0.0222346	1	1
positive regulation of tendon cell differentiation	0.0222346	1	1
epithelial cell apoptotic process involved in palatal shelf morphogenesis	0.029536	1	1
gamma-delta T cell differentiation	0.029536	1	1
positive regulation of viral genome replication	0.00686614	3	1
lipid particle organization	0.00893389	3	1
seminiferous tubule development	0.0493467	2	1
acrosome assembly	0.00649087	3	1
negative regulation of sodium ion transmembrane transporter activity	0.0020697	2	1
regulation of generation of L-type calcium current	0.00772902	1	2
regulation of histone deacetylase activity	0.00772902	1	2
regulation of cardiac muscle cell action potential	0.00772902	1	2
positive regulation of Rac protein signal transduction	0.0084012	3	2
protein autophosphorylation	0.0198138	10	1
regulation of cardiac muscle cell action potential involved in regulation of contraction	0.00772902	1	2
negative regulation of neuron apoptotic process	0.038101	8	1
response to vitamin B6	0.0380537	1	1
lateral ventricle development	0.0455566	2	1
positive regulation of polarized epithelial cell differentiation	0.0380537	1	1
platelet-derived growth factor receptor signaling pathway	0.00206138	5	1
regulation of actin cytoskeleton reorganization	0.0365899	2	1
protein localization to centrosome	0.0299773	2	1
neural plate axis specification	0.00161803	2	1
pattern specification process	0.0200902	6	1
centriole elongation	0.0305603	1	1
superoxide anion generation	0.0493467	2	1
bone resorption	0.0227597	3	1
regulation of dopamine uptake involved in synaptic transmission	0.00509971	2	1
cotranslational protein targeting to membrane	0.00934192	2	1
magnesium ion transport	0.0177842	3	1
negative regulation of type I interferon production	0.0130928	6	3
cytoplasmic pattern recognition receptor signaling pathway in response to virus	0.0305603	1	1
detection of virus	0.0454893	1	1
regulation of type III interferon production	0.0153984	1	1
negative regulation of double-strand break repair	0.00934192	2	1
limb morphogenesis	0.00138076	8	2
hexose biosynthetic process	0.0305603	1	1
activation of NF-kappaB-inducing kinase activity	0.0123796	3	1
response to abiotic stimulus	0.0153984	2	2
detection of abiotic stimulus	0.0305603	1	1
phytosphingosine biosynthetic process	0.0305603	1	1
positive regulation of protein catabolic process	0.00658012	11	2
negative regulation of odontogenesis	0.0305603	1	1
regulation of nitrogen compound metabolic process	0.0305603	1	1
neural tube patterning	0.0103273	2	1
calcium ion import	0.043856	3	1
positive regulation of calcium ion import	0.00725404	3	1
ossification	0.028373	6	1
thiamine-containing compound metabolic process	0.0305603	1	1
positive regulation of ureteric bud formation	0.00665664	3	2
negative regulation of defense response to virus	0.0184128	2	1
regulation of protein deubiquitination	0.0305603	1	2
cellular response to platelet-derived growth factor stimulus	0.00210535	3	1
pancreatic juice secretion	0.0135436	2	1
striatum development	0.0455566	2	1
positive regulation of I-kappaB kinase/NF-kappaB signaling	0.0285434	9	1
detection of mechanical stimulus involved in sensory perception of pain	0.0210836	2	1
cellular response to ethanol	0.0210836	2	1
cellular response to redox state	0.0305603	1	1
negative regulation of complement activation classical pathway	0.0305603	1	1
positive regulation of vasculogenesis	0.0224758	2	1
regulation of mast cell apoptotic process	0.0153984	1	1
membrane protein intracellular domain proteolysis	0.0171354	2	1
activation of Rap GTPase activity	0.0380537	1	1
negative regulation of calcium ion transport	0.0455566	2	1
agmatine biosynthetic process	0.0153984	1	1
putrescine biosynthetic process from arginine	0.0305603	1	1
negative regulation of serotonin uptake	0.00257391	2	1
positive regulation of sodium ion transmembrane transport	0.00772902	1	1
striated muscle contraction	0.0474377	2	1
positive regulation of adrenergic receptor signaling pathway involved in heart process	0.0305603	1	1
positive regulation of the force of heart contraction	0.0305603	1	1
mitochondrial calcium ion transport	0.0400866	2	1
mitochondrial calcium ion homeostasis	0.0253701	2	1
positive regulation of Notch signaling pathway	0.0151289	4	1
single fertilization	0.00811562	8	2
positive regulation of interleukin-12 biosynthetic process	0.028407	2	1
interleukin-1-mediated signaling pathway	0.0418806	2	1
detection of calcium ion	0.0332186	2	1
regulation of protein monoubiquitination	0.0305603	1	1
negative regulation of G-protein coupled receptor protein signaling pathway	0.0400866	2	1
calcium ion-dependent exocytosis of neurotransmitter	0.0103273	2	1
response to platelet-derived growth factor	0.0305603	1	1
diapedesis	0.0305603	1	1
negative regulation of mast cell activation involved in immune response	0.0380537	1	1
positive regulation of inositol-polyphosphate 5-phosphatase activity	0.0305603	1	1
negative regulation of inositol phosphate biosynthetic process	0.0305603	1	1
myoblast fate determination	0.0454893	1	1
endocardial cushion cell development	0.0380537	1	1
regulation of vesicle size	0.0305603	1	2
thyroid hormone generation	0.0239048	2	1
negative regulation of negative chemotaxis	0.00351727	2	3
regulation of white fat cell proliferation	0.0305603	1	1
negative regulation of protein localization to cell surface	0.0135436	2	1
metanephric proximal convoluted tubule development	0.0230087	1	1
negative regulation of satellite cell differentiation	0.0305603	1	2
sensory processing	0.0153984	1	1
lipid homeostasis	0.00087018	6	1
cellular response to glucose stimulus	0.0419933	5	1
cellular response to peptide	0.00211845	6	2
cellular response to organic cyclic compound	0.0379797	7	1
CD4-positive alpha-beta T cell differentiation	0.0316939	3	2
positive T cell selection	0.0170099	2	1
negative regulation of synaptic vesicle exocytosis	0.000970674	3	2
developmental pigmentation	0.00152039	6	1
regulation of neuronal synaptic plasticity	0.0209775	4	1
positive regulation of apoptotic process	0.00307014	28	1
protein export from nucleus	0.0119439	5	1
negative regulation of NFAT protein import into nucleus	0.0316939	2	1
neuroepithelial cell differentiation	0.0147493	2	2
noradrenergic neuron differentiation	0.000970674	3	2
cardiac ventricle formation	0.0165875	2	2
glial cell proliferation	0.0130056	2	2
sympathetic nervous system development	0.0189837	4	1
regulation of protein stability	0.0161638	7	2
glial cell development	0.0294678	2	2
cerebellar granule cell differentiation	0.0229722	6	2
cerebellum development	0.0232491	6	1
hair follicle morphogenesis	0.0316946	5	1
negative regulation of TOR signaling	0.0446284	4	1
myelination	0.0376521	6	1
regulation of stress fiber assembly	0.0459355	2	1
cardiac muscle cell differentiation	0.0104251	6	1
cellular response to cAMP	0.0357196	6	1
collagen catabolic process	0.00363323	7	1
cardiac muscle cell-cardiac muscle cell adhesion	0.0462059	1	1
cadmium ion transmembrane transport	0.022431	2	1
skeletal muscle cell differentiation	0.00269981	9	1
negative regulation of pathway-restricted SMAD protein phosphorylation	0.027886	3	1
negative regulation of epithelial cell migration	0.0456757	3	1
white fat cell differentiation	0.00889108	4	1
regulation of phosphatidylinositol dephosphorylation	0.0462059	1	1
T-helper cell differentiation	0.0253733	3	2
vesicle transport along actin filament	0.0122445	2	1
response to arsenic-containing substance	0.0392452	3	1
L-ascorbic acid metabolic process	0.0205378	4	2
viral entry into host cell	0.000303096	5	1
regulation of RNA biosynthetic process	0.00276434	7	1
positive regulation of cholesterol homeostasis	0.0170099	2	1
neuron differentiation	0.0162421	14	1
negative regulation of protein oligomerization	0.0145423	2	1
protein targeting to Golgi	0.014528	4	1
cofactor metabolic process	0.00793163	14	1
triglyceride biosynthetic process	0.0355849	4	1
leukocyte homeostasis	0.0459355	2	1
vesicle docking	0.022431	2	1
vasculature development	0.0494639	6	1
regulation of myotube differentiation	0.0421875	2	1
positive regulation of autophagy	0.0495881	4	1
negative regulation of aldosterone biosynthetic process	0.0253733	2	1
negative regulation of cortisol biosynthetic process	0.0253733	2	1
cellular response to electrical stimulus	0.00415483	4	1
negative regulation of dense core granule biogenesis	0.0310459	1	1
olfactory bulb interneuron development	0.0145423	2	1
pericardium morphogenesis	0.0421875	2	1
non-canonical Wnt signaling pathway via JNK cascade	0.0350618	2	1
urinary bladder development	0.0385613	2	1
negative regulation of synapse assembly	0.0316939	2	1
convergent extension involved in organogenesis	0.0421875	2	1
cellular protein localization	0.0362783	7	1
positive regulation of protein metabolic process	0.00356636	3	1
cellular response to laminar fluid shear stress	0.0316939	2	1
cellular response to hydrogen peroxide	0.033852	6	1
cellular response to cycloheximide	0.00351727	2	1
regulation of cell junction assembly	0.0253733	2	1
growth plate cartilage chondrocyte development	0.0462059	1	1
synaptic vesicle to endosome fusion	0.0310459	1	1
negative regulation of SMAD protein complex assembly	0.0385613	2	1
activation of protein kinase A activity	0.0385613	4	2
ventricular septum development	0.00546842	5	1
transmembrane receptor protein tyrosine phosphatase signaling pathway	0.0145423	2	1
negative regulation of alpha-beta T cell proliferation	0.0196414	2	1
mesenchyme development	0.0421875	2	1
cartilage morphogenesis	0.0185739	3	1
cardiac right ventricle formation	0.00150865	3	1
intracellular estrogen receptor signaling pathway	0.0372118	5	2
positive regulation of nuclear-transcribed mRNA poly(A) tail shortening	0.00671056	4	1
positive regulation of nuclear-transcribed mRNA catabolic process deadenylation-dependent decay	0.0214488	3	1
cell migration involved in endocardial cushion formation	0.0145423	2	1
cell-substrate adhesion	0.0171118	4	1
cell-substrate junction assembly	0.00411275	3	1
coenzyme biosynthetic process	0.00351727	2	1
pantothenate metabolic process	0.0253733	2	1
cerebellar Purkinje cell differentiation	0.0392452	3	1
positive regulation of metalloenzyme activity	0.0498007	2	1
positive regulation of fibroblast apoptotic process	0.0459355	2	1
aromatic amino acid transport	0.0156452	1	2
peptidyl-threonine phosphorylation	0.00770943	10	2
RNA polyadenylation	0.00843843	3	1
reactive nitrogen species metabolic process	0.0462059	1	1
regulation of Arp2/3 complex-mediated actin nucleation	0.00643043	2	1
zinc ion homeostasis	0.022431	2	1
craniofacial suture morphogenesis	0.0316939	2	1
hyaluronan biosynthetic process	0.0498007	2	1
negative regulation of transforming growth factor beta1 production	0.0145423	2	1
sequestering of zinc ion	0.0122445	2	1
positive regulation of Ras GTPase activity	0.0471467	5	1
protein localization to chromatin	0.0459355	2	1
negative regulation of G1/S transition of mitotic cell cycle	0.0495881	4	1
pericardium development	0.0229722	3	1
negative regulation of fat cell proliferation	0.00643043	2	1
ventral spinal cord interneuron differentiation	0.022431	2	1
cerebellar granular layer maturation	0.0310459	1	1
collagen biosynthetic process	0.0498007	2	1
regulation of the force of heart contraction	0.0242007	7	2
maltose metabolic process	0.0156452	1	1
sucrose metabolic process	0.0156452	1	1
regulation of catenin import into nucleus	0.0284627	2	1
regulation of adaptive immune response	0.0316939	2	1
negative regulation of lipid transport	0.00818234	2	1
negative regulation of low-density lipoprotein particle receptor biosynthetic process	0.00818234	2	1
negative regulation of lipoprotein metabolic process	0.0023694	2	1
negative regulation of macrophage derived foam cell differentiation	0.00090324	4	1
apolipoprotein A-I-mediated signaling pathway	0.00220277	3	1
plus-end-directed vesicle transport along microtubule	0.0145423	2	1
mitotic centrosome separation	0.0316939	2	1
apoptotic process involved in embryonic digit morphogenesis	0.0101225	2	1	hsa-miR-92a-3p
endocardium morphogenesis	0.0101225	2	1
regulation of somitogenesis	0.0350618	2	1
positive regulation of transcription of Notch receptor target	0.0421875	2	1
endocardium development	0.0253733	2	1
tube formation	0.0123838	3	1
heart trabecula morphogenesis	0.0101225	2	1
polysaccharide metabolic process	0.0350618	2	1
negative regulation of vasoconstriction	0.022431	2	1
positive regulation of heart rate	0.0434776	3	1
neurofilament cytoskeleton organization	0.0245529	3	1
neurofilament bundle assembly	0.00818234	2	1
intermediate filament bundle assembly	0.0498007	2	1
long-chain fatty acid biosynthetic process	0.00356636	3	1
positive regulation of transcription from RNA polymerase II promoter involved in norepinephrine biosynthetic process	0.0462059	1	1
positive regulation of semaphorin-plexin signaling pathway involved in outflow tract morphogenesis	0.0462059	1	1
regulation of transcription involved in cell fate commitment	0.0316939	2	1
NADPH regeneration	0.0462059	1	1
3'-phosphoadenosine 5'-phosphosulfate biosynthetic process	0.0101225	2	1
mammary duct terminal end bud growth	0.0350618	2	1
dendritic cell migration	0.0385613	2	1
alanine transport	0.0462059	1	1
regulation of pentose-phosphate shunt	0.0310459	1	1
negative regulation of pancreatic stellate cell proliferation	0.0462059	1	1
negative regulation of cholesterol storage	0.0284627	2	1
response to metformin	0.0462059	1	1
response to low-density lipoprotein particle	0.0170099	2	1
regulation of cholesterol transporter activity	0.0156452	1	1
response to diuretic	0.0462059	1	1
actin polymerization-dependent cell motility	0.0145423	2	1
homologous chromosome movement towards spindle pole involved in homologous chromosome segregation	0.0462059	1	1
calcium ion import across plasma membrane	0.0156452	1	1
fatty acid elongation saturated fatty acid	0.0459355	2	1
positive regulation of plasma membrane long-chain fatty acid transport	0.0462059	1	1
'de novo' cotranslational protein folding	0.0310459	1	1
regulation of telomere maintenance via telomerase	0.0156452	1	1
positive regulation of the force of heart contraction by norepinephrine	0.0462059	1	1
regulation of transcription DNA-templated	6.46504e-05	173	1
negative regulation of mesenchymal cell proliferation	0.0300453	2	1
negative regulation of smooth muscle cell proliferation	0.0361081	5	1
negative regulation of protein kinase activity	0.0230219	9	1
self proteolysis	0.0497156	2	1
minus-end-directed organelle transport along microtubule	0.00975572	2	1
microtubule anchoring at microtubule organizing center	0.00767455	2	1
focal adhesion assembly	0.0384745	4	1
muscle filament sliding	0.0105866	4	1
microspike assembly	0.000983992	3	1
muscle contraction	0.0299821	8	1
negative regulation of potassium ion transmembrane transporter activity	0.00776985	3	1
modification by virus of host mRNA processing	0.0339911	1	1
protein K48-linked ubiquitination	0.024952	7	1
protein monoubiquitination	0.0203498	5	1
apoptotic nuclear changes	0.00606364	3	1
arginine metabolic process	0.0454859	2	1
desensitization of G-protein coupled receptor protein signaling pathway	0.020201	2	1
JNK cascade	0.0294938	7	1
regulation of clathrin-mediated endocytosis	0.0413977	2	1
viral protein processing	0.0172874	2	1
synapse organization	0.0233435	6	1
cGMP metabolic process	0.00981181	3	2
chondroitin sulfate metabolic process	0.0031692	5	1
4-hydroxyproline metabolic process	0.0172874	2	1
pointed-end actin filament capping	0.00195849	3	1
regulation of transforming growth factor beta receptor signaling pathway	0.0218562	4	1
peptidyl-glutamic acid carboxylation	0.0454859	2	1
embryonic cleavage	0.0157962	3	1	hsa-miR-23b-3p
negative regulation of mesenchymal cell proliferation involved in lung development	0.00767455	2	1
keratan sulfate biosynthetic process	0.0144483	3	1
keratan sulfate metabolic process	0.0218734	3	1
cellular response to fluid shear stress	0.0454859	2	1
nucleophagy	0.0413977	2	1
cellular response to nitrogen starvation	0.033671	2	1
positive regulation of epidermal growth factor-activated receptor activity	0.020251	3	1
positive regulation of secondary heart field cardioblast proliferation	0.0265872	2	1
cell migration involved in coronary vasculogenesis	0.0339911	1	1
COPII vesicle coating	0.0021058	4	1
cellular component movement	0.0328129	7	1
protein polyubiquitination	0.021568	11	1
membrane invagination	0.0265872	2	1
D-aspartate import	0.0172874	2	1
L-glutamate transport	0.0146656	4	1
Golgi ribbon formation	0.0172874	2	1
protein K48-linked deubiquitination	0.0084291	5	1
interleukin-21-mediated signaling pathway	0.0171423	1	1
negative regulation of hematopoietic stem cell differentiation	0.0339911	1	1
regulation of vascular wound healing	0.0171423	1	1
ureter smooth muscle cell differentiation	0.0300453	2	1
otolith morphogenesis	0.0374573	2	1
cell-cell signaling involved in cell-cell junction organization	0.0339911	1	1
positive regulation of NK T cell activation	0.0300453	2	1
negative regulation of adrenergic receptor signaling pathway	0.0171423	1	1
N-methyl-D-aspartate receptor clustering	0.0265872	2	1
synaptic vesicle clustering	0.00975572	2	1
postsynaptic density protein 95 clustering	0.00460415	3	1
regulation of satellite cell proliferation	0.0374573	2	1
trigeminal ganglion development	0.0454859	2	1
myotome development	0.0172874	2	1
fungiform papilla morphogenesis	0.00767455	2	1
regulation of branch elongation involved in ureteric bud branching	0.0172874	2	1
regulation of myosin-light-chain-phosphatase activity	0.00975572	2	1
regulation of myeloid cell differentiation	0.0233033	2	1
response to G1 DNA damage checkpoint signaling	0.0117152	1	2
sodium ion export	0.00767455	2	1
brainstem development	0.0374573	2	1
establishment of natural killer cell polarity	0.0171423	1	1
release of sequestered calcium ion into cytosol by sarcoplasmic reticulum	0.0248373	3	2
cytosolic calcium ion transport	0.00767455	2	1
regulation of cytokine biosynthetic process	0.0300453	2	1
ciliary neurotrophic factor-mediated signaling pathway	0.033671	2	1
deadenylation-independent decapping of nuclear-transcribed mRNA	0.0171423	1	1
CD8-positive alpha-beta T cell differentiation	0.0265872	2	1
histone H3-K27 demethylation	0.0454859	2	1
regulation of response to reactive oxygen species	0.0265872	2	1
negative regulation of neurotransmitter secretion	0.0172874	2	1
negative regulation of excitatory postsynaptic membrane potential	0.033671	2	1
positive regulation of protein kinase A signaling	0.0497156	2	1
positive regulation of cell communication by electrical coupling involved in cardiac conduction	0.0117152	1	2
protein prenylation	0.033671	2	1
cytoplasmic sequestering of CFTR protein	0.0171423	1	1
regulation of heart contraction	0.0151737	5	1
centrosome localization	0.0306979	3	1
cerebellar granule cell precursor tangential migration	0.0460449	1	1
limb bud formation	0.00146728	4	1
glucocorticoid receptor signaling pathway	0.0271123	2	1
regulation of cell growth	0.0186194	7	1
regulation of transcription from RNA polymerase II promoter	0.033716	24	1
regulation of cell communication by electrical coupling	0.00366144	2	1
regulation of release of sequestered calcium ion into cytosol by sarcoplasmic reticulum	0.0255307	3	1
response to manganese ion	0.00303745	3	1
positive regulation of keratinocyte migration	0.0226451	2	1
regulation of neuron projection development	0.0107417	4	1
positive regulation of neuron differentiation	0.0265783	8	1
positive regulation of neuron projection development	0.0068834	8	1
regulation of melanosome organization	0.0460449	1	1
positive regulation of Wnt signaling pathway	0.0177279	5	1
positive regulation of histone H3-K9 methylation	0.00157234	3	1
negative regulation of histone methylation	0.00366144	2	1
thymus development	0.0435931	5	1
mitral valve morphogenesis	0.0083668	2	1
neural tube formation	0.0458128	3	1
negative regulation of elastin biosynthetic process	0.034736	1	1
protein K6-linked deubiquitination	0.0460449	1	1
negative regulation of cell migration	0.0279597	8	1
actin cytoskeleton organization	0.0455354	12	1
vasculogenesis	0.0423847	7	1
Rho protein signal transduction	0.00988097	6	1
regulation of actin filament-based process	0.0294678	2	1
myoblast migration	0.00563579	3	1
apical constriction	0.0369955	2	1
T cell differentiation involved in immune response	0.034736	1	1
positive regulation of immature T cell proliferation	0.0460449	1	1
response to interleukin-18	0.0460449	1	1
negative regulation of myelination	0.0396514	2	1
locomotory behavior	0.0174328	10	1
ubiquitin-dependent protein catabolic process	0.0210253	17	1
response to cholesterol	0.0396514	2	1
positive regulation of nodal signaling pathway involved in determination of lateral mesoderm left/right asymmetry	0.0460449	1	1
ureteric bud development	0.0175885	6	1
embryonic foregut morphogenesis	0.0177175	3	1	hsa-miR-132-3p
branched-chain amino acid metabolic process	0.0083668	2	1
valine metabolic process	0.0185178	2	1
branched-chain amino acid biosynthetic process	0.0083668	2	1
isoleucine metabolic process	0.00579376	2	1
isoleucine catabolic process	0.0460449	1	1
rhythmic process	0.0112199	5	1
histone-serine phosphorylation	0.0147493	2	1
fatty acid homeostasis	0.00731088	3	1
carnitine shuttle	0.00579376	2	1
protein destabilization	0.00976513	4	1
SCF-dependent proteasomal ubiquitin-dependent protein catabolic process	0.0165619	4	1
positive regulation of circadian rhythm	0.003404	3	1
response to estradiol	0.0396703	7	1
growth hormone receptor signaling pathway	0.0423772	2	1
Mullerian duct regression	0.0130056	2	1
intracellular receptor signaling pathway	0.0292155	5	1
lens morphogenesis in camera-type eye	0.0378678	3	1
negative regulation of glial cell proliferation	0.0344115	2	1
negative regulation of hepatocyte proliferation	0.00702656	2	1
DNA synthesis involved in DNA repair	0.0423772	2	1
chromatin silencing	0.0293584	3	1
methylation-dependent chromatin silencing	0.0205378	2	1
epithelial tube branching involved in lung morphogenesis	0.0146471	4	1
skeletal muscle satellite cell commitment	0.0460449	1	1
dorsal/ventral neural tube patterning	0.0492031	3	1
circulatory system process	0.0339853	7	1
cellular response to transforming growth factor beta stimulus	0.0230099	5	1
positive regulation of oocyte development	0.00467113	2	1
regulation of epithelial cell proliferation	0.0243186	3	1
extension of a leading process involved in cell motility in cerebral cortex radial glia guided migration	0.0460449	1	1
cerebellar granular layer morphogenesis	0.0460449	1	1
seminal vesicle epithelium development	0.0460449	1	1
negative regulation of NF-kappaB import into nucleus	0.045171	2	1
striated muscle cell differentiation	0.042543	3	1
fatty acid alpha-oxidation	0.0226451	2	1
negative regulation of protein polymerization	0.034736	1	1
cardiac muscle cell fate commitment	0.0130056	2	1
histone methylation	0.0332751	4	1
cap2 mRNA methylation	0.0460449	1	1
chordate embryonic development	0.0319016	2	1	hsa-miR-132-3p|
creatinine metabolic process	0.00702656	2	1
sensory perception of pain	0.0274463	6	1
positive regulation of growth hormone secretion	0.0319016	2	1
regulation of RNA metabolic process	0.00981181	2	1
Golgi vesicle transport	0.0148477	3	1
regulation of cholesterol biosynthetic process	0.0165875	2	1
cellular biogenic amine metabolic process	0.00199225	2	1
positive regulation of renal water transport	0.0460449	1	1
entry into host cell	0.0460449	1	1
action potential	0.042543	3	1
neuromuscular process controlling posture	0.0187378	3	1
regulation of release of sequestered calcium ion into cytosol	0.0157726	3	1
cardiolipin metabolic process	0.0460449	1	1
epithelial-mesenchymal signaling involved in prostate gland development	0.00276752	2	1
metanephric mesenchyme development	0.0344115	2	1
negative regulation of metanephric glomerular mesangial cell proliferation	0.0117152	1	1
adrenal cortex formation	0.00133856	2	1
regulation of organ formation	0.00133856	2	1
thorax and anterior abdomen determination	0.0232933	1	1
positive regulation of metanephric ureteric bud development	0.0232933	1	1
mesenchymal to epithelial transition	0.0294678	2	1
positive regulation of male gonad development	0.0369955	2	1
negative regulation of viral-induced cytoplasmic pattern recognition receptor signaling pathway	0.0460449	1	1
detection of oxygen	0.00366144	2	1
regulation of centromere complex assembly	0.0117152	1	1
embryonic process involved in female pregnancy	0.045171	2	1	hsa-miR-132-3p
cardiac neural crest cell development involved in heart development	0.0460449	1	1
histone mRNA 3'-end processing	0.0319016	2	1
histone mRNA metabolic process	0.00981181	2	1
histone H4-K20 trimethylation	0.0205378	2	1
negative regulation of mesenchymal cell apoptotic process	0.0248373	2	1
positive regulation of activation-induced cell death of T cells	0.0460449	1	1
catagen	0.0460449	1	1
histone H2B acetylation	0.034736	1	1
S-adenosylhomocysteine catabolic process	0.034736	1	1
homocysteine biosynthetic process	0.0232933	1	1
hypomethylation of CpG island	0.0460449	1	1
positive regulation of ryanodine-sensitive calcium-release channel activity	0.0271123	2	1
endoplasmic reticulum membrane organization	0.0460449	1	1
negative regulation of spindle checkpoint	0.0460449	1	1
neuron projection extension	0.0369955	2	1
purine ribonucleoside catabolic process	0.0460449	1	1
glycolate catabolic process	0.0232933	1	1
cerebellar cortex structural organization	0.034736	1	1
regulation of postsynaptic membrane potential	0.0165875	2	1
positive regulation of somatostatin secretion	0.034736	1	1
negative regulation of acute inflammatory response to non-antigenic stimulus	0.034736	1	1
regulation of protein kinase A signaling	0.0344115	2	1
positive regulation of cell growth involved in cardiac muscle cell development	0.0460449	1	1
positive regulation of protein phosphatase type 2B activity	0.0117152	1	1
mesenchymal smoothened signaling pathway involved in prostate gland development	0.0460449	1	1
CD4-positive or CD8-positive alpha-beta T cell lineage commitment	0.0460449	1	1
right lung development	0.0460449	1	1
left lung development	0.0460449	1	1
primary prostatic bud elongation	0.0460449	1	1
positive regulation of ureter smooth muscle cell differentiation	0.0460449	1	1
negative regulation of kidney smooth muscle cell differentiation	0.0460449	1	1
multicellular structure septum development	0.0460449	1	1
regulation of nodal signaling pathway involved in determination of lateral mesoderm left/right asymmetry	0.0117152	1	1
regulation of mesenchymal cell proliferation involved in prostate gland development	0.0460449	1	1
negative regulation of ureter smooth muscle cell differentiation	0.0460449	1	1
positive regulation of skeletal muscle cell proliferation	0.0460449	1	1
branching involved in prostate gland morphogenesis	0.0369955	2	1
positive regulation of kidney smooth muscle cell differentiation	0.0460449	1	1
positive regulation of sclerotome development	0.0460449	1	1
regulation of B cell apoptotic process	0.00467113	2	1
negative regulation of mast cell proliferation	0.0460449	1	1
regulation of monocyte chemotaxis	0.0460449	1	1
positive regulation of stress-activated protein kinase signaling cascade	0.0460449	1	1
positive regulation of oligodendrocyte progenitor proliferation	0.0460449	1	1
regulation of nucleotide-binding oligomerization domain containing signaling pathway	0.034736	1	1
chemokine (C-C motif) ligand 5 production	0.0460449	1	1
response to defense-related host reactive oxygen species production	0.0460449	1	1
interleukin-15 production	0.0460449	1	1

## Sheet: 5. miRNA_GO_genes_summary
	miRNAs	GO term	Target genes	Gene Ensembl id							List of DA miRNAs in our study
1	miR-34b-3p	response to prostaglandin F (GO:0034696)	YY1	ENSG00000100811							hsa-miR-1246
											hsa-miR-1290
											hsa-miR-223-3p
	miR-1246	post-embryonic development (GO:0009791)	RC3H2	ENSG00000056586							hsa-miR-8485
			GIGYF2	ENSG00000204120							hsa-miR-34b-3p
			FOXP2	ENSG00000128573							hsa-miR-34b-5p
			PYGO1	ENSG00000171016							hsa-miR-2369
			MUT	ENSG00000146085							hsa-miR-449a
			TET2	ENSG00000168769							hsa-miR-449b-3p
											hsa-miR-146a-5p
											hsa-miR-2890
2	miR-449a	post-embryonic development (GO:0009791)	GATA3	ENSG00000107485							hsa-miR-92a-3p
			BCL2	ENSG00000171791							hsa-miR-10174-3p
			TMTC3	ENSG00000139324							hsa-miR-23b-3p
			NR4A2	ENSG00000153234							hsa-miR-132-3p
			DDX17	ENSG00000100201
			ACVR2B	ENSG00000114739
			SLC8A1	ENSG00000183023
			GNAQ	ENSG00000156052
			BCL11B	ENSG00000127152
	miR-449a	negative regulation of prostaglandin biosynthetic process (GO:0031393)	SIRT1	ENSG00000096717
	miR-449a	negative regulation of prostaglandin secretion (GO:0032307)	ACSL4	ENSG00000068366
3	miR-132-3p	post-embryonic development (GO:0009791)	SMAD2	ENSG00000175387
			RC3H2	ENSG00000056586
			ACVR2B	ENSG00000114739
			SERP1	ENSG00000120742
			MECP2	ENSG00000169057
			SLC8A1	ENSG00000183023
			SOX6	ENSG00000110693
			SOD2	ENSG00000112096
			MECOM	ENSG00000085276
			USP9X	ENSG00000124486
	miR-132-3p	negative regulation of prostaglandin biosynthetic process (GO:0031393)	SIRT1	ENSG00000096717
	miR-132-3p	negative regulation of prostaglandin secretion (GO:0032307)	ACSL4	ENSG00000068366
	miR-132-3p	response to estradiol (GO:0032355)	SOCS2	ENSG00000120833
			GHR	ENSG00000112964
			FOXA1	ENSG00000129514
			PTGS2	ENSG00000073756
			SLC25A36	ENSG00000114120
			PTEN	ENSG00000171862
			SLC6A1	ENSG00000157103
	miR-132-3p	in utero embryonic development (GO:0001701)	MYB	ENSG00000118513
			SMAD2	ENSG00000175387
			CHD8	ENSG00000100888
			AMOT	ENSG00000126016
			ACVR1	ENSG00000115170
			INPP5K	ENSG00000132376
			SOX6	ENSG00000110693
			CITED2	ENSG00000164442
			MECOM	ENSG00000085276
			USP9X	ENSG00000124486
			UBR3	ENSG00000144357
			EDNRA	ENSG00000151617
			ZBTB18	ENSG00000179456
			SOX5	ENSG00000134532
			GRIN2B	ENSG00000273079
	miR-132-3p	embryonic process involved in female pregnancy (GO:0060136)	CITED2	ENSG00000164442
			ACSL4	ENSG00000068366
4	miR-1290	regulation of embryonic cell shape (GO:0016476)	WDPCP	ENSG00000143951
			SEPT7	ENSG00000122545
5	miR-1290	progesterone receptor signaling pathway (GO:0050847)	KLF9	ENSG00000119138
			SRC	ENSG00000197122
6	miR-223-3p	in utero embryonic development (GO:0001701)	MYH10	ENSG00000133026
			ATP7A	ENSG00000165240
			SP3	ENSG00000172845
			TSHZ3	ENSG00000121297
			PRDM1	ENSG00000057657
			FOXP1	ENSG00000114861
			UBE2A	ENSG00000077721
			GLI3	ENSG00000106571
			MTSS1	ENSG00000170873
			SOX6	ENSG00000110693
			ZBTB18	ENSG00000179456
			HHEX	ENSG00000152804
	miR-223--3p	embryonic placenta development (GO:0001892)	SP3	ENSG00000172845
			PRDM1	ENSG00000057657
			SLC8A1	ENSG00000183023
7	miR-8485	in utero embryonic development (GO:0001701)		Gene Ensembl id
		1	PDGFRA	ENSG00000134853
		2	GNA12	ENSG00000146535
		3	SMAD2	ENSG00000175387
		4	RUNX1	ENSG00000159216
		5	HINFP	ENSG00000172273
		6	FOXP1	ENSG00000114861
		7	JUNB	ENSG00000171223
		8	APBA2	ENSG00000034053
		9	WDTC1	ENSG00000142784
		10	DDX5	ENSG00000108654
		11	BMP2	ENSG00000125845
		12	DSC3	ENSG00000134762
		13	RDH10	ENSG00000121039
		14	BMPR1A	ENSG00000107779
		15	EIF4E2	ENSG00000135930
		16	UBR3	ENSG00000144357
		17	EDNRA	ENSG00000151617
		18	ZBTB18	ENSG00000179456
		19	NCKAP1	ENSG00000061676
		20	MAFG	ENSG00000197063
		21	VEGFA	ENSG00000112715
		22	NOG	ENSG00000183691
		23	SRF	ENSG00000112658
		24	FLVCR1	ENSG00000162769
		25	BCL2L11	ENSG00000153094
		26	NR2F2	ENSG00000185551
		27	GRIN2B	ENSG00000273079
	miR-8485	positive regulation of prostaglandin secretion	MAP2K6	ENSG00000108984
			MAPK9	ENSG00000050748
			P2RX4	ENSG00000135124
8	miR-449b-3p	in utero embryonic development (GO:0001701)	Gene Ensembl id	Interactions
			ZFAND5	ENSG00000107372
			PTCH1	ENSG00000185920
			GNA13	ENSG00000120063
			NOTCH2	ENSG00000134250
			AR	ENSG00000169083
			SMAD4	ENSG00000141646
			SOX6	ENSG00000110693
			PYGO2	ENSG00000163348
			KLF1	ENSG00000105610
			GJA1	ENSG00000152661
			TANC2	ENSG00000170921
			JAG2	ENSG00000184916
9	miR-146a	in utero embryonic development (GO:0001701)	PDGFRA	ENSG00000134853
			C2CD3	ENSG00000168014
			ZFAND5	ENSG00000107372
			PTCH1	ENSG00000185920
			SMAD4	ENSG00000141646
			RPGRIP1L	ENSG00000103494
			STIL	ENSG00000123473
			TMEM100	ENSG00000166292
			TANC2	ENSG00000170921
			SOX5	ENSG00000134532
			GRIN2B	ENSG00000273079
					see interaction
					see interaction
					see interaction
10	miR-23b-3p	embryonic cleavage (GO:0040016)	PIK3CB	ENSG00000051382
			CUL3	ENSG00000036257
			TOP1	ENSG00000198900

## Sheet: 6. All mRNA EVs vs All embryo
All_RNAcoding_Evs_12120	All identified Embryo		All EV_coding vs All Embryo	10554_Common elements in EV_coding Emb_coding :	1439_Elements only in EV_coding :	3070_Elements only in Emb_coding :
LY6G6C	C2H4orf33			LY6G6C	SLC9A4	LOC111767416
SLC9A4	CAST			SLC36A2	KCNN2	LOC111767498
SLC36A2	LOC111767416			ARL4C	HCAR2	ARHGAP24
ARL4C	LOC111767498			WNT7B	PVALB	GLDC
KCNN2	DGKH			TM7SF3	CAV1	IRX2
HCAR2	CD55			MMD	TIMP3	IRX3
PVALB	ARHGAP24			CYP26A1	FGF7	HR
CAV1	GLDC			RAB3B	PTPRD	LOC100629622
TIMP3	IRX2			SPRY2	NT5C1A	LOC111772728
FGF7	IRX3			SOCS3	PHYHIPL	LOC100629602
WNT7B	SLC15A2			LAMB1	CERK	FAM43A
PTPRD	GALNT5			MCTP2	SHC3	PAG
TM7SF3	HR			ADAMTS1	LOC100065068	LOC100629644
NT5C1A	CYP26A1			CORO1A	PROK2	LOC100050711
MMD	LOC100629622			TMEM229A	HPGD	LOC111772327
CYP26A1	LOC111772728			TRAF3	CXCL8	H1-1
RAB3B	LOC100629602			CCN2	ADSS1	NCAM2
SPRY2	NPL			MDK	AOX1	CHST1
PHYHIPL	CFTR			FADS2	TMEM229B	LOC100053327
SOCS3	FAM43A			FANCM	SLC46A2	LOC106783112
LAMB1	FSCN1			BTBD3	GRXCR2	IRX4
CERK	FGFR2			LRP8	MYO1F	DSG3
MCTP2	PAG			GJB4	MX2	TP63
ADAMTS1	LOC100058814			PECR	FGF9	MYCN
CORO1A	LOC100629644			GPR153	KRT78	FADS3
TMEM229A	POLR1B			RBBP7	TSPAN11	LOC111771736
TRAF3	ALPK3			FRAS1	ADAMTSL1	PTPRZ1
CCN2	KRT18			C1H15orf39	LOC100070570	VGLL3
MDK	ALS2CL			FAM13A	PDZD2	UTF1
FADS2	ALDH4A1			TAP1	LOC100072739	TBX3
SHC3	LOC100050711			ID2	LRG1	LOC111772301
FANCM	LOC111772327			PHGDH	ENG	KCNV1
LOC100065068	H1-1			TMSB10	DUSP4	DACH2
BTBD3	NCAM2			KCTD1	IL2RB	GALNT17
PROK2	CHST1			PLK3	WDFY4	LOC100630107
LRP8	PLCB1			BCL2L11	PAX2	LOC102149901
HPGD	FMN1			GPRIN3	GPR68	BPI
GJB4	CHRNB1			FREM1	CSF1	SYCP2
PECR	EOGT			CASK	ARHGAP30	SH3TC2
GPR153	SNTB1			TRPV3	CREG2	OVGP1
RBBP7	CLDN3			CITED1	ZC3H12D	TSPAN4
CXCL8	NIPAL2			ELOVL2	PDE3A	RBPMS2
FRAS1	S100A16			CHD5	FGF12	LOC102147835
ADSS1	APOA1			CTH	TMPRSS6	HSD17B14
C1H15orf39	RABGAP1L			FAM189A2	CES3	TRIM36
FAM13A	LOC100053327			ASCC2	TMEM213	HAGHL
TAP1	CEP170B			LOC100071601	LOC100059994	MIR492-1
ID2	LOC106783112			NEDD9	ADAM15	LOC100069923
AOX1	IQGAP2			OGDHL	RASSF2	DENND2C
TMEM229B	PTGR1			TUBB	RASAL3	LOC100630748
PHGDH	ACADVL			RFLNB	CD200	ABCC2
TMSB10	FAM81A			TFCP2L1	C4H7orf57	FMO2
SLC46A2	IRX4			ADCY9	CSF1R	LOC100065202
KCTD1	ATP7B			PFKP	ZNF750	LOC111774591
GRXCR2	IGFBP7			NAV2	LOC111769596	ARMH4
PLK3	CROT			DCHS1	INPP5D	ARHGAP28
BCL2L11	ETS1			LOC100052045	PSTPIP1	GPX6
GPRIN3	DSG3			FADS1	CHIT1	COL9A2
MYO1F	MYO1C			ELOVL6	NOS3	ABCC6
MX2	IDH3A			AMN	LOC100630171	RLN
FREM1	TP63			WNT5A	PREX1	LOC111771240
FGF9	SAMD4A			SLC41A1	LOC111770964	ZIC5
KRT78	MYCN			SIDT1	LOC100053918	LOC111775970
CASK	FOSL2			FSCN1	SLC22A3	MYBPC3
TRPV3	GSTM3			NR2F2	PPP1R32	RGN
CITED1	CASTOR2			PPP1R16B	KCNMA1	IL17F
TSPAN11	MED25			SLC43A2	NR4A1	LOC100066722
ELOVL2	FADS3			FOSL2	LOC100053764	SLC30A2
CHD5	GOLIM4			ITGA2B	ACKR4	LOC100066332
CTH	ACSL5			DACT1	SERPINA14	SLITRK6
FAM189A2	DOCK9			LHFPL2	SLC24A4	ADAM22
ASCC2	PCBD2			GPAT3	LOC100054308	PLA2R1
LOC100071601	SIK3			PLCE1	GNAO1	PCSK1
NEDD9	EXT2			LOC106780831	SLC29A4	CHRM2
ADAMTSL1	LOC111771736			ABCC1	LOC100064092	CYP17A1
LOC100070570	PTPRZ1			VCAN	LOC111771768	HSD3B2
OGDHL	VGLL3			NEDD1	FHL1	TMEM45B
TUBB	UBE2D1			WIPF3	OAS3	CEMIP
RFLNB	UTF1			ZNF146	LOC100146181	PLA2G12B
TFCP2L1	TBX3			APOA1	CHST15	ADGRB2
ADCY9	PDGFRA			DPYSL5	MYO3B	TMEM63C
PFKP	LOC102150725			CD4	MATN2	PSTPIP2
NAV2	LOC111772301			SYNJ2	RASGRF2	SOAT2
PDZD2	FZD3			LOC111769370	LOC111767628	DRP2
DCHS1	KCNV1			ALDOB	CCDC40	MIR371
LOC100052045	FKBP1A			RND1	CTSW	FAAH
FADS1	COL1A1			MAPKAPK3	CYTH4	LOC111769259
LOC100072739	LOC100066131			LOC100067649	ZNF185	STAR
LRG1	ITGB4			CD55	HRCT1	LOC111768645
ELOVL6	VIM			PLIN2	ANGPTL2	LOC111774592
ENG	NAV3			ALDH1L1	LOC102150439	NPTX1
AMN	TRPV3			NME1	LOC102148689	ZYG11A
WNT5A	DACH2			PTGR1	FCAMR	RGS16
SLC41A1	SH3RF2			FAM167A	FAM78A	FGG
SIDT1	NUDT4			LOC100049792	LOC111772215	TMEM88
FSCN1	MAPKAPK3			GRN	PSCA	BCO1
NR2F2	ALAS1			SIPA1	PLCB2	H2AC17
DUSP4	GALNT17			CTNS	LSP1	LRRK2
PPP1R16B	KRT8			DARS1	TLL1	LOC111776184
SLC43A2	LOC100630107			SRD5A1	NR4A3	KCNJ3
IL2RB	IFFO2			CXCR4	LOC100068406	SLC13A4
FOSL2	DAZAP2			CTSZ	LOC100064515	LOC100058982
ITGA2B	B4GALT1			LOC100051065	OAS1	P2RY1
DACT1	FABP5			SULF2	LOC100061598	CEBPA
LHFPL2	ITPR1			ETV5	CHGA	LOC106783381
GPAT3	SMPDL3A			SLC2A1	CFAP157	LOC106782966
PLCE1	HSPA4L			PODN	LRRC71	RTN1
WDFY4	EPB41L4A			PPP1R18	VSIR	LOC111773442
PAX2	ZBTB4			XIRP1	NLRC3	LOC111770323
LOC106780831	LOC102149901			FXYD4	ADAMTSL5	ACOT7
ABCC1	MYH14			FAM229A	FERMT3	FGA
VCAN	AQP5			MAST2	RTN4RL1	SYNPO2L
NEDD1	TMEM184C			PEX11A	RUNX3	LOC100630076
GPR68	PELI2			GABRP	EPHA7	LOC111772457
WIPF3	KRT19			CDCA4	RFX2	GATM
ZNF146	BPI			CASP2	DUOX1	GARNL3
APOA1	PDZRN3			ATP6V0A4	ARHGAP4	CERS3
DPYSL5	ALDOB			DUSP6	SEMA4A	LOC111774454
CD4	SYCP2			PDGFC	HOPX	EXTL1
SYNJ2	CDKN1A			DEFB1	GPR35	STX1B
CSF1	SH3TC2			CNOT2	LOC100066059	STS
LOC111769370	LOC100069318			GYS1	C1QB	TIAM2
ALDOB	PPP1R13L			GM2A	LOC100059533	FMO1
RND1	CST3			CLPB	CD96	LMO1
ARHGAP30	OVGP1			DRB	F5	AFMID
CREG2	ELL2			WFS1	IGFBP1	CHI3L2
ZC3H12D	CDC16			CCL28	SAXO2	PRR35
MAPKAPK3	TSPAN4			NSG1	SLIT3	RHBDL3
LOC100067649	ARL15			POR	ALDH3B1	H2BU2
CD55	RBPMS2			C2CD2L	CLCF1	LOC102149605
PLIN2	CMAS			WWTR1	ARHGAP45	KLF17
ALDH1L1	TFDP2			ENGASE	LOC111769185	LOC111767840
NME1	LOC102147835			FBLN1	DNAAF1	LOC100052505
PTGR1	AKTIP			RBP4	LCN15	LOC100071612
FAM167A	HSD17B14			NRM	CFAP45	TGM1
LOC100049792	FLCN			SWAP70	PREX2	LOC106783468
GRN	PPL			LOC111773844	ARNT2	LGR5
SIPA1	S100A6			HES1	OTOA	GLDN
CTNS	AIG1			MME	ZNF711	H2AC7
DARS1	VTCN1			MAN2B1	LOC111772307	MAB21L3
PDE3A	PKIB			TYK2	GPX7	DPPA3
SRD5A1	GLS			PTK2B	CCDC17	CA7
CXCR4	DSP			ADARB1	LOC111772177	H2AC21
CTSZ	BBS7			PLPPR2	C15H2orf50	PLET1
LOC100051065	TRIM36			PHLDB2	DLL4	GFRA3
FGF12	FMNL2			LOC100073089	LOC111771819	NEU2
SULF2	PLIN3			FNDC3B	C1QC	SLC16A3
ETV5	LAMA5			RGS9BP	HYAL4	LOC102149409
SLC2A1	MRI1			SMAP2	CFAP65	LOC100057679
PODN	PLEKHH1			CDK19	CCDC13	FGF13
PPP1R18	SPTLC3			MYO1G	LOC100068864	ACOX2
TMPRSS6	PISD			CEBPD	FHAD1	LOC111770981
CES3	MBNL2			DOCK8	ADAMTS14	EPHB2
XIRP1	MICAL3			TNFRSF1B	GAS2L2	LOC100630807
FXYD4	HAGHL			AOPEP	HIVEP3	NRIP3
FAM229A	MPST			TMBIM1	CDH23	NRG1
TMEM213	MIR492-1			PDIA5	EGF	PRSS35
MAST2	LOC100069923			C23H9orf40	DRC7	LOC100055179
PEX11A	DENND2C			EGLN3	NAV1	CHRNA5
GABRP	PARD6G			MROH1	C1QA	NKAIN1
CDCA4	COL4A1			SAMHD1	PTPRU	ESYT3
CASP2	SLCO2B1			XPOT	CIITA	LOC100050294
LOC100059994	LOC100630748			STEAP3	LOC102149122	LOC111775630
ATP6V0A4	CDK19			AP2A1	SLCO4A1	LOC111774459
ADAM15	TEAD3			TNIP1	CFAP46	XYLB
DUSP6	PCCB			RAI14	FAP	SLC39A2
RASSF2	ARNTL2			GGT7	APOBR	LOC111770887
PDGFC	MRPS9			LOC100051657	AQP1	SLC2A2
DEFB1	ATG13			FBXO32	C13H16orf96	APOB
CNOT2	SINHCAF			GMNN	KRT35	SLC14A1
GYS1	GRHL1			CDCA7	FXYD5	DNMT3B
GM2A	ABCC2			KLHL13	HERC6	MIOX
RASAL3	FMO2			STK10	LOC111772477	PTGFR
CLPB	CCDC74B			PLPP1	OLFM4	DKK1
DRB	H1-5			LOC100058017	DEPP1	VSNL1
WFS1	GRTP1			OS9	SYNGAP1	NCAM1
CD200	H4C7			TMCO4	PI3	SLC25A27
CCL28	DAP			SHANK2	LOC111770969	NPR1
NSG1	TP53I13			PML	DNAH1	LOC100061740
C4H7orf57	LOC100065202			ST3GAL4	RGS2	ABCB1
POR	YPEL1			MPC1	ABO	TLX2
CSF1R	LOC111774591			SMPD1	PLEK	SLC17A3
C2CD2L	ARMH4			MB21D2	TAGAP	LOC111775676
WWTR1	COL4A2			ARHGAP27	CCL4	LOC100062381
ENGASE	ARHGAP28			GSTK1	CXCR2	LOC111775813
FBLN1	GPX6			PER1	LOC100056936	LOC111772073
ZNF750	ARHGAP27			AMPD3	TYROBP	LOC102148118
RBP4	PLPPR2			MEX3A	ICAM1	LOC102150595
NRM	RNF11			ABHD14A	RGS4	ACP7
SWAP70	MOCS1			LOC100055927	LOC100056698	LOC111775815
LOC111773844	IFRD1			FURIN	LOC100052081	CYP11A1
LOC111769596	TACC2			NAAA	FGR	LOC102147456
HES1	SERPINB6			PTGS2	LOC100070893	FGB
INPP5D	PLXNB2			WIPI1	GPSM3	MYH15
PSTPIP1	SYBU			MAP3K21	LOC105761007	DNASE1L3
CHIT1	RAB6B			BRIP1	SAA1	LOC111773875
MME	MEIS1			RCC1	LTF	APOM
NOS3	MRPL32			HMGB3	BATF2	LOC106783374
MAN2B1	LOC111767695			TNS1	VAV1	ERICH5
TYK2	FKBP3			NREP	TRPM2	PLA2G7
PTK2B	ABLIM1			MBP	LOC100060505	ZNF835
ADARB1	ADGRG6			SLC29A1	JAK3	PLA1A
LOC100630171	COL9A2			FIGNL1	SPI1	C20H6orf141
PLPPR2	SERINC2			ARHGAP39	CSF2RB	PINX1
PHLDB2	MXRA7			TNFRSF11A	FMNL1	ENPP2
PREX1	NT5C2			SEMA4B	TNFAIP2	FBP1
LOC100073089	ABCC6			LOC100062650	SLA	SLC25A21
FNDC3B	KSR1			LOC100056283	FCER1G	LOC111774160
RGS9BP	SOD3			IFI6	EPHA2	ECE2
SMAP2	RLN			ATP13A3	LOC100060539	GCGR
LOC111770964	WBP1L			SPARC	GNG2	CCL27
CDK19	SLC38A6			DLG5	LOC100058771	MRAS
MYO1G	TMEM25			EFNA5	CXCL1	ANKRD2
CEBPD	CLU			SMARCA1	STX11	FAT2
DOCK8	LOC111767497			ZBTB10	C1H15orf48	PPWD1
TNFRSF1B	NOTCH2			PDE5A	LIMD2	LOC100053263
LOC100053918	WDR59			ASL	RNASE6	SLC46A1
SLC22A3	TNKS1BP1			MUC5B	TMEM140	LOC111767609
AOPEP	LOC111771240			LOC106781384	APOL6	LOC111772536
PPP1R32	PLD5			RMI1	HS3ST1	FRZB
TMBIM1	PLD3			SUMF1	ATP2B2	RHEX
KCNMA1	ZIC5			EIF1B	ANXA13	SEMA7A
PDIA5	CANT1			NFIL3	PTGER2	NR5A2
NR4A1	LOC111772222			AHNAK2	CLDN23	LOC100062243
C23H9orf40	LOC111775970			GRK5	PIK3CD	LOC111775085
EGLN3	NMD3			ATP10B	ITGAX	LOC106782960
LOC100053764	MYBPC3			CD74	SFTA2	MIR8973
MROH1	RGN			TLN1	CD53	RPRM
SAMHD1	CD160			LOC111775993	PIK3R5	LOC111774329
XPOT	SLC39A9			ANO7	C13H16orf71	LOC111769649
ACKR4	TLCD4			S100G	IRAK3	DSC1
STEAP3	KALRN			PPARGC1A	LRRC73	DSG1
AP2A1	TMEM139			CIC	NDP	LOC102150579
TNIP1	NMI			GAK	LOC111775585	SCUBE1
SERPINA14	IL17F			H6PD	KCNK2	CRLF1
RAI14	LOC100066722			ITPR1	PLXNB3	LOC102150760
SLC24A4	UCP2			ENDOD1	PPP1R14C	KCNK17
GGT7	SLC30A2			SHF	NOXO1	SERPINE1
LOC100051657	LOC100066332			TIMM9	EVI2B	LOC111768088
FBXO32	SLITRK6			SEMA3C	CTSE	LOC102150749
GMNN	CWH43			H4C1	LOC111772917	SALL4
LOC100054308	ADAM22			PLCH2	SARM1	C30H1orf115
CDCA7	PLA2R1			LRRC31	RASSF5	TRNAK-UUU
GNAO1	NDUFA5			FAM53B	SOX3	POLR1G
KLHL13	NAPB			SCNN1A	SASH3	LOC100052562
STK10	PLXDC2			PC	ECM2	LOC111769700
SLC29A4	SUMF2			TMEM86A	ST6GALNAC4	LOC111774586
LOC100064092	KIF1B			LOC111771987	DOCK2	LOC100147112
LOC111771768	NDRG4			MAP1A	UBASH3B	LOC100053069
FHL1	MKRN1			DCLK1	CCDC157	H1-6
OAS3	PCSK1			MAGEE2	LOC100146440	PTH1R
PLPP1	FAM126A			VASH1	HOXA5	TRNAV-AAC
LOC100058017	FURIN			MSX2	LOC102148712	XRCC2
OS9	CHRM2			FBXL16	MUC5AC	LOC111767488
TMCO4	EP400			LUZP6	HEY1	LOC111771983
LOC100146181	CD47			ACADM	PLEKHO1	CLCN1
SHANK2	LOC111772031			PRKCD	MX1	TNC
PML	DENND5B			ANKRD28	LOC102148440	GGT6
ST3GAL4	CYP17A1			HSD11B2	PANX2	LOC111772290
MPC1	HSD3B2			BNIP3	DHX58	NXPH4
CHST15	ANKIB1			RAB27A	LOC100054688	TRNAA-AGC
SMPD1	MED12			SLC38A1	LOC100051371	CRISPLD1
MB21D2	MGAT5			CAV2	KIAA2012	LOC102150677
ARHGAP27	TMEM45B			ZNF286A	SH2D3C	C24H14orf180
GSTK1	TMEM171			GJB3	IL17RC	THEMIS2
PER1	ACOT13			ZNF697	LOC100054259	TFAP2A
AMPD3	DDX60			RSPH3	LOC100057776	RRP9
MEX3A	PRPSAP1			SLC5A6	GPRC5B	GPC5
ABHD14A	CEMIP			MAST3	RPS6KA2	CLCN2
MYO3B	OGDHL			TTC34	ITGB2	PTX3
LOC100055927	SPTBN2			SMPD3	FGD2	CHST8
FURIN	MAK16			INPPL1	SEMA3G	TRNAS-CGA
MATN2	PLA2G12B			ATL2	TEKT1	GAB3
NAAA	SLC39A10			SLCO2B1	LOC111774145	LOC106781615
RASGRF2	SLCO2A1			GLCCI1	KCNN3	PLAG1
PTGS2	SPARC			CDON	RUNX2	EIF4E1B
WIPI1	TIMP4			ATP1B1	ST6GALNAC3	LOC102147531
MAP3K21	PLS1			KLHL15	DENND1C	FIGN
LOC111767628	TRAPPC13			EPHB4	ESR1	SULT4A1
CCDC40	ITM2C			THOC7	LOC100060825	LOC111772127
CTSW	TRIB2			SHISA2	LOC100058098	IMPA2
BRIP1	GORASP1			ROGDI	PTGER4	NYNRIN
RCC1	TMEM63A			VLDLR	NLRC5	LOC100064588
HMGB3	P2RX4			KANK1	MMP26	WNT4
TNS1	TTC7B			MARCHF5	LOC102149252	LOC111772111
NREP	ADGRB2			LOC100066066	PLXNA2	LOC102147683
MBP	CDS2			NR4A2	ZAP70	CPM
SLC29A1	SCAMP1			CKS1B	SLC15A3	FOLH1B
FIGNL1	LOC102150068			AKNA	LOC102147675	CHST13
CYTH4	INPP4A			COL4A2	FNDC1	LOC106782056
ARHGAP39	TMEM63C			RAB11FIP5	LCK	SLC2A5
TNFRSF11A	H2BC7			NEURL1B	RGCC	LARP6
SEMA4B	GALNT11			RYR3	MDH1B	HTR1B
LOC100062650	DTX3L			TSPAN13	HSPB8	ABCB9
LOC100056283	LOC100067589			LIF	LAPTM5	SLC13A3
IFI6	ASAP2			LOC100063291	FAM171A2	CTSL
ATP13A3	CRPPA			DENND1A	LENEP	LOC111769765
ZNF185	CD164			IL4R	CRB2	UNC13D
SPARC	PSTPIP2			ABHD17C	SMIM3	SSPO
DLG5	SCCPDH			BBOX1	DNAI2	KBTBD8
HRCT1	LOXL2			NUP210	ITGAL	ZFP57
EFNA5	NOTCH1			LOC102150725	LOC111775044	LOC102148833
SMARCA1	CTF1			SOX4	DPYSL3	HAUS8
ZBTB10	KRT4			GALNS	PLIN5	CDH3
PDE5A	CTDSPL			DDX52	MCUB	ASCL2
ANGPTL2	PDE8A			ITGB5	COL17A1	LOC100054122
ASL	BORCS7			ELOVL7	PRR29	SMLR1
MUC5B	ITPRID2			PAQR5	LOC100063866	CDX2
LOC102150439	VASN			IFT140	GPR176	MYL3
LOC102148689	FAM168A			GALNT11	OSBPL5	SLC35F2
LOC106781384	SOAT2			MGST1	RELB	UCHL1
RMI1	MRC2			KIF24	GRAP2	ST6GALNAC5
FCAMR	UNC13B			COL4A1	TRIM29	DLX4
SUMF1	DRP2			MHCB3	SERPINA5	LOC111768416
FAM78A	FILIP1L			GALNT4	PLEKHN1	TIPIN
EIF1B	CST6			ANKRD33B	CXXC4	LOC100630280
LOC111772215	SSH3			LRP1	EYA2	LOC100059134
NFIL3	MIR371			CADM4	KIF19	TRNAR-ACG
AHNAK2	LAMC2			LOC102150325	ZFP92	TRNAM-CAU
GRK5	CDKN2C			KATNIP	SEMA6C	CPT1B
PSCA	CTTNBP2			KLHL14	WDR38	LOC111773059
ATP10B	SORBS2			SLC40A1	PRDM1	LOC111769699
CD74	KIAA1522			ARL5A	ADRA2C	CYP19A1
TLN1	PNPO			FAM107A	TAP2	TRNAV-GAC
PLCB2	CHMP4C			ACSL4	ZNF683	MEI4
LOC111775993	LOC106783330			RCN2	COL5A2	LOC102150507
ANO7	FAAH			SOCS2	CLIC5	CDC7
LSP1	LOC111769259			LOC100054251	DNAAF3	TBC1D24
S100G	STAR			STMN1	C13H16orf54	RNLS
PPARGC1A	AP1M1			EPHB6	SERPINB11	LOC111768175
CIC	RNF24			TIMP1	IQCA1	TTC36
GAK	LOC111768645			AGPAT5	CFAP92	LOC111770640
TLL1	ASAP1			KIF21B	CAVIN1	LOC100146530
H6PD	CCL28			TFPI2	HELZ2	RCOR2
NR4A3	H2BC9			TLE2	LOC111770678	LOC106783425
LOC100068406	PTPN21			INSIG2	CFP	DNA2
ITPR1	LOC111774592			CDC25B	C26H21orf62	LOC102148957
LOC100064515	NPTX1			TNFRSF12A	PLA2G2A	TSHR
OAS1	FHDC1			DUSP9	ME3	LOC111772074
ENDOD1	ZYG11A			ANXA3	KCNS3	TP53I3
LOC100061598	SRFBP1			GADD45A	LOC111773668	PRSS36
SHF	ARHGEF28			FAM3C	HOXC4	LOC111769717
TIMM9	RGS16			MAPK13	LOC100050473	FLRT2
SEMA3C	TSC22D1			IL1RN	LRP1B	MYH7B
H4C1	ZHX1			TNFAIP3	CLEC20A	LOC111771988
PLCH2	FGG			SRGN	LGALS3BP	LONRF2
LRRC31	TMEM88			ZFP36	PRR5L	POLR3G
CHGA	BCO1			SNX10	MFSD2A	LOC102149927
FAM53B	ATP2B4			PDE4B	KIF17	F10
SCNN1A	SFXN3			IL15RA	UBD	TSPAN18
PC	LOC106782427			PLAUR	OASL	H3C5
CFAP157	H2AC17			G0S2	PCDH19	RRH
TMEM86A	XKRX			NFKB1	SERPINB10	SFN
LOC111771987	SMIM12			LOC100059700	STC2	LOC102148311
LRRC71	WDR37			ADAM19	CFAP100	PPFIA4
VSIR	LRRK2			ANXA5	CASZ1	LOC111775967
MAP1A	RHOBTB1			WARS1	TAPBPL	MYL9
DCLK1	KIAA0040			CEP104	MAPK15	LOC106782842
MAGEE2	LOC111776184			VIPAS39	RFLNA	LOC111775797
VASH1	MRPL19			LARGE1	RTL5	TRNAR-UCU
MSX2	CD74			MOGS	RASSF9	MIR372
NLRC3	KCNJ3			H3C7	STAC	MTFMT
ADAMTSL5	ARHGEF26			KCNJ2	TNFSF14	LOC100147036
FBXL16	SEC24B			SH3RF2	CFAP53	HOXD8
LUZP6	ADPRS			MTURN	HDAC11	LOC100049926
ACADM	STRADB			IKBKB	LMCD1	LOC111769272
FERMT3	PDXDC1			LDHD	LRRC56	PELI3
RTN4RL1	ARMH3			DENND3	SLC16A2	SYT6
PRKCD	INTS13			HUNK	VWA3A	PRTG
ANKRD28	SMIM10L1			JUNB	ZBP1	COL4A6
HSD11B2	HUS1			PKDCC	SOX6	TINAGL1
RUNX3	SACS			SRSF3	EFHC2	TMEM150C
BNIP3	SLC13A4			STAT5B	CFB	LOC100053714
CHGA	C2H4orf3			LIMD1	RAB36	FER1L5
RAB27A	TDRD9			QSOX1	DTX1	LOC111774088
EPHA7	TCN2			NFKBIA	CLIC6	IFND2
RFX2	LOC100058982			KRBA1	HS3ST6	LYPD5
SLC38A1	ZNF618			LOC100630899	PARP10A	LOC106782852
CAV2	SUV39H2			HNRNPA1	ARMC12	LOC111770723
ZNF286A	TNFAIP8			PITPNM2	CD83	ZNF521
GJB3	FAM189A2			VAV3	CCDC78	LOC111769335
DUOX1	PIKFYVE			GADD45B	FZD1	CTBS
ZNF697	P2RY1			IRAK2	STK39	EREG
RSPH3	CEBPA			SH3KBP1	JAZF1	FZD7
SLC5A6	RNF128			LOC106780978	CXCL9	CGA
MAST3	ACBD6			ZNF385A	LRRC23	COX4I2
ARHGAP4	WSB1			RPF1	PVRIG	TRPV5
SEMA4A	CCDC6			SASH1	DNAH10	CACNA1G
TTC34	HCFC2			KREMEN1	LOC100057920	DKK3
HOPX	RPP25L			PUDP	IGSF5	LOC106782071
SMPD3	GM2A			ICOSLG	LOC100054448	LY6H
INPPL1	GXYLT2			SCARB1	RHOH	CLIP4
ATL2	TMEM245			EHD4	TPPP	LOC111770505
GPR35	PLEKHA6			IRF1	CCR5	KLK13
SLCO2B1	MAN2A2			APOE	LRRC10B	LOC106783150
LOC100066059	TTLL12			CX3CL1	SP110	TCHH
C1QB	FBXL20			MARCKS	LOC100051962	RADX
GLCCI1	SNX19			TMEM184B	BLVRA	LOC111768228
CDON	LOC111767499			ATP1A1	RNF144A	LOC102150905
LOC100059533	SLC1A4			MYO1C	DZIP1L	HACD4
ATP1B1	OSBPL7			SOD2	KIF1A	TMEM200A
CD96	RHBDF1			CBX1	SPEF1	SLC66A1
KLHL15	LOC111769076			SUOX	LOC100054641	MIR365-1
EPHB4	SH2D3A			LOC106781387	TCTEX1D4	DCLK3
F5	TRIM4			NEU1	FADS6	TECTB
THOC7	LOC106783381			TENT5A	SRCIN1	COL27A1
SHISA2	LOC100146487			STAT5A	IQCD	LOC111774007
ROGDI	TRERF1			STAT3	THBS1	GPR37
IGFBP1	FAM3C			TICAM1	ROR1	LOC100072585
VLDLR	NMB			B4GALT1	KNDC1	LOC102148748
KANK1	SGCB			STOM	CDC20B	TRPC1
MARCHF5	MMP15			KCNJ15	LOC102149769	ALAS2
SAXO2	CPT1A			LOC111770590	FUZ	LOC111772297
SLIT3	LOC100056462			TRIM26	LOC100067446	ITGB3
LOC100066066	LOC102147390			BRIX1	ALPL	SCN5A
ALDH3B1	MTMR3			HNRNPH1	IL18R1	LOC100070895
NR4A2	RNASEH1			OTUD1	BIK	ORC1
CLCF1	SLC12A4			DOP1B	NPAS2	MIR130B
ARHGAP45	CD36			SPINT2	CCDC114	ERCC6L
CKS1B	SIX1			MRTFA	CXCL17	TACR1
AKNA	GLUD1			CATSPERG	TP73	LOC102147514
COL4A2	SLC45A4			TCAF1	B4GALNT2	FTCD
LOC111769185	LOC106782966			C23H9orf64	DNAI1	NTF4
DNAAF1	DSC2			LRAT	SSC5D	SERPINF2
RAB11FIP5	B4GALT4			IQSEC1	LRFN3	LOC111771187
NEURL1B	ARSA			ZNF333	DNAJB13	MIR365-2
RYR3	H1-4			CNTRL	STAB1	AIFM3
LCN15	RTN1			FUNDC1	LOC102149732	RSPO3
CFAP45	CCNG2			SLC7A5	LOC106781303	PCDH17
TSPAN13	TMBIM1			PLS3	CFAP251	LOC111767657
LIF	LOC111773442			TAPT1	TCTE1	IGDCC4
LOC100063291	PAPSS2			FGD3	KRT36	ATP2A1
PREX2	SREK1IP1			MYO1E	LOC111769627	STRIP2
DENND1A	GPD1L			SOWAHB	PNMA8A	LOC111775833
IL4R	TTLL6			USP43	CCDC33	LOC102149102
ABHD17C	ZADH2			SLC38A10	PTP4A3	BFSP1
ARNT2	CELSR2			IDH2	LOC111773634	HENMT1
BBOX1	MARVELD2			TTC39A	NEURL1	FABP1
NUP210	LOC100054251			LOC100059091	PDE3B	ARSG
OTOA	MAST2			PLSCR1	LOC100630879	LOC111774821
LOC102150725	LOC111770323			GRAMD4	NR1D1	TRNAE-CUC
ZNF711	ANKRD52			ARPC2	PLD4	LOC111774866
SOX4	ACOT7			PLA2G12A	CCDC187	LOC106782777
LOC111772307	TCAF1			ARF3	PGFS	MND1
GPX7	CD4			PRPS2	FER1L6	ARHGAP44
CCDC17	BCL2L2			COG1	RNF186	LOC106781042
LOC111772177	CCNG2			CLSTN1	NCKAP1L	LIN28A
C15H2orf50	SIPA1L1			SUSD1	SLC6A6	MIR22
GALNS	ACP5			AMACR	RHPN1	VSTM2A
DLL4	TMEM117			FLII	IRAK1BP1	LOC102148548
LOC111771819	RXRA			RPAP1	EFCAB6	SLC16A7
DDX52	FGA			ADGRA3	EFR3B	DCHS2
ITGB5	ZDHHC15			FES	LOC111769099	RASIP1
C1QC	SYNPO2L			EHD1	SUGCT	LOC111772303
HYAL4	TTPAL			LOC100059927	NFIX	PHACTR3
CFAP65	LOC100630076			TMC6	CAMKK2	RTN4IP1
CCDC13	SEMA3E			HS6ST1	RALYL	LOC100051903
ELOVL7	BLNK			ADGRG6	RERG	UPB1
PAQR5	ANKS1A			CCS	LOC111771950	ACSL6
IFT140	GMPR			THOP1	SCARA3	UCN
LOC100068864	LPGAT1			SBF1	MIP-2BETA	COL6A6
FHAD1	LOC111772457			TOM1L2	LOC100630609	ITM2A
ADAMTS14	GPR107			PRR18	BGN	LSM11
GALNT11	PRSS8			POC1B	CAMK1G	LOC111769680
MGST1	GMPS			MYO1D	RIBC2	FBXO27
KIF24	GATM			DAB2	ELAPOR1	LOC100629578
COL4A1	FAM135A			RBM10	PDLIM4	AIF1L
MHCB3	IKBKB			PARM1	MFNG	LOC100067882
GAS2L2	LEPROT			FAM234B	ZEB1	IFNA1
HIVEP3	OXTR			TMEM154	CFAP74	LOC100054567
GALNT4	GOLM1			SINHCAF	MYCBPAP	ST8SIA2
CDH23	CAVIN3			CPSF1	GZMB	MELK
EGF	GARNL3			LENG8	FOXQ1	LOC100057426
DRC7	CERS3			ACACB	PLVAP	ACOT11
ANKRD33B	FRY			FZD5	CD1A4	RDH8
NAV1	HMOX1			ARHGEF15	CRYAB	LOC111773057
LRP1	LOC100057188			LOC100050395	LOC102148356	LOC102150412
CADM4	ENDOD1			LNX1	RAP1GAP	ALOX12B
LOC102150325	LOC111774454			NFKBIE	TGFB3	LOC111769701
C1QA	EXTL1			CLTRN	DUOXA1	LOC111767462
KATNIP	LARP7			CDC14A	PLA2G2C	PRAP1
PTPRU	STX1B			RAPGEF1	TTC25	SLC16A10
KLHL14	STS			ARRB1	PAPLN	LOC111767494
SLC40A1	TIAM2			SH2B3	TTLL9	COLCA2
CIITA	FMO1			LRATD1	PLPPR3	LOC102148236
LOC102149122	LMO1			LOC102150103	LOC111772844	SLC7A3
ARL5A	LOC100066576			LGMN	TMC4	ARHGEF39
SLCO4A1	SIRT5			RALGPS2	MAP3K14	PTGIS
FAM107A	AFMID			EPB41	GNG11	LOC102149586
ACSL4	WNK2			BIN1	CCL5	THSD1
RCN2	RCBTB2			LRRC8D	LOC100052500	PGAP4
CFAP46	LURAP1L			PM20D1	CARD14	ZMAT4
FAP	PRR15			MALSU1	GNLY	LOC111772147
SOCS2	CD3E			IDUA	RIIAD1	LOC102150490
LOC100054251	PRPS2			FAM83G	PDK4	PDGFRB
STMN1	CA13			TMEM139	LPAR5	LOC106781618
EPHB6	UBE2J1			ARAF	FYN	TMEM177
APOBR	ARAP2			SEMA4D	TOGARAM2	LOC111770995
TIMP1	CCNYL1			PTPRF	DSCAML1	LOC100629830
AQP1	TRIM47			PNPLA7	C11H17orf97	IL36RN
AGPAT5	NANS			MCM6	LRRC43	HMCN1
KIF21B	CHI3L2			KLHL8	AOAH	LOC111771463
C13H16orf96	GLRX			SLC50A1	LRRC75A	GPR174
TFPI2	PRR35			PTPN21	IFIT3	LOC111773707
KRT35	PFKFB2			SH3BP1	ADCY7	OMP
TLE2	HIPK2			LIMK1	NEIL1	INSYN1
INSIG2	RHBDL3			DEAF1	IQCN	LOC111774016
FXYD5	MSH2			GRB7	ARMCX2	LOC111771146
HERC6	NASP			LOC102150681	LKAAEAR1	LOC100052146
LOC111772477	KIAA0100			PLK2	MYO15B	SOX15
OLFM4	NREP			FBN1	SLA2	LOC100630139
DEPP1	AIDA			H4C7	LOC100054601	NLE1
CDC25B	BAMBI			TBC1D8	TARS3	NFASC
SYNGAP1	H2AC14			IGF2	RRAD	LOC111768958
PI3	H2BU2			SORL1	IL36G	PITX1
TNFRSF12A	OSR2			NRBP2	LOC100065387	ZNF503
LOC111770969	LOC102149605			PTPN3	FRRS1L	APOC2
DUSP9	KLF17			LOC100062210	C4BPA	SLC26A11
DNAH1	MET			STARD7	CROCC2	LOC111771702
RGS2	MAPK13			KLHL17	TRPM3	EXOC3L4
ANXA3	LOC100146156			MVP	LOC100052508	LOC111769703
GADD45A	ST6GAL2			NISCH	LOC102148620	LOC106781581
ABO	UBE2B			SLC27A4	NHLRC4	LOC100052445
FAM3C	L3MBTL2			SEPTIN9	ANKRD6	CTHRC1
MAPK13	H3C7			BEX4	LOC111772843	RYR2
PLEK	LOC111767840			COG7	SEC14L3	H3C15
TAGAP	FCHO2			PTK7	MCC	FEN1
CCL4	NIPSNAP2			OARD1	CFAP99	MGAT3
IL1RN	TUSC3			LOC100060997	TRIM22	LOC100054226
CXCR2	MUC16			LOC100064534	SLC35D2	IL18
LOC100056936	EIF3M			DENND2B	LOC100064176	LOC111769711
TNFAIP3	TTC39A			DHX8	KCTD17	LOC102149286
SRGN	SLC44A4			FAM135A	APOD	LOC106781071
ZFP36	LOC100052505			SLX4	GNA14	PIWIL2
TYROBP	STAP2			CLSTN3	LOC102150795	TERT
SNX10	LOC100071612			DEF8	CCDC146	LOC111771148
ICAM1	TGM1			GPRC5C	RGS14	IGF2BP1
PDE4B	TSPYL4			WHAMM	CDHR4	GCAT
IL15RA	MAN2B1			RAB3D	RAVER2	SYDE1
RGS4	TBC1D12			ESRP2	DCN	LOC111769080
LOC100056698	LOC106783468			NOTCH1	LOC100058940	SNTA1
LOC100052081	SLC18B1			ST3GAL3	FSTL4	LOC111768877
FGR	GET1			WWC1	SMOC2	POP1
PLAUR	NAALADL2			DTNBP1	DTX3	AADAT
LOC100070893	FNTA			PPM1F	LOC111774428	ESCO2
G0S2	ISYNA1			PLTP	LOC100070235	TM6SF1
GPSM3	IGF1R			TTC1	LOC102148185	THRSP
LOC105761007	LGALS8			VAC14	CD247	RASL10B
SAA1	LOC100056283			STX3	TCP11L1	LOC111770712
LTF	CDC42BPA			CCDC117	GDF7	PHACTR1
BATF2	BAIAP2L1			TACSTD2	KRT80	LOC100630173
VAV1	CFAP44			LOC100053583	AXL	PCDH9
TRPM2	BBOX1			MICAL2	CACNG4	IFND1
LOC100060505	HSPA2			SNX33	ALDH1A3	SLC26A4
NFKB1	URI1			ACSS1	LOC102149652	GSDMB
LOC100059700	LGR5			TCF7	CD93	LOC111772880
ADAM19	OPHN1			ZNF672	FOXA1	LOC100063245
JAK3	PLS3			B3GNT7	TTC22	LOC100629506
SPI1	HM13			MORC4	ANOS1	LOC111776196
ANXA5	GLDN			IL17RA	INHBA	LOC111775596
CSF2RB	ZBTB17			SHMT1	AGR2	F2RL1
FMNL1	ATIC			NNAT	LOC100147494	NAGS
WARS1	H2AC7			H2BC3	CCDC189	LOC111770018
CEP104	MAB21L3			RGS9	MAP6	LOC100629320
VIPAS39	NKRF			NT5E	PNMA3	GPR50
LARGE1	DPPA3			MYO9B	MAGEH1	RFC4
TNFAIP2	UCHL3			TMEM184A	FAM155B	LOC106781851
SLA	CA7			LRRC46	FOXN4	PHF24
FCER1G	AREG			LOC102148742	RAMP1	KCNT2
MOGS	H2AC21			H2BC8	PLCB4	GSTA4
H3C7	ACAP3			SH3PXD2B	NFKBID	LOC102147741
KCNJ2	H2BC25			PLA2G4F	SEMA5A	LOC106781149
SH3RF2	RXFP1			ZC3H12A	TSNAXIP1	TSACC
MTURN	JUND			PSMC6	GIMAP8	LOC111772080
IKBKB	PLET1			CTNNAL1	APBB1IP	SLC29A2
LDHD	GFRA3			SNX29	DQX1	LOC106780914
DENND3	NEU2			LMNB1	PIK3R6	SCNN1D
HUNK	CAPG			PTRH2	ERICH2	LOC102147400
JUNB	OLFML2A			PEX11B	ARMCX1	LOC111771919
PKDCC	DEF8			XYLT1	PBX3	LOC100059576
SRSF3	SURF2			VIM	THY1	ZNF467
STAT5B	MFGE8			MED21	ASB4	LOC100069974
LIMD1	MYLK			CEBPB	TMEM176B	TBX2
QSOX1	SLC16A3			CUX1	IRF7	LOC106783108
EPHA2	LOC102149409			SLC38A2	IFI44	LRTM2
NFKBIA	HELLS			SDC1	CHRDL1	SEMA4G
KRBA1	FUT11			KDM5C	MAP1B	PTCHD3
LOC100630899	PRELID3B			BIN2	CATIP	GPR52
LOC100060539	FBXO25			EMC10	TRIM14	LOC111768011
GNG2	STC1			LOC100070523	KCNH3	NUF2
LOC100058771	LOC100057679			PHLPP1	SMKR1	METAP1D
HNRNPA1	DNAJC1			GDPD5	SSUH2	LOC106782450
PITPNM2	STK17B			CLPTM1	NIBAN1	GPRASP2
CXCL1	LOC100062625			NFKB2	UPK1B	LOC100052208
STX11	MECOM			ARRDC3	PCSK5	C7H19orf67
VAV3	FGF13			ALS2CL	CIB2	CCNE1
GADD45B	NEDD4L			FKBP3	PACC1	EXOC3L2
IRAK2	SERTAD2			ATF6B	ABI3	PLP1
SH3KBP1	PSAT1			CITED2	PTPRE	SLC39A5
C1H15orf48	TAF12			TCIRG1	LOC100055483	AP3B2
LOC106780978	EXOC4			LAMC1	CFAP126	BLK
ZNF385A	DARS1			PIM1	SEPTIN1	LOC111769710
RPF1	HSD17B4			PCDH1	GSDMD	CAMKV
SASH1	ACOX2			ZNF189	PROCR	BIRC5
KREMEN1	OXR1			ARG2	LOC111771316	LOC111769707
PUDP	STT3B			NF2	SLC8B1	LOC111771135
ICOSLG	HP1BP3			LOC111769297	CES2	GCKR
SCARB1	SRPK1			SLC25A29	LOC100070123	LOC111771770
EHD4	SH3BGRL3			TOP3A	C1H10orf90	RASL11A
IRF1	LOC111770981			TGFBI	LOC100056099	SERPINB13
APOE	H4C3			SOX21	RNF175	LOC111775260
CX3CL1	EPHB2			FPGS	SCRN1	CRISP3
MARCKS	CALCOCO1			OTUD7B	LOC100054536	ESPN
TMEM184B	CHD3			EQMCE1	LOC100147208	H1-12
ATP1A1	FAM234B			HSPA1A	LOC111772296	LOC111770911
MYO1C	LOC100630807			HDLBP	ABLIM2	SLC26A3
SOD2	SBF2			PRDX6	MAFB	MCAM
CBX1	LCP1			TRA2B	INHBB	LOC100068991
LIMD2	MTHFD1			ITPRIP	SOSTDC1	LOC111772592
SUOX	NRIP3			TATDN2	CCL8	LOC111771412
RNASE6	H2BC4			SLC51B	HOXB7	NEFL
LOC106781387	FES			DTX2	SFMBT2	TRAF5
TMEM140	PTK2B			NPHP4	THRB	H4C14
APOL6	F3			HSPD1	CRACD	LIX1
NEU1	TLR3			MIS18BP1	ABCC9	LOC111774072
TENT5A	DESI2			LOC111774207	DNALI1	CYP3A89
STAT5A	MCCC2			EPS8	ADRA2A	SHE
STAT3	GABPA			ELP6	TEKT2	PGBD5
TICAM1	SNX25			RNF2	MYCL	GPAT2
B4GALT1	MAL2			FLCN	ROBO2	LOC102149864
STOM	NRG1			FUS	LOC100055383	EPHA6
KCNJ15	LRP4			MCM3AP	GMFG	JAM3
LOC111770590	PRSS35			CCNDBP1	NTN4	PRRG2
TRIM26	ZNF483			A4GALT	LOC111775906	HPDL
HS3ST1	LOC100055179			SYNE1	OSCP1	FGFR4
BRIX1	ARNT			DR1	CCDC65	ZIC2
ATP2B2	PCBP2			H3C3	KLHL38	SYT16
ANXA13	TFAM			NACC2	SPINK5	MIR664
HNRNPH1	C22H20orf27			KCNK6	RSPH9	GPC3
OTUD1	CHRNA5			SMTNL2	FAM183A	TRABD2A
DOP1B	MPPE1			RAD1	KIF12	PIK3C2G
SPINT2	NKAIN1			PLOD3	LOC100057809	H4C15
MRTFA	SMAD6			ZNF282	ARAP3	ATG4A
CATSPERG	BSDC1			HK1	FILIP1	STK31
TCAF1	NKX3-1			NELFCD	LOC100057505	TRNAP-AGG
C23H9orf64	HEXD			DNM2	MGP	TNFRSF11B
PTGER2	CPT2			CBX3	GALNT6	TUBA8
LRAT	MTF1			STAT6	SGSM1	TNS4
IQSEC1	KAT2A			EEFSEC	LOC100061663	LOC100053110
ZNF333	PSPH			CLCN7	C26H21orf58	SERPINF1
CNTRL	ESYT3			HMGN1	C12H11orf49	HPD
FUNDC1	TOMM22			ADD3	TNNC1	LOC100072224
SLC7A5	PWWP2B			HDAC5	METTL7A	TF
PLS3	OSBP2			THRAP3	B9D2	RAB3IL1
TAPT1	EXOSC4			SURF4	USP18	LY6G5B
FGD3	ATL1			COMMD3	DAPK2	CNPY4
MYO1E	LOC100050294			WNT9A	LAMA2	LOC111767895
SOWAHB	POLR1D			MAVS	LOC102148752	HAUS1
USP43	INAFM2			FOXP1	TGM2	LOC111768524
CLDN23	R3HCC1			HSD11B1L	KIF6	LOC106783386
PIK3CD	BFAR			BCAP29	RAC2	LOC111774743
SLC38A10	LOC111775630			FNBP1L	LOC111767397	BARX1
IDH2	BTG1			ZNF48	PIK3CG	LOC111775809
TTC39A	LPIN1			H2BC15	C3H4orf54	SLC9A3
LOC100059091	RNF145			ANXA2	TNFSF10	JMJD7
PLSCR1	LOC100063291			NRP1	AK8	MCIDAS
ITGAX	LOC111774459			H2BC20	GNAZ	LOC111776187
GRAMD4	MPP5			CORO2A	RSPH14	LOC102149489
ARPC2	IDUA			TTC16	GABBR1	LOC106781494
PLA2G12A	EEF1E1			WDR81	SLC4A8	AQP11
ARF3	XYLB			PAFAH1B2	LOC100060608	PUSL1
PRPS2	C1H15orf40			LRRC8B	BCL11B	GSC
SFTA2	SLC39A2			LOC111770338	KLRD1	ADA
COG1	CADPS2			EPB41L4B	KIAA1549L	LOC102148281
CLSTN1	AGK			ITGB7	C1R	EXD1
SUSD1	FAM83B			TPRA1	LOC100061699	LOC111775726
AMACR	SLC20A2			DNAJC30	MPPED2	LOC100271875
FLII	LOC111770887			TP53BP2	ZC4H2	LOC111772246
RPAP1	SLC2A2			B4GALT3	LOC100064809	KCNT1
ADGRA3	FAM160A1			SATB1	IKZF2	LOC100050083
FES	CA5B			WDFY2	PABPC4L	LOC102147707
CD53	BMT2			PADI2	CATSPERE	LOC111775598
PIK3R5	APOB			KIF20B	PID1	LOC111774931
EHD1	LRRFIP1			CCDC71	RCSD1	TMEM120B
LOC100059927	RRP8			LBH	PLIN4	SYT2
TMC6	ECHDC1			TRIB2	LOC100067842	TGM3
C13H16orf71	RNF2			LOC111770931	CFAP91	TSPAN5
HS6ST1	FAR1			TFIP11	TCFL5	LOC102150913
IRAK3	NR3C1			LOC100065231	RSPH4A	LOC111769681
ADGRG6	SDCBP			SMIM13	XAF1	LOC111770258
CCS	RPL26L1			RASD1	SERPINB5	TRNAY-GUA
THOP1	UBL3			ATXN7L3B	TOR4A	CSPG5
SBF1	MROH1			IER5	PTPRCAP	LOC100630611
TOM1L2	SLC14A1			ST6GALNAC6	BCL2L14	C11H17orf100
PRR18	DNMT3B			LGALS1	SPP1	LOC100055651
LRRC73	RTCA			SPATS2L	EHD2	SLC31A2
POC1B	CRAMP1			FGD6	TAF9B	RMI2
MYO1D	ECI2			LOC111771459	C13H16orf89	TK1
DAB2	LOC100066109			EML1	EGR2	CDC6
RBM10	NBEA			YWHAG	CD8A	FRMD3
PARM1	MIOX			H2AC8	MAN1A1	HHEX
FAM234B	TM7SF3			H2AC14	LOC111767452	DLGAP5
TMEM154	PDCD2			ODF2	LOC100059180	LOC111770381
NDP	SORT1			RAB9A	ERICH3	B3GNT3
SINHCAF	LOC111767432			MFN2	TNNT3	LOC111772281
CPSF1	EVPL			PARVA	CFAP299	LOC111774514
LOC111775585	DNAJC11			GBGT1	LRRC34	LOC111771666
KCNK2	GDPD2			LMF1	KIAA0319	LOC111771613
LENG8	RECQL5			ST3GAL1	SLC15A1	LOC111771004
PLXNB3	LOC100059078			DTD2	PPP1R1B	KCNH2
ACACB	TST			GPT2	CCL15	ADGRL2
FZD5	VAMP2			SMTN	KLC3	RETSAT
ARHGEF15	ABR			NXN	DYNLRB2	LOC111775533
LOC100050395	PTGFR			SUPT5H	LYPD6	LOC102147946
LNX1	DKK1			DDX24	SLCO1A2	LOC111767993
NFKBIE	VSNL1			MTF2	ANKMY1	KLK1
CLTRN	GRAMD1A			CAMSAP1	LOC100062102	NKD1
CDC14A	NECTIN4			MOV10	LOC100054114	LOC102150802
RAPGEF1	MUC4			SPTAN1	MPIG6B	DUSP8
ARRB1	DTHD1			ARID5A	GSAP	BTK
SH2B3	DDR1			ATG9B	FLT3LG	LOC100066133
LRATD1	NARF			RPIA	P4HTM	LOC102148459
LOC102150103	GREB1L			TRPS1	EFCAB12	LOC102148060
PPP1R14C	CISD1			LOC111775308	LOC102150609	BEST2
LGMN	CAPN2			H2AC16	TMOD1	LOC102148808
RALGPS2	TANC2			TMEM106C	TTN	LHX8
EPB41	NARS1			RAD51AP1	FAM227A	LOC111773142
BIN1	DYNLT3			LPAR1	FOXS1	LOC106783440
LRRC8D	BTF3			RHOU	LOC106781485	LOC111769012
PM20D1	DNAJB4			BCAR1	C23H9orf24	LOC106781572
MALSU1	HK2			SMIM10L1	SPN	ARHGAP23
NOXO1	BCAS1			NR1H3	ENOX1	NCMAP
IDUA	ARHGEF3			CEP20	UST	SLC7A9
EVI2B	NCAM1			WNK2	KLF15	PRSS16
FAM83G	PRR5			PNRC2	LOC100147344	ELAPOR2
TMEM139	LOC100066257			KSR1	CCDC80	SPDYC
ARAF	MRPL16			KRT4	NCALD	EXOSC6
SEMA4D	ATRNL1			DST	ITPKA	POLA2
PTPRF	FAM117B			HYOU1	LOC100064629	ORC6
PNPLA7	SLC25A27			CWC15	IFI44L	PARVB
MCM6	LOC111767398			PCNA	NOVA1	LOC111774132
KLHL8	MCFD2			LOC100069750	SPNS2	LOC111769658
SLC50A1	NPR1			DCTN1	VWA3B	TNNT1
PTPN21	LOC100061740			NUDT1	TRPM1	NKX2-8
CTSE	ABCB1			NIBAN2	CD7	LY6L
SH3BP1	DENR			SDF4	TEKT3	TRIP13
LIMK1	PLEKHG1			TES	ADORA1	CA4
DEAF1	G3BP1			KLHDC2	TLR8	H3C4
GRB7	TLX2			TMEM30B	LOC100068433	LOC111767915
LOC102150681	INVS			IGSF3	LIN7A	KIT
PLK2	ANP32B			CAPN1	STMND1	TAT
LOC111772917	SLC29A1			ATXN3	DACH1	MDGA2
FBN1	LOC102150681			DCTD	ZNF579	LOC111774295
H4C7	DNAH9			PDLIM5	LRP3	ANKEF1
TBC1D8	MEF2D			PASK	LOC102147555	SKA1
IGF2	WDR3			PIGR	MORN1	LOC111775811
SORL1	RAB33B			ERCC8	ANKAR	CDIN1
NRBP2	LACC1			EPHA1	MORN5	TRNAN-GUU
PTPN3	ASNS			MGAT4B	KDR	TRIM71
LOC100062210	PPAT			ARHGEF16	DQB	GPRASP1
SARM1	LOC100056913			PER2	IGFBP5	TRNP1
RASSF5	AGPAT5			ZNF367	LHX1	LOC106782163
STARD7	XXYLT1			AUTS2	LOC106782412	GPRIN2
KLHL17	SLC17A3			AFAP1L2	GIMAP6	TEX30
MVP	UNC119B			ARHGAP26	IL2RG	LOC100061446
NISCH	LOC111775676			NTAQ1	RTP4	LOC111767662
SLC27A4	SNX4			UVSSA	LY96	LOC102147670
SEPTIN9	RCC2			LOC100050706	IL1RAP	FAM72A
BEX4	LOC100062381			ABHD16A	SRRM4	GDPGP1
COG7	HDAC1			SYPL1	LOC100051301	LOC100064741
PTK7	LOC111775813			GCDH	LAYN	LOC106781751
SOX3	HYDIN			LOC102147378	EHF	SNHG4
OARD1	DIP2A			RASA3	ODAM	LOC111774158
SASH3	LOC111772073			SLC44A2	CFAP73	LOC111773592
ECM2	RPS6KA5			ZNF839	PTPRB	GPD1
ST6GALNAC4	RASSF8			CYBRD1	PLEKHS1	LOC106781507
LOC100060997	LOC102148118			FKBP15	CARD9	TOMM40L
LOC100064534	LOC100056167			OAT	LOC100069464	LOC102149493
DENND2B	TAF15			BMP1	RORB	ITGA7
DHX8	LOC102150595			RAB11FIP1	LOC100069009	MACROD2
FAM135A	DHTKD1			PXDC1	C7H19orf71	LOC106782340
SLX4	AP2A2			KATNB1	LOC100053687	EME1
CLSTN3	ERC1			MRTFB	NRGN	SATB2
DEF8	MFSD1			ZNF341	CNN1	SEC14L5
DOCK2	DNAH12			ARRDC4	LOC102148827	PLA2G2E
GPRC5C	LOC100063146			AMD1	RIPPLY1	KIFC2
WHAMM	LOC111772087			GATAD1	MLPH	LOC106781579
RAB3D	SRM			TTC3	LOC100069277	PLK1
ESRP2	LSM6			AMIGO3	CAMK1D	NPTXR
NOTCH1	BCS1L			ASAH1	XKR5	ARMC6
UBASH3B	ACP7			PLEKHO2	CCDC30	LOC100053210
CCDC157	LY5			ANKRD16	TEX52	LOC100068351
ST3GAL3	RELCH			PITPNM1	RET	MIR8949
WWC1	PHLDB1			S100A6	MPEG1	LOC111771375
DTNBP1	LOC111775815			USP19	LOC100147160	MFSD4A
PPM1F	EGFR			SH3PXD2A	PRRT1B	LOC106781590
PLTP	RBM43			FARP1	STARD8	LOC111775814
TTC1	GSN			PELI2	LOC106781219	ONECUT2
VAC14	TMEM175			ARHGAP42	LOC111775957	GJB2
STX3	SHISA2			MCM7	JAG2	LOC106781306
CCDC117	GPAM			EXPH5	PLAT	CYP27A1
TACSTD2	CYP11A1			ZMIZ1	BEND5	LOC102150599
LOC100146440	VEGFA			SRC	LOC100057107	ANXA9
LOC100053583	PABPC4			H2BC11	ADAMTS5	LOC100064555
MICAL2	SERPINH1			NUP35	ZNF853	LOC100071505
SNX33	AGL			TMEM171	GRPR	LOC102150273
ACSS1	CP			RPA1	VPS37D	IGF2BP3
TCF7	MXD1			ARFRP1	SPACA9	LOC111769395
ZNF672	LOC102147456			TNFRSF1A	SERTAD4	CYGB
B3GNT7	ZNF697			PLA2G6	ELF5	LOC111770185
HOXA5	LOC100062268			RNF19A	FAM20A	CEP72
MORC4	PI4KA			RBM22	LMO2	LOC102148520
LOC102148712	FTH1			BUD13	ROPN1	VGLL1
IL17RA	ABRAXAS1			DYNC2I1	SARDH	ZNF660
MUC5AC	FGB			IMPACT	B4GALNT4	LOC111772182
HEY1	MYH15			ZSWIM8	LOC100060748	GPC4
PLEKHO1	C2H4orf46			PTP4A2	CDHR3	LOC100051555
SHMT1	DNASE1L3			EP400	LHB	LOC106780996
MX1	OTUD6B			ITPRIPL1	CD2	HJURP
NNAT	GRSF1			LOC100071709	SLC36A4	LOC111775969
H2BC3	SH3GLB2			STAT2	IRF8	DIPK1B
RGS9	VNN2			A2ML1	CIBAR2	CDCA5
NT5E	INPP4B			H2AC5	DNAH3	MAP3K8
MYO9B	LOC100059060			MAN2A2	MORN3	H2AW
TMEM184A	SFXN5			H2AZ1	PALM	B4GAT1
LRRC46	FAM107A			CAMTA2	KCNB2	B4GALNT1
LOC102148742	TMA16			URB1	LOC100630790	TRNAF-GAA
H2BC8	BCL7A			ZNF205	DRC3	LOC111771662
SH3PXD2B	LOC111773875			LOC111772089	CFAP77	LOC111773429
PLA2G4F	APOM			PRELID3B	DYNLT2B	PLEKHA4
LOC102148440	SSBP1			TTC38	ADGRF2	DPPA4
PANX2	FBXW2			RNF19B	LOC100061127	LOC111775532
ZC3H12A	SPECC1			IGF2BP2	C28H22orf23	LOC111771696
PSMC6	KLHL14			TCN2	LOC111770613	TLCD1
CTNNAL1	PARS2			PRKD2	MAB21L4	SP6
SNX29	DIPK2A			TUBB6	PDLIM3	APELA
LMNB1	ZNF609			SPOUT1	TNFRSF18	CNDP1
PTRH2	GNAS			PPP2R2A	LOC106783154	DLL1
PEX11B	CLSTN2			LLGL2	C3AR1	LOC102149939
XYLT1	LOC106783374			RBM3	ARSL	RNF207
DHX58	RBL2			SCCPDH	LOC100062889	LOC111775035
LOC100054688	CLCN3			BAHD1	LOC102147639	MYO7A
VIM	RFX3			ARRDC1	LOC100630393	SGCE
MED21	LITAF			CRLS1	NKAIN2	LOC100052921
CEBPB	CAPRIN1			COPS2	CLDN2	FNDC10
CUX1	SLC44A3			ADGRE5	LOC100067247	LOC102150691
LOC100051371	CTTNBP2NL			ZRANB1	BHLHB9	LOC111769679
SLC38A2	VAC14			MALT1	DYRK3	LOC100146633
KIAA2012	EFCAB1			ZNF335	FLI1	KCNQ4
SH2D3C	BAZ2B			PAIP2	LOC111768017	MIR21
IL17RC	B3GNT2			CAT	HSH2D	HROB
SDC1	ERICH5			ARHGEF1	TSPOAP1	LOC111773590
KDM5C	BICC1			GSTM3	HEYL	TRNAC-GCA
BIN2	MRS2			RSRP1	RAI2	LOC111772479
EMC10	PLA2G7			PFDN2	SPOCK2	LOC106782263
LOC100070523	PITHD1			ATAD2	AKT3	LOC100066807
PHLPP1	TOX			SEC11A	PBLD	LOC111768814
GDPD5	LRIG1			DLG4	ANKRD45	H3C1
CLPTM1	HSP90AB1			NDST1	ATP2B3	BMP6
NFKB2	ATP6V0A2			EFEMP2	LOC100052689	LOC102149706
ARRDC3	CCDC91			UBE2G1	FAM184A	TRNAA-CGC
ALS2CL	ZNF835			SRRM2	C21H19orf44	HGD
FKBP3	ATP8A1			GAS7	PRKCB	ABCD4
ATF6B	NCKAP5L			MSN	CYBB	ITIH4
CITED2	CFAP20			ATP6V1C2	FCMR	LOC102148992
TCIRG1	PLA1A			CRACDL	CFAP161	TRNAS-GCU
LAMC1	KYAT3			DOK6	LOC111771758	LOC111771698
PIM1	JUN			MARK4	IL10RA	LOC111770072
PCDH1	RPIA			IGF1R	COL6A3	PMEL
ZNF189	TRIM38			WDR24	LOC111775074	LOC102147979
ARG2	DOCK5			TTC9C	LOC111771974	SRARP
NF2	KLHL36			BORCS7	ZBED3	CAND2
LOC111769297	ETFA			JARID2	FFAR4	LOC106782077
SLC25A29	LOC100070523			TRAF1	HAS3	PCDH10
LOC100054259	ZNF333			H2BC16	CCDC153	NID1
TOP3A	PLOD2			KLHL20	LOC102149020	LOC111772190
TGFBI	ASF1A			ZNF710	PSMB9	LOC102150216
SOX21	DCAF7			NUP107	PHLDA2	LOC111776139
LOC100057776	PHLDA1			KCNAB2	HID1	LOC111772113
FPGS	FXR1			EEF2KMT	SERPINB7	CCNB2
OTUD7B	TET2			CUL9	PRELP	UNC13C
EQMCE1	ACTR1B			L3MBTL2	ZBED2	TRNAS-AGA
HSPA1A	ATG9B			ARID3A	C22H20orf96	LOC111774958
HDLBP	TPP1			MARK2	FOSB	LOC111771425
GPRC5B	CNPY3			INTS1	TSPYL5	TRNAG-UCC
PRDX6	SLC35C1			PXDN	FAM81B	TRIML2
TRA2B	PDZK1IP1			MCMBP	RAB31	H4C10P
RPS6KA2	LOC100049890			H4-16	ZEB2	EXO1
ITPRIP	CNDP2			PAWR	LOC102147786	LOC102150405
TATDN2	HGSNAT			ZDHHC1	ZBTB12	SOX12
SLC51B	DAG1			CYTH1	NOD1	C16H3orf14
DTX2	NHSL2			CGGBP1	PRXL2C	LRRC20
NPHP4	INPPL1			ADAP1	ARHGAP25	QPRT
HSPD1	CRYM			NTPCR	LOC111775958	LOC111769232
MIS18BP1	MRPS6			TXLNA	SNED1	FZD2
LOC111774207	ZNF362			PYGB	RAPGEFL1	GAS2
EPS8	C20H6orf141			NIPSNAP1	FAM71E1	LOC111775401
ELP6	C21H5orf51			ZNF483	LOC102150694	LOC111769135
ITGB2	NAP1L1			SUMO1	LOC100147031	CDT1
RNF2	PINX1			ATP7B	LOC111768656	LOC111772126
FLCN	SLC16A1			ZNF644	DBNDD1	H3C2
FUS	RGS3			FAM193B	NME9	MIR9109
MCM3AP	ENPP2			HDAC6	LOC106781227	EPHA4
CCNDBP1	FBP1			ERI1	RSPH1	PDSS1
A4GALT	PPP3CA			FHDC1	PTPRN2	LOC106781130
FGD2	ZNF641			PDLIM2	FXYD6	TENM3
SYNE1	KREMEN1			LOC102147584	STARD9	LOC111771393
DR1	DUSP16			LOC111770943	TMEM8B	GABRA5
H3C3	SULT1E1			KLF4	DRC1	LOC106782389
NACC2	LOC100051036			ETV6	IFIH1	LOC111774064
KCNK6	UNC93A			TRAPPC12	FAM124B	LOC111769008
SMTNL2	PPID			FOXJ1	EQMHCC1	LOC102149776
RAD1	ZNF583			PITHD1	LOC100146250	LOC102148167
PLOD3	MBTD1			GTF3C1	SPRY1	TRNAP-UGG
SEMA3G	SLC25A17			TMSB15B	DUSP26	LOC111773058
ZNF282	FAM210A			PLD2	HES4	LOC106783366
HK1	TMEM63B			UNC93B1	RIMS2	KLK15
NELFCD	CAMKK1			FKBP5	LOC100050599	LOC100059683
DNM2	BICDL2			ABCA5	ANKFN1	LOC111774839
CBX3	ALDH2			EIF4A1	LAT	LOC111768644
TEKT1	CUL9			CC2D1B	DPP4	LOC111770315
STAT6	COL12A1			SLC9A2	RIBC1	LOC111769766
EEFSEC	FUCA2			CLBA1	SKAP1	LOC111773354
CLCN7	TMCC1			SLC3A2	SPTB	MTHFD1L
HMGN1	ZFHX3			CDR2	LOC106783210	BDH1
ADD3	JMJD1C			TLE3	CX3CR1	LOC111769760
HDAC5	ABHD6			HGS	CCDC92	LOC102150464
THRAP3	SET			CDH16	STAT4	SYNGR3
SURF4	SLC25A21			PLCB1	DMTN	CENPM
COMMD3	RSL1D1			XPC	TAAR1	LOC100070179
LOC111774145	RB1			PARP1	CCDC170	EFCAB3
WNT9A	FZD10			NCAPG	RORC	LOC111771766
MAVS	PIGG			SLCO5A1	NAB2	FAM171B
KCNN3	CACYBP			CAPN5	DRAXIN	FLRT3
FOXP1	TPST1			CTNND1	ABHD15	LOC106782533
HSD11B1L	ADI1			ZNF23	ACE	LOC100057504
BCAP29	PXN			PARP3	RNF39	LOC102150810
FNBP1L	DECR2			NDRG4	BSN	RRM2
ZNF48	GDPD3			WDHD1	LRRC6	RNFT2
H2BC15	CELSR1			TOR3A	GRIK1	ZIC3
ANXA2	PARP2			RARS1	LOC100059845	LOC111773350
NRP1	YWHAH			PSD4	SLC27A6	PNPLA3
H2BC20	TRIM66			HHAT	ITGB6	LOC102148639
CORO2A	LOC111774160			HMGN2	TMTC2	EGFLAM
TTC16	ECE2			PGM1	SAMD11	COPZ2
WDR81	NAA50			THUMPD3	ITIH5	DTWD2
PAFAH1B2	TMEM167B			NFXL1	LRRK1	LOC106782882
LRRC8B	SLC25A13			CANT1	HOXA3	LOC100070639
RUNX2	MYO1E			TNKS2	ARMH1	TRNAK-CUU
ST6GALNAC3	STN1			TMX2	S100A4	LOC111774525
DENND1C	DNAH2			ILRUN	UBXN10	LOC111774583
LOC111770338	GCGR			PCSK7	FAM181A	MIR9-1HG
EPB41L4B	CRYBG3			LOC111772887	CPQ	KIF22
ITGB7	LOC111771937			LOC100061341	CCDC96	LOC102148199
TPRA1	ARHGAP29			SRSF10	DYDC2	LOC111774719
DNAJC30	WDR82			SEMA6A	PCYT1B	BRF2
TP53BP2	CCL27			EIF1AX	NOXA1	LOC100054057
B4GALT3	ABCB10			CDK5RAP2	CD244	LRP11
SATB1	PARP8			CCNI	ANKRD66	LOC111771562
WDFY2	PROSER2			RBM15B	FBP2	LOC111772950
PADI2	FAM98B			PRICKLE1	MLKL	LOC111770662
KIF20B	MRAS			LOC100054206	MISP	TRNAR-CCU
CCDC71	PLCD1			LOC100146156	RETREG1	LOC100063525
ESR1	HEG1			NCBP2	HBA	LOC111768452
LOC100060825	ITPR3			OPLAH	TRIM9	LOC111776175
LBH	SLC39A8			ICAM3	C1QTNF12	LRRN2
TRIB2	RAI1			IST1	MREG	LOC111774652
LOC111770931	RNF180			SAMD4B	CRISPLD2	MIR9A
TFIP11	LTBP1			CD82	FMO3	LOC100060483
LOC100065231	MRPL42			ZDHHC8	LRRC18	MIS18A
SMIM13	SLC43A2			ELMOD3	RASAL1	LOC111768432
RASD1	CNTRL			PRRC2B	LOC100630667	NOS2
ATXN7L3B	PRKCZ			PLEKHA7	C1H10orf99	TAF5
LOC100058098	SAMD4B			ATXN10	TENM4	ZGRF1
IER5	POLR2H			RAB11FIP4	LAMC3	LOC100054534
ST6GALNAC6	CLN8			RRP15	LOC100058990	LOC111770856
LGALS1	SLC39A1			SLC49A3	SPAG16	COL6A1
PTGER4	TIPARP			IRAK1	RNF122	CCNB1
SPATS2L	ANKRD2			SCAMP2	PRRG1	HHIP
FGD6	PGAP3			BRCA2	PKD1L3	SLCO4C1
LOC111771459	SMARCA2			RAB43	MAFF	LOC102148082
NLRC5	AP1AR			ITPR3	CFAP61	LOC102148843
EML1	PTGES3			TOMM20	SLAMF7	LOC111772622
YWHAG	LIMCH1			LOC111771317	STPG1	AK5
H2AC8	ALG11			ERRFI1	PPP1R42	LOC100146894
H2AC14	DDX21			MOCOS	AQP9	LOC111774245
ODF2	SPOPL			LOC100630362	SEMA3B	LOC111768033
RAB9A	GK			DNAAF5	SAMD15	MMP20
MFN2	FAT2			FBRS	LCP2	LOC111768272
PARVA	PPWD1			IQCE	AGR3	TRNAD-GUC
GBGT1	NFATC3			H2BC19	KATNAL2	RNASEH2C
LMF1	ANXA1			UBN1	RNF183	VIT
ST3GAL1	SIPA1L2			SLC27A1	SCUBE2	LOC111768255
DTD2	RHPN2			MCM2	CYFIP2	LOC111774001
GPT2	PTS			LRWD1	AMER2	LOC111772665
SMTN	LOC100053263			PSMD11	ATF3	GPR137C
NXN	LOC100630362			TARS2	SLC6A14	LOC111775839
SUPT5H	SLC46A1			LOC102148351	LZTS1	LOC102150220
DDX24	LOC111767609			EFHD2	GZMA	ATP6V1G3
MMP26	DYRK1B			PHAX	LOC100058633	LOC111772834
MTF2	ACP6			FLNA	PAQR6	ATP6AP1L
CAMSAP1	SOWAHC			FBXO6	TTC12	LOC111771275
MOV10	ATL3			SIGIRR	C21H5orf49	LOC106782081
SPTAN1	ZDHHC20			RIN2	NPAS1	HMGCLL1
ARID5A	TRAK1			TNS2	GPR15	BNC2
ATG9B	NUMA1			ZNF770	MARCHF1	GATA6
RPIA	PLXNB1			NHSL2	LOC111773378	EDARADD
TRPS1	CNTNAP2			SLC9A1	SPA17	LOC111771824
LOC111775308	LOC111772536			ZFP64	PIH1D2	LOC111767715
H2AC16	FRZB			BCR	LOC102148215	LOC102150907
TMEM106C	DUSP1			PTDSS1	UBA7	LOC100056435
LOC102149252	KIAA0895			NCAPG2	CFAP58	WNT5B
PLXNA2	FAM214B			ABCB8	C24H14orf132	LOC111768961
RAD51AP1	RHEX			RANBP3	C28H12orf75	LOC111772511
LPAR1	SAMHD1			UBE2N	FBLN7	PLEKHG6
RHOU	CCDC58			NOTCH2	MOK	LOC100630361
BCAR1	MTARC2			HPF1	LGR6	LOC111774457
SMIM10L1	H2AC10			ANKRD11	FBXO15	LOC111770718
NR1H3	SEMA7A			OAS2	RSAD2	ZNF394
CEP20	CDV3			LOC100059263	ENKD1	LOC111775800
WNK2	NR5A2			CD68	GHDC	LOC102147788
PNRC2	ACOT4			UTP18	LDLRAD1	UROC1
ZAP70	MTHFD2			POM121C	TMEM212	LOC111774864
KSR1	CTSD			KDM6B	CAMK1	MIR9167
KRT4	KIF13B			ATP1B3	SLC24A2	FOXH1
DST	MB21D2			ELL	LOC111772210	TRNAL-CAG
HYOU1	ADCY6			CEBPZOS	OBSCN	SALL2
CWC15	TMPRSS2			TMEM259	MYOZ1	LOC111773054
PCNA	ACTR3			XPO6	MAK	EML5
LOC100069750	LOC100062243			TNFAIP8	TRIP6	LOC106782059
DCTN1	RGS12			FAM102A	ENTPD2	OPRK1
NUDT1	MBTPS1			LOC111767432	LOC106781824	KCNJ16
SLC15A3	LOC111775085			ATP6V0D1	SDCBP2	LOC111768998
NIBAN2	LOC106782960			DYNLT3	GYG2	RNF225
LOC102147675	MIR8973			SPG7	SPATA17	DEFB123
SDF4	MORC4			PRKCZ	C22H20orf85	UBE3D
TES	USP28			NEBL	IQCH	LOC102149242
KLHDC2	BAK1			CENPU	GCNT4	LOC111775529
TMEM30B	SLC35G1			FARP2	IFT81	LOC102149088
IGSF3	EFNB2			MAPKBP1	FAM216B	LOC100064716
CAPN1	RPRM			FZD8	C14H5orf46	LOC111776150
ATXN3	LOC111774329			GTF3C3	LYPD6B	NRROS
DCTD	ARRDC1			E4F1	FBXO36	LOC111772158
PDLIM5	PLOD1			PAK6	GCNT3	LOC100061889
PASK	LEMD3			PITPNB	RNF217	LOC102148449
PIGR	ABCA3			CP	TCTEX1D1	KLHL3
ERCC8	CDH16			SETD3	ASB14	MIR302B
EPHA1	CDK14			FAM102B	LRRC36	TRNAI-AAU
FNDC1	LOC111769649			BRD4	HBA2	RWDD2A
MGAT4B	TDRP			PTPN6	LOC100147436	LOC102149000
LCK	DSC1			FEM1A	FAM166C	LOC100071401
RGCC	IL6ST			ZNF326	LDLRAD4	RPUSD1
ARHGEF16	PPP1R3D			ARMC7	CASP4	LOC111768959
PER2	CDCP1			IL17RE	MMP16	PRKG2
MDH1B	FOS			ANKRD46	CCDC190	SLC27A3
ZNF367	DSG1			PRKCA	MNDA	ERICH4
AUTS2	LENG8			CREB3L4	LOC100070707	KLB
AFAP1L2	HACD3			SUGP2	BST2	TMEM186
ARHGAP26	LOC102150579			MHCX1	JHY	PLA2G15
NTAQ1	SCUBE1			RHOT2	CDA	LOC111768243
UVSSA	STK36			PTPN1	LOC106781843	ARSI
LOC100050706	CRLF1			LRRC40	PIWIL4	LOC111774526
ABHD16A	NSFL1C			RNPEPL1	SPATA18	NANOG
SYPL1	DONSON			TMEM104	GJB5	LOC111775530
GCDH	SCP2			DENND2A	LOC111771132	MCHR2
LOC102147378	PIM2			UNC93A	GNAL	LOC111774605
RASA3	CEBPB			RNF11	FAM124A	DOK2
SLC44A2	H2BC19			NR6A1	LOC100052267	RILP
ZNF839	GOLGA2			RBMX	LAMA4	LOC102150894
CYBRD1	H2BC8			RGS3	NPHP1	LOC100062079
FKBP15	CBX6			KDM4C	SLC4A3	LOC111768229
OAT	H2AC16			MAGED1	HCST	DSEL
BMP1	COBLL1			CCDC151	CCDC172	LOC111769694
RAB11FIP1	SNRPD1			RNF157	LOC102151055	TRIM6
PXDC1	AGO2			FAM149A	LRRC49	C16H3orf18
HSPB8	MTURN			MUC6	SCN8A	SMIM43
KATNB1	GRWD1			ARHGEF9	GALNT18	LOC111773890
MRTFB	LOC102150760			SBNO2	IFNE	GINS4
ZNF341	PCDH1			DUSP12	LOC100067994	MATN3
ARRDC4	VWA8			DIDO1	TMEM91	TRNAP-CGG
AMD1	ITGA2			PCNP	CCDC159	FST
GATAD1	KCNK17			CKS2	CMPK2	LOC106782060
LAPTM5	NSA2			SMIM5	DEUP1	NAP1L5
TTC3	SEH1L			KIAA0930	CNTLN	LOC111770842
AMIGO3	WDR75			HS1BP3	ARHGEF37	CACNA2D1
ASAH1	LTV1			SREBF2	ENO4	GRB14
PLEKHO2	EMB			SFT2D2	NLRX1	PRKAR2B
ANKRD16	HERC2			BCL10	TIMD4	DLGAP3
FAM171A2	NXNL2			JPH1	AKAP6	ALDH1L2
PITPNM1	PPP1R14B			EHBP1L1	C9H8orf89	LOC111773199
S100A6	RALGAPA2			H1-5	LCA5L	PTHLH
LENEP	TTC28			PGGHG	AK9	LOC111773544
CRB2	PGP			RASSF7	CSRNP3	LOC102148033
SMIM3	SMIM11A			ANKZF1	ABCC8	JAKMIP1
USP19	PSMA2			LYRM1	DZANK1	MIR492-2
SH3PXD2A	RAN			ZNF713	EBF4	H2AC9
FARP1	TAF9			GRHL3	FANK1	BRSK2
PELI2	SERPINE1			CITED4	EFEMP1	ST3GAL2
ARHGAP42	LOC111768088			ASAP1	LOC102150110	GSTA3
MCM7	LOC102150749			ELF4	LOC100066253	TRNAA-UGC
EXPH5	ADGRL1			DBT	LOC111767441	EFCAB13
ZMIZ1	MRPL51			POLR2B	TSHZ2	RAD51
DNAI2	HSP90AA1			PPP1R15A	CCDC60	LOC102149047
SRC	CPEB2			RNF40	LRRIQ1	LOC111769389
H2BC11	TSC22D3			DPP9	MAOA	AATK
NUP35	SWT1			GPR108	NMNAT3	SKA3
TMEM171	MORC2			URI1	LY9	LOC102149554
RPA1	CNPPD1			ATP2A3	FLACC1	LOC106783262
ARFRP1	SAE1			METTL9	SPINK7	LOC102150610
ITGAL	SALL4			CEMIP2	PEBP4	LOC111774464
TNFRSF1A	POLR3D			HPS1	LOC100630090	LOC102148739
PLA2G6	C30H1orf115			ZNF699	CD3D	NDC80
LOC111775044	ADPGK			BTBD9	SMPD5	EEF1A2
RNF19A	TTC9			SNX30	SYT8	LOC100072403
RBM22	PDGFC			SGMS2	LOC102149535	TRNAL-CAA
DPYSL3	CRLF3			NSMF	PLSCR4	LOC100061885
BUD13	ZNF786			DAGLB	TGFBR2	GPR83
DYNC2I1	TRNAK-UUU			GPBAR1	OSMR	CRABP1
IMPACT	ARHGAP10			CTDP1	LOC102149604	LOC111770727
ZSWIM8	SH3BP4			SRP19	DNER	LOXL3
PLIN5	NOP56			CREBBP	MYOM1	BMP2
PTP4A2	EPHB3			MINK1	FXYD2	LOC111769832
EP400	DFFA			LCP1	CSGALNACT1	HCN2
ITPRIPL1	H2AC11			LIPT1	SPATS1	PRSS53
LOC100071709	POLR1G			LOC111767417	DCDC2	LOC111775468
STAT2	GSR			LOC100064221	DMPK	LOC111775051
A2ML1	ME2			FAM189B	DPT	PPIF
H2AC5	ICAM3			CLEC16A	LOC111773841	MTTP
MAN2A2	LOC100052562			PPP6R1	IGSF11	MTARC1
MCUB	IL10RB			PAQR4	NUAK1	TMEM143
H2AZ1	LOC100061234			GTPBP1	LOC102148773	AURKC
COL17A1	SEMA4F			CHST11	RNF32	FAXC
CAMTA2	CFAP298			MEGF8	SELENBP1	FBXO48
URB1	LOC111769700			AP5Z1	SH2D1A	LOC102150688
ZNF205	IFI27			RFC5	GLI2	TRNAG-CCC
LOC111772089	COIL			CDR2L	FAM20C	LOC111770260
PRELID3B	P19			LOC100058767	HOXB5	SLC16A14
TTC38	LOC111774586			ARHGAP9	SERPINB2	LOC102150574
RNF19B	DDX20			CIZ1	THEMIS	LOC102148834
PRR29	ARHGEF9			TPRN	IFNAR2	FIGNL2
LOC100063866	PDCD5			MET	LOC111770646	LOC106781558
IGF2BP2	H4C19			THAP4	LOC102147726	MAP7D2
TCN2	CSAD			H2AC11	LOC111775998	LOC102150137
PRKD2	MGLL			CSNK1D	FAM229B	LOC100147053
TUBB6	H2BC20			KLF9	ADAMTS16	ADGRA2
SPOUT1	LOC100147112			DMAC1	FGFRL1	LOC111767989
PPP2R2A	LOC100053069			AGTRAP	KATNAL1	LOC111769828
LLGL2	ITM2B			POLR1H	TMPRSS4	LOC111768723
RBM3	TRIM2			SOX17	TRAT1	LOC111767404
SCCPDH	AGFG2			THRA	LOC100058193	RNF148
BAHD1	FAM122B			DVL1	LOC100054397	LOC111767789
ARRDC1	LAPTM4A			ZER1	HAVCR2	CRHR2
CRLS1	H1-6			ARHGEF10L	EMP1	PORCN
COPS2	PTH1R			LOC106781226	LOC102148009	DSCC1
GPR176	FAM102B			DENND6B	EFCAB10	LOC102149654
ADGRE5	DIAPH2			UCP2	GPR152	CXCL6
ZRANB1	ITGA1			LOC100063146	HECTD2	DGAT2
MALT1	PDCD2L			KPTN	LOC100146833	LOC111775412
ZNF335	WDPCP			LOC100049890	CFD	LOC111772249
PAIP2	THAP12			MZF1	AFF2	LOC111771460
OSBPL5	RGL3			SIRPA	SLC35F3	LOC106781134
CAT	TBC1D8			ZNFX1	PARP14	LOC111769830
ARHGEF1	SPATA13			PHRF1	LOC106782144	MIR1839
GSTM3	EHHADH			ZMYND10	CRACR2A	LOC111775708
RSRP1	TRNAV-AAC			PSMD6	AFF3	CRYBA4
RELB	XRCC2			PROM2	LOC102149777	SLC38A7
PFDN2	LOC111767488			TRIM8	CCDC181	LOC100146132
ATAD2	IDH3B			EIF4EBP2	FXYD3	LOC111774486
GRAP2	TTC27			DCAF11	PYROXD2	LOC100068476
SEC11A	LOC111771983			SET	LOC111771763	LOC111769758
DLG4	LCAT			PARD3B	ITK	RUNX1T1
NDST1	CLCN1			OCA2	EGR3	LOC102148902
EFEMP2	TNC			LTV1	LOC102149368	SLC22A11
UBE2G1	GGT6			COQ8A	NBL1	ACTA2
SRRM2	LDHB			AKAP1	TMEM44	TRNAL-UAG
GAS7	KIDINS220			DNAH9	LOC102151104	LOC111773056
MSN	BCAS3			CNOT6	ADCY2	LOC102148243
ATP6V1C2	TMX4			YWHAE	UBE2L6	LOC106781224
CRACDL	RRP15			BRI3BP	ATP8A2	MAD2L1BP
DOK6	ZSWIM8			PAICS	FRMD4A	C5H1orf74
MARK4	PRKCE			SYMPK	ZHX2	THPO
IGF1R	LOC111772290			NUAK2	GPR135	ADRA2B
WDR24	STAT6			LIMK2	SNTN	MYBL2
TTC9C	SLC35E3			RRN3	EFCAB2	TOX3
BORCS7	ST6GAL1			VNN2	PDE8B	LOC111773234
JARID2	IFRD2			EID1	VSIG8	LOC106781940
TRAF1	SESN3			TBC1D9B	HPCAL4	LOC111775808
H2BC16	NXPH4			NRIP1	CLDN10	LGALS4
TRIM29	TRNAA-AGC			RABL6	TMPRSS11D	SLC16A13
SERPINA5	NPM1			SERPINB6	LOC100057758	POLE2
KLHL20	FADS1			ATG3	LOC102148954	UBASH3A
PLEKHN1	LOC106781387			H2BC13	PON3	BEAN1
ZNF710	CRISPLD1			COBLL1	SYNE4	LOC106781718
NUP107	ZBTB7B			HMGB1	BBOF1	ACP3
KCNAB2	GPX4			CALD1	MAN1C1	TRNAS-UGA
EEF2KMT	GLRX3			MPC2	LOC102150213	LOC111771066
CUL9	TIMM10			TECPR1	FBXO2	LOC100063824
L3MBTL2	DNAH7			TLR3	LOC111769802	PEG10
ARID3A	LOC102150677			COMMD6	ITGA4	LOC111770087
CXXC4	SCGB1A1			KIAA0586	SAMD9	KLHL30
EYA2	LOC111775306			ABHD14B	LOC102147515	MIR103
MARK2	MYO5B			AP3D1	KRT222	MAPK12
INTS1	C24H14orf180			UPK3B	ZNF214	MIR8997
PXDN	HDDC2			CSTF2	SHFL	TPBG
KIF19	MAP7D3			RPS6KA1	SPAG17	LOC111767403
MCMBP	CCDC71L			PNPLA6	FBXO16	LOC102147722
H4-16	MRPS30			USP33	LOC111769795	LOC102149879
ZFP92	KLHL32			MTPN	LOC106783470	TDRKH
PAWR	ATP1B1			UBAP2L	ALB	LOC100629418
ZDHHC1	ERGIC3			SHKBP1	HRH1	LRRC8E
SEMA6C	MAP3K13			CHD7	LOC100146634	CDH2
CYTH1	PDE4A			NSMCE4A	CCDC81	OVOL1
CGGBP1	TTLL4			WDR91	ANGPTL3	LOC102149989
ADAP1	RANBP17			PACSIN3	PLEKHG7	LOC111771855
NTPCR	USP40			LIN9	LOC111772260	LOC111774479
TXLNA	ARID5B			SENP7	DDO	LOC102150370
PYGB	THEMIS2			MBNL3	TLX3	APOBEC2
WDR38	CHMP1B			N4BP3	CFAP70	TUBG2
NIPSNAP1	PYCR2			ANKRD27	LOC111773296	LOC111775796
ZNF483	PRDM4			RIN3	RAB27B	LOC111775507
SUMO1	FNBP1L			SHISA5	LOC100064006	LOC102150052
ATP7B	NIPAL1			ATRAID	LOC102149904	CENPT
ZNF644	TFAP2A			CDC42EP2	SLC6A20	LOC111775370
FAM193B	ARHGAP32			SPPL2B	GRK4	TRNAR-UCG
HDAC6	MME			SIRT1	B3GNT8	LOC111775725
ERI1	STK3			SRSF1	LRRC8C	LOC111775509
FHDC1	POLR1H			TMPO	FAM174B	TNNI3
PDLIM2	NUDT16L1			HSD3B7	OPN4	LOC111772750
LOC102147584	LOC111774226			DENND4B	ADAM23	LOC111767905
LOC111770943	HSPA4			IGFBP3	LOC111774782	P4HA3
KLF4	RRP9			H2AC10	HOATZ	LOC111770518
ETV6	ELP2			GALNT2	C29H10orf67	LOC102147393
TRAPPC12	TOB1			UBE2J1	SPDEF	BCL2L15
PRDM1	AFG3L2			SZT2	AQP4	ZNF18
FOXJ1	GPC5			TMEM175	LOC100629325	LOC111774985
PITHD1	SLC30A4			HSDL2	MAP3K19	LOC111767565
ADRA2C	PPP1CC			LOC100066109	CABCOCO1	TRNAV-UAC
GTF3C1	CLCN2			DAB2IP	ARMC3	LOC102147365
TAP2	NDRG1			LARGE2	DLG2	LOC111774487
TMSB15B	PTX3			PIM3	ABCA9	LOC111770083
PLD2	LOC100064185			ARID1A	CYS1	LOC111771946
UNC93B1	CHST8			SNRPA	PTGDR	LOC100069629
FKBP5	PALM2AKAP2			KHDRBS1	C15H2orf73	LOC100056484
ABCA5	TRNAS-CGA			NPNT	LOC102149449	CDCA8
EIF4A1	GAB3			BHLHE40	SQOR	LOC111775700
CC2D1B	ARG2			ABCA3	ACVR1C	LOC100067905
SLC9A2	RASGEF1B			SOX13	OMG	LOC111772091
CLBA1	LOC106781615			CRAMP1	PRR15L	LOC111773500
SLC3A2	LPAR2			ABCA2	LY49F	SH3GL3
CDR2	LOC100062546			CTSA	TTC29	LOC111769181
TLE3	TMEM33			GAR1	LOC100146914	LOC106781196
ZNF683	POLR1A			VARS1	CCDC169	GASK1B
COL5A2	MATR3			TRMT6	LOC111774817	LOC111772791
HGS	WDR36			SFXN3	BARX2	LOC100630693
CDH16	ATP2A2			LOC106782043	RAB11FIP3	LOC111772143
CLIC5	SCLT1			BSPRY	PTGDS	LMO3
PLCB1	PLAG1			REXO2	LOC111769804	LOC102150731
XPC	SPR			TCF25	PRSS12	CABP1
PARP1	CFAP54			ZNF32	LOC111767424	GPR85
NCAPG	ZNF10			TINF2	B3GALT1	MCM10
SLCO5A1	EIF4E1B			OGDH	LOC111774805	LOC111776149
CAPN5	LOC102147531			H3-3A	A1BG	SNX22
CTNND1	LDOC1			SHROOM1	LOC106782067	LOC111774083
DNAAF3	SETDB2			LOC100629361	CAPS2	CENPW
ZNF23	PDPN			GON7	LOC102149380	HMGA2
PARP3	AHSA1			EVPL	CRACR2B	SOX2
NDRG4	COG3			CRTC2	ANKDD1B	DEPDC1
WDHD1	PHF10			MXD1	FN3K	ANKRD9
TOR3A	FIGN			DLX1	DOCK10	MAPK11
RARS1	SULT4A1			LTBP1	SPAG6	SYT7
PSD4	ECH1			MACIR	CDRT4	LOC102150711
C13H16orf54	FBL			ORAI2	GPR82	LOC111774090
HHAT	LOC111772127			ZSCAN25	P3H4	MROH8
HMGN2	ZNRF2			UCHL5	LOC111771655	LOC111772967
PGM1	KLHL13			IFT122	HSBP1L1	LOC111773173
THUMPD3	PAQR5			AP1AR	PDGFB	LOC102151048
NFXL1	PFN2			INPP5E	ENTPD1	CHST4
CANT1	AKR1B1			KCNK5	TBKBP1	KCTD7
TNKS2	EIF2B4			PATL1	BTG4	LOC100067707
TMX2	OSTF1			GNL2	LOC100146699	LOC111773024
ILRUN	LOC100147475			NCDN	LOC111768850	LOC100146395
PCSK7	CBX4			SPIRE1	LOC111772103	LOC111775845
LOC111772887	KCNK1			COL22A1	MRC1	LOC102149995
LOC100061341	IMPA2			LOC111774226	PCDH7	LOC102150751
SRSF10	NYNRIN			SAP18	RHCE	CENPO
SEMA6A	DUSP14			DDX23	C5H1orf141	LOC106782048
EIF1AX	IREB2			VDAC3	TMEM42	LOC102149614
SERPINB11	TOMM40			ELMO1	C8H22orf31	FDXACB1
CDK5RAP2	GLA			C3H16orf46	WFDC1	SLC17A9
CCNI	TDRD7			DUSP5	HOXA2	TDRD6
IQCA1	EXOSC8			CENPJ	DYNC2LI1	LOC100070683
RBM15B	LOC100064588			GRSF1	CCDC141	LOC111774902
PRICKLE1	C8H18orf21			MTCL1	S100A2	MIR703
LOC100054206	WNT4			PAQR3	LOC100061542	PHOSPHO1
CFAP92	UBTD1			H2BC25	LOC106782320	EEF1AKNMT
LOC100146156	FRMD8			PIP5K1C	CFAP43	CCKBR
NCBP2	TNFAIP1			UFM1	NAALADL1	LOC111771031
OPLAH	LOC111772111			QRICH1	LOC100050712	LOC100072218
ICAM3	DNAJC8			SRP9	PPP1R3G	LOC111776143
IST1	MED12L			TOMM22	FANCD2OS	LOC106781748
SAMD4B	C23H9orf64			LOC100630072	CCDC148	SLC5A5
CD82	LXN			BMT2	IL1RL2	LOC111769037
ZDHHC8	GRHL3			DENND4A	LOC111767856	PYGM
ELMOD3	HIBADH			MEIS2	THEG	CHAC2
PRRC2B	TERF1			CROT	PLXNC1	CCN3
PLEKHA7	NPEPPS			ZFYVE27	LOC111769001	ASCL4
ATXN10	LOC102147683			SLC25A36	RBMS2	LOC111772772
RAB11FIP4	CCNI			TEPSIN	HERC5	TMC7
CAVIN1	CPM			NDOR1	LOC102148260	APOC1
RRP15	TRAM2			MCTS1	FUT10	LOC102147876
SLC49A3	FOLH1B			FBXO10	ADGRB1	LOC100072148
IRAK1	CHST13			PLEKHA6	UBE2U	MIR8966
SCAMP2	PAPSS1			CC2D1A	APOBEC4	LOC111769936
BRCA2	RNF43			ZNF598	PANX1	SLC39A4
RAB43	RBMS1			JADE2	CREB5	LOC111775690
ITPR3	IFI30			LOC100071364	ARMC4	LOC111773292
TOMM20	MOSPD1			SMCR8	AGBL4	PPFIA3
LOC111771317	H2AC8			CD63	CA11	LOC100051836
ERRFI1	MALRD1			ZNF668	GJB7	RTN4R
MOCOS	LOC106782056			NCK2	CFAP47	LOC111775565
LOC100630362	SLC2A5			CARM1	EVA1C	AIFM2
DNAAF5	BOP1			SLC35E1	CFAP94	CNR2
FBRS	BCKDHB			ZMYM1	MALL	LOC111776136
HELZ2	CHCHD4			INTS8	CTSS	SPC25
LOC111770678	LARP6			FANCL	SLC7A11	EEPD1
IQCE	SMIM14			GMIP	TEX9	MTMR7
H2BC19	CDC34			MYH9	BPIFC	ADAT3
CFP	ADCK5			H2AC4	TMEM232	LOC100067536
UBN1	HTR1B			NUCB1	TNFSF12	NFE2
SLC27A1	TIMM22			TUBGCP2	SLC2A9	TRNAE-UUC
MCM2	LRCH1			LRP4	CFAP52	LOC111774263
LRWD1	MUC5B			PIK3R2	MXRA8	SP5
PSMD11	MCAT			PHYHD1	ANTXR1	ENOSF1
TARS2	SSBP2			ATP6V0C	KCNA3	PITX2
LOC102148351	ABCB9			CCT2	C6	LOC111772239
EFHD2	WDR77			MRC2	RAB7B	LYSMD2
C26H21orf62	LYST			LOC111769046	LOC100066811	LOC111768726
PHAX	DTX4			RRS1	LOC106782584	PTGES
FLNA	NRBP2			HEXB	CCDC39	LOC111772790
FBXO6	GRB10			LYN	SYNM	ZNF311
SIGIRR	LOC111767399			SLC45A4	DNAAF4	SLC2A6
RIN2	TFDP1			BBS1	LOC100073105	MMRN2
TNS2	COPS2			FAM81A	PSD	LOC111768609
ZNF770	TMEM59			SLC39A7	EPDR1	FOXN1
PLA2G2A	BCAM			CHPF	ZNF385D	DLK2
NHSL2	SLC13A3			LIPA	RBP1	EN2
SLC9A1	EPHB4			EIF3M	SDC3	TRIL
ME3	RGMB			TP53	ANO1	MIR148A
KCNS3	CD9			ANAPC16	LOC111775547	TRNAQ-UUG
ZFP64	EI24			PPM1H	ABCA6	LOC111772145
BCR	GDI2			PIK3R1	CAPSL	HNF4A
LOC111773668	PLCD3			LOC111771789	LOC100064891	PBK
PTDSS1	NUDT21			DUSP11	PRKAG3	LOC111775840
NCAPG2	STAU2			TRAPPC9	PACRG	LOC111767795
ABCB8	SLC5A6			RUSC1	LOC111771801	LOC111770404
RANBP3	PM20D1			BTF3L4	LOC100067491	LOC111772352
HOXC4	FAM162A			RPP30	NT5C	CDK1
UBE2N	HNRNPF			KIAA2013	LOC106781643	FAM89A
NOTCH2	CTSL			PLD1	CLNK	KIF20A
LOC100050473	LOC111769765			ACO2	EPSTI1	DDIT4L
HPF1	LOC100052175			TLR9	CHL1	LOC102150628
ANKRD11	TMSB4X			SMS	ENKUR	DDIAS
LRP1B	TRAPPC3			PHF2	ZPBP2	LOC111772060
OAS2	CAD			ZNRF1	NLRP14	TPX2
LOC100059263	SOWAHB			ATP5F1E	ADGB	LOC102148201
CD68	UNC13D			AGAP1	LOC111768926	PLAU
UTP18	SNRPA1			ZNF780A	ERAP1	CHRNA2
POM121C	ACAA2			LOC111772092	RUNX1	LOC106781220
CLEC20A	TMEM19			CCM2	IKZF1	UBE2C
KDM6B	PIFO			LOC100049796	DNAI4	ADAMTS9
ATP1B3	GVQW3			TEX2	PRKD1	LOC111775714
ELL	SSPO			PLXNA1	LOC100069448	LOC111772345
CEBPZOS	FLNB			EDC4	DAW1	LOC100630516
TMEM259	BRIX1			USP40	ITPRIPL2	RELL2
XPO6	KBTBD8			MFAP5	CDKL2	CRABP2
TNFAIP8	GRIP1			LOC111772353	PRKN	RDM1
FAM102A	LZTS3			TET3	CYP2D50	LOC100057745
LOC111767432	ZFP57			MCCC1	LAMA3	MSH4
ATP6V0D1	LOC100068071			NFYB	APOBEC3Z2E	MTRF1
LGALS3BP	HSPD1			LOC100630725	CTXN1	LOC111768009
DYNLT3	TNXB			RAB18	AGMAT	FBXO5
SPG7	LOC102148833			ALDH2	ACSM3	LOC111771149
PRKCZ	GEMIN4			TMEM132A	LOC100069973	LOC102150716
NEBL	NDE1			KIAA1671	LOC100034070	LOC106781775
CENPU	HAUS8			ISM2	DDAH1	LOC111768600
FARP2	KIAA0319L			TNKS1BP1	B3GNT5	MIR1543
PRR5L	CDH3			SIDT2	LOC100068295	TRNAQ-CUG
MAPKBP1	SLC20A1			KDM6A	ANKUB1	LOC111772237
FZD8	PHAX			LOC100053336	LOC100070698	LOC111769179
GTF3C3	FOXO4			PI4KB	WNK3	EHD3
E4F1	PLEKHA5			PAK1IP1	KLRB1	LOC111769067
PAK6	TMEM132A			PYGO1	DRA	LOC111774314
PITPNB	S100A12			KDM4B	EFHD1	GABRR3
CP	GTPBP4			MUC1	RASSF10	SVEP1
SETD3	HBP1			PSPH	RHBG	LOC102150253
FAM102B	ASCL2			SIAH1	PLEKHD1	LOC111767653
BRD4	IPO5			MED6	LOC100146620	IGFLR1
MFSD2A	TMEM150A			DMAC2L	IKZF3	LOC111769761
PTPN6	TCP11			SH3YL1	L3HYPDH	TRNAI-UAU
FEM1A	ATG14			KMT5C	FGL2	LOC100060139
ZNF326	LOC111771317			PGBD2	FBLN5	LOC111771951
ARMC7	H2AC4			RPL22	DNAAF6	LOC111775413
IL17RE	VNN1			PIGY	LOC111769798	LOC111776018
ANKRD46	LCOR			RESF1	C5H1orf194	KIF14
PRKCA	LOC100054122			SFXN5	LDB2	LOC111767827
CREB3L4	TM9SF2			PLEKHB2	LOC100054254	TRNAG-GCC
SUGP2	RP2			CBX5	MS4A8	TRMT9B
MHCX1	CCT8			RREB1	LOC102149481	MIR9078
RHOT2	HERC3			GOLGA7	CCDC113	LOC111774315
PTPN1	SMLR1			SNRNP27	DUSP22	LOC111767931
KIF17	GSTK1			GRINA	TLR1	ANKRD29
LRRC40	SEPHS1			FBLIM1	HOXB8	CAPNS2
RNPEPL1	NIPSNAP3A			MED15	LOC111772259	CDCA3
TMEM104	ANKH			PPP4R2	ZBBX	LOC100066337
DENND2A	CDX2			RBM19	KLHDC9	SOCS1
UNC93A	MYL3			PPP6C	AKAP14	LOC102150032
RNF11	SLC35F2			RUVBL2	SUSD4	LOC111767511
UBD	ATXN1L			TRIM25	DGKG	TMEM267
NR6A1	CMTM4			SCYL1	RARB	LOC111772589
RBMX	UCHL1			SRPK2	CD84	LOC111769721
RGS3	SRP19			AOX4	EFHB	MEGF6
KDM4C	TOM1L2			LOC100062625	C31H6orf118	LOC111767660
MAGED1	CNP			PPP2R5D	ASTN1	LOC111772432
CCDC151	ST6GALNAC5			PRKCSH	LOC100071466	LOC100630169
RNF157	DLX4			JRK	ARHGEF6	LOC111768589
FAM149A	MRPS35			GTF3A	SAMD9L	VRK1
MUC6	DIS3L			LOC100067503	LOC100146748	UBE2T
ARHGEF9	SRPK2			PUS7	EMX2	TICRR
SBNO2	ITGB8			PIEZO1	FSIP1	LOC111770529
DUSP12	RNFT1			DOCK9	LOC100058478	DNAH14
OASL	LOC111768416			ZNF646	CXCR6	LOC111767447
DIDO1	NUDT5			LSM1	C23H9orf135	LOC111769770
PCNP	HNRNPAB			HEG1	STK33	LOC111767409
CKS2	PAK1			NINJ1	SERPINA3	SUV39H1
SMIM5	KIFC3			TBCD	TNFSF13B	DCLRE1B
PCDH19	TIPIN			PPP1R12B	PARP15	LOC111771558
KIAA0930	LOC100630280			GPSM1	ARHGAP33	GDF1
HS1BP3	LOC100059134			PRPF31	LOC102148710	BMP7
SREBF2	ELAC2			SDK1	PRSS38	MIR19A
SERPINB10	SMOX			SLC4A2	NELL2	ERAS
SFT2D2	HOXB6			LIMCH1	CD37	LOC111769393
STC2	UTP25			NUDT21	P2RX7	ASPM
BCL10	TRNAR-ACG			LOC111769803	FBXL2	LOC102147418
JPH1	LEO1			CSK	LOC100050719	LOC100630497
CFAP100	TRNAM-CAU			NFYA	DNAI3	LOC111776024
EHBP1L1	LAMA1			FAM160B1	ZMYND12	LOC111769140
CASZ1	PURA			MBD1	TCEAL4	SNAPC5
H1-5	MBNL3			ELF3	CATSPERB	C14H5orf58
PGGHG	XPO5			ACTN4	LOC100056988	ASB16
RASSF7	MBD1			LY6E	LOC100057843	LOC111772160
ANKZF1	PLBD1			C15H2orf81	DNAH6	LOC100065912
LYRM1	AKAP13			NIP7	MYB	CENPN
ZNF713	USP37			LOC100059326	CA8	MCOLN3
GRHL3	MAGOH			COQ8B	LOC102151002	MIR8996
CITED4	SDC4			CSNK1G2	SLC4A4	SEMA3F
ASAP1	CPT1B			CEP19	LOC100072612	DHODH
ELF4	GPC1			LOC102148209	LOC111771032	LOC111772153
DBT	C1QBP			MRPL53	LOC100055477	LOC111774074
POLR2B	MRPL43			IL15	STARD6	LOC111767495
PPP1R15A	H2AC15			PRR3	CCSER1	SEMA6D
RNF40	PTCD1			CSNK2A2	ATP8B4	LOC111767873
DPP9	IGFBP6			LASP1	ROS1	LOC111772921
TAPBPL	FNDC4			KAZN	TSPAN2	CHP2
GPR108	FAM136A			ASB3	WDR35	LOC111773581
URI1	LOC111773059			LOC100059285	PATL2	GTPBP8
ATP2A3	NTPCR			NXPE3	SPEF2	DND1
METTL9	CCDC9B			TBC1D2	GPR34	NID2
CEMIP2	TRPV6			VPS26A	FBXL13	MORC1
HPS1	MRPL40			UBE2H	TLR6	LOC111770388
ZNF699	AHCYL1			SAR1A	COL6A2	LOC111774778
BTBD9	AUTS2			SELENOO	PRRG3	LOC111775820
SNX30	LOC102150888			SLC44A4	TEX26	LOC111768861
SGMS2	QTRT1			HM13	ICA1L	CPXM2
NSMF	PPP1R16B			TCTN2	PPP1R36	LOC111772468
DAGLB	PLCE1			PSD3	PSMB8	PLAC9
GPBAR1	PKHD1			NFATC1	IL1R1	TRNAT-AGU
CTDP1	VPS4A			EPS8L1	NEK10	ZNF554
MAPK15	SERPINB9			RABGGTB	AOC1	EPO
SRP19	LOC111769699			CLUH	LEKR1	LOC111771556
CREBBP	RHOD			ENY2	SCG5	DAO
MINK1	DUSP5			CYCS	MSRB2	DPYS
LCP1	CYP19A1			CAPG	HDAC9	LOC102147464
LIPT1	SSRP1			LOC100060085	PTPRC	SLC5A11
LOC111767417	TRNAV-GAC			PRRC2A	NRG4	LOC100071697
LOC100064221	SLC35B3			HIRA	LOC100056231	LOC100052010
FAM189B	ARVCF			RAD54L2	CLECL1	LOC100629536
RFLNA	CHAF1B			LOC111770385	LOC106780875	LOC111768465
CLEC16A	UNG			SLC39A1	HACD1	LOC102149005
PPP6R1	MRPL3			ACIN1	LOC111771762	LOC111776148
PAQR4	LOC111771996			CIAPIN1	ELMOD1	GTSE1
GTPBP1	ANXA2			JAK2	CD3G	MIR1892
RTL5	PES1			EVI5L	IQCG	ASB5
CHST11	FANCC			DDX54	CARNS1	ZFP37
MEGF8	MEI4			PCBD2	UGGT2	CDKN3
AP5Z1	POLR1A			RCBTB1	METRN	LOC100062159
RFC5	SLC11A2			SALL1	IPCEF1	DEPDC1B
CDR2L	SLC44A1			ANKRD13D	IL7	LOC106782322
LOC100058767	IMPG2			DCTN5	LOC100053989	LOC100049851
ARHGAP9	GYS1			NASP	LOC111769002	LOC111776193
CIZ1	KRBA1			ABHD4	TMEM176A	LOC100050258
TPRN	SLC18A2			MKNK1	ERICH6	LOC102150380
MET	EPB41L1			TFE3	WDR27	FAM135B
THAP4	IQSEC1			GAB2	CERKL	LOC100057612
RASSF9	FUT8			LOC100055750	BHLHA15	ZNF785
H2AC11	LOC102150507			KEAP1	KLRK1	LOC111772207
STAC	NFAT5			VCP	LINGO4	CCNA2
CSNK1D	SDHAF4			HNRNPK	SLAMF6	RAD54L
TNFSF14	ERLEC1			SERTAD2	SLFN5	KIAA0895L
KLF9	TNFRSF11A			DLEC1	LOC111770960	PROKR1
DMAC1	NAGPA			MSL2	FGD1	F11
AGTRAP	LOC100053336			GCN1	LOC102149163	LOC111770715
POLR1H	DDX51			LOC100058979	NRARP	LOC111771990
CFAP53	MUC6			CNOT3	HOXA4	LOC111770729
SOX17	CPNE3			CDC42BPB	LOC111773998	ETV4
THRA	MRPL57			CCDC86	HSD11B1	PRXL2B
DVL1	CCDC120			KLHDC4	SPATA6L	LOC111774870
ZER1	UAP1L1			GRTP1	OTULINL	IP6K3
ARHGEF10L	CDC7			TNFAIP8L1	ARHGEF33	THSD7A
HDAC11	PPP5C			NCOR2	PLAC8B	PDE4C
LOC106781226	LRIG2			RBPJ	LRRC66	LOC102148543
DENND6B	TBC1D24			CPLANE2	DSE	NOSTRIN
LMCD1	RNLS			LOC100052175	BANK1	LOC111770085
UCP2	SLC22A23			PNKD	AK1	LOC111770713
LOC100063146	RAD23A			CHMP1B	ATP13A4	LOC106783452
LRRC56	MARS2			ZMYND8	LOC102149015	GATA4
KPTN	TOR1B			NOLC1	LOC100054490	FKBP7
LOC100049890	ZCCHC24			ATF7IP2	LOC100060676	LOC106783362
MZF1	ZNF280B			FMNL3	ADAM28	LOC111774292
SIRPA	PARP16			ATXN7L1	LOC100062118	RADIL
ZNFX1	LOC111768175			LSR	ZMAT1	LOC111767646
PHRF1	ATP2C2			VSTM5	SLIT2	DTL
SLC16A2	OGFOD3			UBE2E1	LOC100065342	LOC102149190
ZMYND10	TTC36			CAPNS1	LOC102147828	LBX2
PSMD6	PUS7			LOC100630549	HOXB9	BUB1
PROM2	ZNF532			FOXO3	EVI2A	FHIT
TRIM8	CLP1			LOC100051833	LOC111773864	TMEM255A
VWA3A	TGIF1			MORF4L1	XCL1	LOC111774423
EIF4EBP2	TCIM			AQP5	CD80	SLC6A4
DCAF11	LOC111770640			COPG1	TSPAN8	LOC111772131
SET	NCL			SNRPN		SLC1A3
PARD3B	GDA			TPRKB		LOC102150338
OCA2	LOC100146530			MYO5A		DPF3
LTV1	ALCAM			FASTKD1		LOC111768963
COQ8A	RCOR2			SHROOM2		POMGNT2
AKAP1	HIVEP2			TTYH3		PRKG1
ZBP1	ELOA			ADAR		LOC111771410
DNAH9	CENPX			TIPRL		TAMALIN
CNOT6	EPG5			CABIN1		IQGAP3
YWHAE	EIF3J			ZBED1		LOC111771971
BRI3BP	SNX14			ARHGEF38		LOC111772768
PAICS	TMEM201			CHIC1		CMC4
SYMPK	LOC106783425			DHDDS		KIF18B
NUAK2	B2M			CHFR		LOC111771359
LIMK2	DNA2			NUDT19		MDFI
SOX6	LOC102148957			SLITRK4		SLC23A1
RRN3	TBC1D10A			IRF3		LOC111771298
VNN2	MRPS23			STRIP1		LOC111770149
EFHC2	ATP13A2			HELLS		LOC111769007
EID1	NDEL1			CUL5		TMCO6
TBC1D9B	ID1			KBTBD2		RBBP8NL
NRIP1	TSHR			ZNF516		LOC102149248
RABL6	LOC100064952			RPS15A		ASTN2
CFB	CIRBP			DDX39B		MPV17
RAB36	TRIM28			MYO18A		RECQL4
SERPINB6	CCT3			C6H12orf56		SLC38A4
DTX1	NECTIN3			RIPOR1		LOC111774313
ATG3	RTRAF			TMEM263		LOC111770733
H2BC13	FAM13B			ARNTL2		ZNF671
COBLL1	LOC111772074			MIGA2		LOC111772236
HMGB1	TP53I3			ARRDC2		LOC111773238
CALD1	TADA2B			PRSS23		TMEM191C
MPC2	RALGPS1			MORC2		LOC111775590
TECPR1	H2AC13			LOC111771857		LOC111775960
TLR3	PRSS36			CHRAC1		NAIF1
COMMD6	LOC111769717			NMD3		LOC111771999
KIAA0586	MAN1A2			HSPA8		LOC100053484
ABHD14B	FLRT2			TMEM128		LOC102149733
AP3D1	DCUN1D5			RHOBTB2		LOC111775534
UPK3B	BMS1			TXNIP		LOC111768261
CSTF2	ZNHIT6			PPP6R2		LOC111776146
RPS6KA1	RUVBL1			C25H9orf78		LOC111773250
PNPLA6	MYH7B			PLEKHM1		LOC106782947
USP33	LOC111771988			FSD2		LOC111770503
MTPN	CNPY2			ANO9		LOC111772433
UBAP2L	TOMM20			CLASRP		WDR25
SHKBP1	NCLN			TAF1D		LOC111775994
CLIC6	LONRF2			CABLES1		C16H3orf35
CHD7	RNF44			TXNDC11		CNPY1
NSMCE4A	POLR3G			NT5DC3		EMILIN1
WDR91	KRIT1			ITPK1		HS6ST2
PACSIN3	DERL1			LRRC59		LOC111769682
LIN9	TRMT2A			H2BC17		LOC102148565
SENP7	LOC100065486			KNOP1		LOC111774676
MBNL3	H3C3			FBN2		TRNAL-UAA
N4BP3	TRIB1			HIF1A		ELOVL4
ANKRD27	LOC102149927			SKIV2L		LOC106781725
RIN3	RNF121			RAD51C		IQCC
SHISA5	SDHAF1			LAMB2		LOC100057598
ATRAID	KLHDC4			LOC100056651		YJEFN3
CDC42EP2	SF3B4			SPOPL		LOC111773972
SPPL2B	CDK6			PWWP2B		LOC111772417
SIRT1	FTSJ3			TBC1D16		LOC106783433
SRSF1	SNX17			LOC111771759		LOC102149836
TMPO	EML1			NR1D2		LOC111767654
HSD3B7	FASTKD1			TRRAP		LOC111774515
DENND4B	LRIF1			DPP3		CXCL12
IGFBP3	CCT4			SF3A1		LOC100146242
H2AC10	POF1B			PPARD		SPDL1
GALNT2	LOC111772178			POLDIP3		ZSCAN32
UBE2J1	CCT7			MED18		AMDHD1
SZT2	F10			LONRF1		MMP19
TMEM175	FAM102A			TKT		DPRX
HSDL2	TP53INP1			ZNF280D		LOC111768851
LOC100066109	LOC100059925			MEF2D		SLC26A1
DAB2IP	TSPAN18			H2BC7		LOC111774705
HS3ST6	GSPT1			LOC111772974		LOC111772184
LARGE2	GAS7			SF3B2		LOC111773568
PIM3	SLC12A7			TOP3B		LOC111775757
ARID1A	FRA10AC1			EXT1		LOC111770564
SNRPA	LOC100629770			GALNT1		LOC111774953
KHDRBS1	GLG1			KLHL42		KRT23
PARP10A	MYBBP1A			USP12		LRFN4
NPNT	DCTPP1			ESCO1		LOC111770412
BHLHE40	POMT1			AKAP8L		LOC111770730
ARMC12	H3C5			XKRX		LOC102148474
ABCA3	MTG1			ZNF507		ATF5
CD83	JUP			ZBTB42		SLC25A45
SOX13	DSG2			UPF1		MRNIP
CRAMP1	ITGA6			ADCY6		LOC106780879
ABCA2	PGRMC1			CRIM1		APOA2
CCDC78	PADI1			FAM234A		LOC102147654
CTSA	RRH			LOC102147868		LOC111771861
GAR1	RGS9			LOC100062014		LOC111770796
FZD1	LOC100050933			MLLT6		TRNAR-CCG
STK39	SFN			MRPS21		LOC102148143
VARS1	TRMT112			CRELD2		RNF133
TRMT6	BOLA3			EMC9		STAG3
JAZF1	LOC102148311			NFE2L1		LOC111769269
SFXN3	GTF3A			ETAA1		LOC111772258
LOC106782043	RNF7			PPP2CB		LOC111770587
BSPRY	MRPS34			FYCO1		LOC106782238
CXCL9	PPFIA4			AP5B1		LOC111774519
REXO2	TRMT2B			C1H10orf88		LOC102147356
TCF25	LOC100068322			SNRNP48		CBX8
ZNF32	SGPL1			RALA		PALD1
TINF2	KIF21A			LOC100060985		LOC111767983
OGDH	RSU1			CAPRIN1		CNIH2
H3-3A	LOC111775967			GNS		LOC106781392
SHROOM1	TMEM205			MAP7D1		CDC20
LOC100629361	NFATC2IP			LPIN2		LOC100063509
LRRC23	NUFIP1			IGFBP4		TRABD2B
GON7	TMEM106B			BUD23		LOC111768423
EVPL	MYL9			TTC27		TRNAH-GUG
CRTC2	FARP2			ZNF135		MXD3
MXD1	EMC6			GUCY1B1		LOC106781105
DLX1	SGMS1			BTBD6		LOC106780968
LTBP1	CENPV			PANK4		SLC12A8
MACIR	ZFYVE1			ARL4D		GIPC3
ORAI2	PRRC2B			CALU		CDC45
ZSCAN25	SLBP			RMND5A		LOC111771729
UCHL5	IRF6			EEF2K		VENTX
IFT122	SMIM4			CDC37L1		PDXP
AP1AR	MYO5A			RPUSD2		LOC111773151
INPP5E	CTPS2			MINDY4		LOC111770215
KCNK5	LOC106782842			DOCK7		GAL3ST1
PATL1	ECHS1			TMEM167B		LOC111772610
GNL2	SLC52A2			BAG3		OIP5
NCDN	ACSS3			OTUD5		ARTN
SPIRE1	LOC111775797			SFXN1		APBA1
COL22A1	ATP1B3			PJA2		ZBTB3
LOC111774226	STING1			LOC100057862		IFN-ALPHA2
SAP18	TIMM44			RNF180		PLEKHG2
DDX23	TRNAR-UCU			CALR		DHFR
VDAC3	RASSF6			SUMO2		LOC111772868
ELMO1	SUPV3L1			FOXC1		LOC111775201
C3H16orf46	PANK4			CISD1		TMOD2
DUSP5	FGFR1			BCKDHB		DDX43
PVRIG	LOC100062440			ZNF354A		MIRLET7F
CENPJ	PCGF3			CNDP2		LOC111774331
DNAH10	ACAT2			MYO10		LOC111775610
GRSF1	ARPC1A			METTL1		TRNAT-UGU
MTCL1	RRS1			ZFP36L1		LOC102148682
PAQR3	MIR372			H2AC6		LOC111773712
H2BC25	CDK2AP1			LOC111767506		LOC111775792
LOC100057920	LOC111771759			BUB3		LOC111767706
PIP5K1C	CMTM8			LOC100050933		LOC111769732
UFM1	NPM3			TRIM35		LOC111770141
QRICH1	ZNF219			DGKZ		TCEANC
SRP9	DEGS1			PPAT		STX1A
IGSF5	CEMIP2			ZNF862		E2F2
TOMM22	SKIV2L			RSL24D1		TFAP2C
LOC100630072	TNPO1			ZDBF2		LOC100071590
BMT2	CD2AP			MFAP3L		TDP1
DENND4A	DAAM1			LDLRAD3		LOC102150834
MEIS2	MAPK1IP1L			EGLN1		LOC111772614
CROT	EIF2AK2			ZDHHC2		TMEM145
ZFYVE27	VWF			SYNGR1		RBM11
SLC25A36	MGST3			PCGF1		LIN28B
TEPSIN	TMBIM4			PDIK1L		LOC102148047
NDOR1	LOC100069722			EPHB3		LOC111773316
MCTS1	GPD2			ADGRG1		TCF24
LOC100054448	MTFMT			ADGRL1		LOC102147975
FBXO10	PRDX6			GRK2		GSDME
RHOH	SLC19A1			SPIRE2		LOC106782774
PLEKHA6	LOC100147036			DENR		LOC111772611
CC2D1A	PINK1			DCTN4		C5H1orf54
ZNF598	HOXD8			LRP10		MIR130A
JADE2	KHNYN			MTMR10		MIR374B
LOC100071364	MBNL1			RFX1		LOC111774319
SMCR8	USP19			ZC3H7B		NAALAD2
CD63	KAT2B			RGS5		ATP6V1B1
ZNF668	PRKX			CCNJ		LOC111772208
TPPP	MEF2C			TRIM56		LOC100629216
NCK2	LOC111771128			ZNF687		ZNF165
CARM1	ANTXR2			GCC1		CARMIL2
CCR5	LOC100630653			AKAP17A		ASAH2
SLC35E1	LOC100049926			RNF44		LOC100052422
ZMYM1	SLC12A6			BACH2		MIR590
INTS8	ADK			CNST		SALL3
FANCL	LOC111769272			MYBPC2		KHDRBS3
GMIP	PELI3			SMCHD1		LOC106782861
MYH9	VSIG10			MRPL50		TFPT
H2AC4	SYT6			PKN1		THEM4
NUCB1	CLMN			STK40		SLC30A3
TUBGCP2	HEXA			MAST4		LOC100060233
LRP4	WDR43			SIX1		RAB39A
PIK3R2	PRTG			CEP170B		LOC111771693
PHYHD1	COL4A6			SMURF2		LOC111770416
ATP6V0C	LOC100067649			STRN4		LOC111770851
CCT2	LOC100062565			LOC111769261		MYLPF
LRRC10B	CDS1			SH3BP4		ZP4
MRC2	TINAGL1			ZNF512B		LOC111774480
LOC111769046	JDP2			TET1		LOC111775846
RRS1	BDH2			UBE2D1		ACTR5
HEXB	LOC111771820			MCM5		LOC111772398
LYN	NAA40			GPR160		LOC111773706
SLC45A4	DDX56			FAXDC2		LOC106781936
BBS1	RPS24			SCRIB		LOC111774897
SP110	BCCIP			UBE2B		LOC111768006
FAM81A	BLOC1S6			RPUSD3		LOC106780997
SLC39A7	SRSF3			H2BC9		TRNAL-AAG
CHPF	TMEM150C			TRIB1		LOC111774524
LIPA	WDFY3			GPR162		REXO5
EIF3M	CCDC103			BCAR3		LOC102149479
TP53	TMEM104			LOC100147475		LOC102147449
ANAPC16	KBTBD12			EP300		GINS2
PPM1H	LOC100053714			MYH10		SHCBP1
PIK3R1	HMGB1			FAM3B		LOC106782000
LOC111771789	FER1L5			WDR48		PIDD1
DUSP11	EPHX2			IFI30		LOC102147644
TRAPPC9	PAK6			MCM3		LOC106782691
LOC100051962	NOLC1			SREBF1		RDH12
BLVRA	LOC111774088			MRPL47		LOC111768069
RUSC1	ZNF703			RBP5		MIR9036
BTF3L4	GTF2IRD1			TTLL10		LOC111775625
RPP30	LSM7			CELSR1		MCMDC2
KIAA2013	LOC102148181			ARMT1		LOC111768525
RNF144A	EMC10			RIMKLB		LOC106782376
PLD1	ARHGEF5			GARRE1		KIF23
ACO2	SSX2IP			PADI1		LOC102148365
TLR9	H2BC6			DOT1L		ADAM33
DZIP1L	ERP44			MCOLN1		LOC111770923
SMS	ZC3H7A			PTGS1		PDE9A
PHF2	IFND2			SLC22A23		LOC111774140
KIF1A	HSPG2			SKIL		WDR86
ZNRF1	LOC111772308			LOC100068923		SEC31B
ATP5F1E	CCT5			KDM2A		LOC111775525
AGAP1	GAREM1			VASN		LOC102147648
SPEF1	SPTSSB			GLI3		LOC111771023
ZNF780A	ACAA1			TMEM170B		LOC100629395
LOC100054641	LYPD5			LSM5		PRC1
LOC111772092	LOC106782852			REXO4		TUBB3
CCM2	PKP2			SGSM3		LOC100066249
LOC100049796	AP2B1			CYB5R3		LOC102148264
TEX2	LOC111770723			LOC111767453		LOC106783446
PLXNA1	OCIAD2			ACSF2		SGO1
EDC4	INTU			CACTIN		TTK
USP40	ZNF521			ERH		LOC111772066
MFAP5	YBX1			MDFIC		C11H17orf47
TCTEX1D4	DHDH			TRMT2A		LOC111774262
LOC111772353	TBL3			SCAP		LOC111772339
FADS6	PXDN			BAG6		CNRIP1
TET3	LOC111769335			UHRF2		IL4I1
MCCC1	ANK3			USP46		LOC111769819
NFYB	HAUS3			CTNNBL1		FAM43B
SRCIN1	TMEM134			ATN1		EME2
IQCD	SHANK2			HOMER2		GABRB2
LOC100630725	CTBS			GMPPA		LOC111767875
RAB18	PLCH2			ZNF575		LOC102149687
ALDH2	EREG			PTPN23		REC114
TMEM132A	UTP4			C8H18orf21		NPFF
KIAA1671	PKIG			EPC2		LOC106781249
ISM2	CSNK1A1			USP54		LOC102150637
TNKS1BP1	TKT			DCUN1D1		MIR9089-1
SIDT2	CCT2			CAAP1		CA10
THBS1	FZD7			LOC102150154		LOC111771172
KDM6A	GAR1			MRPS28		AMIGO1
ROR1	CGA			IRS1		LOC111774084
LOC100053336	LOC100630794			RUSF1		LOC106783246
PI4KB	LOC100061787			PRKCH		MIR9184
PAK1IP1	PFDN4			HIF3A		LOC100063178
PYGO1	GRAMD2A			KDELR2		ERO1B
KDM4B	AMMECR1			EIF2S3		LOC111771985
KNDC1	ABCE1			NUP62		NTF3
MUC1	IPMK			MAP4K2		LOC111772656
PSPH	OXCT1			CCT6A		MIR8963
SIAH1	NOP9			SRSF4		LOC100147148
MED6	FBXW5			TRIT1		C2H1orf216
DMAC2L	GLCE			CLIC4		TDRD1
SH3YL1	COX4I2			WASHC1		LOC111770045
KMT5C	UBA3			EIF3E		AURKB
PGBD2	TRPV5			UBA6		CCDC168
RPL22	HNRNPA3			BNIPL		LOC102147838
PIGY	NEK8			SMARCC2		MIR9173
CDC20B	APLP2			ZNF287		LOC100070407
RESF1	CRLS1			TSEN15		LOC111775816
SFXN5	MRPS25			INSR		LOC106783099
PLEKHB2	ZFAND6			GTF2B		LOC111771291
LOC102149769	LOC100147151			NCKAP1		LOC111773676
CBX5	ATP12A			LOC100147151		LOC111767652
RREB1	LOC100069857			CSRNP1		MIR675
GOLGA7	CACNA1G			HIBCH		UFSP1
SNRNP27	PMM2			PHF6		LOC111774527
GRINA	ZNF706			CD44		LOC111770008
FBLIM1	WNT7B			CCDC191		LOC111772662
MED15	LOC100049859			PAK4		LOC106781059
PPP4R2	UBAP2L			PHF12		LOC111770210
RBM19	SMARCA5			MAP4		ZNF599
PPP6C	SUMO2			IL12RB2		LOC106782354
RUVBL2	PROM1			HNRNPA3		LOC111774840
TRIM25	E2F3			MORF4L2		NOL3
SCYL1	CCT6A			H1-4		CUNH12orf40
SRPK2	LOC100059700			H2BC12		LOC111771454
AOX4	H2BC17			PCBP4		RELT
FUZ	DLG5			B3GALNT2		LOC111769713
LOC100062625	TMTC1			LOC111767444		LOC111775803
PPP2R5D	SERBP1			RUNDC1		LOC111775642
PRKCSH	SUPT4H1			NOL11		LOC102150482
JRK	RNF13			EDRF1		LOC111767650
GTF3A	LRRC28			DEF6		LOC102148562
LOC100067503	DKK3			YWHAQ		LOC100066034
PUS7	ASXL1			GPNMB		MIR16-2
PIEZO1	KHSRP			AAGAB		PINLYP
DOCK9	BAP1			CLPX		NANOS1
ZNF646	LRIG3			AP1M1		LOC111768443
LSM1	GPAA1			KIAA0100		LOC100066125
HEG1	LOC106782071			MIIP		LOC102150128
LOC100067446	CEP19			LOC106782427		LOC111773607
NINJ1	MANSC1			CCND2		PAPOLB
ALPL	LY6H			MPP5		LOC106782464
TBCD	H2BC18			GAS8		LOC102149688
PPP1R12B	CLIP4			IHH		LOC111772165
GPSM1	LOC111770505			SMIM20		LOC100052388
PRPF31	KLK13			TCEAL8		ADAMTS6
SDK1	CARD6			LOC100064185		KRT20
SLC4A2	IDH1			GTF3C6		COLCA1
IL18R1	H2BC13			LOC100630794		LOC111768038
BIK	MRPL46			NOL4L		FAM122C
LIMCH1	PARN			FAM200A		LOC111772900
NUDT21	PTPRF			LOC111775446		COL14A1
NPAS2	DCAF8			PPP1CB		MIR8950
LOC111769803	TSHR			PPP1R37		LOC111773855
CSK	MRPS31			COL1A2		NCAPH
NFYA	FOCAD			RPTOR		LOC111774190
FAM160B1	LOC106783150			CAPN10		LOC100065732
MBD1	SYNE1			BCAS1		TMEM116
ELF3	C13H16orf91			H2BC6		LOC102149137
ACTN4	APOE			PGPEP1		LOC100060469
LY6E	DKC1			PTBP3		LOC106781481
C15H2orf81	TCHH			TSN		HAL
NIP7	LOC111769261			PIAS1		LOC111773817
LOC100059326	FCF1			H1-2		POLQ
COQ8B	SVOPL			PAIP1		C18H2orf80
CSNK1G2	RADX			KLHL36		LOC111775614
CEP19	PDE4D			LOC111774237		CYP2R1
LOC102148209	MRPL39			TPCN1		FANCA
MRPL53	SYTL4			LOC106781151		GSTA1
IL15	GFER			LOC111774036		TRPC3
PRR3	LOC111768228			WASF3		RBM20
CSNK2A2	EEF1AKMT1			SPATA13		LOC111774957
LASP1	LOC102150905			LPCAT1		LOC106781637
KAZN	ATP6V0A1			SIGMAR1		NOX4
ASB3	ZKSCAN1			GNAI1		LOC111775194
LOC100059285	HACD4			DHX38		PKLR
NXPE3	TSPAN12			TFAM		LOC100064042
TBC1D2	MTRES1			LOC100146307		LOC100146995
VPS26A	TNRC6C			SNRPG		PAPPA
UBE2H	RUFY3			TRIOBP		LOC111767702
SAR1A	TMEM200A			BCL2		LOC111772247
CCDC114	PTGES2			SNTB2		MAOB
CXCL17	HMG20B			ZADH2		LOC106780973
SELENOO	RYK			LYSMD4		LOC111775838
SLC44A4	IL1RN			L1CAM		LOC111768502
HM13	SLC66A1			MAPK8IP2		PPP1R1A
TP73	SLC35A3			PRKAG2		LOC102150867
TCTN2	MIR365-1			CNOT7		LOC111775952
PSD3	LNPK			PPP4R4		CPXM1
B4GALNT2	DCLK3			LOC100630354		LOC111773967
NFATC1	CATSPERG			GATA2		FBXO47
EPS8L1	TECTB			COL12A1		LOC111769299
RABGGTB	IQSEC2			MED30		LOC111774318
CLUH	MAPKBP1			ACTN1		L1TD1
ENY2	PTPMT1			SECISBP2		LOC111770284
DNAI1	CTBP2			DEGS1		LOC106782472
CYCS	RCAN3			EIF2AK3		LOC102149410
CAPG	FAM207A			PJA1		LOC111771098
LOC100060085	ADAR			ANTXR2		LOC102148250
PRRC2A	AQP3			SFXN2		LOC106780986
HIRA	ALDH6A1			CYBA		LOC111775122
RAD54L2	ZNF74			DNAJB4		LOC111773424
LOC111770385	COL27A1			RPL9		LOC100068023
SLC39A1	LOC111774007			DDX41		LOC102149869
ACIN1	PPP2R2B			GCH1		ASIC3
CIAPIN1	KLF3			PANK3		LOC102147668
JAK2	FAM214A			TXLNG		LOC111774706
EVI5L	GPR37			LETMD1		STRA8
DDX54	ELOA			ALPK3		LOC111772027
PCBD2	ITGB5			DOCK1		ZBED9
RCBTB1	AIMP2			TTC32		MTFR2
SALL1	EXD3			ZDHHC18		LOC106782991
ANKRD13D	SERINC3			GMFB		LOC111769813
DCTN5	PON2			PEX26		LOC106782575
SSC5D	VTI1A			LOC100147680		LOC102149222
LRFN3	RABL6			AHCY		MIR30E
NASP	WFS1			ACVR2A		DKKL1
ABHD4	LOC100072585			TTC21B		LOC111770884
MKNK1	NIFK			LARP1		LOC111775835
TFE3	SIK1			PCP4L1		LOC111774841
DNAJB13	ZNF593			PSMA7		FUT9
GAB2	OSBPL9			FAM98A		LOC100630206
LOC100055750	PLCH1			SAMD4A		LOC111771289
STAB1	CLIC4			POLG		LOC111774978
KEAP1	LOC111770056			LSM2		LOC111767583
VCP	MRPL14			ESRRA		LOC111773437
HNRNPK	TMEM107			SPATA7		LOC111773283
LOC102149732	LOC102148748			ZNF629		ARMCX5
SERTAD2	SH3KBP1			BCL2L1		BTBD11
DLEC1	SLC35A4			IARS1		LOC111775536
LOC106781303	ZFP91			RPS27L		LOC100146839
MSL2	CYP2F1			RPSA		LOC111772034
GCN1	MUC1			EMC8		LOC111775724
LOC100058979	PPIP5K1			ZNF628		WDR17
CNOT3	RANBP6			HIVEP2		LOC102149944
CDC42BPB	ARL5A			NIT2		LOC111772011
CCDC86	COG1			AFAP1		LOC102150971
KLHDC4	LOC111772152			MICALL2		MIR16-1
GRTP1	ESRRG			NECAP2		RAB17
TNFAIP8L1	LMF1			ZHX3		LOC102149412
NCOR2	ARID4A			RHOBTB3		DPH1
RBPJ	RIMKLB			MLXIP		LOC106780979
CPLANE2	GLB1			INPP5F		ITGA10
CFAP251	CC2D1A			BLOC1S2		ADORA2B
LOC100052175	LOC100147452			PLCD1		LOC100064796
PNKD	SLC35E4			ZSCAN22		LOC111771827
CHMP1B	TRPC1			TIMM44		POLN
ZMYND8	PREPL			LAMTOR5		LOC102150649
NOLC1	EID1			PYGL		CDCA2
ATF7IP2	ZZEF1			CXADR		LOC111771466
TCTE1	KIF16B			ATP13A5		LOC106783012
KRT36	ALAS2			LOC100062808		IGDCC3
FMNL3	PCGF6			SPRED1		TNFRSF19
ATXN7L1	MTHFD2L			WWC2		LOC111770359
LOC111769627	LIN7C			ZNF280B		EPGN
LSR	EXOSC10			IKBKE		SLC22A13
VSTM5	LOC111772297			EXOSC1		MIR302A
UBE2E1	ITGB3			PIGP		LOC106781540
CAPNS1	BHLHE41			GPX2		LPO
LOC100630549	HAGH			ABL1		CLSPN
FOXO3	DBNDD2			SGSH		LOC111774690
LOC100051833	LOC100057335			HDAC7		LOC111767658
MORF4L1	MAP1LC3A			LOC111768554		ZNF774
PNMA8A	SCN5A			PPP1R16A		LOC102149236
AQP5	C15H2orf68			APPL2		CHRNE
COPG1	LOC100070895			CCDC120		LOC111771431
SNRPN	LCLAT1			LOC100070567		BICD1
TPRKB	CAND1			SRSF2		LOC111769928
MYO5A	ADGRE5			UBE2E3		LOC111771490
FASTKD1	H4C11			ARAP1		LOC111773709
SHROOM2	SLC25A22			ASPH		LOC102150345
TTYH3	ORC1			ECSIT		EID3
ADAR	KLHL5			PMEPA1		CENPK
TIPRL	EXT1			MAPK1		LOC111774972
CABIN1	MIR130B			H4C19		LOC111770570
ZBED1	MYBPC2			CRYBG3		MIR9098
ARHGEF38	RNF123			UBE2D3		LOC106782877
CCDC33	TMEM69			SHROOM3		LOC111767691
PTP4A3	MTUS1			TBC1D22A		GPR39
CHIC1	KLF12			TSC2		LOC111771408
DHDDS	NNT			PSMC4		LOC111767913
CHFR	ERCC6L			CCNC		LOC111772171
NUDT19	CACUL1			TTLL12		PLPPR1
SLITRK4	XPNPEP1			C20H6orf132		CEP55
LOC111773634	SLC36A1			ABRACL		MTUS2
IRF3	TACR1			PBXIP1		ISG20
STRIP1	IGF1			EIF4EBP1		LOC106781781
HELLS	SHMT2			CRTC3		IL1R2
CUL5	SSB			FKBP14		LOC111772204
KBTBD2	BMPR1B			DLST		LOC111773649
ZNF516	TIMM9			PLXNB2		LOC100050106
[truncated: 12,062 more rows]

## Sheet: 7. All mRNA vs All Endom
All_RNAcoding_Evs_12120	All_Genes LE_Comp1_13969	All_Genes GE_13025	All_Genes ST_14167T		Comparison	9749Common elements in AllmRNA_EV AllmRNA_LE AllmRNA_GE AllmRNA_ST :	610_Common elements in AllmRNA_EV AllmRNA_LE :	391_Elements only in AllmRNA_EV :	45_Common elements in AllmRNA_EV AllmRNA_GE :	14_Common elements in AllmRNA_EV AllmRNA_GE AllmRNA_ST :	55_Common elements in AllmRNA_EV AllmRNA_ST :	523_Common elements in AllmRNA_EV AllmRNA_LE AllmRNA_GE :	706_Common elements in AllmRNA_EV AllmRNA_LE AllmRNA_ST :	506_Elements only in AllmRNA_LE :	175_Common elements in AllmRNA_LE AllmRNA_GE :	985_Common elements in AllmRNA_LE AllmRNA_GE AllmRNA_ST :	687_Common elements in AllmRNA_LE AllmRNA_ST :	176_Elements only in AllmRNA_GE :	87_Common elements in AllmRNA_GE AllmRNA_ST :	834_Elements only in AllmRNA_ST :
LY6G6C	SLC36A2	SEMA3E	MUC4			ARL4C	LY6G6C	PVALB	KRT78	KRT4	HCAR2	SLC9A4	NT5C1A	FADS3	LOC111773956	P3H2	PRUNE2	LOC111774668	OTUD7A	SGCD
SLC9A4	TM7SF3	LOC111775790	LOC111769076			CAV1	SLC36A2	CXCL8	NME1	RALYL	LOC100051065	KCNN2	MMD	FMO1	LOC106783454	MIR23B	LOC106783036	LOC111768617	AMPH	TOP1MT
SLC36A2	KCNN2	LOC111775820	DCDC2			TIMP3	WNT7B	XIRP1	PANX2	MIP-2BETA	GPSM3	RAB3B	SPRY2	MIR27B	LOC106780953	MIR9023	ABCA10	TMPRSS11F	DDIT4L	LOC111769356
ARL4C	PHGDH	SLC47A1	SGCD			FGF7	CYP26A1	FAM229A	PDLIM2	IHH	LIMD2	MDK	SOCS3	LOC111775555	LOC100053865	OR51L1	LOC100071697	LOC111773426	CXCL14	GRM8
KCNN2	PROK2	LOC111772044	DYDC2			PTPRD	PHYHIPL	PPP1R32	AQP5	MAPK4	IGF2	PHGDH	CORO1A	LOC106783422	CYP3A93	A2M	LOC100066528	AATK	LOC102148709	RGS7BP
HCAR2	RAB3B	LOC111772015	TOP1MT			TM7SF3	TMEM229A	LOC100064092	EMC9	ZNF771	SH2D3C	GRXCR2	GPR153	SCUBE1	LOC102149219	LOC102147400	RGS16	LOC111767841	KIF28	RHEX
PVALB	LOC100052045	ATP6V1C2	LDLR			LAMB1	SHC3	LOC100146181	LOC102149668	ZBTB12	LOC111770678	OGDHL	PLK3	LOC106782650	LOC111775380	LOC111770564	CYP26B1	SLC1A1	FOXP2	HDC
CAV1	RGS2	LOC111773705	SELE			CERK	LOC100065068	LOC111767628	KCTD14	FMO3	STC2	LOC100049792	MYO1F	LOC111773358	LOC106782349	LOC106781781	LOC111775603	XKR6	MTUS2	LOC102149751
TIMP3	GADD45B	LOC111775831	LOC100066131			MCTP2	PROK2	MUC5B	LOC111770146	SLC4A3	PVRIG	ATP6V0A4	IL2RB	LOC106782846	LOC111769323	LOC106783112	LOC111773909	LOC111772509	LOC102147670	FCER1A
FGF7	LY6G6C	LOC111769789	PIGR			ADAMTS1	GJB4	LOC100061598	DNASE1L2	PDGFB	LRFN3	C4H7orf57	WDFY4	LOC111773208	STX19	LOC102149605	FLRT3	LOC111771517	LOC106782198	LOC102148119
WNT7B	NFIL3	LOC111772045	RXFP1			TRAF3	PECR	SMPD3	CRYBG2	TMEM98	PTGS1	ENGASE	LOC106780831	GRIK4	LOC111772748	LOC111769928	LOC102149410	CPN1	PRTFDC1	LOC111768117
PTPRD	GJB4	LOC111772014	RET			CCN2	ADSS1	LCN15	VMAC	PSD	MFNG	ZNF750	ARHGAP30	MIR24-2	LOC111774993	HBEGF	LOC111770802	LOC111774902	IAPP	BLK
TM7SF3	CREG2	LOC111769662	IL18R1			FADS2	SLC46A2	BBOX1	CYP2S1	RBP1	ATP6V0E2	LOC111769596	ZC3H12D	ADTRP	LOC102150180	LOC106780979	LOC111773020	B3GNT6	NRROS	ACOD1
NT5C1A	DUSP4	LOC100629802	LOC100630516			FANCM	FGF9	OLFM4	NRGN	BHLHA15	ALDH1A3	CHIT1	CXCR4	LOC111775953	LOC111768791	CENPQ	DCLK3	LOC111774903	LOC102148147	LOC102149355
MMD	VSIR	LOC111775805	PLA2G2A			BTBD3	TRPV3	PI3	SLC16A11		PROCR	SERPINA14	PPP1R18	ESCO2	LOC111774215	LOC111772577	LOC100059976	SYCP1	LOC111774598	LOC111773184
CYP26A1	CD55	LOC111775804	LOC111769370			LRP8	CITED1	DUSP9	FBXL12		FLT3LG	CCDC40	LOC100059994	LOC111773262	TDRKH	LOC111769757	TLR10	GYS2	LOC111772297	SNAP91
RAB3B	WNT7B	LOC111769702	ACSM3			HPGD	CHD5	LOC100630899	LOC106783154		LOC111767848	LOC106781384	RASAL3	LOC111772912	LOC111774001	LOC111770694	LOC111768612	LOC102151039	LOC102149723	DPP10
SPRY2	ABCC1	LOC111775806	ENPEP			RBBP7	LOC100070570	LOC106780978	SLC15A2		TIAF1	ANO7	INPP5D	TMEM72	LOC102149496	LOC111773967	LOC111770851	FAM227B	RUBCNL	LOC111772054
PHYHIPL	LIPA	LOC111769729	LOC111772992			FRAS1	LOC100052045	LOC100059927	GAMT		MGARP	S100G	PSTPIP1	SLC22A16	IQGAP3	CENPK	LOC111774221	CHAC2	RELN	NME8
SOCS3	FADS3	LOC111774841	MXRA5			C1H15orf39	LOC100072739	KCNK2	DRAXIN		LOC100147344	LOC100068406	ADARB1	LOC111773593	SLC27A2	LOC111773581	LOC106783139	COL4A4	PHACTR1	HPGDS
LAMB1	AOPEP	LOC102150016	MS4A2			FAM13A	LRG1	LOC100050395	SPHAR		SPNS2	SHF	LOC100630171	LOC111770618	LOC102150099	LOC111773292	ESYT3	ARL9	IDO1	LOC102148941
CERK	VLDLR	LOC111775810	LOC111769356			TAP1	AMN	NOXO1	PLEK2		CNN1	HSD11B2	PREX1	SLC6A12	LOC102150090	LOC106782877	FAM13C	MOV10L1	LOC102147830	LOC102150085
MCTP2	PC	LOC111774840	AMOTL2			ID2	DUSP4	LOC111772917	CENPX		SARDH	DUOX1	RGS9BP	LOC102150599	LOC106782189	LOC111772155	PLCL1	DIPK1C	LOC111772303	SCG3
ADAMTS1	AMPD3	CARD14	FGF1			AOX1	GPR68	SOX3	SLC6A14		PLD5	RSPH3	LOC111770964	SLC26A4	LOC106782533	LOC102150971	KLHL29	LOC111771166	RNF212	ZNF334
CORO1A	CRYAB	LOC111771932	LOC100064451			TMEM229B	APOA1	MUC5AC	NUPR2		HAS3	LOC100066059	MYO1G	SSTR2	LOC111772941	LOC111770153	SCN3B	ERICH5	WNK4	LOC106781191
TMEM229A	FMO1	LOC111772655	RGS1			TMSB10	ALDOB	NNAT	TMEM91		LOC102148922	LOC100059533	EGLN3	MPP3	LOC111768376	NID1	ADGRL4	LOC111773407	GLI1	RBM24
TRAF3	SETD3	PRR5L	LOC100630497			KCTD1	RND1	H2AC16	FRMD1		FXYD6	ROGDI	GGT7	LOC111769279	LOC111768011	LOC111768875	EHD3	LOC100146619	ASPA	NPTX1
CCN2	SLC46A2	MXRA5	GRM8			BCL2L11	CREG2	NUDT1	SMPD5		TMEM8B	SAXO2	LOC111771768	LOC111768383	LOC111767704	LOC111768900	DKK2	LOC111773828	PGAP4	CH25H
MDK	NR4A1	RCN1	RGS7BP			GPRIN3	SRD5A1	LENEP	FGFRL1		FAM124B	CLCF1	OAS3	CYP3A89	TPO	ADGRG2	CXCL10	FTMT	LOC111767498	LOC100072189
FADS2	ERRFI1	LOC111769867	RHEX			MX2	FGF12	LOC111775044	DEGS2		HES4	CFAP45	ST3GAL4	PTHLH	LOC111772621	LOC111771592	FBXL22	ZNF233	EID3	POSTN
SHC3	SYNJ2	LOC111769753	LOC111772651			FREM1	TMPRSS6	PLIN5	TGFA		RGS19	CFAP65	CHST15	KRT17	LOC111769269	LOC102148546	IL18RAP	LOC106781472	LOC111767416	CPXM2
FANCM	DSC2	TMTC4	HDC			CASK	CES3	LOC100071709	TBKBP1		LOC102149616	PAQR5	MB21D2	LOC111775371	ACOX2	LOC102150469	YPEL4	LOC111769200	CNTN1	LOC111771640
LOC100065068	P3H2	OTUD7A	KCNQ3			TSPAN11	TMEM213	H2BC16	SDHAF1		PHLDA3	KIF24	AMPD3	LOC111773255	RNF133	SLC43A1	CSPG4	MIR9109	TSPAN18	LOC106782300
BTBD3	RSRP1	LOC111775807	LOC102149751			ELOVL2	DEFB1	SERPINA5	RAC3		NOP9	CADM4	NAAA	LOC102149337	LOC111772262	LOC111767873	ISM1	NOTUM	ACP3	TMEM204
PROK2	GM2A	LOC111775629	FCER1A			CTH	NRM	PLEKHN1	CA11		SNX21	SLCO4A1	RASGRF2	LOC111768565	LOC111769605	LOC111770999	LOC111774065	LOC111769598	LOC106782002	BMP6
LRP8	DOP1B	HOXA5	JUN			FAM189A2	PLPPR2	ADAP1	SDR39U1		HCST	CFAP46	PTGS2	LOC111768566	LOC111772110	ASIP	LOC106783220	LOC111772311	C18H2orf88	MYL9
HPGD	AVPI1	GDF11	CSRP1			ASCC2	SLC29A4	LOC100054206	FBXL15		DXO	TLE2	CTSW	LOC111767866	EML5	VCAM1	GARNL3	LOC106782048	SLC26A3	KERA
GJB4	SMPD1	LOC111775809	H1-2			LOC100071601	MYO3B	LOC111773668	NEURL2		DMPK	LTF	CYTH4	LOC106781521	LOC106782230	LOC106783165	LOC111772457	LOC111767574	SH3GL3	UPB1
PECR	PLPP1	TRPV6	APOLD1			NEDD9	LOC100056283	HOXC4	LIPT2		ASS1	HS3ST1	HRCT1	CSPG5	LOC111769599	NAP1L3	NAIP	EVA1A	MACROH2A2	ACTG2
GPR153	EGR2	LOC111774668	KIT			ADAMTSL1	LOC102148689	CKS2	LOC100146514		LOC102149777	CATSPERG	FAM78A	LOC106781657	XRCC2	LOC111771454	LOC100147051	ASCL4	LOC102148326	LOC102148675
RBBP7	CYP2F1	LOC111775802	LOC102148119			TUBB	FCAMR	SERPINB10	SLC25A22		ABHD8	USP43	PLCB2	LOC100064097	LOC102147728	LOC102150637	TINAGL1	LOC111768861	LRMDA	CSF3R
CXCL8	BCAP29	SVOPL	HYDIN			RFLNB	LOC111772215	GRHL3	HOXA4		LOC100051733	PRR18	LOC111775993	LOC111774743	KIF4A	MS4A7	ADCY5	EMID1	LOC100630748	RBM11
FRAS1	TMEM43	LOC111771155	PTGS2			TFCP2L1	PSCA	H2AC10	ZNF524		PTGDS	PLXNB3	NR4A3	VSIG1	LOC111774454	LOC111772589	LOC106780989	LOC100061192	HMGCLL1	LOC106781889
ADSS1	HSPB8	LOC111768617	LOC111768117			ADCY9	ATP10B	HS3ST6	FKBP2		LOC100147417	FZD5	LOC111771987	LOC111771502	LOC102150305	H1-1	LOC102147420	SLC5A1	LOC106783130	LOC100063474
C1H15orf39	MAN2A1	LOC111769809	MUC1			PFKP	LOC100064515	DLX1	LOC102150541		TNFSF12	CLTRN	VASH1	LOC111772934	KL	LOC102147489	SLC25A15	LOC111771720	LOC111774016	DLK1
FAM13A	CSRNP1	LOC111775631	BLK			NAV2	PLCH2	LOC100630072			FLYWCH1	FAM83G	NLRC3	A1CF	LOC111773825	LOC102150802	CDC7	LOC106781332	SLC39A2	KCNH5
TAP1	ETV5	LOC100054137	RN28S			PDZD2	CHGA	H2AC4			LOC100068295	TMEM139	ADAMTSL5	LOC100057212	SLC10A5	LOC106782711	LOC111772791	LOC111769272	LOC111767476	LMO3
ID2	UBE2J1	DSEL	LOC100146250			DCHS1	CFAP157	LOC100049796			DHDH	GRB7	FERMT3	AADAT	TRMT9B	LOC106782873	ZNF660	LOC111771738	TMEM215	NRIP2
AOX1	ARPC2	LOC111769133	ADAMTS6			FADS1	LRRC71	CDC20B			RARB	GPRC5C	RUNX3	SMOC1	LOC102150809	LOC111767895	LOC102148991	LOC106782668	PYCR1	LOC106781750
TMEM229B	ADSS1	LOC111775803	DMXL2			ELOVL6	FBXL16	LOC111769803			LRRC61	ESRP2	RFX2	TENM1	LOC111774256	KIAA1210	KLHL4	SLC22A2	C16H3orf18	PHF19
PHGDH	PRSS23	LOC111776144	KHDRBS2			ENG	GJB3	C15H2orf81			CA8	CCDC157	ARHGAP4	LOC102148199	LOC102147344	LOC106782575	PCNX2	LOC102148748	ZFP57	TNC
TMSB10	CDR2	FAM221A	CCDC169			WNT5A	SHISA2	LOC102148209			LOC100049859	WWC1	GPR35	LOC106782651	LOC111771581	LOC111773176	LOC111769055	LOC106783370	LOC102147582	LOC100069576
SLC46A2	FHL1	PDK4	FOS			SLC41A1	IGFBP1	CXCL17			ZFPM1	RGS9	SLCO2B1	LOC111769186	HOGA1	CD5L	TFEC	ASPG	LOC102148411	LOC102150272
KCTD1	GPR153	LOC111768522	DNAH7			SIDT1	DNAAF1	CCDC86			SELENOM	LRRC46	CDON	ABHD1	LOC106781994	SGO2	CD300LG	ZSCAN16	FZD2	GABRR3
GRXCR2	SLC29A4	FZD1	LRAT			FSCN1	LOC102150725	LOC111769627			SIRT3	LOC100054259	CD96	LOC100065039	LOC111769845	LOC111773499	OMD	LOC111768381	SLIT1	LOC111770215
PLK3	NFKBID	DQA	ACOD1			NR2F2	CCDC17	LOC100051833				KCNK6	VLDLR	MAB21L3	ANKRD29	LOX	CDH13	MYCN	UNC5D	VIPR2
BCL2L11	TMBIM1	NRG4	ENPP1			PPP1R16B	C15H2orf50	LOC111771857				TEKT1	ARHGAP45	LOC106781774	H3C1	LOC111775590	TLR7	LOC102148694	HEPACAM	LOC111768996
GPRIN3	SRD5A1	COL14A1	PDK4			SLC43A2	HYAL4	H2BC17				CORO2A	LOC111769185	RSPO1	RNF148	LOC106780968	LOC102149932	CDKN2B	ENTPD3	HLX
MYO1F	WFS1	LOC111769769	LOC102150964			FOSL2	LOC100068864	RHPN1				LOC111771459	NEURL1B	WNT5B	LOC102150260	LOC111767527	RTKN2	SMPDL3B	SOX12	LOC102148320
MX2	TAPT1	LOC111769370	DNAH9			ITGA2B	ADAMTS14	H2BC7				GPT2	LIF	LOC106782662	LOC111770634	LOC106782537	APLNR	LOC106782252	LOC111770482	ANO4
FREM1	BTBD3	LOC102149605	LIN7A			DACT1	GAS2L2	MYBPC2				EPHA1	C1QC	LOC106782762	TK1	LOC111772601	LOC102149797	LOC111769348	CCK	ILT11B
FGF9	NR4A3	ACAT1	LOC102149355			LHFPL2	DRC7	MCM5				ARHGEF16	MHCB3	NPTXR	LOC102147837	SCML1	LOXL1	MSI1	C25H9orf152	LOC106783234
KRT78	GJB3	GPNMB	H1-3			GPAT3	LOC102149122	FOXQ1				MDH1B	HIVEP3	LOC111771395	LOC111772747	LOC100071590	PENK	ZNF165	TMEM178B	NKD2
CASK	PEX11A	PCDH19	LOC111773184			PLCE1	C13H16orf96	TTLL9				KATNB1	CDH23	LOC100630139	LOC111775472	PPEF1	NTN1	TNR	KCNG3	IL1RL1
TRPV3	ABCA5	LOC111771756	LOC111771922			PAX2	KRT35	MAPK8IP2				FAM171A2	ANKRD33B	LOC102148808	LOC111772958	LOC106783468	LOC111770439	SPHK1	HHIP	LOC100066738
CITED1	AQP1	RASSF8	SNAP91			ABCC1	LOC111772477	LOC100630354				DNAI2	C1QA	SERPINE1	LOC111774140	DNMT3B	LOC111771120	FMN2	FHL5	EDARADD
TSPAN11	RASSF8	C26H21orf62	HEY2			VCAN	TNFRSF12A	LOC100052500				TMEM171	CIITA	LOC102149910	LOC102148843	CTSL	LEPR	FMO2	LOC102149944	LOC111774465
ELOVL2	MIR27B	C1H14orf28	DPP10			NEDD1	LOC111770969	ZNF628				H2AC5	LOC100054251	GNG4	LOC111775808	GDF11	LOC111775051	C2H8orf58	GCNA	LOC111771907
CHD5	MIR23B	LOC111769686	LOC100060521			WIPF3	ABO	IQCN				PRR29	APOBR	LOC106782679	KIAA0895L	KMO	CASP1	TMEM200A	LOC106780957	LOC100068575
CTH	RND1	LOC111772663	NEK10			ZNF146	IL1RN	MAP3K10				EYA2	TIMP1	C13H7orf61	LOC111771025	CPED1	LOC111773172	LOC111771172	LOC111770273	TMEM200C
FAM189A2	AHNAK2	PLEK2	LOC111772054			DPYSL5	LOC100056936	NHLRC4				KIF19	AQP1	LOC111771512	LOC111775016	LOC111769366	ADAM33	CATSPER2	LOC111770654	TMEM108
ASCC2	MFSD2A	EFNA1	DZIP1			CD4	IL15RA	LOC100064176				FOXJ1	FXYD5	VWA2	COLCA1	LOC102151058	ADA2	LOC111772028	TRAPPC3L	LOC111775025
LOC100071601	CHD5	LOC111771466	CUL4B			SYNJ2	LOC100056698	KCTD17				SLC9A2	HERC6	LOC106782168	LOC111775724	LOC102150204	FRMD3	LOC106782961	TNFRSF19	NECAB1
NEDD9	B3GNT7	TPM4	UNC5CL			CSF1	LOC100070893	TMEM52				CLBA1	DEPP1	LOC102148939	LOC111773153	LOC106781494	EDNRA	LOC102148396	ADAM20	LOC111771528
ADAMTSL1	LOC111773956	LOC111770981	FOSB			LOC111769370	G0S2	SPTSSB				SLCO5A1	CDC25B	LOC111768316	LOC111768648	CTNNA3	OSR1	LOC102149281	ANO5	LOC111774738
LOC100070570	GDPD2	HOXA4	LOC100065786			MAPKAPK3	SAA1	SDF2L1				IQCA1	SYNGAP1	MLNR	LOC111767739	MTRF1L	LOC111774260	LOC100060764	C4BPB	LOC111767552
OGDHL	MB21D2	GCNT1	LOC111769232			LOC100067649	BATF2	H2AC13				JPH1	PLEK	LOC106782175	LOC106781568	LOC111768646	IL18	LOC106782167	LOC111771493	RASD2
TUBB	LOC106783454	OCIAD2	NME8			CD55	LOC106781387	LOC100058565				CFAP100	TAGAP	MFSD2B	LOC106783099	LOC106781669	LOC111768288	MSGN1	PI15	LOC111767494
RFLNB	SLC3A1	LOC111773352	LOC111775845			PLIN2	APOL6	LOC111774428				RASSF7	CCL4	MELTF	LOC111773059	LOC102148565	ANGPT2	LOC111772786	LOC111768563	MAP7D2
TFCP2L1	AREG	FZD4	KRT7			ALDH1L1	TICAM1	H2AC15				CITED4	CXCR2	LOC111772690	LOC111769314	LOC106781752	LRRC32	SYT9	LOC100061179	MAGEL2
ADCY9	HSD3B7	NLN	LOC111771932			PTGR1	ATP2B2	FOXN4				MAPK15	TYROBP	LOC111770324	LOC111770262	LOC102148682	SELL	LOC106782879	DSC3	LOC102148896
PFKP	TENT5B	LOC111775114	TIPARP			FAM167A	ANXA13	RITA1				TPRN	ICAM1	HAO1	LOC102149100	LOC111775401	LOC111771425	SHISA9	PLN	LOC106783075
NAV2	PM20D2	PPFIA4	DCLK1			GRN	SLC7A5	PROSER3				AGTRAP	PDE4B	LOC111771953	LOC106780909	PARVB	TEK	SLC16A13	LOC111771657	MAMLD1
PDZD2	MYO5A	SCNN1G	CXCL1			SIPA1	SOWAHB	TMEM203				DENND6B	RGS4	LOC111771809	LOC111774923	LOC102148929	LOC106783216	LOC102148937	LOC111771884	LOC102147809
DCHS1	SLC4A11	KIT	LOC111768529			CTNS	SFTA2	LOC100055180				PROM2	FGR	LOC111774758	TMEM120B	SKIDA1	ERG	EEF1AKNMT	NMT2	LOC111771358
LOC100052045	CDK19	LOC111772661	SLITRK4			DARS1	C13H16orf71	CIB2				VWA3A	PLAUR	LOC111773837	RADX	LOC111773013	TUB	TMEM187	LOC106783362	CALN1
FADS1	CDCA4	LOC111773694	LOC100054543			PDE3A	CCS	ABI3				RAB36	VAV1	LOC111771925	NFE2L3	LOC102147580	ECSCR	LOC102150223	LOC100051903	LOC111771463
LOC100072739	PRUNE2	LOC111775842	CRYL1			CTSZ	LRRC73	H4C9				N4BP3	TRPM2	EPOP	LOC111769765	SRGAP3	LOC100069522	LOC111769951		MYH11
LRG1	ZC3H12D	CMTM4	COA1			SULF2	LOC111775585	LOC111769292				LARGE2	ADAM19	LOC106782347	LOC106783335	LOC111767872	PIEZO2	CADM2		C7H11orf87
ELOVL6	NR2F2	GMPS	RNF144A			ETV5	PPP1R14C	SEPTIN1				BSPRY	JAK3	LOC106782468	LOC100146395	LOC100629578	ICOS	LOC111769098		SRPX
ENG	DUSP5	ECHDC2	HPGDS			SLC2A1	CTSE	LOC100070123				SHROOM1	SPI1	LOC111773984	RWDD2B	PDGFRL	FLT1	PLG		LRRC4C
AMN	LOC111775555	LOC100054448	NLGN1			PODN	H4C7	KLHDC7A				LRRC23	CSF2RB	LOC106781315	LOC111768620	LOC111769836	COL4A6	EPYC		ADAMDEC1
WNT5A	ANXA2	LOC111770734	LOC100051724			FXYD4	B3GNT7	NEURL3				C3H16orf46	FMNL1	LOC111768642	LOC111773696	LOC100072323	LOC111771832	LOC100053296		NRG2
SLC41A1	CLDN4	FLRT2	SDC4			MAST2	H2BC3	RNF175				IGSF5	TNFAIP2	LOC111768569	LOC111771283	MIR9182	CAMK4	LOC106781629		KCTD8
SIDT1	AP2A1	ABTB1	DUSP1			PEX11A	TMEM184A	MARCHF2				FAM81A	SLA	LOC111770032	LOC111769335	LOC102150289	CNTN3	TMEM116		ZBED9
FSCN1	EPB41L4B	CLHC1	ALOX5			GABRP	KIAA2012	PRR5				KIF1A	H3C7	LOC106781999	LOC111774979	LOC100059905	SLC10A6	LRRC26		LOC102150199
NR2F2	ME3	LOC111775787	LOC100052427			CDCA4	ALS2CL	ABLIM2				IQCD	KCNJ2	LOC106781318	LOC102147952	LOC111769935	RIPOR3	LOC111771326		LOC100054458
DUSP4	LOC106783422	LOC111769724	MAMDC2			CASP2	ARG2	LOC111774284				ISM2	PKDCC	LOC111769246	LOC102148243	UBE3D	LOC102148652	LOC100054303		LOC100054321
PPP1R16B	ATP1B3	RETREG2	KIF5C			ADAM15	SOX21	ANTKMT				KMT5C	EPHA2	ANLN	LOC100062201	ADAMTS6	MTRF1	LOC102150056		LOC111770546
SLC43A2	FOXP1	GRB10	BAG3			DUSP6	LOC111774207	MYPOP				BIK	LOC100060539	LOC102147385	LOC111768467	LOC111770637	LOC111775381	LOC102149472		LOC111770516
IL2RB	CDC42EP2	MFGE8	TENM4			RASSF2	H3C3	LOC111772819				ELF3	GNG2	LOC111774705	LOC106783138	TAF5	OLFML2B	LOC111775588		UCHL1
FOSL2	LRP8	EFCAB2	LOC111771136			PDGFC	SMTNL2	SPINK5				LOC100059285	LOC100058771	METTL11B	LOC106782475	LOC111774032	IL1B	MAD2L1BP		RAB3IL1
ITGA2B	LOC102150795	SERPINA14	GPX4			CNOT2	H2BC15	LSM7				B4GALNT2	CXCL1	LOC111768913	GCNT7	OGN	LOC111772169	LOC102149005		LOC111771167
DACT1	SGMS1	WIPI2	NOP53			GYS1	TTC16	LOC100061663				EPS8L1	STX11	LOC111768196	LOC111770089	SPDL1	C30H1orf115	TBC1D24		ITM2A
LHFPL2	MARCKSL1	LOC100630235	TMTC4			GM2A	LOC100060825	TNNC1				GRTP1	C1H15orf48	MAP3K15	LOC111768873	SCML2	LOC102148212	LOC111774710		LOC100147148
GPAT3	CTH	LOC100052576	SRGN			CLPB	H2AC14	B9D2				CPLANE2	ZNF385A	TMEM191C	LOC106782069	LOC111774717	LOC100053132	QRICH2		LVRN
PLCE1	ACOT9	LOC111775815	UNC45A			DRB	ATG9B	DAPK2				VSTM5	PUDP	MYPN	LOC111774932	CYRIA	BCL2L15	LOC111772693		CDH6
WDFY4	ITPR1	AGPAT2	ULK4			WFS1	LOC102149252	LOC102148752				ARHGEF38	RNASE6	NOX4	LOC111769395	NUP210L	MYBL1	ADAMTS7		ADAMTS4
PAX2	SCUBE1	IRF7	LOC102148941			CD200	PASK	LOC102147920				CCDC187	TMEM140	UBE2T	LOC106781993	LOC111771562	MARCHF3	LRRC8E		LOC100049805
LOC106780831	ZBTB10	DCBLD2	CLDN4			CCL28	ZNF367	SAMD10				RNF186	KCNJ15	LOC111770584	LOC106781100	ZNF260	LAIR1	LOC111773207		LOC100063777
ABCC1	RFLNA	LOC111769733	LOC102150085			NSG1	CRB2	LOC100061699				ZBTB42	PLSCR1	METTL27	LOC111770726	LOC100146568	TIGIT	LOC111768054		CYSLTR2
VCAN	HIP1	ERRFI1	ANKDD1B			POR	H2BC11	KLHL25				EFCAB6	ITGAX	LOC106782235	LOC111769828	LOC111773316	LOC100146858	LOC111770359		RTL4
NEDD1	WWTR1	SMARCE1	FADS1			CSF1R	GPR176	WDR83				SPIRE2	CD53	SLC28A1	DOCK3	ARMCX5	SLC35F2	LOC100057971		SCN3A
GPR68	TBC1D2	TGFB1	LOC111771931			C2CD2L	RELB	LOC100056712				RIBC2	PIK3R5	SLC26A7	LOC111769810	TUBE1	LOC100050106	IGDCC3		LOC102147741
WIPF3	TRPV3	LOC111769715	OXTR			WWTR1	CRACDL	PLIN4				FAM3B	ADGRG6	SNHG4	GTSE1	COL4A3	CD163L1	COLCA2		LOC102150421
ZNF146	LOC106782650	PLA2G6	LOC100054448			FBLN1	TRIM29	KAZALD1				CFAP74	PARM1	LOC102149361	LOC111771259	LOC102150254	KHDRBS2	HES2		LSM11
APOA1	TIMP1	AMACR	LOC111772643			RBP4	ARID3A	LOC100052856				BNIPL	ARHGEF15	LOC100067285	LOC106783226	LOC111773972	PDE1C	GADD45G		PLCXD3
DPYSL5	GCNT1	TMPRSS11F	LOC111771147			SWAP70	ADRA2C	ZNRD2				GAS8	NFKBIE	LOC102150810	LOC111775509	CCN3	LOC100062472	LOC106783328		LOC111774347
CD4	LOC111773358	LOC111768260	EGR1			LOC111773844	ZNF683	TNNT3				BCAS1	ARRB1	LOC102150095	LOC111768961	DDB2	LOC102149611	RIMKLA		CYGB
SYNJ2	LOC106782846	LOC106781718	MCTP2			HES1	CDH16	SIRT6				DUOXA1	SH2B3	LOC106781159	FAM71F2	LOC100063097	DKK3	LOC106783021		LOC102150790
CSF1	LRRC8D	LOC111769755	LOC111771933			MME	NCAPG	ETV2				TMC4	EVI2B	LOC111768575	LOC106781699	LOC106781130	KBTBD8	LOC111775395		LOC100064538
LOC111769370	MIR9023	MAP3K14	BUD23			NOS3	DNAAF3	PPP1R1B				CARD14	SH3BP1	LOC111769020	LOC111769140	LOC111770856	THBS4	HSF2BP		LOC111772760
ALDOB	NREP	LOC111768958	SCG3			MAN2B1	LOC111772887	ALDH4A1				RIIAD1	LIMK1	PCDH15	C27H8orf48	LOC100071401	LOC111773337	LOC111775222		CIART
RND1	ACP5	LOC111769046	LOC111775526			TYK2	DNAAF5	LOC100630221				ESRRA	LOC102150681	KCNJ14	SLC47A1	LOC102150010	LOC106783161	TPPP2		LOC111768352
ARHGAP30	LRAT	LOC111775845	H1-4			PTK2B	PAK6	ITPKA				GPX2	SARM1	GCSAM	LOC111768740	PKHD1L1	LOC100064396	GRB14		WSCD1
CREG2	LOC111773208	KRT7	H1-0			PHLDB2	MFSD2A	ADORA1				MYO15B	RASSF5	LOC111767867	LOC111773182	LOC106783008	KIF11	LOC111770126		LOC100630169
ZC3H12D	CTNNAL1	HSD11B1L	ZNF334			LOC100073089	KIF17	S100A12				C20H6orf132	SASH3	LOC111773623	LOC111774485	LOC102148207	LOC102149654	LOC111776019		FGF2
MAPKAPK3	CENPU	LDHA	TMEM17			FNDC3B	UNC93A	ZNF579				TTLL6	ST6GALNAC4	LOC100063184	MIR8950	LOC111776206	TRAF3IP3	NKD1		ST8SIA2
LOC100067649	MSX2	LOC111774080	LOC106781191			SMAP2	CCDC151	LOC100051999				CROCC2	CLSTN3	ESPL1	LOC111774390	ARMCX4	FRMPD4	LOC102149258		LOC106782188
CD55	LOC100056283	PSMD1	LOC111773487			CDK19	MUC6	LOC100070840				PRAG1	DOCK2	LOC111774520	LOC111774486	LOC102147838	EDA	LOC102149039		LOC111768717
PLIN2	LOC106783036	PKD1L3	ENTPD6			CEBPD	LOC100064221	LHX1				DPCD	UBASH3B	LOC106780945	DGAT2L6	LOC100061584	ST3GAL2	LOC111770591		HDX
ALDH1L1	MID1	LOC111771214	PCLO			DOCK8	RFLNA	RAB6B				SCNN1B	ST3GAL3	TPX2	LOC111768243	LOC111775970	CLEC2B	CCDC196		LOC111770498
NME1	GRIK4	LOC100146156	LTBP2			TNFRSF1B	H2AC11	DNLZ				HMMR	LOC100146440	LGI3	LOC100060469	LOC102151014	GPR65	LOC111773441		LOC100057398
PTGR1	LAMB3	TNFRSF11A	RBM24			LOC100053918	LRRC56	CARD9				CCDC146	HEY1	LOC100059576	LOC111770504	LOC111773592	GPRASP1	LOC102150273		LOC100063059
FAM167A	GNS	LOC102148466	LOC100056585			SLC22A3	CFB	LOC100069009				BICDL1	PLEKHO1	ETV4	LOC111767601	SLC25A35	CENPF	CAVIN4		ITGBL1
LOC100049792	FOSL2	LOC111773947	NPTX1			AOPEP	UPK3B	C7H19orf71				ARHGAP8	ZC3H12A	LOC111775813	LOC111771089	PLEKHG2	CYYR1	GREM2		COX4I2
GRN	SMIM3	TCP11L2	CH25H			TMBIM1	CCDC78	LOC102148827				WDR93	BIN2	NUGGC	LOC111771952	LOC102149995	LMOD1	KY		BMP5
SIPA1	EPHA7	ALDH1L2	EGR3			KCNMA1	MACIR	LOC100066697				LPAR3	PIM1	LOC111771031	LOC111773700	LOC111768661	TP53I11	LOC111772942		IGIP
CTNS	S100A6	MAGEE2	RIMS1			PDIA5	COL22A1	LOC100060323				SH2D4A	LOC100057776	LOC111767990	MIR492-2	LOC111773196	ITGB1BP2	ELOVL3		IL33
DARS1	RTL5	HOXA3	EPHA3			NR4A1	DUSP5	MAP4K1				ATP2C2	SLC51B	LOC111767991	LOC111768520	LOC100072292	KIAA1614	LOC100058927		ADAMTS18
PDE3A	NPAS2	DMXL2	LOC100072189			C23H9orf40	LRRC10B	LOC111771852				RIPK4	FGD2	LOC111773859	LOC111775530	LOC111775676	PCDH12	LOC106783122		LOC111768441
SRD5A1	IKBKB	MAMDC2	NDRG4			LOC100053764	SLC45A4	ELF5				LAMB3	LOC111774145	ELOVL4	LOC111767613	MACROD2	GATA6	LOC111767692		BEND6
CXCR4	CAVIN3	LOC111773844	AGA			MROH1	SPEF1	KCNB2				SPINT1	WNT9A	LOC111768310	LOC102148149	LOC100064182	PPP1R17	LOC100062757		LOC106781350
CTSZ	PLCE1	TNS2	LOC111774524			SAMHD1	TCTEX1D4	LOC100630790				PNMA3	DENND1C	POLR1G	ERICH6B	LOC111768180	LOC111774980	LOC111769728		LOC102147761
LOC100051065	ABCA10	AMPH	LOC111774480			XPOT	FADS6	BAD				PHOSPHO2	ITGB7	GCKR	LOC111771649	LOC111770788	AIM2	LOC111768636		CHRNE
FGF12	IDS	LOC111773349	POSTN			ACKR4	SRCIN1	LOC100147485				TFEB	IER5	LOC106782060	LOC111772154	LOC111775815	DNA2	LOC102147921		FOLR3
SULF2	MIR24-2	ARRDC2	PTPRZ1			STEAP3	LOC100067446	TNFRSF18				FBXW9	ZAP70	LOC111772824	LOC111769388	FMOD	CENPE	SLC4A10		SGIP1
ETV5	ADTRP	ACP2	CPXM2			AP2A1	GPSM1	NXNL2				SOWAHA	SLC15A3	LOC111775814	LOC111769715	ENOSF1	LOC100146423	LOC100630731		MYOCD
SLC2A1	OCA2	CHMP2B	LOC111775522			TNIP1	TP73	LOC100062889				YBEY	LCK	LOC111768568	LOC111769830	NCR3LG1	ZSWIM3	LOC111773229		LOC111774596
PODN	LOC106780953	LOC111770073	SLC44A4			RAI14	DNAI1	LOC100054934				WDR31	RGCC	LOC111774968	LOC111775295	LOC100069287	LOC111767402	B3GALT5		TUSC1
PPP1R18	LOC111775906	LOC111767394	LOC106781339			SLC24A4	ANKRD13D	SARS2				DQX1	RASA3	LOC106783182	LOC111772146	LOC106781339	MS4A2	LRIT3		CUPIN1
TMPRSS6	LOC111775953	LOC111775676	LOC102148257			LOC100051657	DNAJB13	LOC100051276				GLB1L2	HSPB8	LOC106781856	LOC111771214	MIR21	ITGA10	SYTL5		LOC111767530
CES3	GPBAR1	TDRKH	EGR2			FBXO32	TNFAIP8L1	HSH2D				CAMSAP3	PLEKHO2	LOC111769974	LOC111771275	LOC111774509	TM4SF18	LOC102148186		SYDE1
XIRP1	SOAT1	KLHL22	LOC111771640			GMNN	TCTE1	TSPOAP1				TTC21A	SMIM3	GP5	LOC111774080	LOC111768175	ADAT1	SLC16A10		LYVE1
FXYD4	LOC100067589	WIF1	LOC106782300			LOC100054308	KRT36	LOC111771486				KCNH3	LOC100063866	SOHLH2	LOC111771694	ZNF671	LOC102149418	LOC106780925		UNC5A
FAM229A	IGFBP3	DKK1	TRAF7			CDCA7	CCDC33	LOC111768417				SPAG8	TUBB6	LOC111774945	LOC111776140	LOC111771098	CD180	LOC111771804		MEIS3
TMEM213	CEP104	LOC111769808	CDON			GNAO1	LOC111773634	CBX2				EPS8L2	GRAP2	LGR5	LOC111772751	STEAP4	C2	FBP1		SYNDIG1
MAST2	GCH1	PAXBP1	LOC111772158			KLHL13	C6H12orf56	GALNT5				ARMC2	DLG4	DYNLT2	LOC111772623	PECAM1	TEX30	LOC111775175		CHST2
PEX11A	SPTAN1	RNF125	BOK			STK10	ARNTL2	ATP2B3				LCN2	KCNAB2	LOC111774944	LOC100069888	DLC1	GPR183	LOC100058987		OLFM2
GABRP	IER3	CHKA	LOC111772526			FHL1	NEURL1	LOC100051782				CFAP126	EEF2KMT	NYAP2	LOC111775294	PCDHB14	VEGFC	GRIN2B		LOC111771112
CDCA4	OR51L1	LOC111775526	IL1B			PLPP1	FSD2	HCFC1R1				KLC2	ZFP92	LOC111773907	LOC111768958	LOC102149706	PCED1B	LOC111767616		LOC111775454
CASP2	PLAGL2	RGS11	ACADSB			LOC100058017	ANO9	LOC111775074				TCP11	ATP7B	LOC111769061	LOC111770734	LOC111773481	GSPT2	LOC106782989		LOC111767882
LOC100059994	ESCO2	EML5	OSMR			OS9	FER1L6	PDF				GRHL1	TMSB15B	SLC16A12	LOC111770889	LOC102149128	LOC100061216	RELL2		LOC111770519
ATP6V0A4	SGSM1	LOC111770414	LOC106781226			TMCO4	XKRX	PHLDA2				FAM83H	PLD2	LOC111769093	LOC111773170	MEI4	IGSF6	LOC111768069		ADORA2A
ADAM15	PLP2	ZDHHC7	TMEM204			SHANK2	AP5B1	LOC100146976				CES2	CLIC5	BDH1	LOC106781019	LOC100069954	LOC111768589	LOC106782847		COCH
DUSP6	MMP15	TPK1	KIF28			PML	LOC111769099	BCS1L				EML2	C13H16orf54	LOC111767901	LOC102149109	ARHGAP6	PDE7B	PCP4		DACT3
RASSF2	CITED1	LOC100065342	ELOVL6			MPC1	ARL4D	LOC100056462				HOXB7	ICAM3	LOC106780960	LOC111770380	SVEP1	ITGA8	LOC111773980		IGFN1
PDGFC	PJA2	LOC111772620	PDLIM1			SMPD1	ZDBF2	UPK1A				APOO	SLC49A3	LOC102148288	LOC111769710	LOC100064919	LOC111769201	HEPACAM2		LAMP3
DEFB1	LRRC56	SLC7A7	MST1R			ARHGAP27	LOC100630609	RHOV				MVB12A	CFP	LOC102148636	LOC111775217	SLC38A7	NPFFR2	TMEM182		LOC106781140
CNOT2	EGF	LOC102149496	PLEK			GSTK1	CAMK1G	LOC102149852				DNALI1	SIGIRR	LOC111774519	LOC111769083	DKK1	TRPC6	LOC111774661		OVCH1
GYS1	ZNF185	LOC111773426	ANXA1			PER1	SIX1	CSTA				LOC100146447	ME3	LOC111768917	LOC111769707	LOC111769091	CD86	IYD		CACNA1G
GM2A	PPTC7	HSD17B7	LOC111770994			MEX3A	LOC111769261	FAM71E1				MYCL	LOC100050473	LOC111772963	THRSP	LOC111768465	LOC111771968	IL31RA		SV2B
RASAL3	SPRED2	KLHL23	KNDC1			ABHD14A	RPUSD3	PRICKLE3				TMEM216	CD68	LOC111771431	LOC111767753	ZSCAN9	ARHGAP15	GCGR		NMUR2
CLPB	CLCN6	LOC111774512	LOC111771923			LOC100055927	GPR162	DBNDD1				ST6GALNAC2	CLEC20A	SLC16A4	LOC106782263	PTGFR	PPM1E	TRIB3		SH2D2A
DRB	A2M	MANF	ASPA			FURIN	TTLL10	COMTD1				LOC106783330	UBD	LOC100052638	LOC106781744	LOC106781547	LOC102150611	LRRC52		GASK1A
WFS1	FAM102A	H2BC25	LOC100051065			MATN2	PADI1	B3GALT6				FHL2	OASL	TLR5		LOC111775969	LOC111775934	DAGLA		RAB3C
CD200	SLC2A1	FBN1	LOC102150173			WIPI1	LOC100068923	LOC100052588				MMP15	SMIM5	LOC111767733		ZKSCAN3	LOC111771995			VGLL3
CCL28	LIMD1	LYRM7	NIPAL2			MAP3K21	MYCBPAP	DMTN				MYH14	EHBP1L1	LOC102149098		LOC111775967	ERO1B			KANK3
NSG1	SOX21	LOC111776175	TMEM215			BRIP1	MRPS28	KLF16				OSCP1	ELF4	LOC106781759		LOC111775374	CCR1			GLIS2
C4H7orf57	FAM241A	MTMR10	HS6ST1			RCC1	GZMB	METTL22				CCDC65	GPBAR1	CCN6		LOC106782376	CMKLR1			EME1
POR	RAB11FIP1	KIAA0513	C18H2orf88			HMGB3	LOC102148356	FAM181A				PTGES2	PAQR4	PSMC3IP		POP1	PPIC			PLA2G15
CSF1R	ANOS1	LOC111773700	RCC1			TNS1	LOC111772844	MISP				RSPH9	ARHGAP9	CBY2		LOC111773132	LOC102149287			FGF14
C2CD2L	PAQR3	LOC100065733	BMP6			NREP	L1CAM	PPP1R14A				EIF4EBP3	RASSF9	LOC111769010		LOC100072332	P2RY1			GALNT15
WWTR1	LOC111775907	LOC102148403	PPARGC1A			MBP	GNLY	TIMM13				EFNA4	TNFSF14	LOC111775353		SULT1C4	PAMR1			LOC100146894
ENGASE	STARD5	AATK	LOC100051036			SLC29A1	LPAR5	ENHO				KIF9	UCP2	LONRF2		F2RL2	HACD4			LOC111772091
FBLN1	LOC111773262	DDIT4L	KPTN			FIGNL1	TOGARAM2	CIDEB				C12H11orf49	ZBP1	LOC111775525		LOC111775181	LOC111772432			DIO3
ZNF750	LOC111775912	TK1	CD9			ARHGAP39	MICALL2	KRT15				C25H9orf116	NUAK2	LOC111776149		LOC111774132	GAS2L3			PTER
RBP4	ABCA3	KLHL17	PIM3			TNFRSF11A	DSCAML1	AQP9				GNAZ	SOX6	LOC111774667		LOC111772794	GJC1			FGFR4
NRM	FGF9	UXS1	MYL9			SEMA4B	C11H17orf97	GPRC5A				SYTL1	RIN3	LOC102149759		LOC111768726	LOC100068270			CFH
SWAP70	LOC100053865	RN28S	AACS			LOC100062650	LRRC43	SMUG1				SLC4A8	CDC42EP2	LOC111768975		EMILIN2	MTMR7			LOC111774059
LOC111773844	DOK6	FSTL1	PKHD1L1			IFI6	ATP13A5	KATNAL2				RSPH4A	NPNT	DNAJC27		LOC111773487	LOC106782658			LOC100054029
LOC111769596	FADS1	IGSF10	PLXNB2			ATP13A3	PPP1R16A	LOC100147624				UBXN11	CD83	F2RL1		LOC102147456	CCR2			LPAR4
HES1	VTCN1	THRA	PIK3R1			ZNF185	LOC100070567	RNF183				SCNN1G	SFXN3	LOC111773548		LOC102149453	ST3GAL5			NLGN4X
INPP5D	MST1R	LAMA1	KREMEN1			SPARC	NEIL1	LOC100069722				FAM83B	CXCL9	LOC106782784		LOC111767795	HEY2			LOC111774377
PSTPIP1	DUSP1	LOC111774524	FEM1C			DLG5	LKAAEAR1	LOC106781801				TMUB1	MEIS2	SERPINA6		EMCN	CBFA2T3			PURG
CHIT1	IFRD1	LOC100059021	KERA			EFNA5	RRAD	LOC100050287				LOC100059180	TEPSIN	LOC111775843		LOC111770280	LOC111774447			LOC111769302
MME	MAST4	PPM1M	UPB1			SMARCA1	IL36G	LZTS1				ERICH3	RHOH	LOC111772967		HVCN1	H19			IFITM5
NOS3	PTPRJ	LOC111770726	SLC6A8			ZBTB10	LOC102148620	LOC100056788				CFAP57	CCR5	LOC111773872		LOC111775812	LOC100630729			GGT5
MAN2B1	LOC111771846	MCM7	NEGR1			PDE5A	LOC111772843	LOC100051834				LRRC34	RRS1	ELAPOR2		LOC111768977	PRKG1			LOC106782643
TYK2	AGR2	LOC111769828	DSP			ANGPTL2	SEC14L3	NPAS1				KLC3	TLR9	IL1A		CDH11	CYP27A1			JPH4
PTK2B	OTOA	LOC111772027	ACTG2			ASL	NGEF	YBX2				DYNLRB2	LOC100054641	LOC102147327		LOC111769080	LOC111770072			REM1
ADARB1	LOC100058017	LOC111775377	LOC111772642			LOC102150439	CFAP99	CCDC88B				PPP1R13L	LOC100067503	SPI2		LOC111775725	S1PR1			LOC111773319
LOC100630171	L1CAM	AGA	MAN1C1			RMI1	TMCC2	DNPH1				MED22	IL18R1	ZBTB3		LOC111776175	LOC100054534			C1QTNF1
PLPPR2	LOC102147400	CLDN3	PTPRU			SUMF1	SLC12A9	LOC100055516				FAM227A	NPAS2	LOC111774423		LOC100629395	LOC111770443			CHP2
PHLDB2	ITGB4	LOC111773132	ACKR3			EIF1B	UPP1	LGR6				ETNK2	LY6E	LOC111770204		LOC111767571	DES			GPR63
PREX1	TRIM29	CATSPERB	LOC102148965			NFIL3	LOC102150795	LDLRAD1				SVIP	KAZN	TAF1C		LEF1	LOC111774457			SECTM1
LOC100073089	LOC111772912	LOC111775808	CCDC88A			AHNAK2	CDHR4	LOC100061978				PRSS8	CCDC114	LOC111770081		LOC111767706	GRIN2A			NCF2
FNDC3B	LOC102148620	STK10	KSR1			GRK5	FSTL4	BRME1				DYNC2I2	CAPG	LOC102149696		KCTD7	ADCY3			CAND2
RGS9BP	FGD6	LOC111772621	LOC100069954			CD74	NFKBIB	TCTEX1D1				ST14	LOC111770385	LOC111775358		PLAU	LOC100146132			MN1
SMAP2	EFNA5	SH3PXD2A	LOC111768519			TLN1	AP1S3	HBA2				VWA3B	EVI5L	LOC111773643		LOC111772661	SOBP			LOC100054455
LOC111770964	SUMF1	LOC111773059	PGM1			LSP1	KRT80	LOC100055003				TJP3	SSC5D	CAMK2B		LOC111771289	LOC111773116			LOC111772079
CDK19	TMEM72	FAM171A2	SCD			PPARGC1A	CACNG4	LOC106782589				SCEL	STAB1	LOC106780994		LOC102148208	ITGB3			HAS2
MYO1G	RHOU	GMNN	BAHD1			CIC	KCNC4	TMEM38A				STMND1	PNKD	LOC102150023		LOC100052375	FAM43A			CNTN4
CEBPD	AMD1	ASB4	KCNJ15			GAK	LOC102149652	CDA				CD320	PNMA8A	LOC111768093		FGF1	ESAM			DIPK1B
DOCK8	SFXN3	LOC111775957	LIPG			TLL1	ZNF653	GRAMD2A				ZSWIM4	PTP4A3	LOC111773199		DIO2	LOC102148975			LOC111774999
TNFRSF1B	GMNC	PKHD1L1	CYP1B1			H6PD	FOXA1	LOC111770056				LOC100057155	PLD4	FOXM1		LOC106782861	ACTA2			LOC106781193
LOC100053918	RAB11FIP5	LOC111769830	ANO5			ITPR1	TTC22	LOC111771225				ODF3B	CABLES1	TRPV5		XKR8	FAM133A			PAPPA2
SLC22A3	SCD5	LOC111772182	LOC111775911			OAS1	ANOS1	GTPBP3				FOXP4	ITPK1	TTC23L		LOC100065011	LOC111769768			SCN2B
AOPEP	ACOT6	UGT8	LOC100071611			ENDOD1	LOC100147494	HDHD3				EHF	NCKAP1L	FSCB		LOC102150170	SLC8A1			LOC106781725
PPP1R32	SLC22A16	LOC102149515	LOC111775523			TIMM9	CCDC189	PHLDB3				TYRO3	RPUSD2	LOC111773469		PCDHB6	GABRA2			LOC111771745
TMBIM1	EGLN3	LOC111774480	CFAP20DC			SEMA3C	MAP6	SUSD3				ODAM	BAG3	LOC102149298		APBA1	ITGA5			CA5A
KCNMA1	GALNT4	NT5DC3	PROM1			H4C1	LOC106782082	LOC111772607				SLC37A1	RERG	LOC111773873		CHEK2	COL27A1			MASP1
PDIA5	MACIR	CNPPD1	CCN1			LRRC31	WDR54	CBLC				LAD1	FOXC1	LOC111775528		SYK	RIMS1			BTK
NR4A1	SLC25A25	LOC111772619	RN18S			FAM53B	LOC100050480	PDZK1IP1				TSPAN1	METTL1	LOC111772905		LOC102148292	LOC100146267			LOC102148794
C23H9orf40	UGT8	TIMM8A	DNAH6			SCNN1A	RAMP1	PTPN18				MFSD6L	LOC100050933	LOC106782381		RFTN2	DTL			GJA4
EGLN3	MET	MTMR14	ITGA2			PC	VMO1	LOC100056913				CLDN1	RBP5	CEMIP		LOC106782472	CDIN1			LOC111770484
LOC100053764	MARCKS	WDR5	CCM2			TMEM86A	NFKBID	NDUFAF8				CCDC74B	ZNF575	LOC106782140		LOC106782077	DYSF			WNT2B
MROH1	MPIG6B	LOC111767841	ABCC3			VSIR	TSNAXIP1	LHPP				TMEM38B	MAP4K2	LOC102150418		LOC111773947	KLKB1			AGTR1
SAMHD1	SYTL2	ADCY9	LOC111771466			MAP1A	UBE2S	CCDC24				RASEF	PLVAP	SLC9C1		RAMP2	ITGAM			GIPC3
XPOT	FEM1C	LOC100147411	LOC111774483			DCLK1	ERICH2	MYL6B				SPACA9	CD1A4	LOC111773350		LOC102149094	FHOD1			LOC111767609
ACKR4	LOC111770564	HOXA2	LOC102148675			MAGEE2	ANKRD37	CCDC60				PGAP6	CRYAB	LOC111772436		EGFLAM	ZSCAN32			SHOX2
STEAP3	MTURN	CXCL14	LOC111775994			MSX2	ZNHIT2	CISD3				CDHR3	DEF6	LOC111775792		LOC102148229	COL5A3			LOC106781844
AP2A1	HIP1R	SPP1	GCSH			LUZP6	SPINDOC	LOC100057768				WFDC2	PLPPR3	LOC111773836		LOC100630842	LOC111772193			LOC102150517
TNIP1	MAP2K1	COX20	ICAM1			ACADM	PDZD4	LOC100630511				MIER2	CCL5	LOC111774858		CYP27C1	LOC106782979			LOC106782629
SERPINA14	GOLIM4	LOC102148709	CCN3			RTN4RL1	CATIP	RSPH6A				MORN3	SFXN2	LOC111773704		LOC102147975	TNNI3K			SNTA1
RAI14	LOC111773593	FGL2	ETV5			PRKCD	SMKR1	COX7A1				LOC100062268	ALPK3	LOC111769838		LOC111775183	RHOJ			SLC7A3
SLC24A4	PTGR1	LOC102149887	ALDH1A3			ANKRD28	LOC100060104	GPR157				C2H1orf122	ZDHHC18	LOC111768272		LOC102148459	LOC106782272			TRPC5
GGT7	NPNT	LOC102147668	CNTNAP5			BNIP3	SSUH2	FXYD2				FZD10	PCP4L1	TRNAV-UAC		PEG10	TIE1			ABAT
LOC100051657	CXXC4	COL1A1	CLEC4E			RAB27A	UPK1B	SPATS1				LOC102147639	NECAP2	MIR9167		LOC111775631	LOC102147598			LOC102149158
FBXO32	ENDOD1	SLC1A1	INSIG1			EPHA7	SLC4A11	PNMA1				TMEM53	AOAH	PABPC1L2A		ADGRL2	COL21A1			IL34
GMNN	MEX3A	FBXL2	LOC111775296			SLC38A1	SH2D3A	IGSF11				SPTBN2	ECSIT	LOC111776172		LOC102150465	P2RY12			IRAG1
LOC100054308	NT5E	SNW1	CSF3R			CAV2	C1H10orf90	LOC111771726				KYNU	SLA2	LOC111772104		LOC111771919	SEMA3F			PRKG2
CDCA7	CYP3A93	SCOC	RBM11			ZNF286A	STAP2	LOC111775998				DCTPP1	CDKN1A	LOC111770586		LOC102149837	NRG1			NOD2
GNAO1	TMEM139	LOC100629395	LOC100060257			ZNF697	SLIRP	FAM229B				GDPD2	CCDC9B	LOC111772615		LOC102150282	LOC106783067			NEB
KLHL13	UNC93A	TTLL6	LOC111774484			SLC5A6	TEKT2	CDK3				GMPR	H2BU1	CDC6		NLGN1	IRF4			POU2AF1
STK10	LOC100071697	WDR72	CD1A2			MAST3	SPINK2	TNIP2				CHMP4C	TRIM22	LOC111773245		IGSF10	QPCT			PCOLCE2
SLC29A4	TMEM229B	LOC102147580	SDK1			SEMA4A	LOC111775906	HAVCR2				SERINC2	MTMR11	LOC100054500		LOC106781299	LOC111770576			LOC111769844
LOC100064092	G0S2	PTGR1	LOC111770960			TTC34	KLHL38	MCRIP2				TSTD1	GNA14	CLEC5A		LOC106783012	ZNF423			STMN2
LOC111771768	ABHD16A	AOX4	PTN			HOPX	FAM183A	SLC35F3				LOC100630564	ACYP1	LOC111769281		LOC111773817	CD274			RASL11A
FHL1	RIN2	MIER2	PKDCC			INPPL1	KIF12	FAM98C				FAM83F	RGS14	LOC111772139		STRA6	AVPR1A			LOC102149889
OAS3	KLHL42	GRXCR2	LOC102150524			ATL2	LOC100057809	EVA1B				FAM81B	HCLS1	LOC111774245		LOC102149344	AIF1			LOC111773552
PLPP1	UBQLN1	FGF1	LOC106781889			C1QB	LOC100057505	FXYD3				GMNC	IFNLR1	DDIAS		LOC100056484	ADAMTS15			LOC102147627
LOC100058017	ATP6V0A4	LOC111771691	AKAP6			GLCCI1	GALNT6	SLC39A3				CCDC160	LOC100058940	LOC111773579		LOC111767944	LOC102148957			LOC100065202
OS9	TSPAN13	RBP4	SH3BP4			ATP1B1	C26H21orf58	EXOSC5				LOC102147786	CD247	MIR1291A		LOC111770008	LOC100063011			MRGPRF
TMCO4	HSD11B2	LOC111775812	H19			KLHL15	JOSD2	NOL12				RAPGEFL1	CABYR	LOC111768574		LOC102150524	RTP3			LOC111773217
LOC100146181	ATP6V1C2	INSIG2	LOC100063474			EPHB4	FOLR1	ADCY2				LOC102150694	CD38	LOC106782275		LOC106782228	HOXD10			LRP11
SHANK2	INSIG2	MCTP2	PAQR7			F5	KIF6	LOC111772275				LOC100147031	DDX11	INSL5		LOC111772279	CHST3			LOC111776188
PML	IGFBP1	LOC100060985	LOC100060406			THOC7	C3H4orf54	SWSAP1				NME9	PKIB	BUB1B		SLC9A9	TBXAS1			PRKCQ
ST3GAL4	NTPCR	LOC111773153	LOC111771843			KANK1	AK8	TMPRSS11D				ALKBH4	CDK18	LOC111770034		LOC111767913	HS6ST2			PSD2
MPC1	MMP26	H1-3	PLXNA2			MARCHF5	RSPH14	LOC100057758				PKP3	STING1	TP53I3		PPP1R3E	KIF15			CACNA1H
CHST15	NCAPG2	MEX3A	DLK1			SLIT3	HILPDA	LOC100060653				PTPRN2	P2RY11	LOC102150079		LOC111774482	GZMK			ITIH4
SMPD1	EGR3	MNT	CEP78			LOC100066066	KIAA1549L	LOC100147454				MAP3K9	CARD11	LOC102151094		LOC111775591	CDH5			LOC102148671
MB21D2	PLEKHA2	LUM	CD34			ALDH3B1	LOC100064809	MRPL41				DRC1	SLC1A5	LOC102150514		LOC102147707	MROH8			LOC111770495
ARHGAP27	LOC111775308	LOC111775834	LOC102147390			NR4A2	LOC100147480	FBXO2				DUSP26	FCHSD1	H3C4		LOC111769662	SGTB			TAFA2
GSTK1	EML4	LOC102150173	FAM20C			CKS1B	NAGPA	KRT222				HOXB2	SH3TC1	C9		LOC111769133	GPRASP2			SORCS1
PER1	DAPK1	OVOL2	KCNH5			AKNA	EFNA3	METTL26				FAM221A	ECM1	LOC111769796		LOC111775700	SPACA6			SRRM3
AMPD3	LOC111770618	ROBO2	LMO3			COL4A2	CFAP91	HGH1				UGT8	GIMAP8	LOC111770724		LOC106783109	HTRA3			LOC111775209
MEX3A	PTP4A2	LOC111771147	LOC111769789			RAB11FIP5	TRPV4	SHFL				CX3CR1	C10H19orf47	LOC111775536		LOC106781748	PDE1A			MMRN1
ABHD14A	STX3	ARMCX4	H2AC6			RYR3	WHRN	RNF208				TAAR1	PIK3R6	P2RY13		LOC102149881	SRR			LOC106780973
MYO3B	SLC34A2	SEMA4B	BHLHE40			TSPAN13	SERPINB5	TLX3				LOC106782922	CNTNAP2	LOC111775432		CD34	SHE			F13A1
LOC100055927	TRPV6	XKR6	MFHAS1			LOC100063291	TOR4A	YDJC				CLDN7	TMEM176B	LOC106783293		ASPN	MDGA2			CAPN12
FURIN	ATXN10	RPRD1B	OSR2			PREX2	PTPRCAP	LOC111771184				CNKSR1	LOC100060996	LOC106782715		LOC111771990	LOC111772909			ARHGEF25
MATN2	PARD6B	LOC100068406	CHN2			DENND1A	BCL2L14	GRK4				H4C11	CWH43	LOC106780932		WIF1	KLHL3			GRM7
NAAA	ABL1	LOC111772659	SH3RF1			IL4R	P2RY2	OPN4				FABP3	C18H2orf76	LOC111774706		ZNF404	LOC102150986			LOC106780946
RASGRF2	GABRP	CEP68	SLC16A9			ABHD17C	LOC111767452	SRM				BSN	PTPRE	LOC111775833		LOC102150380	KLHL31			LOC100629254
PTGS2	DHRS7	RHPN2	B4GALT2			ARNT2	TBC1D7	AQP3				NDUFA2	LOC100055483	LOC106782440		SGCE	APOLD1			LOC111773162
WIPI1	IGSF5	LOC100067491	ZKSCAN2			NUP210	CFAP299	HYI				ROPN1L	EFNB2	KIAA0408		LOC111772101	ABCB1			PTPN7
MAP3K21	OTUD7B	LOC100070852	NRIP2			OTOA	KIAA0319	TMEM249				LRRC6	CMSS1	MELK		LOC111769717	RUFY4			IL21R
LOC111767628	CLCF1	OTUD7B	CLSTN2			ZNF711	SLC15A1	BEND4				GRIK1	UCK2	LOC111771554		LOC102151092	LOC102149042			THEM4
CCDC40	CD36	KLF15	ARHGEF26			SOX4	CCDC61	LOC100066977				EPN3	GSDMD	SPAM1		LOC111775370	H3C2			SGCG
CTSW	FANCC	LOC100065075	ZSCAN9			LOC111772307	LOC111774603	LOC100065212				ITGB6	CLIP2	LOC102148677		LOC111771742	METAP1D			ELN
BRIP1	RAPGEF5	LOC111772262	LOC106781750			GPX7	RBM38	RPP21				SAMD11	C1RL	LOC111767715		ROBO4	LOC106782037			OTOR
RCC1	MYO5C	TMEM70	B3GALT1			LOC111772177	ANKMY1	COPRS				MARVELD3	HPS6	LOC106782689		LOC100629536	SIRPB2			FXYD1
HMGB3	ATF3	LOC111772279	NTRK2			GALNS	EFCAB12	LOC111769303				CCDC96	KIF26A	BORCS8		CXHXorf58	LOC106782277			LOC111775163
TNS1	TOB1	LOC111772509	PHF19			DLL4	RNF223	A1BG				TRADD	LOC102148955	LOC111771448		LOC111773589	COL23A1			LOC100064076
NREP	LOC106781781	PTK2	IL1R1			LOC111771819	C23H9orf24	CDKN2D				FBP2	LOC100147208	LOC111769779		PCDHB3	LOC111770147			FOLR2
MBP	SLC6A12	TCAF2	TATDN2			DDX52	CYP2F1	RPS19BP1				CAPS	SOSTDC1	LOC111774970		LOC111772014	CCL2			NUMBL
SLC29A1	ERBB2	HDAC11	TMEM117			ITGB5	NAA80	PTRHD1				SEMA3E	SFMBT2	LOC111774907		LOC106781395	LOC106783107			KCNMB2
FIGNL1	COG5	UBALD1	C7			CCDC13	TMEM79	FN3K				LOC100630667	THRB	TCEANC		LOC102147348	LOC100068476			TAS2R5
CYTH4	LOC102150599	ECHS1	TNC			ELOVL7	SERTAD1	LOC111775429				ANPEP	ABCC9	LOC106781959		LOC102150076	LOC111776008			CCN4
ARHGAP39	NHS	TMOD2	LOC111772198			IFT140	APBA3	LOC111772017				DNAL4	S1PR2	LOC111769393		ORC6	CCR6			LOC102151021
TNFRSF11A	SLC26A4	TES	PTPRF			FHAD1	CALML4	TMEM42				PKD1L3	TNFRSF21	LOC102149588		RNLS	LOC111772136			LOC106781865
SEMA4B	FCAMR	LRP12	LOC111769662			GALNT11	TRPM1	LOC100062349				CFAP61	LOC111767793	LOC111771941		LOC102151048	ASPM			RBFOX1
LOC100062650	SDF4	LETMD1	EPHA2			MGST1	CD7	MPV17L2				TSPAN15	LOC100055383	LOC102148060		LOC111769789	LOC100055141			PDZRN4
LOC100056283	MX1	LOC100630746	LOC111769867			COL4A1	TEKT3	LOC100068977				STPG1	NCKAP5L	FBXO39		TRIM36	LOC111767409			ACKR1
IFI6	EIF4E3	NREP	LOC100069576			GALNT4	TENT5B	NAALADL1				MMACHC	GMFG	LOC111773703		LOC100049851	LOC102150052			LOC102150595
ATP13A3	KLF5	LOC111775522	C23H9orf85			EGF	NAT14	KLHDC8B				OTC	ADGRL3	ENTPD8		MAMDC2	HOXA6			METTL24
ZNF185	CLUH	LOC111768520	LOC100073089			NAV1	LOC111768178	FANCD2OS				SAMD15	MMP11	LOC111775841		LOC111772158	LOC111773878			PDE6B
SPARC	PER2	MANSC1	LOC102150272			LRP1	MORN1	THEG				AGR3	CD3E	LOC111768956		LOC111774645	CATSPER3			HOXA7
DLG5	STARD7	EPB41L4A	PXDN			LOC102150325	MORN5	POLD1				MEST	CHAF1B	AXDND1		LOC111769729	LOC102149864			TEX11
HRCT1	LOC102149219	MHCX1	LOC100065515			KATNIP	LOC106782412	ADGRB1				LOC100630255	PRR7	LOC111767610		LOC111775810	LOC111768090			BTBD11
EFNA5	BAZ2B	CITED2	GEM			PTPRU	SRRM4	TREX1				GCHFR	ARAP3	LOC100063178		LOC100061670	LOC100071611			RASIP1
SMARCA1	SSTR2	SCRN1	LOC111771884			KLHL14	AEN	ZNF385B				TTC12	TIMM10	LOC111773711		VRK1	THSD1			CA12
ZBTB10	LOC106783112	ZNF707	GNAO1			SLC40A1	LOC100051301	LOC111772016				MIEF2	PKNOX2	LOC111773185		FAXC	LOC111771073			ADAM22
PDE5A	MUC16	PHGDH	LOC106783366			ARL5A	CCDC103	CYSRT1				LOC111773378	USP18	LOC100051526		LOC111775804	HMCN1			CAP2
ANGPTL2	LOC100066528	LOC111771517	NPFFR2			FAM107A	DCDC2B	BBC3				IGSF9	SCML4	LOC106780988		ABCB6	RRM2			ZNF394
ASL	ALDOB	LOC111774084	CLHC1			ACSL4	CFAP73	TPGS1				SPA17	RAC2	LOC111770084		LOC100070683	ADGRF5			ADAMTS20
MUC5B	LOC102149605	CPN1	LOC100050933			RCN2	PLEKHS1	C1H15orf61				PIH1D2	GPATCH3	LY49E		LOC102149631	TMEM255A			EBF3
LOC102150439	GALC	FAM160A1	IL18RAP			FAP	TRIM62	INAFM1				PICK1	PIK3CG	LOC111767656		LOC111769702	PDE11A			LOC102148237
LOC102148689	MPP3	TMEM259	SPARCL1			SOCS2	RIPPLY1	NUDT16L1				CFAP58	E2F3	LOC111773582		LONRF3	LOC111768819			CHSY3
LOC106781384	TXNDC16	GNL2	CACFD1			STMN1	LOC100069277	RABEPK				MOK	AVPI1	LOC111774692		LOC106783015	ZC2HC1B			CD5
RMI1	LOC111769279	TMEM179B	NAXD			EPHB6	XKR5	ZNF414				NDUFS6	LOC100060608	C25H9orf43		LOC111775605	TMEM156			SLC14A1
FCAMR	LOC111775380	KIF28	PDGFC			AGPAT5	SOX9	TSSC4				FBXO15	BCL11B	LOC111772021		LOC111775820	LOC100072302			WNT11
SUMF1	LOC102150658	FAM167A	PLAG1			KIF21B	TEX52	ALKBH7				ATG4D	KLRD1	LOC111774366		LOC111773151	LOC102150014			LOC102148483
FAM78A	MADD	FAM83G	LOC102149611			TFPI2	PRRT1B	LOC100051567				SLC24A2	RCAN2	LOC111774985		LOC111775842	LOC100062823			CLEC7A
EIF1B	KLF6	SLC46A3	KIAA1210			INSIG2	SPC24	RHBDD3				OBSCN	PID1	LOC100059205		LOC111770505	LOC111772915			LOC106781540
LOC111772215	FAM53B	SUN2	SHROOM2			DNAH1	VPS37D	LOC111775547				MAK	RCSD1	LOC102148059		MIR8914	LOC100057426			DOK2
NFIL3	EMC8	LOC111774483	DTHD1			RGS2	ROPN1	NR2C2AP				TMEM125	LOC100056417	LOC111768320		LOC111771756	NEXN			MEOX1
AHNAK2	IGSF3	LOC111774484	TMPPE			ANXA3	B4GALNT4	SNAPC2				MAD2L1	MVD	LOC111771440		LOC111772015	IL7R			LOC102151033
GRK5	C3H4orf19	PIK3IP1	GABRR3			GADD45A	LHB	LOC100060955				SPATA17	PRAF2	LOC111771912		LOC102150391	LOC111775917			ALPK2
PSCA	CTF1	LOC111774902	NR4A3			FAM3C	GGT1	LIPE				GCNT4	LOC100067842	LOC111773476		LOC102148520	PLEKHH2			LOC100056155
ATP10B	PECR	FAM219A	WIF1			MAPK13	CIBAR2	LOC100064891				FAM216B	TCFL5	LOC111773024		LOC111775806	PDSS1			BVES
CD74	MED21	NDUFAF3	LOC106783216			TNFAIP3	CFAP77	PRKAG3				C14H5orf46	HYLS1	LOC106781481		LOC111775809	RAD51			RAB37
TLN1	ALDH2	LOC102149019	EHHADH			SRGN	DYNLT2B	NT5C				MRPL14	LOC111767486	LOC111770138		NES	LOC102147790			LOC111767786
PLCB2	LOC111768383	LOC111767417	TTC8			ZFP36	ADGRF2	PAXX				MICOS13	MAP1LC3A	DACH2		LOC111767582	LOC100052959			CALHM2
LOC111775993	TMEM144	GUSB	LRRC32			SNX10	C28H22orf23	FLYWCH2				GCNT3	XAF1	RIPK3		LOC106782872	CD40LG			LOC106781378
ANO7	SORBS2	REEP4	ALB			LOC100052081	GTPBP6	LOC100629770				RAB19	C7H11orf1	LOC111772511		LOC111771345	GBP5			CLCN2
LSP1	LARGE1	LOC111771692	LOC111770215			LOC105761007	FAM184B	PAOX				LOC111774601	C13H16orf89	LOC111770137		BTNL9	ZNF662			LOC100063271
S100G	SCARA3	MBP	VIPR2			LOC100060505	SLC35E4	PPP1R35				GIPC1	EGR2	LOC111767731		LSAMP	MEGF6			AJAP1
PPARGC1A	SETD7	LOC111775725	LOC111768996			NFKB1	NCCRP1	DOHH				LRRC36	CD8A	LOC111770631		LOC106783246	REXO5			LOC102147946
CIC	RPF1	LOC106783366	UST			LOC100059700	LOC111770613	GEMIN7				FAM166C	PUS1	LOC111775531		LOC111775831	PRDM8			LOC111767555
GAK	PXDC1	LOC100050921	ISLR2			ANXA5	MAB21L4	LOC100054201				CCDC190	LOC111767478	LOC111768797		ARHGAP20	PGM5			SPHKAP
TLL1	IL6R	LRIG3	MARCKSL1			WARS1	POC1A	PRKAR1B				LOC100070707	LURAP1L	ITGAD		EMILIN1	C1QTNF7			LOC111772122
H6PD	LMCD1	EPS8L2	MBOAT1			CEP104	ZNF446	CYP2D50				JHY	CCL15	ARSF		CEP72	ARHGAP23			LOC111774925
NR4A3	LOC100059533	RNF7	NOTCH1			VIPAS39	ARSL	RPP25				C2H1orf210	LYPD6	SPRY4		LOC111775805	CNRIP1			KCNE4
LOC100068406	SCD	STRA6	ANO1			LARGE1	ETHE1	C20H6orf226				LOC111767426	LOC102150609	LOC111769832		LOC111774972	LOC111769116			LOC102150230
ITPR1	PARG	B3GNT6	CD5L			FCER1G	GPR137	MTFP1				PIWIL4	LPL	LOC111769682		SLITRK6	CACNA1C			LYSMD2
LOC100064515	NR4A2	ADAMTS5	LOC100058098			MOGS	NKAIN2	CCNP				LOC100063545	SLCO3A1	LOC111770725		LOC111767811	LOC102149310			LOC111771799
OAS1	ACADM	SUOX	HLX			SH3RF2	CLDN2	ENDOG				BAX	FABP5	LOC111772931		HGF	LOC111772599			RANBP3L
ENDOD1	VPS37B	SLC5A6	FOLH1B			MTURN	MFSD12	RHBG				LOC100630054	TTN	LOC111770872		LOC106781718	ATG16L2			LOC111771715
LOC100061598	LOC100067994	FAXDC2	LOC100054137			IKBKB	SHARPIN	PLEKHD1				C19H3orf52	SLC36A1	LOC111772614		RTN4IP1	LOC111772270			LOC111770136
SHF	TM4SF1	ANXA3	CWC15			LDHD	SH3GL2	FDXR				CCDC159	FOXS1	LOC111773050		COL14A1	LOC102149735			TAL1
TIMM9	MAPK13	LOC100055584	NT5E			DENND3	LOC100065856	LOC100054366				CST6	LOC106781485	FEN1		LOC100072307	LOC102148213			CD14
SEMA3C	LOC111769928	LOC106781693	DHRS3			HUNK	FCMR	TMEM223				ARHGEF37	SPN	LOC111773676		FKBP7	TNFRSF8			C1QTNF3
H4C1	GEN1	FAXC	RAB43			JUNB	CFAP161	MMEL1				LAMC2	LRR1	F7		ZNF521	LOC100067608			RGS17
PLCH2	FLNC	BNC2	LOC102148320			SRSF3	LOC111767785	LOC111772259				TRAPPC1	ARSH	LOC111773699		LOC106782743	LOC102148210			STAB2
LRRC31	MSTO1	LOC106782441	RPL18A			STAT5B	C15H2orf15	KLHDC9				LOC111774802	SCARF2	LOC102147405		DCHS2	CLEC12A			P2RX1
CHGA	SLC24A2	LOC111774903	JUNB			LIMD1	FFAR4	PGP				DZANK1	GATA3	LOC111773060		EPHA3	CCNA2			ILT11A
FAM53B	ANO7	LOC111776140	SREBF2			QSOX1	MYH7	CHCHD10				TMPRSS2	LOC100064629	LOC111773855		NDNF	MYCT1			LOC100061997
SCNN1A	MME	DACT1	ZSWIM8			NFKBIA	CCDC153	LOC111775065				FANK1	NOVA1	LOC111768042		SLC16A7	LOC111769154			CHST7
PC	ZNF555	STEAP2	RDH10			KRBA1	LOC102149020	LOC100146748				AADAC	GDPD3	LOC111774372		LOC111769686	DGLUCY			TM6SF1
CFAP157	CYP3A89	TMEM139	ALPL			HNRNPA1	SERPINB7	CA9				LOC111767441	LFNG	LOC106782731		LOC111772044	LOC111768311			RGMA
TMEM86A	SOX4	ITGA9	TCIM			PITPNM2	ZBED2	PAM16				LRRIQ1	TAF4B	RPAIN		LOC102150964	LOC100060638			EVX2
LOC111771987	LOC106782349	LBH	ANO4			VAV3	C22H20orf96	ALKBH6				FRAT2	PDLIM7	LOC102150907		LOC102149000	CD226			ADRB1
LRRC71	KIF5C	MORF4L1	NECTIN1			GADD45B	LOC111772123	ZNF593				HNF4G	TLR8	PKD2L2		COL6A1	LOC111776179			LOC102148269
VSIR	SFT2D2	LOC111770086	ABCG1			IRAK2	E2F7	TMEM160				LOC106780846	LOC100068433	LOC111774867		ZNF546	ARSJ			RNF207
MAP1A	LIMCH1	CIP2A	EFHD1			SH3KBP1	C2CD4B	ART3				S100A14	ISG15	LOC102148188		GTPBP8	LOC102151008			CMYA5
DCLK1	ABCD3	LOC100069083	PTGER3			RPF1	LOC111767790	ARHGAP33				ABHD3	MKI67	LOC100061367		LOC111772027	LOC111772063			CD248
MAGEE2	RAI14	MACC1	ILT11B			SASH1	NAT9	NUDT8				LENG9	LOC102147555	LOC111773057		LOC100630746	FBXL7			LOC111770544
VASH1	EGFL8	LOC111775591	LOC100053918			KREMEN1	LOC111768656	LOC100073156				PEBP4	KDR	LOC111774673		LOC100061508	SEMA4G			LOC111774643
MSX2	PNPLA2	MARK1	CCDC6			ICOSLG	LOC100056032	LOC111768197				PLLP	MSH5	LOC111775119		LOC111768749	LOC111772171			CD209
NLRC3	WFDC2	EQMHCC1	LOC111769757			SCARB1	AREG	LOC111771032				DEDD2	GIMAP6	LOC111772925		LOC100064451	GINS4			HOXC6
ADAMTSL5	ALDH1L1	GREB1L	LOC106783234			EHD4	RSPH1	C7H19orf25				DNER	IFI35	LOC111770723		LOC102148548	AGAP2			REEP1
FBXL16	STEAP3	ELOVL2	C7H11orf65			IRF1	BRAT1	ROS1				ILDR1	IL2RG	LOC111775663		LOC106780905	LOC111772914			BDKRB1
LUZP6	FREM2	ADM	SELENON			APOE	KRTCAP3	CCDC85B				LOC106780977	EFNB1	LOC111771291		LOC106782163	IL32			LOC111770265
ACADM	PTHLH	SEMA4D	GPR83			CX3CL1	LOC100054877	TRAPPC6A				NUP62CL	IL1RAP	LOC111770623		LOC100060248	RGS1			AMIGO2
FERMT3	LTBP1	LOC111770889	NKD2			MARCKS	RIMS2	NUDT14				C7H11orf52	MST1R	LOC111772271		LOC100063950	GFRA1			LOC102150856
RTN4RL1	TTC38	INTS11	LOC111775815			TMEM184B	LOC100050599	AOC1				BICDL2	LOC100069464	LOC111775473		LOC102148834	ALOX5AP			STRIP2
PRKCD	RGS16	LOC106781100	SEMA6D			ATP1A1	LOC100147142	FDX2				RNF212B	LOC100053687	ASZ1		LOC111771827	KNG1			LOC111772831
ANKRD28	SHC3	TEF	CFD			MYO1C	SPTB	MSRB2				FMO5	BHLHE41	LAX1		ZNF554	PTGER3			LOC106781365
HSD11B2	CACNG4	LTA4H	ENC1			SOD2	LOC106783210	LOC100146596				LOC102148773	BMP4	SLC2A12		SPATA5L1	LOC111772441			HK3
RUNX3	CYP26B1	GM2A	HSPB8			CBX1	CFAP410	POMC				RNF32	CAMK1D	LOC111772242		LOC111775790	MMRN2			TUBG2
BNIP3	LOC111775603	ACKR2	DEPDC7			SUOX	THOC6	QTRT1				HOXB5	PDPN	LOC111776150		LOC102149364	C5H1orf74			LOC102149430
CHGA	COQ8A	PSEN2	LOC111772015			NEU1	GNB1L	LOC100071666				CLDN3	PLSCR3	LOC111768953		LOC111774840	MRAS			ALG3
RAB27A	FBXO11	LCN2	LOC111770981			TENT5A	ZDHHC12	LIN7B				PNKP	RET	LOC111769649		LOC111770125	PCSK6			LOC100067445
EPHA7	MPPED2	RRBP1	LOC111767737			STAT5A	ARMH1	LOC111771762				RHBDL2	MPEG1	LOC106782990		LOC111774897	LOC111774900			LOC111767791
RFX2	LPGAT1	RHBDD2	NUAK1			STAT3	COA6	NUDT22				ACYP2	CDK6	LOC111772553		LOC111771155	ENPP6			XPNPEP2
SLC38A1	NIPAL1	TJP3	IL1RL1			B4GALT1	ZNF513	FAAP20				PEX16	JAG2	LOC111768430		LOC106782479	HSPA12B			B3GNT9
CAV2	ZNF750	GLB1	LOC111772014			STOM	LOC100146191	LOC100059314				TSGA10	PLAT	LOC111776016		LOC111771855	SAMSN1			LOC106781798
ZNF286A	RHOB	SYCP1	PPP1R17			LOC111770590	NOXA1	TRPT1				CCDC181	CAVIN3	MIR9051		LOC100072224	GPLD1			LOC111774467
GJB3	TYRO3	DHCR24	ZNF544			TRIM26	NDUFA11	MACROD1				LOC102149368	NCKAP5	LOC102150711		LOC111774345	TRAF5			CD1E2
DUOX1	HBEGF	RXFP1	CD55			BRIX1	ANKRD66	SAC3D1				ATP8A2	MBOAT1	LOC111772662		LOC111772045	LARP6			PTAFR
ZNF697	MYO1D	LOC111772642	TENT5A			HNRNPH1	GADD45GIP1	THAP3				AP1M2	FAM20A	LOC111767654		LOC102148342	NPY1R			LRRN4CL
RSPH3	ETV6	RND3	NID1			OTUD1	RPS6KA4	LOC111769071				SNTN	DNASE2	SKA3		LOC111769245	GPR18			GALNT16
SLC5A6	LOC106780979	LOC111771933	RAB27B			DOP1B	HBA	LOC111771784				CLDN10	LOC100060748	LOC106781922		TFPI	LOC111776209			LOC111767883
MAST3	LOC111773909	DTNA	CENPE			SPINT2	TRIM9	LOC111772335				SYNE4	CD2	LOC102150670		LOC102150161	LOC111771840			LOC111773505
ARHGAP4	EMP1	LOC111768740	KIAA1107			MRTFA	C1QTNF12	LOC100061717				BBOF1	IRF8	LOC111775002		LOC111774512	SLC38A4			MYOM3
SEMA4A	CDH1	FMOD	LOC100066738			TCAF1	MREG	DUSP23				SMIM8	PKIG	LOC111774711		LOC111771946	SHROOM4			NAP1L5
TTC34	RBM18	LOC111769140	NT5C1A			C23H9orf64	LRRC18	LOC111775648				MAGIX	BYSL	KIF23		LOC100057679	NPY5R			SEPTIN5
HOPX	TST	LEMD3	LOC111775834			PTGER2	RASAL1	LOC111772132				LOC102150213	LOC100061127	BUB1		PER3	IRAG2			LGI4
SMPD3	LOC111767478	LOC100052081	LOC111772044			LRAT	C1H10orf99	FAM241B				LOC100053030	SSBP4	LOC111771894		LOC111773890	RGS6			PTPRT
INPPL1	PSEN2	DOCK3	LOC111771146			IQSEC1	MAFF					NKX3-1	NUBP2	LOC111771436		LOC102150938	TMEM200B			LOC106782455
ATL2	CENPQ	SNX8	SKAP2			ZNF333	LOC111775193					SPAG17	SLCO2A1	LOC111776026		LOC111772290	LTBP2			BMP3
GPR35	H2AC6	HEXB	COL23A1			CNTRL	ZDHHC24					PRADC1	LOC100630393	LOC111776142		NDUFAF5	LOC111775459			LOC111767430
SLCO2B1	KRT17	FRMD6	SULT1E1			FUNDC1	LOC100147364					CCDC81	LOC102148804	LOC106782986		ACTR5	CACNA1E			LOC106782884
LOC100066059	GEM	SRF	PRKCZ			PLS3	LOC100629180					ANGPTL3	LOC100067247	LOC111773884		CMC4	LOC100069290			TMEM236
C1QB	LOC111772577	NUP210L	LRP10			TAPT1	PAQR6					PLEKHG7	APBB1	LOC111772552		LOC111769066	LOC100059134			LOC106781070
GLCCI1	EGR1	GREB1	LOC100056167			FGD3	C21H5orf49					NDUFA1	FLI1	LOC102148676		LOC102150441	LOC111772208			LOC100070509
CDON	LOC111769757	GNE	MTX3			MYO1E	C30H1orf53					LOC111772260	LOC111768017	LOC102148719		LOC102150983	LOC111768771			LOC111767526
LOC100059533	ROBO1	LOC111775308	LOC102150016			CLDN23	MSRB1					RPH3AL	CAVIN2	LOC111768109		KLHL23	APOB			ARMH4
ATP1B1	ADAMTSL1	NHS	HMGCS1			PIK3CD	FCGBP					GJB1	IGFBP2	LOC111769745		LRRK2	LOC111768727			PODNL1
CD96	NT5C1A	STK24	LOC111772339			SLC38A10	LOC102148215					VEPH1	MON1A	LOC111775734		LOC111774318	LOC111767737			ARL5C
KLHL15	DPY19L4	DAGLB	LOC100055155			IDH2	B4GALNT3					LOC100050355	LOC100052689	LOC111767879		ASB5	LOC100061154			LOC111772352
EPHB4	FUT8	OTOA	LOC100057500			TTC39A	C28H12orf75					SLC6A20	LOC111771758	LOC111775682		LOC111774319	THBD			LOC111775399
F5	LOC111775371	HAUS5	LOC100066251			LOC100059091	ENKD1					B3GNT8	IL10RA	LOC106783287		LOC102150954	SLC2A13			CDH19
THOC7	SCCPDH	LOC111768620	THSD7A			GRAMD4	TMEM212					RGL3	LOC111771974	TRIM46		LOC111769769	GPR174			NLRC4
SHISA2	CAVIN1	LOC111775523	PRIMPOL			ARPC2	ABCA7					LOC100061714	PSMB9	LETM2		LOC106782110	LOC111774646			DGAT2
ROGDI	TMEM213	NHSL1	FANCI			PLA2G12A	MYOZ1					REEP6	DNM3	LOC111774861		LOC111769135	MSR1			CD40
IGFBP1	KLF9	ARHGAP39	CYP27C1			ARF3	SDCBP2					HOATZ	ADAP2	LOC111774475		NCAM1	ACVRL1			LOC111775635
VLDLR	IRF2	ACSM3	LOC102149723			PRPS2	LOC111773007					AQP4	FOSB	TAS2R42		LOC111770284	F8			NFATC4
KANK1	HDAC11	ITGA3	F3			COG1	C22H20orf85					MAP3K19	SCD5	NEIL3		PLA2R1	HPSE2			LOC111774656
MARCHF5	TMEM92	SAMHD1	ZNF311			CLSTN1	IQCH					KRT19	NOD1	LOC111769389		TSKU	LOC111774019			BCL6B
SAXO2	DDIT4	NT5E	LOC111772045			SUSD1	LYPD6B					TKFC	ARHGAP25	C9H8orf34		SPARCL1	FGF10			SUSD5
SLIT3	DYRK3	VASH2	LOC102149019			AMACR	FBXO36					ARMC3	LOC111775958	TRNAH-GUG		LOC111774957	RADIL			RCOR2
LOC100066066	DCDC2	TPO	PRRG3			FLII	LOC100630595					NAA38	SNED1	ST18		LOC111775847	ADAMTS2			SERPINE2
ALDH3B1	MGLL	TBC1D2	ADRA2A			RPAP1	ASB14					ACVR1C	ATP5MC1	LOC111767652		POLG2	ATP10A			NRN1
NR4A2	FHL2	LOC111774486	LOC100146487			ADGRA3	JADE3					PRR15L	LOC111772382	EME2		PLA1A	NOTCH4			LOC111770545
CLCF1	GJB5	C8H18orf21	PFKL			FES	CPPED1					OGFOD3	CACNA1A	SLC39A4		TEX14	CD48			SNAPC5
ARHGAP45	LOC111773255	LOC102147400	ATF7IP2			EHD1	TTPA					TTC29	CCDC9	LOC111775794		LOC102149989	LOC111774740			LOC111770679
CKS1B	CD9	NOS3	LOC102148975			TMC6	HRAS					LOC100058814	SLC25A25	LOC100072218		LOC111767830	DIPK2B			MPV17
AKNA	MAFB	VPS72	MIR9105			HS6ST1	GJB5					HOMER3	HTATIP2	WDR25		BRF2	LOC111771973			MIR125B
COL4A2	PCDH1	FOXP2	TAX1BP3			IRAK3	PIH1D1					PRSS12	LOC100146250	LOC106781401		LOC102150338	LOC102150834			P2RY8
LOC111769185	WEE1	POC1B	CAVIN2			THOP1	LOC100051292					LOC100051465	SNN	CLGN		LOC111767488	LOC106781978			FOXL2
DNAAF1	PLBD2	UST	CAMK1D			SBF1	LOC102151055					LOC106782067	ANKFN1	LOC102149581		P2RY14	KCNQ3			PFKFB1
RAB11FIP5	SSUH2	ATP5PD	CBWD1			TOM1L2	MRPL2					CAPS2	LAT	CHRNA6		LOC111774953	LOC102149316			LOC111770171
NEURL1B	ATG9B	LOC100630667	LOC100049851			POC1B	VPS9D1					LOC102149380	KLF2	NCR1		LOC111771613	CLMP			FHL3
RYR3	UTP14A	IRF3	PLPP2			MYO1D	DEUP1					ACOT8	RIBC1	LOC102148336		LOC111774841	LOC106782391			CCL19
LCN15	FLRT3	ICMT	PDE9A			DAB2	ENO4					DNAJC12	TNFRSF14	LOC111769056		ANKEF1	CALHM5			H2BU2
CFAP45	CAT	CNNM2	LOC100058290			RBM10	LOC102147826					CFAP206	BOK	LOC106782808		USP51	LOC106782916			CNTNAP4
TSPAN13	CCN1	NOSTRIN	OMA1			FAM234B	LCA5L					GPR82	DAAM2	LOC111773477		LOC111772198	LOC102148025			POU6F1
LIF	NUDT5	DRB	EDARADD			TMEM154	TMPRSS13					HSBP1L1	FAM207A	SLC11A1		CPXM1	JAM2			LOC100630866
LOC100063291	NDE1	CCSER1	CTSS			NDP	ABCC8					C25H9orf16	TOX	EXD1		VIT	TRIM63			BCO1
PREX2	ATP2B4	IL4R	SNRPA			SINHCAF	UHRF1					ANKRD22	PLA2G4B	LOC100066249		TRPC1	LOC111775644			TFAP2C
DENND1A	ADAM28	MSN	SELL			CPSF1	MRPL44					C5H1orf141	NAB2	LOC102148264		PRLR	ETV1			C12H11orf96
IL4R	CRACDL	LEO1	PPP1R12B			LENG8	LOC102150110					C8H22orf31	SHANK3	LOC106782843		LOC100062079	CPNE8			LOC111770537
ABHD17C	SHMT1	SYPL1	LOC106782198			ACACB	C5H1orf116					KRT10B	ABTB2	LOC111774269		LOC111774413	SELE			SEC16B
ARNT2	LRATD1	ALDH1A1	MED21			LNX1	GALK1					DNAH5	PIN4	TNFSF15		LOC106782059	TPM2			NPAS3
BBOX1	LOC102149410	LRAT	GAK			CDC14A	AAAS					CRB3	MGLL	ATP2A1		LOC100066230	MIR1248			ANGPTL4
NUP210	MOXD1	SS18L1	SLC27A1			RAPGEF1	FUT1					IL1RL2	TMEM45A	LOC111767987		MXRA5	DNM1			PPARG
OTOA	GULP1	DPYSL5	LOC111768522			LRATD1	SYT8					ELMO3	S100A4	WDR49		CLEC3B	MIR8921-1			MILL
LOC102150725	SNX25	PRRX1	GPR153			LOC102150103	LOC102149535					COBL	LOC111774648	LOC111772468		LOC102150905	LOC111773014			P4HA3
ZNF711	MAFF	LOC106781494	JUP			LGMN	FAM3D					RAB25	NUSAP1	LOC111770078		TMOD2	CD6			LOC111773260
SOX4	GRPR	LOC100630543	RPUSD2			RALGPS2	ARHGEF19					B9D1	CD244	LOC111769703		HAUS1	LOC111775071			LOC100052208
LOC111772307	CDH23	TEX261	SESN1			EPB41	LOC102149604					APOBEC4	APCDD1	LOC111773920		LOC102147668	CLIC2			LOC106783022
GPX7	ARRDC3	LOC100053764	LOC100053132			BIN1	CCDC106					REEP4	FGFR3	LOC111768338		LOC106781042	C5H1orf54			PROX1
CCDC17	SHROOM3	CPTP	FAM167A			LRRC8D	LOC111773841					ARMC4	ADIRF	LOC106781885		LOC111775629	LOC102148044			LOC111775369
LOC111772177	IFI27	NMI	PPP2R5B			PM20D1	FRRS1					FRMPD2	STXBP6	LOC111771648		LOC106782216	LOC102148720			HAND2
C15H2orf50	LOC111767486	HBEGF	ARHGDIA			MALSU1	SERPINB2					TNK1	AK4	MIR1892		LOC111772113	SEMA7A			KCNJ3
GALNS	LOC111770802	ENOX1	RPL8			IDUA	ADAMTS16					AP4M1	LOC100050462	LOC106781754		LOC111775807	LPCAT4			LOC111775988
DLL4	SLC6A6	KRR1	SHROOM3			ARAF	FAM174C					POLR3H	ARF5	MIR34B		LOC102150625	HOXD11			LOC102149992
LOC111771819	TENT5A	MYH9	TCP11L1			SEMA4D	TMPRSS4					NDUFB1	LOC100058990	LOC111770897		COLGALT2	LOC111775296			HOXD4
DDX52	LOC102149337	SEPTIN6	KATNIP			PTPRF	TMEM102					SLC48A1	MR1	CGREF1		LOC100061644	LOC111775617			RBPMS2
ITGB5	LOC100070523	TPPP	CCDC168			PNPLA7	AP5S1					BPIFC	FAM131A	LOC111770640		LOC111769808	MCAM			CNPY4
C1QC	C13H16orf89	LOC111773691	TNXB			MCM6	LOC100058193					TMEM232	SLAMF7	LOC106782755		LOC102150216	TPH1			LOC111775204
HYAL4	RNH1	ZC3H15	RPS28			KLHL8	LOC100054397					LOC100060011	MST1	LOC102149727		LOC111775802	LOC100630006			FLT4
CFAP65	MALL	SLC12A6	LOC111774465			SLC50A1	EFCAB10					CFAP52	DOK1	LOC111769701		MFAP2	LOC100072605			ENDOU
CCDC13	TACSTD2	LOC102150861	RFX7			PTPN21	GPR152					MLF1	SEMA3B	LOC111768026		LOC111770141	PDE10A			LOC111775026
ELOVL7	PATL1	DIO2	PCYT1B			DEAF1	TTYH2					PRR15	TMEM150A	TMEM51		RASGRP3	NDN			C1H10orf105
PAQR5	SNX9	SGPP2	PAPLN			PLK2	MUC20					LOC100066811	LCP2	LOC111770730		CENATAC	SSTR3			LOC111771391
IFT140	NAALADL2	ADAM15	PPP1R18			FBN1	HKDC1					VOPP1	AMER2	JMJD7		BORA	LOC102148833			SHC4
LOC100068864	LOC111768565	ZSWIM1	MAST2			TBC1D8	LOC111771763					LEAP2	GZMA	LY49C		MTFMT	LOC102149443			B3GALT2
FHAD1	TNFAIP1	FAM220A	KLF9			SORL1	TMEM82					CCDC39	LOC102150467	RTN1		MAP3K8	CD163			MYH7B
ADAMTS14	CNDP2	LOC100051778	LOC111771907			NRBP2	SCRN2					OVOL2	GPR15	LOC111768468		LOC106783104	PRKAR2B			LOC111769101
GALNT11	PLAGL1	LOC111771132	PLXNA1			PTPN3	GPR135					DNAAF4	MARCHF1	LOC111771103		LOC111769658	GPC6			EPHA4
MGST1	RFLNB	RSRC2	H4C4			LOC100062210	VSIG8					LOC100073105	MGMT	LOC111774658		NUDT13	LOC111775254			PTH1R
KIF24	SLC36A1	LOC111767571	CREB5			STARD7	HPCAL4					QPCTL	VSIG10	LOC111768030		PMP22	CD8B			LOC111772604
COL4A1	TBCD	WIPF1	TTYH3			KLHL17	NEK8					TDRD9	SEMA3D	LOC111773875		LOC111775471	CACNA1D			KCND1
MHCB3	YWHAG	RNF39	H2BC5			MVP	RDH13					LOC111767634	CDKN2C	LOC106781640		LOC106781149	FAM110B			LOC111768546
GAS2L2	BCL2	PGR	CHML			NISCH	TUBB2A					EPDR1	NECAB3	LOC102147649		FAM169B	CHST12			AIF1L
HIVEP3	ANKRD27	KIF21B	LOC100068575			SLC27A4	GPT					ENKUR	RSAD2	LOC111771126		LOC111774349	LOC111772202			DGKI
GALNT4	ZDHHC9	PNPLA2	LOC111768288			SEPTIN9	LOC106782520					GRIP1	BLVRB	LOC100057745		LOC102147544	TBX2			ARHGAP44
CDH23	LOC102150725	DENND11	LOC111775725			BEX4	LOC102147515					PEMT	RASL11B	LOC106783352		ABCA8	LOC102147836			LOC102150751
EGF	LOC111770694	RASSF4	TMEM200C			COG7	PALM3					BAIAP2L1	LOC111772210	MIR9065		LOC111770073	LOC106782562			LOC111767827
DRC7	LRRC66	TYW3	HEPACAM			PTK7	SMIM22					LOC100069448	CDC42EP5	ORC1		LOC111774515	LOC102149687			LOC106782605
ANKRD33B	HES1	FAM118B	TMEM108			OARD1	FBXO16					LOC100052334	LOC100051162	LOC111768081		LOC111775803	LOC111770609			LOC111773498
NAV1	LOC111773020	RGL1	PTGS1			ECM2	LOC100146634					SIRT7	TRIP6	LOC111775608		LOC102149738	LOC111772184			CAPN11
LRP1	SOD3	OXTR	ZNF112			LOC100060997	LOC100062359					TMEM238	LOC106781824	LOC102150579		LOC100061485	GPR85			COL24A1
CADM4	LOC111769323	LOC102148661	TUBB4B			LOC100064534	MARCHF9					LOC100069973	RPP25L	LOC111769708		CHRNA5	SYTL3			LOC102147504
LOC102150325	GNL2	LOC111775378	LOC111775308			DENND2B	ZMYND19					KLHL32	RHOF	LOC111774529		LOC111774525	FAM171B			HTR7
C1QA	UPK3B	FLCN	HHIP			DHX8	LOC111773296					PHETA1	KCNAB3	LOC111770871		RAPGEF4	PDE2A			LOC111768583
KATNIP	DOCK6	C10H19orf54	PTBP1			FAM135A	CORT					TMEM231	ATP12A	LOC111771496		KIT	LOC102150829			CLDN5
PTPRU	PTPN21	EPB41L5	TBC1D5			SLX4	C29H10orf67					HARBI1	RGS10	MIR8986B		LBX2	TMEM150C			LOC111770381
KLHL14	NFATC2	PMP22	LOC111775025			DEF8	PLAC8A					DNAAF6	CLSTN2	LOC111769700		GUCY1A2	LOC102148022			SLITRK2
SLC40A1	ACSF2	ECHDC3	RNF144B			WHAMM	KIFC3					CCDC134	LSM10	LOC111767886		ACCS	TMC7			FAM167B
CIITA	GRTP1	SGMS1	NECAB1			RAB3D	PKP1					CCDC113	SMPDL3A	LOC111769017		LOC111771824	LOC102149586			RSPO3
LOC102149122	SVIP	LOC106782263	SNX10			NOTCH1	PTRH1					SLC35G1	LOC100147436	MIRLET7D		CHRM2	VSTM4			LOC111770149
ARL5A	PLCD1	PRRG3	AXIN2			DTNBP1	LOC102149449					HOXB8	LPXN	LOC102148198		LOC111768522	CERCAM			MLLT11
SLCO4A1	SCGB1A1	ERMP1	MAGEE2			PPM1F	ZNF787					ZBBX	MMP16	LOC111767810		LOC106781645	CLIP4			COL28A1
FAM107A	HSD11B1	PLAC8B	PGPEP1			PLTP	ZBTB8B					CCDC167	TACC3	TMEM267		LOC100057598	AKAP5			ABHD12B
ACSL4	SELENOW	TCP11L1	LOC111771528			TTC1	LOC100146914					KDF1	DAPP1	LOC111772904		LOC100630173	BRINP2			LOC106782490
RCN2	SVOPL	FAM83H	HEXB			VAC14	PIP5K1B					NDUFS8	BST2	LOC111773860		LOC102150913	EDAR			CRISPLD1
CFAP46	LOC100062650	ATG2B	LOC111772182			STX3	BARX2					STK33	NEK6	LOC106782911		LOC102150268	ABCC3			LOC102149601
FAP	LOC111773967	C12H11orf68	DAAM2			CCDC117	LOC111769804					ANAPC15	LOC106781843	LOC111771468		LOC100053876	LOC102148316			P3H3
SOCS2	PAQR5	EOGT	LOC100056214			TACSTD2	LOC102149235					DNAI3	PLCD3	LOC106782973		LOC111770362	LOC111771983			FEZ1
LOC100054251	FREM1	LOC111772747	LOC111773014			LOC100053583	LOC111767424					HPN	SYTL2	LOC111774605		LOC106782018	TRPV1			NGFR
STMN1	OGFR	LMNTD1	HAUS4			MICAL2	SLX1A					MYB	GNAL	GSTA3		TBX3	ZSCAN30			AFAP1L1
EPHB6	DCLK3	MTREX	CNN1			SNX33	CDRT4					NUDT17	TEDC1	LOC102148633		NOSTRIN	LOC111773949			LOC111770548
APOBR	ACSS3	TRIM35	CDC14A			ACSS1	LOC111771655					MRPS34	SCHIP1	LOC111775846		LOC111776136	PACRGL			TRHDE
TIMP1	FAM171A1	FBRS	SRSF9			TCF7	CDC25A					ZNF581	FAM124A	LOC111769709		CNTNAP5	FGD5			VSIG4
AQP1	RHBDL2	LRRCC1	RIPOR1			ZNF672	TMEM92					BTC	MTHFR	LOC106781245		LOC111773490	LOC111767520			SYT1
AGPAT5	SLC15A1	MTUS2	JUND			HOXA5	CA2					PPP1R36	LOC111772306	LOC111769767		FLRT2	ZNF366			LOC111771563
KIF21B	LOC100057862	TMEM101	SESN2			MORC4	TXNRD2					MUC16	CCDC172	LOC111775788		LOC106782000	LOC111771110			BCHE
C13H16orf96	RASSF2	CARNS1	SIPA1L2			LOC102148712	LOC100062282					LEKR1	NCEH1	SCN5A		LOC106782238	TRPC4			ACE2
TFPI2	GPR68	GCDH	LOC111774738			IL17RA	BTG4					EIPR1	PLEKHG5	LOC111775835		LOC102149550	NDUFAF2			BMX
KRT35	FAM131A	RAPH1	TNFRSF8			SHMT1	LOC111772103					MAGEF1	GALNT18	LOC111768957		NEGR1	MYO15A			CCM2L
TLE2	LOC100630667	LOC111772651	LOC111767552			MX1	TMED1					SCG5	IMMP2L	EREG		C7H11orf65	LOC106782338			LOC102150150
INSIG2	PSMD2	GYS2	EPB41L3			NT5E	SPATA24					CARNS1	GPM6A			POLE2	CYP1B1			RNFT2
FXYD5	CEP20	LOC111774132	LAMA4			MYO9B	S100A2					TM7SF2	DPH2			ALDH1L2	FOLH1B			LOC111770842
HERC6	GABPB2	TPBG	RASD2			LOC102148742	EPOR					COMMD5	C3H4orf48			LOC102149047	LOC111767425			CDH2
LOC111772477	COBLL1	INPPL1	CCDC90B			H2BC8	LOC106782320					SGPP2	CMPK2			CXCL12	LOC111775697			ABCC2
OLFM4	KLF10	FRMD8	PBXIP1			SH3PXD2B	LOC100050712					CRYM	AKAP6			ZRANB3	ADAM12			SCN1A
DEPP1	HIF1A	TTC39A	XYLT2			PLA2G4F	PPP1R3G					CERKL	GRWD1			LOC111771932	SAMD5			SCARF1
CDC25B	SLC25A30	RN18S	LARGE1			LOC102148440	CCDC148					LINGO4	NFKBIL1			MAPK12	LRFN5			ZFP37
SYNGAP1	XKRX	LOC111769388	LOC100054536			PSMC6	MPV17L					LOC111773998	USP13			LOC111771923	LOC111775424			LOC111769047
PI3	NDRG4	TAP1	COL4A5			CTNNAL1	LOC111767856					EXOSC4	CDK5			LOC111767475	LOC111774031			TCF21
TNFRSF12A	PTPRK	NDUFA1	ZNF444			SNX29	PEX11G					HMGA1	CSRNP3			LOC111774904	LOC111772190			LOC111774638
LOC111770969	TTYH3	XBP1	CORO2B			LMNB1	LOC111769001					CFTR	TEAD4			LOC106783262	HSPA12A			GLRB
DUSP9	BEND3	LOC100052427	CRTC1			PTRH2	RNF182					SYT17	EBF4			EDNRB	LOC100056182			ZNF630
DNAH1	LSS	CLDN4	PYCR3			PEX11B	TRMT61A					MISP3	ZNF674			LOC100067882	LOC106782227			FGF11
RGS2	DENND11	COA8	SLC43A2			XYLT1	COX14					TMEM134	LOC100066253			FHIT	HHEX			ATP1B2
ANXA3	INTS7	HSBP1L1	PKHD1			DHX58	AGBL4					TSPAN33	SLC22A15			LOC111771828	LOC111768009			C11H17orf47
GADD45A	PPP1R26	SUCLG2	EPN1			LOC100054688	GJB7					LOC100065342	LY9			LOC102149483	LOC111771843			SEMA6B
ABO	CCDC25	LOC111774866	HMG20B			VIM	ESRRG					EBP	CD3D			SEC31B	LOC111775035			SYT7
FAM3C	SIDT1	TENT5C	LOC100629578			MED21	LOC100629232						TMEM161A			MIR9105	BOC			LOC100070155
MAPK13	ACSL1	KIAA0895	GUCY1A1			CEBPB	LOC100073000						OSMR			MMS22L	CD69			LOC100629999
PLEK	ZDBF2	USP28	ABHD17C			CUX1	MYO19						ABLIM3			SORCS2	GPR88			HIGD1B
TAGAP	LOC111768566	ITPRIPL2	ARNT2			LOC100051371	POLM						ZBTB45			LOC111769115	LOC106780908			ANG
CCL4	PTPRG	FERMT1	LOC111775820			SLC38A2	LOC106782584						PGLS			LOC111773349	LHFPL6			S100B
IL1RN	CDCA7	PNPLA7	LOC111772659			IL17RC	NECTIN4						ARL3			LOC100065912	LOC111773854			CACNB1
CXCR2	MCC	BROX	ETV6			SDC1	LRRC7						LOC102151032			LOC111775911	PRG4			KCNA2
LOC100056936	ZSCAN29	MED17	LOC100065912			KDM5C	SURF6						NUAK1			RN18S	LOC102150677			LOC111768968
TNFAIP3	CCNL1	LOC102149219	SLC25A5			EMC10	CAPSL						SH2D1A			LOC102148562	AURKC			PRSS53
SRGN	CENPK	DAPK1	MAPKAPK2			LOC100070523	PACRG						GLI2			LOC111768374	LOC102150490			LOC100060591
ZFP36	PSD3	ZBTB16	RIPOR2			PHLPP1	LOC111771801						ACAP1			LOC111772339	LOC111767480			GRIA2
TYROBP	DNAJB2	LOC100058098	LOC111767494			GDPD5	ZPBP2						RP1L1			FRZB	LOC111768768			SFRP4
SNX10	KCTD11	AAMP	PLEKHM2			CLPTM1	NLRP14						THEMIS			KBTBD6	LOC111772734			GFI1
ICAM1	MANBA	STK39	KLF2			NFKB2	LOC111768926						STIL			LOC111769206	SH3TC2			SEMA3A
PDE4B	DNAJB1	CTF1	KLF7			ARRDC3	FRMD5						LOC102147726			LOC111772088	FRMPD3			LOC106782497
IL15RA	LOC106782427	SNX24	SLC5A3			FKBP3	CCNA1						WDR4			PCDH18	MYO7A			LOC111770708
RGS4	FCGRT	GATD1	MAP7D2			ATF6B	DAW1						FAH			BNC2	MRNIP			ENO2
LOC100056698	SPATS2L	WRAP73	CD40LG			CITED2	LOC111772178						SMAD6			LOC106782243	LOC102149688			IGDCC4
LOC100052081	LOC111767866	DQX1	SORBS1			TCIRG1	TOPAZ1						HIRIP3			LOC111774833	POLN			GPR1
FGR	TACC2	KPNA2	LOC102149881			LAMC1	LOC100070389						TRAT1			PI16	PTGIS			PGBD1
PLAUR	CTNS	POLR3D	MAGEL2			PCDH1	APOBEC3Z2E						TMEM54			LOC111772574	PHF24			LOC111773929
LOC100070893	PRNP	NSF	KIAA0930			ZNF189	LOC111771509						EMP1			LOC102147835	HIC1			USHBP1
G0S2	LOC100059976	ARL1	LOC100058329			NF2	BOLA2B						LOC106782144			LOC111775523	POLA2			SYT11
GPSM3	PPIP5K2	PRR18	LOC102148896			LOC111769297	CTXN1						LCAT			LOC111769188	RCN3			LOC111771558
LOC105761007	ZBED8	MZF1	ATP8B1			SLC25A29	ZMAT5						ITK			ENPP2	RGS18			LOC100060619
SAA1	BAG2	SGCE	C2H4orf33			TOP3A	HSPBP1						EGR3			LOC100072297	GAB3			LOC106780965
LTF	FXYD5	CCDC137	LOC100059872			TGFBI	TOMM40						NBL1			PRRX1	CLEC1A			DHODH
BATF2	FGF12	LOC111771923	ACSS3			FPGS	LOC100063322						TMEM44			PPWD1	LOC111775726			HOXD9
VAV1	IVNS1ABP	NOXRED1	TRAF2			OTUD7B	LOC100050361						LOC102151104			LOC111773478	FANCA			CCR4
TRPM2	FAM200B	MED18	SLC5A6			EQMCE1	ANKUB1						UBE2L6			LOC102150789	LOC111772126			ANKRD34B
LOC100060505	STARD8	LOC111770083	PPIP5K2			HSPA1A	LOC100070698						FRMD4A			LOC111775378	LY6G5B			LOC111774394
NFKB1	PDP2	LOC111769245	THSD4			HDLBP	SETD9						TREX2			LOC111773669	PRF1			LOC102149900
LOC100059700	ATAD2	LOC102148842	ZNF483			GPRC5B	MRPL55						PTPMT1			LOC102147588	LOC102149248			CD22
ADAM19	RGCC	LOC102151039	LOC111771155			PRDX6	OGFOD2						SLC19A1			LOC102149554	LOC111769025			RYR1
JAK3	BAMBI	DNAJB11	LOC106783075			TRA2B	LOC111769798						LOC102148954			LOC100146995	LOC100060257			LOC102150220
SPI1	RTN4RL1	CMTM3	MAMLD1			RPS6KA2	POF1B						LOXL2			PDGFRB	PINX1			RETSAT
ANXA5	LOC106781521	SCAMP3	LOC102147809			ITPRIP	C5H1orf194						MAN1C1			ISLR	SYNPO			LOC102148014
CSF2RB	ACSL3	RAI14	LOC111768260			TATDN2	LOC111772308						SF3A2			FAT4	ALKBH2			CC2D2B
FMNL1	LOC111773581	NTPCR	HIF3A			DTX2	TMEM265						LOC111769802			LRRN2	UNC13C			DPF3
WARS1	PSPH	GUCY1B1	XBP1			NPHP4	MS4A8						PHLDA1			LOC102148371	LOC111772207			LOC111775373
CEP104	TRPM4	LOC102148250	LOC111771358			HSPD1	LOC102149481						RNASEH2A			LOC100060116	MAP3K12			MAGI2
VIPAS39	RWDD3	MTHFD2	LOC111770712			MIS18BP1	MRPL36						TAGLN			LOC102147850	LOC100056214			MAJIN
LARGE1	MRGBP	MTG2	CALN1			EPS8	AKAP14						LOC111769795			LRRN1	LOC111768387			MIR568
TNFAIP2	MREG	LOC106783081	SLC25A15			ELP6	E2F1						SLC16A6			LOC111771933	LOC100065910			GAL3ST4
SLA	PKP4	MYADM	DES			ITGB2	EFHB						LOC106783470			VASH2	LOC111770715			GRIK3
FCER1G	PUM3	NUDT16	E2F4			RNF2	C31H6orf118						ALB			LOC111775465	LOC100056435			LOC106780924
MOGS	GALNT1	CLCN7	AK7			FLCN	LOC100071466						HRH1			LOC111772612	LOC111773594			PLEKHF1
H3C7	CBWD1	CEP72	SELENBP1			FUS	TMEM138						LOC106782171			LOC106781642	EML6			INKA2
KCNJ2	KLHL38	C21H5orf34	SEMA3B			MCM3AP	FSIP1						KNSTRN			LOC106781134	LOC102149136			LOC100057612
SH3RF2	DGKG	LOC111775236	JAML			CCNDBP1	C23H9orf135						PDE7A			LOC111769753	FAT3			TESPA1
MTURN	LOC111773292	SHROOM3	LOC111767398			A4GALT	AURKAIP1						PARD6G			LOC102149522	LOC102148581			LOC106781891
IKBKB	CHN1	KTI12	LOC111771463			SYNE1	POU5F1						IFFO2			LOC102148143	CD1A2			LAT2
LDHD	TBC1D9	LOC100061153	LYN			DR1	LOC111771820						TMEM189			LOC106780956	PLAG1			XCR1
DENND3	LOC100060985	LOC106780959	HERPUD1			NACC2	PIFO						LOC100629325			LOC111774087	BCAT1			LOC111767415
HUNK	TTC8	ATP6V0B	CEP128			RAD1	PRSS38						CABCOCO1			LOC111770412	ZBTB46			LOC111770930
JUNB	TTLL12	TXNRD3	COL4A6			PLOD3	LOC100055321						BCO2			OR2C1	STAG3			LOC111772393
PKDCC	ALS2CL	LOC100063097	PPRC1			SEMA3G	ZMYND12						CYS1			ZNF599	RARRES2			LOC106783346
SRSF3	PRKCZ	TSC22D4	MCRS1			ZNF282	GALE						PTGDR			LOC111774508	LRCH2			LOC111774392
STAT5B	GATA2	JPT1	LOC100059239			HK1	FAM110A						CD160			LOC111771691	LOC106782887			LOC100629749
LIMD1	CLDN3	RNF144B	CDH1			NELFCD	LOC100055477						OMG			LOC102149190	EGFL7			GAS1
QSOX1	FAM107A	COA1	CPE			DNM2	ACOT4						LY49F			LOC111775526	GPR171			LOC111770501
EPHA2	RRAGD	ITIH5	MYH11			CBX3	PATL2						IER5L			LOC111772619	LOC111767553			LOC111767782
NFKBIA	FRRS1	OST4	C7H11orf87			STAT6	NTMT1						TOP2A			ADGRA2	AOC3			RPA4
KRBA1	C7H11orf54	ATF7IP2	WNK4			EEFSEC	TEX26						LOC111774817			LOC106781594	LOC111771625			MMP28
LOC100630899	PDE3A	LOC102150180	TRIQK			CLCN7	NXT1						NMRAL1			PLXDC1	LOC111767617			PHACTR3
LOC100060539	CSPG5	LOC111772643	SRPX			HMGN1	LOC100050136						PDE1B			LOC111775005	ADCY8			LOC111774768
GNG2	UBE2H	LOC111770504	ADARB1			ADD3	PSAT1						ARHGEF17			LOC102147888	ISLR2			GRIA3
LOC100058771	PYGB	LOC111770637	STK19			HDAC5	MRPS12						PMAIP1			LOC111775114	THBS3			LOC111773999
HNRNPA1	KCNJ15	PYURF	GPX3			THRAP3	C20H6orf136						NPL			LOC106781358	ANGPTL1			WDR86
PITPNM2	PDZRN3	FAM227B	LRRC4C			SURF4	MTX1						SHMT2			SYCP2	ADAMTS10			LOC100072672
CXCL1	TLR10	LOC111773690	DSG2			COMMD3	ELMOD1						LOC111774805			LOC111775797	LOC111770713			SOX18
STX11	SOX5	BCL2L12	ADM			MAVS	METRN						TP53RK			OLFML1	DLL1			LOC111774811
VAV3	LOC106782877	LOC111767880	SEC61B			KCNN3	LOC111769002						PLBD1			LOC106781105	ZNF469			AIFM2
GADD45B	CBLL1	LOC102150291	LOC100050506			FOXP1	ERICH6						ANKDD1B			LOC111770086	LOC100060233			KCNJ8
IRAK2	ICE2	LOC102149668	LOC100053583			HSD11B1L	LOC102147484						KIF7			NID2	CHRD			ITGA7
SH3KBP1	FAM53C	DNAJC17	MAN2A2			BCAP29	KEL						DEXI			METTL4	ADGRE1			IL16
C1H15orf48	LOC106781657	KMO	PYCR2			FNBP1L	VTCN1						ENTPD1			LOC111776148	LOC106780966			MEOX2
LOC106780978	PLA2G12A	SEMA3C	LOC100069750			ZNF48	HSD11B1						PPP2R2B			LOC111771304	TMEM71			LOC111768626
ZNF385A	TKT	CDK8	LOC100054725			ANXA2	ATP13A4						MITD1			ANGPT4	LOC102149820			COPZ2
RPF1	EPB41L5	LOC100070379	KIF20B			NRP1	LOC102149015						MECR			IMPA2	LOC111770662			LOC111771810
SASH1	LOC111768612	LOC106782349	KLF4			H2BC20	LOC100062118						WFDC1			LOC111767780	ARHGAP28			STUM
KREMEN1	ZBTB21	RABGEF1	GPR160			WDR81	RNF165						ARL8A			LOC111774958	ASTN2			LOC100062688
PUDP	TIA1	HPGD	AK3			PAFAH1B2	STYK1						SLC45A3			LOC106781059	LOC102148065			HOXD13
ICOSLG	ALDH18A1	PIGR	MBD6			LRRC8B	HOXB9						ENPP3			LOC111775066	LOC102148414			LOC111768059
SCARB1	CERK	SELENOK	THBS2			RUNX2	LOC111773864						LIN37			PDE9A	HOXA10			KLHL6
EHD4	ZNRF3	SLC43A1	KRT8			ST6GALNAC3	XCL1						KLF8			ZNF18	RFC4			ADCY4
IRF1	ZFHX3	LOC100067882	PRPS2			LOC111770338	TSPAN8						HERC5			EBF1	TIAM2			LOC100147575
APOE	PRDX3	KATNB1	LOC102149735			EPB41L4B							NME3			LOC106780959	LOC102148257			SEC14L2
CX3CL1	PLA2G2A	ACADS	B3GNT5			TPRA1							CIT			LOC100057504	LOC111769187			C2H1orf185
MARCKS	LOC111772155	LOC111773478	BTG2			DNAJC30							POLR3K			ATP6AP1L	TSPAN4			CNTNAP1
TMEM184B	NFIB	RAD51B	LOC100630888			TP53BP2							EVA1C			LOC111775630	CASS4			LOC102148846
ATP1A1	ENOX1	LOC106781303	ZNF696			B4GALT3							MALL			LOC111771692	FZD7			PTPDC1
MYO1C	LOC102150971	MYO9A	ACAA2			SATB1							STBD1			LOC111769694	STS			LOC111770536
SOD2	LOC111770153	AOPEP	USP54			WDFY2							GFOD2			LOC100630516	LOC111773318			LOC111771351
CBX1	RAPGEF3	LOC100071590	ANO6			PADI2							KCNA3			LOC102150007	HOXD8			SNAI1
LIMD2	MDK	LOC102147835	NT5C3A			KIF20B							RAB7B			LOC102147416	LOC102148848			LOC111770543
SUOX	OGDHL	LOC111775605	IGSF6			CCDC71							SH2D1B			WT1	LOC100061885			EFCC1
RNASE6	PPP2R2B	FAM98A	DIPK2B			ESR1							IKZF4			LOC102148250	TCF23			HPSE
LOC106781387	ETS2	PFKL	NR1D1			LBH							CD101			LOC100069440	MTHFD1L			LOC102149560
TMEM140	ZC3HAV1L	ACLY	FBXO21			TRIB2							VWA1			LOC111772528	LOC111773896			LOC111773311
APOL6	TSC22D2	SOX4	AMZ2			LOC111770931							ANO1			LOC111772663	ADORA2B			CYSLTR1
NEU1	ASPH	SCNN1B	CIC			TFIP11							DPH7			LOC111767905	GPC4			ATP1A2
TENT5A	DOP1A	TBCA	LAPTM4B			LOC100065231							CLNK			LOC111769809	LOC111774331			LOC106782251
STAT5A	GOLGA5	BCL10	TBC1D31			SMIM13							CHL1			COLEC12	PSTPIP2			SLC16A14
STAT3	FUZ	THAP2	LOC111774142			RASD1							COA4			LOC100063824	GPR141			TRIL
TICAM1	LOC111770964	DUSP11	SLC26A3			ATXN7L3B							IKZF1			PLPPR4	FAM217A			LOC111767748
B4GALT1	PLAUR	SEMA3G	ADAMDEC1			LOC100058098							IFRD2			LOC111770981	FBXO5			COL19A1
STOM	PPM1L	KDF1	S100A11			ST6GALNAC6							SNX11			LOC100630497	EMP3			SCIMP
KCNJ15	NID1	ZNF146	GATA6			LGALS1							IGSF9B			ABI3BP	SLC25A27			PRRX2
LOC111770590	ELOVL6	CLCN6	NRG2			PTGER4							DNASE1L1			LOC106783366	LOC106782081			LOC100072669
TRIM26	MFAP5	ATL2	LOC111775831			SPATS2L							STX4			LOC100052888	NYNRIN			LOC102150146
HS3ST1	ARHGEF18	CTNS	RARRES2			FGD6							PKIA			ARHGAP24	CLEC4E			GSDME
BRIX1	ABRACL	N4BP2L1	NSUN7			NLRC5							C13H7orf50			LOC111773250	PLAC9			NIBAN3
ATP2B2	TMEM106C	RASGEF1B	PTPN13			EML1							MVK			LOC102150619	LOC102148923			LOC111775284
ANXA13	SNX2	TOLLIP	SMARCA1			YWHAG							ATL1			GFPT2	PALD1			LOC111772219
HNRNPH1	IQSEC1	MRPL50	TSPAN2			H2AC8							LOC100034070			GPD1	LOC102149088			LOC106783078
OTUD1	ABHD17C	SLIT2	PODN			ODF2							HINFP			LOC111773001	ZNF311			LOC102150946
DOP1B	SLC30A4	NCOA7	RPS5			RAB9A							WNK3			HOXA11	DNAH14			TRIM69
SPINT2	LOC100056698	LOC111774527	CNKSR3			MFN2							KLRB1			LOC111772900	LYZ			KCND3
MRTFA	LOC111768875	LOC111768648	KCTD8			PARVA							MED11			LOC111771564	TGFB1I1			VAT1L
CATSPERG	BZW2	TMEM17	LOC100630862			GBGT1							IKZF3			LOC106781379	SIGLEC1			LOC111770528
TCAF1	BTG2	TLR6	SLC22A23			LMF1							RSAD1			STPG4	MIR421			SLC13A4
C23H9orf64	LOC111770851	NDUFB5	NEU1			ST3GAL1							ME1			LPAR6	LOC106783102			LOC111768645
PTGER2	RET	S100A16	EDNRB			DTD2							C2H1orf109			JAM3	PTPRZ1			LMAN1L
LRAT	HDAC2	MAP2K2	COX6A1			SMTN							LOC100054381			LOC111768312	PEAR1			MMP23B
IQSEC1	GSTK1	TMEM97	ZBED9			NXN							TTLL7			LOC111770404	LOC111774862			SLC6A9
ZNF333	PPP1R3C	LAMA4	USP27X			SUPT5H							DUSP22			LOC111769181	NR5A2			LOC111772370
CNTRL	IRF6	SCGB1A1	CDC7			DDX24							LOC100056513			PPFIA4	LOC111771556			CCDC28B
FUNDC1	LOC111768900	SLC17A5	TDRD7			MMP26							KCNE3			LOC111770414	HS3ST3B1			LOC111772520
SLC7A5	ADGRG2	FADD	MEGF6			MTF2							SUSD4			LOC102147876	LOC102147848			LOC111769189
PLS3	LOC111771592	SGSM1	LOC102150199			CAMSAP1							DGKG			LOC102148913	LOC111768181			LOC111768357
TAPT1	LRRC8B	BEX4	SLIT2			MOV10							DHRS1			LOC111771352	GAPT			DISC1
FGD3	NT5DC3	CPLANE2	SLC20A1			SPTAN1							C7H19orf53			LOC111774142	COL8A1			LOC111768555
MYO1E	CCDC190	ID1	BORA			ARID5A							SLC25A19			RN28S	LOC111775678			MAOB
SOWAHB	ECE1	RRM1	OGDH			RPIA							CXCR6			LOC102147514	MFAP4			TIPIN
USP43	TNS3	P4HA1	DCUN1D2			TRPS1							SPAG5			LOC111769755	FCRL3			CCDC3
CLDN23	TOMM22	TSTD1	RORB			LOC111775308							SERPINA3			LOC111774527	ALOX5			CNKSR2
PIK3CD	LOC100064097	SNX33	PCCA			TMEM106C							SLC9A7			LOC102147951	ADA			AMT
SLC38A10	THOC6	LGMN	LOC102149515			PLXNA2							TNFSF13B			GPX8	FBXL21			STX1B
IDH2	MAST3	MCOLN1	TNFRSF14			RAD51AP1							PDGFA			RNASE4	LOC111770570			LOC111775914
TTC39A	C2CD2	FAM117A	MHCX1			LPAR1							LOC102148710			LOC102150628	LOC106781224			LOC100071961
LOC100059091	PLEKHA1	DDX18	PRDM15			RHOU							CD37			LOC111768814	TMEM100			LOC111774418
PLSCR1	TSPAN15	VPS39	LOC100054458			BCAR1							LOC100050719			TENM3	RYR2			KCNG2
ITGAX	MARVELD1	TPD52L2	LGALS3BP			SMIM10L1							STK19			LOC111768074	LOC100060228			SH3RF3
GRAMD4	ID1	PSMA4	DHCR24			NR1H3							LOC100056988			COL15A1	LOC111767583			RASGRP4
ARPC2	LOC111774743	DRAXIN	FZD1			CEP20							LOC100057843			LOC100629802	DENND2C			LOC111770037
PLA2G12A	TLR8	OTUD5	VIT			WNK2							LOC102151002			LOC111772620	LOC111775614			LOC111770057
ARF3	LOC102148546	RPTOR	LOC100062546			PNRC2							NAV3			LOC111771466	LOC111772120			TPC3
PRPS2	OSBPL3	TONSL	ATF3			KSR1							LOC100072612			LOC102148033	RAB34			LOC100065830
SFTA2	BTC	LOC100057188	LOC100054321			DST							STARD6			MYO3A	LOC100069166			LOC111773571
COG1	LOC111774221	CCDC120	LOC111770546			HYOU1							GGH			LOC100629506	LOC111772571			SLC46A1
CLSTN1	HYAL2	GUCY2C	PCDHB6			CWC15							PYCARD			LOC100064741	CD200R1			LOC111770491
SUSD1	PPP2R2A	FLOT1	LOC111770516			PCNA							ICA1L			LOC111775642	HOXA9			EDN1
AMACR	PARP12	TTC23	STX10			LOC100069750							LOC100061787			LOC106780996	DEFB4B			CXCR3
FLII	ACKR4	TENM3	NTN4			DCTN1							ZFAND2A			CCDC150	LOC100072611			THEMIS2
RPAP1	PPA1	ITGB8	DQA			NIBAN2							TIMM17B			LOC106781022	LOC111768296			SCN7A
ADGRA3	ZNF704	IDI1	CCDC14			LOC102147675							TWF2			LOC111768423	NPR1			C5AR1
FES	LOC100068406	ZNF821	MCC			SDF4							EOMES			FAM166B	SLC2A10			LOC106782390
CD53	STC1	FAM114A1	LOC102150291			TES							CLECL1			LOC111774084	LOC106781402			PRDM6
PIK3R5	EPB41	LOC111771694	ITGA5			KLHDC2							RFESD			ATG4A	DPH1			IFFO1
EHD1	KIF1A	CYB5RL	SYTL2			TMEM30B							HACD1			DCLK2	PTH2R			LOC102150886
LOC100059927	SYNE3	LOC111770505	C1H15orf40			IGSF3							PLGRKT			PTCH2	LOC100147522			RASL12
TMC6	VSIG1	ZNF395	SFT2D2			CAPN1							CD3G			ADCYAP1R1	LOC102150688			LOC111775273
C13H16orf71	GUCY1B1	ACTR1B	LOC100063291			ATXN3							IPCEF1			SLC26A11	LOC102148123			PWWP3B
HS6ST1	ABLIM3	KPTN	GOT1			DCTD							IL7			PALMD				LOC111775577
IRAK3	HDAC5	TEN1	EGFLAM			PDLIM5							TMEM219			LOC102150482				PRR16
ADGRG6	LOC106783139	LOC111768993	LOC111775804			PIGR							OGG1			LOC111775952				MEDAG
CCS	LOC111771502	SOD1	LOC106783468			ERCC8							KLRK1			LOC111772921				OTOGL
THOP1	S100A16	HGSNAT	UCHL1			FNDC1							KCTD13			LOC106781152				NRXN1
SBF1	ADGRA3	LOC111772772	LRIG3			MGAT4B							SLAMF6			LOC111773352				LOC111771371
TOM1L2	CLIC6	PPARD	MAP3K8			PER2							FGD1			LOC100049931				EPHB2
PRR18	STX19	LOC100057679	RAB3IL1			AUTS2							LOC102149163			LOC106781220				LOXL3
LRRC73	TP53BP2	AGR3	SFR1			AFAP1L2							NRARP			LOC111775236				NAA11
POC1B	KLF7	LOC111767695	LOC111775805			ARHGAP26							GGCT			TRAM1L1				MMP19
MYO1D	ITGB6	LOC102148009	LOC111771167			NTAQ1							ADAM28			BICD1				IRF5
DAB2	SCGB1A1	LOC102148243	PIEZO2			UVSSA							NEIL2			TPBG				LOC102147512
RBM10	AMACR	NEDD1	DDX54			LOC100050706							CHRNB1			MCM8				CLEC14A
PARM1	CHGA	CHAC2	ITM2A			ABHD16A							BACE1			LOC111770503				ZC3H12B
FAM234B	LOC111772934	LOC106781149	ZFHX4			SYPL1							CLIP3			LOC111774522				LOC102150253
TMEM154	TGIF1	LOC111771992	LOC100147148			GCDH							LOC102147828			LOC100629504				PIP4P2
NDP	ERBB3	LAMB3	LOC111774841			LOC102147378							RFXANK			GSTA4				LOC102148564
SINHCAF	MYO1E	SSU72	LOC100064480			SLC44A2							EVI2A			ADAMTS12				GRIK5
CPSF1	MSN	HSD3B7	RPS9			ZNF839							CD80			LOC111772319				CPZ
LOC111775585	PLEKHM3	ACO2	SEC61G			CYBRD1										LOC102150894				LOC111769112
KCNK2	RARG	SEC61B	LOC111769729			FKBP15										LOC100072240				LOC102150593
LENG8	TMTC2	DLC1	EHD2			OAT										LOC111776144				NTNG2
PLXNB3	A1CF	MEX3D	NUBP2			BMP1										HFM1				NCMAP
ACACB	EPHA1	PRKCD	LZTS2			RAB11FIP1										LOC100067536				LOC111773583
FZD5	H4C2	LOC106781152	ENG			PXDC1										C21H5orf34				LOC111774600
ARHGEF15	LOC111771768	FAM174B	LVRN			MRTFB										LOC106782324				LOC102147723
LOC100050395	MTMR1	TEX264	LOC100061761			ZNF341										LOC102149019				DDX43
LNX1	MAP3K21	USP24	CDH6			ARRDC4										MIR1902				LOC111770213
NFKBIE	PGAP1	UGDH	ADPGK			AMD1										HORMAD2				SGCA
CLTRN	H4C1	NFKBIA	LSS			GATAD1										CACNA2D1				PCDH20
CDC14A	LOC100057212	MEGF8	ADGRG2			LAPTM5										FIGN				LOC111773501
RAPGEF1	LOC111767880	ATF6	LMF1			TTC3										LOC111771935				LOC111774459
ARRB1	NSD2	TMSB10	ING3			AMIGO3										IQCC				LOC106781742
SH2B3	WDR12	CUL7	DLGAP4			ASAH1										LOC111774778				LOC106781945
LRATD1	LOC102150469	GUCD1	ADAMTS4			ANKRD16										LOC111770222				CDO1
LOC102150103	TSC22D1	STOX2	ATP2B1			PITPNM1										LOC102149939				TAS2R3
PPP1R14C	ATP6V0D1	BCL7B	REV1			S100A6										LOC111771393				MFSD4A
LGMN	DHCR24	RCC1	GRHL2			USP19										MIR632				PPIF
RALGPS2	OXTR	LOC111775289	XKR8			SH3PXD2A										LOC111773705				LOC100630706
EPB41	DBNDD2	ATG9A	TMCO4			FARP1										LOC102149614				LOC106783050
BIN1	BMPR1B	PBDC1	AAMP			PELI2										ZSCAN26				LOC102149425
LRRC8D	PTPRU	GMEB2	SIX5			ARHGAP42										LOC111771147				PDCD1LG2
PM20D1	WHRN	VIM	LOC100049805			MCM7										LOC102147497				LOC111773009
MALSU1	CMPK2	AKR1B1	DAPK3			EXPH5										LOC111768993				FGF13
NOXO1	MEST	LOC111771146	IGF2			ZMIZ1										TLR4				CCDC136
IDUA	AADAT	BORCS7	ADAMTS9			SRC										TMEM26				CEP295NL
EVI2B	EHD2	LOC111773817	PSMA5			NUP35										LOC100054357				LOC106783085
FAM83G	SLC43A1	SNX7	NREP			RPA1										LOC111774090				KCNA6
TMEM139	LOC111772748	SEC61G	LOC111775952			ARFRP1										LOC111772075				TOMM40L
ARAF	GCA	LOC111769066	MTMR7			ITGAL										LOC111773238				GATM
SEMA4D	BEX4	TANC1	EPB41L4A			TNFRSF1A										LOC111770226				LOC111772183
PTPRF	LOC111772843	C16H3orf62	LOC100054184			PLA2G6										LOC111774866				LOC102149885
PNPLA7	ARF3	CD44	LOC100063777			RNF19A										LOC111769756				SELPLG
MCM6	STMN1	LOC111775217	LOC111772655			RBM22										ZKSCAN2				ADGRB3
KLHL8	XPOT	D2HGDH	SEMA5A			DPYSL3										LOC111772182				TNFSF13
SLC50A1	SMOC1	LOC102147670	PLCL2			BUD13										SPX				LOC100059859
PTPN21	PLCB1	CCND1	SPINK7			DYNC2I1										LIX1L				LOC102147527
CTSE	MYLIP	MCUB	CNTN1			IMPACT										LOC102148965				LOC106782578
SH3BP1	ESYT3	PCCB	ASB5			ZSWIM8										LOC111773690				PLEKHH3
LIMK1	ACVR1	PRMT9	PALM			PTP4A2										LOC111768796				FOXF1
DEAF1	SDCBP2	LOC100072343	FST			EP400										LOC102150867				LOC111768760
GRB7	ITGA2	CALD1	LRRN2			ITPRIPL1										LOC111772076				ZNF831
LOC102150681	FAM234B	NIT2	IL7			STAT2										GPM6B				SLC6A13
PLK2	TENM1	ATG14	CYSLTR2			A2ML1										LOC111768359				LINGO1
LOC111772917	UBTD2	SCD	LOC111771756			MAN2A2										LOC100065381				CCL13
FBN1	ARHGAP12	LAMC1	RGS6			MCUB										LOC111772880				LOC111771754
H4C7	TMEM63B	UTP23	VNN1			H2AZ1										LOC102149359				SELP
TBC1D8	RTF1	STARD9	TNFSF10			COL17A1										LOC106780888				SLC24A3
IGF2	DLST	LOC111770153	RTL4			CAMTA2										PRTG				UNC13D
SORL1	MTG1	FADS2	LOC106781669			URB1										LOC111773694				CEBPA
NRBP2	GRXCR2	LOC100057176	CEP70			ZNF205										TSHZ3				GJA5
PTPN3	CHGA	NCBP1	LOC111771770			LOC111772089										LOC100147053				PKN3
LOC100062210	LOC111772844	OXCT1	C1QBP			PRELID3B										SERPINF1				GPC3
SARM1	POC1B	CRADD	HELZ2			TTC38										LOC111772923				PRSS35
RASSF5	H4C8	IGHMBP2	SCN3A			RNF19B										PLA2G7				LOC111771777
STARD7	EZR	NUDT9	FBXO7			IGF2BP2										AR				LOC111770494
KLHL17	LOC111767873	PSMC4	LOC102147420			TCN2										NTRK2				MILR1
MVP	LOC111770999	ZDHHC16	LOC100630393			PRKD2										LOC102148201				CLEC11A
NISCH	FBXL5	ABHD6	LOC102148742			SPOUT1										LOC106782162				LOC111772371
SLC27A4	KDR	COL4A4	HS6ST2			PPP2R2A										LOC111772398				LOC111768091
SEPTIN9	LOC102148199	MPST	MIR21			LLGL2										LOC111772131				LOC102149709
BEX4	LOC100057920	DCAF4	LOC100058767			RBM3										LOC111767915				FAM180A
COG7	DTNBP1	POLR2G	MKI67			SCCPDH										LOC111775377				ACOT12
PTK7	LOC111767412	INTS9	SCML2			BAHD1										ZNF215				LOC102148315
SOX3	DMAC1	PPA1	RYR3			ARRDC1										CRABP2				LOC102148651
OARD1	LOC102149826	LOC100065656	CENPU			CRLS1										B4GAT1				CUNH12orf40
SASH3	ADAMTS5	LOC111772612	RHOU			COPS2										LOC111769232				RERGL
ECM2	LOC106782651	FAM13A	NEURL1B			ADGRE5										LOC106781940				MDGA1
ST6GALNAC4	ADM	TEX14	FPGS			ZRANB1										LOC106781581				SNCAIP
LOC100060997	ALDH1A1	LOC106782575	LOC111775676			MALT1										ADGRD1				PABPC5
LOC100064534	FAM13C	CCND3	HSD3B7			ZNF335										SSPN				PLEKHA4
DENND2B	ASIP	DMWD	HIVEP3			PAIP2										FKBP10				KCNQ4
DHX8	USP53	PTPRK	CTSL			OSBPL5										LOC111774618				ILDR2
FAM135A	LOC111769186	TXNL4B	TP53BP2			CAT										LOC111769867				SMARCD3
SLX4	TMCC2	HOMER2	BACE2			ARHGEF1										LOC111769152				LOC111770616
CLSTN3	SEPTIN6	ARL9	RBP1			GSTM3										LOC111775596				NLRP3
DEF8	ITGB5	SDHAF3	KNG1			RSRP1										LOC111774089				GLP2R
DOCK2	SCAI	TRERF1	RFTN2			PFDN2										LOC102147393				LOC111772372
GPRC5C	LOC111774993	MS4A7	TPST1			ATAD2										LOC111773568				LOC100629668
WHAMM	PLCL1	BSN	MIDN			SEC11A										FST				TMEM119
RAB3D	CWH43	ADCY7	ARSH			NDST1										MSS51				HHIPL1
ESRP2	GOLGA5	GORAB	TRAK1			EFEMP2										LOC102147418				LOC111771543
NOTCH1	CLIC1	CLDN12	ABCA13			UBE2G1										LOC111772281				WDR17
UBASH3B	SHF	GSTK1	NRP2			SRRM2										LOC111772460				SEMA5B
CCDC157	EPS8	PPOX	PABPC4L			GAS7										LOC111772665				C1QTNF6
ST3GAL3	OBSL1	LOC100070235	TMEM132A			MSN										LOC106781618				LOC100061502
WWC1	GLCCI1	IL17RC	LMO4			ATP6V1C2										LOC111769145				LOC102150557
DTNBP1	TPI1	GSTM3	TMTC2			DOK6										CACNB2				SPEG
PPM1F	ARHGEF9	LOX	CEP19			MARK4										NR2F1				INSYN1
PLTP	PRMT6	EPM2AIP1	LOC102147741			IGF1R										PAPPA				EYA1
TTC1	ARHGEF26	IKBIP	LOC102150421			WDR24										LOC111775522				TMEM273
VAC14	ABHD1	ABHD14A	PPOX			TTC9C										LOC102148406				NLGN2
STX3	DVL1	COG6	EMILIN2			BORCS7										LOC111771883				TAMALIN
CCDC117	VCAM1	MOV10L1	LOC111769702			JARID2										RFTN1				LOC102147722
TACSTD2	ATP12A	LOC102148913	CCDC158			TRAF1										ZFHX4				LOC111771902
LOC100146440	LOC111774207	LOC100056651	CFI			KLHL20										TIGD6				HNMT
LOC100053583	FIBP	LOC111773669	SLC7A6			ZNF710										WNT2				NLGN3
MICAL2	STON2	FKBP5	ADCY8			NUP107										LOC111770956				GPR173
SNX33	RASGRF2	PSTK	LOC100059845			CUL9										CPM				NTRK3
ACSS1	C10H19orf12	EFCAB6	LOC111771564			L3MBTL2										LOC100054226				LOC111774619
TCF7	SPAG1	CLINT1	MET			CXXC4										LOC100147438				KIF5A
ZNF672	CTTNBP2NL	DIPK1C	EPCAM			MARK2										LOC111770028				PHEX
B3GNT7	B3GNT2	DUSP26	LOC100146699			INTS1										LOC111775757				WASF1
HOXA5	ENGASE	ARID3B	CCDC34			PXDN										LOC111772834				PIK3C2G
MORC4	PDK4	LOC100067589	GOPC			MCMBP										LOC111767545				MOB3C
LOC102148712	ADD3	LOC100064451	MYO7A			H4-16										LOC106782464				PLP1
IL17RA	WDR44	TMEM91	LOC106780996			PAWR										LOC111771770				NACAD
MUC5AC	AMN	C7H11orf71	LSM11			ZDHHC1										SULF1				TACR1
HEY1	SYPL1	REXO1	TBC1D13			SEMA6C										LOC111772246				LOC111770177
PLEKHO1	TMEM176B	LOC111767613	LOC111773001			CYTH1										LOC111773691				LOC111769097
SHMT1	AAMP	SASS6	PLCXD3			CGGBP1										LOC111772165				LOC100071548
MX1	LOC100061341	LOC102148229	LOC111772089			NTPCR										LOC111772037				DCT
NNAT	DCAF16	LOC106782198	NCBP3			TXLNA										TWIST2				RASGRP2
H2BC3	LSM14B	LOC100065264	FMNL2			PYGB										LOC111775845				TCEAL7
RGS9	LOC100065039	COL6A3	SIAE			WDR38										LUM				BAHCC1
NT5E	CSRP1	BDH2	LOC111774347			NIPSNAP1										LOC102149382				TMEM88
MYO9B	KIAA1217	LOC111773696	CYGB			ZNF483										LOC111767691				LOC111776193
TMEM184A	KLHL29	TP53I13	LOC102150790			SUMO1										THBS2				NRIP3
LRRC46	LOC100147436	SIRT2	LOC111770662			ZNF644										GLT8D2				HOXA13
LOC102148742	AGO4	SH2D4A	C1S			FAM193B										LOC106781817				LOC106783356
H2BC8	E2F5	SYAP1	LOC111769245			HDAC6										LOC102148466				KLK1
SH3PXD2B	DPAGT1	LOC111775509	ROBO2			ERI1										LOC111776200				TMEM158
PLA2G4F	TMBIM4	DHX32	EPPK1			FHDC1										MIR703				MCF2L2
LOC102148440	SCN3B	PLA2G4F	LOC100064538			LOC102147584										LOC111771985				MEX3B
PANX2	PALLD	GAB1	ATXN1			LOC111770943										FDXACB1				LOC111773492
ZC3H12A	MAB21L3	BTNL9	PDGFD			KLF4										LOC102150731				LOC102149846
PSMC6	C1H15orf39	ARMC2	LOC111772760			ETV6										LOC111776145				LOC102148050
CTNNAL1	TMEM86A	LOC111774865	LOC111770280			TRAPPC12										ADAMTS9
SNX29	IFI6	OCA2	ZSCAN30			PRDM1										LOC111775800
LMNB1	SPDEF	NUP107	RPL28			PITHD1										DDR2
PTRH2	DZIP3	LOC111768364	LOC111775806			GTF3C1										LOC111771766
PEX11B	SAMHD1	KLC4	MTOR			TAP2										LOC100066125
XYLT1	LOC102150154	PRTFDC1	FAM89B			UNC93B1										LOC111774212
DHX58	ELK3	HSPBAP1	LOC100072307			FKBP5										PTGES
LOC100054688	JPT2	LOC111775800	CIART			ABCA5										TSPAN5
VIM	ICA1	LOC100147232	COX11			EIF4A1										LOC111768823
MED21	MED25	EIF3J	DYNC2LI1			CC2D1B										WDR53
CEBPB	LOC111770960	MRC1	LOC111775790			SLC3A2										LOC102150387
CUX1	USP18	ARPIN	MDGA2			CDR2										ACKR3
LOC100051371	LOC106783165	PFDN1	TAGAP			TLE3										LOC111768364
SLC38A2	TNFRSF12A	LOC111775590	LOC111775800			COL5A2										GPR83
KIAA2012	APEX1	AFG1L	LOC111768352			HGS										LOC102148723
SH2D3C	CCL15	SFT2D2	LOC100065350			PLCB1										LOC102148403
IL17RC	LOC100070567	SRFBP1	NUP210			XPC										LOC111771729
SDC1	LOC102150180	LLGL2	GOLPH3L			PARP1										LGI2
KDM5C	LOC111768791	AP3S1	GARS1			CAPN5										CPE
BIN2	SOX9	TENT5A	LOC106781581			CTNND1										LOC111774480
EMC10	NAP1L3	SMCR8	SPATA5			ZNF23										LOC111775714
LOC100070523	RAB14	A2M	C2H1orf159			PARP3										FAM122C
PHLPP1	TFDP2	LOC100056062	LOC100054114			NDRG4										LOC111774524
GDPD5	KCNK1	LOC100054260	EDAR			WDHD1										LOC111772643
CLPTM1	CHL1	FBXO34	LOC111768563			TOR3A										DSEL
NFKB2	LOC106781774	DEPDC7	PTPN23			RARS1										C16H3orf35
ARRDC3	KLC3	PPP1R3C	TTC9			PSD4										LOC100065605
ALS2CL	LOC111771454	GCNT4	DCTD			HHAT										SYNPO2
FKBP3	RSPO1	FAM189A2	EEF1D			HMGN2										COL16A1
ATF6B	MAGI3	PM20D2	LOC102151031			PGM1										SNAI2
CITED2	CRACR2B	KHNYN	KLHL42			THUMPD3										LOC111767724
TCIRG1	PIBF1	TMEM64	LAMA3			NFXL1										ZNF774
LAMC1	LOC111774215	CNST	LOC102148682			CANT1										LOC102150870
PIM1	RNF103	LOC111767704	ACTN1			TNKS2										LOC111769713
PCDH1	INSIG1	KIZ	SLC2A11			TMX2										LOC100060759
ZNF189	AKAP1	GABARAPL1	WSCD1			ILRUN										LOC111772772
ARG2	MTHFD1	ZHX1	LTBR			PCSK7										LRRC17
NF2	ACO1	RUNX2	RPS19			LOC100061341										RGS11
LOC111769297	KIF21A	LOC111773487	LOC111772663			SRSF10										ZNF503
SLC25A29	LOC102150637	IGF1R	DAB2			SEMA6A										LOC111771988
LOC100054259	ITFG1	EIF2B1	TLNRD1			EIF1AX										CCDC142
TOP3A	GNAZ	GLI4	RALGAPA2			SERPINB11										LOC111767445
TGFBI	EFCAB14	LRRC59	RETREG2			CDK5RAP2										LOC111767479
SOX21	WNT5B	PROM1	LOC100063697			CCNI										LOC102147644
LOC100057776	ADGRL4	ITPRIP	LOC102148913			RBM15B										LOC111772659
FPGS	LOC106782662	TGFBI	ECE1			PRICKLE1										LOC111774865
OTUD7B	LDLRAP1	UTRN	ERGIC2			CFAP92										LOC106782354
EQMCE1	MS4A7	LIG4	HOXB6			LOC100146156										FAIM2
HSPA1A	LOC111770969	ITM2C	RNPEP			NCBP2										LOC100147162
HDLBP	KBTBD7	NFAT5	SCARA3			OPLAH										LOC111771039
GPRC5B	LOC100050004	SARS1	TMEM63A			IST1										ABCA13
PRDX6	INCENP	LOC111769335	ABCC4			SAMD4B										LOC102150698
TRA2B	EHD3	GRPEL2	LOC100630169			CD82										MIR103
RPS6KA2	CDC16	MCTS1	FGF2			ZDHHC8										LOC111772642
ITPRIP	NDEL1	MTR	FLCN			ELMOD3										LOC106781775
TATDN2	SNN	MARVELD2	ST8SIA2			PRRC2B										GPR161
SLC51B	LOC100058028	MARCKSL1	C1QA			PLEKHA7										LOC111767840
DTX2	MBTD1	OGFOD3	LEPR			ATXN10										BMP2
NPHP4	H2BC5	SUSD1	PDE2A			RAB11FIP4										MARK1
HSPD1	CPTP	AADAC	LOC106782188			CAVIN1										LOC111772066
MIS18BP1	PHLDB1	NUDC	H4C19			RRP15										CNTF
LOC111774207	LOC100054308	GPX8	DLST			IRAK1										LOC111771410
EPS8	LOC111772589	PIP4P1	MXD1			SCAMP2										LOC100061390
ELP6	MYO1C	RANBP1	MX1			BRCA2										LOC102150464
ITGB2	LOC106782762	TAB1	LOC111768717			RAB43										XG
RNF2	NPTXR	PSMA3	USP18			ITPR3										LOC102149236
FLCN	DKK2	ACACA	BHLHE41			TOMM20										LOC100630235
FUS	PROSER2	USP49	PCED1A			LOC111771317										CCDC168
MCM3AP	LOC102149803	TAF1D	MIR8914			ERRFI1										LOC111773712
CCNDBP1	MTMR11	DIPK2A	BAP1			MOCOS										LOC106783214
A4GALT	SRRM4	LDLR	LOXL1			LOC100630362										LOC111770083
FGD2	LDOC1	LOC111774482	FANCE			FBRS										LOC111771797
SYNE1	PPL	TMEM98	HDX			HELZ2										NTNG1
DR1	ISOC1	SESN1	CAMTA2			IQCE										MIR8973
H3C3	CNTRL	ABI3BP	GPM6A			H2BC19										LOC111768260
NACC2	C12H11orf95	CCDC68	LRGUK			UBN1										DUSP10
KCNK6	SLCO2A1	TRIM45	LOC111770498			SLC27A1										PNPLA4
SMTNL2	CXCL10	GLS	COMMD9			MCM2										LOC111774483
RAD1	NEMP2	RETREG3	NOC4L			LRWD1										LOC111771426
PLOD3	MAST2	DENND5A	DNAJC1			PSMD11										THSD7A
SEMA3G	SPC24	CATSPERE	S100A13			TARS2										LOC102150966
ZNF282	METTL9	ZCRB1	OSR1			LOC102148351										LOC111774484
HK1	NEIL2	BCL2L1	LRRC8B			EFHD2										LOC106782441
NELFCD	U2AF1	KRT10A	PLCE1			C26H21orf62										LOC111772651
DNM2	LOC111771395	LOC100063954	LOC111775842			PHAX										LOC111771020
CBX3	H1-1	SYNE3	SIPA1L3			FLNA										LOC111772258
TEKT1	MUC6	LOC111769596	TTI2			FBXO6										LOC106783150
STAT6	FBXL22	FAM160A2	TUBA4A			RIN2										LOC111767943
EEFSEC	GUSB	TMEM159	LOC100057398			TNS2										LOC111772622
CLCN7	PDGFD	PAK1IP1	KIAA1671			ZNF770										LOC111768738
HMGN1	ZHX1	ZKSCAN2	ST6GAL2			PLA2G2A										LOC111772790
ADD3	TTN	LOC100065278	CACNA2D1			NHSL2										LOC111773957
HDAC5	SALL1	EHF	HMGCLL1			SLC9A1										LOC102148474
THRAP3	FCHSD2	GRAMD1A	TOX			KCNS3										LOC111775994
SURF4	CPNE3	ACY1	ATN1			ZFP64										LOC111773819
COMMD3	INPP5K	C1H1orf198	RPS12			BCR										LOC102148665
LOC111774145	SATB1	RHCE	PIGS			PTDSS1										ARSG
WNT9A	RBBP7	LOC100066131	LOC111774840			NCAPG2										LOC100060521
MAVS	ARMT1	PLAAT3	POLG2			ABCB8										LOC102149412
KCNN3	HERC6	C8H18orf54	LOC102148342			RANBP3										LOC111771146
FOXP1	CLDN10	SLC9A3R1	CELSR1			UBE2N										LOC102150720
HSD11B1L	IL1RAP	LOC111774485	KPNA5			NOTCH2										C7
BCAP29	MFGE8	CECR2	SPON2			HPF1										CCDC122
FNBP1L	NKX3-1	PTPRD	LOC111774090			ANKRD11										LOC102148739
ZNF48	ANXA5	JCHAIN	LOC100063059			LRP1B										LOC111774765
H2BC15	MTCH1	LOC111771770	ALG9			OAS2										LOC111774719
ANXA2	RBMX	LOC100062486	LOC111769809			LOC100059263										LOC111769733
NRP1	TNFSF10	AKAP12	SPAG16			UTP18										LOC100064949
H2BC20	SERTAD4	RGS2	ITGBL1			POM121C										ALDH1A2
CORO2A	IL18RAP	ABCC1	LOC111771132			KDM6B										LOC111774351
TTC16	LOC100073089	LOC100049851	SEMA3F			ATP1B3										LOC111771910
WDR81	PGAP2	ERICH1	GLIS3			ELL										LOC111772071
PAFAH1B2	LYPD6	MORF4L1	DOK4			CEBPZOS										GPR52
LRRC8B	NCAPG	CXCL12	ZNF510			TMEM259										LOC102147814
RUNX2	ITGB8	GRB7	GM2A			XPO6										TDRD12
ST6GALNAC3	FUNDC1	STK35	FBLN7			TNFAIP8										LOC111769724
DENND1C	TES	MYOF	TCF12			FAM102A										OLFML3
LOC111770338	LOC100630139	LPAR2	H4C3			LOC111767432										LOC106783298
EPB41L4B	TDRD7	TMEM14A	BICD1			ATP6V0D1										EXTL2
ITGB7	IQGAP2	SPDYA	EMP1			LGALS3BP										LOC111772595
TPRA1	APCDD1	SNRPD2	RPLP2			DYNLT3										RAD9B
DNAJC30	ZNF618	DRC1	MAFG			SPG7										HLF
TP53BP2	ABHD18	CCDC121	GPR15			PRKCZ										TDP1
B4GALT3	CCNG2	MNAT1	LOC111769686			NEBL										NOXRED1
SATB1	ATP1B1	TXK	ERCC6L2			CENPU										LOC111772955
WDFY2	TLE5	AKT2	COX4I2			FARP2										LOC106783034
PADI2	TMEM154	THAP11	RGCC			PRR5L										LOC106780981
KIF20B	LOC102147489	ARID5A	LOC102147524			MAPKBP1										ABCD4
CCDC71	TDRKH	YLPM1	CDKL4			FZD8										LOC111768432
ESR1	SERPINB1	RENBP	ZSCAN26			GTF3C3										APBB3
LOC100060825	RBM4B	LOC106780977	LOC106782861			E4F1										LOC111773607
LBH	ZNF135	LOC111771166	DAB2IP			PITPNB										LOC111770712
TRIB2	SNX4	APEX2	LOC102147726			CP										ADAMTS19
LOC111770931	UBC	COX18	LOC102148414			SETD3										DTWD2
TFIP11	FOXO1	PDS5B	GSTM3			FAM102B										LOC111775610
LOC100065231	SIPA1L2	ENY2	RAD51B			BRD4										LOC102149242
SMIM13	HS2ST1	SOX5	ERAL1			PTPN6										LOC111775834
RASD1	CERS4	ARL4A	PXK			FEM1A										LOC106783081
ATXN7L3B	TBC1D19	GPRIN3	MORC3			ZNF326										LOC111768519
LOC100058098	YPEL4	MIP-2BETA	PSTPIP2			ARMC7										AMIGO1
IER5	ENPP3	CTU2	GABRA2			IL17RE										RUNX1T1
ST6GALNAC6	PTGER2	GGACT	EIF3G			ANKRD46										LOC111771375
LGALS1	SPATA33	BCKDHA	TPK1			PRKCA										ACKR2
PTGER4	DNER	LOC111774979	LOC111775917			CREB3L4										LOC111771639
SPATS2L	CHIT1	SIMC1	BMP5			SUGP2										GASK1B
FGD6	COL22A1	NQO1	LOC111775644			MHCX1										LOC111772160
LOC111771459	TRIB1	ANO7	MTMR6			RHOT2										RTEL1
NLRC5	OSGIN2	SLC37A4	BACH2			PTPN1										SEMA6D
EML1	LOC102150802	PGRMC1	LOC111775940			LRRC40										LOC111774956
YWHAG	POLR3E	LOC100630794	PHKG2			RNPEPL1										LOC111772655
H2AC8	CEBPB	CEP57L1	WDR35			TMEM104										LOC111775787
H2AC14	CD109	HACE1	IGIP			DENND2A
ODF2	WASF3	LOC106783454	FIGN			RNF11
RAB9A	C26H21orf62	TRANK1	ARAP3			NR6A1
MFN2	TTC23	CSRNP1	EFHC2			RBMX
PARVA	TMEM265	RIN2	CNTN3			RGS3
GBGT1	FBN2	GPR108	METTL8			KDM4C
LMF1	ZNF462	UBTD1	LOC111775787			MAGED1
ST3GAL1	CLU	EEF2K	SPTLC3			RNF157
DTD2	GABARAPL1	ARMC12	IL33			FAM149A
GPT2	CSPG4	LOC111768814	LOC111770086			ARHGEF9
SMTN	MRPL14	LOC111774957	CCDC59			SBNO2
NXN	MYO1B	CDC14A	TTC21B			DUSP12
SUPT5H	SERPINA14	LOC100062440	PCDH1			DIDO1
DDX24	SPINT1	AMIGO3	XRRA1			PCNP
MMP26	USP7	GEM	ACTN4			PCDH19
MTF2	LIMK2	LOC102151014	ADAMTS18			KIAA0930
CAMSAP1	NEO1	NRP1	THAP1			HS1BP3
MOV10	ZDHHC13	HELZ	MRC2			SREBF2
SPTAN1	ISM1	RNF138	DRB			SFT2D2
ARID5A	ZNF146	LOC111775472	KLF5			BCL10
ATG9B	ARHGEF5	SEMA5A	IFT57			CASZ1
RPIA	RHBDF1	LOC100069888	TNS2			H1-5
TRPS1	CHD7	YBX3	PKN1			PGGHG
LOC111775308	TAF4	PHF1	GNG12			ANKZF1
H2AC16	N4BP3	TRIM16	RFFL			LYRM1
TMEM106C	STAC	ABCB7	VPS18			ZNF713
LOC102149252	SAMD11	PHLPP1	LITAF			ASAP1
PLXNA2	NRIP1	CBFB	CAMKK1			DBT
RAD51AP1	LOC102148808	ABCC5	RPL37A			POLR2B
LPAR1	ARHGAP29	MAGED1	FCGRT			PPP1R15A
RHOU	PLEKHS1	RPL23A	DOCK4			RNF40
BCAR1	TFCP2L1	LOC100065786	HEG1			DPP9
SMIM10L1	USP3	TICAM2	NEK4			TAPBPL
NR1H3	PLXNC1	METTL7A	LOC111768441			GPR108
CEP20	SLCO5A1	ALDH6A1	LOC102147836			URI1
WNK2	FBXO32	TMEM74	BFAR			ATP2A3
PNRC2	SERPINE1	TGFB2	FLT3			METTL9
ZAP70	LOC106782711	DNAJC2	SLC26A6			CEMIP2
KSR1	MACO1	SBDS	LOC100055750			HPS1
KRT4	MLKL	GIN1	ARPC1B			ZNF699
DST	DEPTOR	RTCA	EPG5			BTBD9
HYOU1	ZNF326	DVL1	MARK2			SNX30
CWC15	PKDCC	SPSB3	SIDT2			SGMS2
PCNA	LGALS3	MLLT10	SLIT3			NSMF
LOC100069750	SLC22A5	TMEM185A	LMNB2			DAGLB
DCTN1	VGLL4	YEATS4	POLA1			CTDP1
NUDT1	CD320	LOC111772339	MPP6			SRP19
SLC15A3	SGMS2	NOLC1	LSAMP			CREBBP
NIBAN2	EFNA3	ERICH5	TGFBI			MINK1
LOC102147675	RBP5	LOC111768519	BEND5			LCP1
SDF4	MCL1	SSR3	ZCCHC17			LIPT1
TES	RBM12B	MBNL1	BEND6			LOC111767417
KLHDC2	LDLR	CTDSP2	FERMT1			FAM189B
TMEM30B	GLIPR1L2	CALCOCO1	MPHOSPH9			CLEC16A
IGSF3	OAT	USPL1	ABCA8			PPP6R1
CAPN1	BCR	POLR2B	TACC1			GTPBP1
ATXN3	DDX59	LOC100065392	CISD2			RTL5
DCTD	MBNL3	KMT2B	H4-16			CHST11
PDLIM5	LRRC31	MOB1B	LOC111772165			MEGF8
PASK	FXYD4	MIS12	VAC14			AP5Z1
PIGR	LOC106782873	PIEZO1	CCDC18			RFC5
ERCC8	MYL6	TMF1	LOC111774016			CDR2L
EPHA1	TRPM3	NADSYN1	LOC111772457			LOC100058767
FNDC1	MTARC2	ILF2	RNF122			CIZ1
MGAT4B	LOC100050921	TCIRG1	CD276			MET
LCK	LOC111767895	NADK	RNF166			THAP4
RGCC	LOC102149910	HDDC2	CLEC20A			STAC
ARHGEF16	RNF44	RAB15	INHBA			CSNK1D
PER2	YKT6	CASTOR1	LAMA2			KLF9
MDH1B	TLL1	DTD2	TTC7A			DMAC1
ZNF367	PPM1M	H4C19	LFNG			POLR1H
AUTS2	GK5	SPECC1	ENOX1			CFAP53
AFAP1L2	WTIP	SERTAD4	ZNF527			SOX17
ARHGAP26	LOC100630090	SERINC3	LOC100050174			THRA
NTAQ1	CTSB	MYO10	LOC102147668			DVL1
UVSSA	AFTPH	ACER3	FAM124B			ZER1
LOC100050706	KIAA1210	ATP5PB	SDCCAG8			ARHGEF10L
ABHD16A	WNT5A	H2AC19	LOC106781350			HDAC11
SYPL1	LOC100054260	MCRIP1	MRPS36			LOC106781226
GCDH	ANKS6	PIBF1	JAK3			LMCD1
LOC102147378	SETD4	LOC111775530	LOC100054512			LOC100063146
RASA3	RORA	PRDX4	LOC111774824			KPTN
SLC44A2	DCUN1D4	ETAA1	EGLN3			LOC100049890
ZNF839	DDAH2	APOOL	CTPS1			MZF1
CYBRD1	SMAD1	LOC106782162	LOC111767394			SIRPA
FKBP15	LOC106782575	KIAA1143	LOC102147761			ZNFX1
OAT	IRS1	LOC100055813	LOC111768312			PHRF1
BMP1	KYNU	GTPBP1	PGM5			SLC16A2
RAB11FIP1	TRIQK	SLC26A11	LOC106782272			ZMYND10
PXDC1	KRT80	FUBP1	ZC3H12D			PSMD6
HSPB8	BICDL1	LOC100054254	METTL17			TRIM8
KATNB1	GNG4	ARMT1	CYBRD1			EIF4EBP2
MRTFB	LOC111774065	LOC100065486	TFCP2L1			DCAF11
ZNF341	LOC106783220	CTSH	NEXN			SET
ARRDC4	GARNL3	IRF9	DDIT4			PARD3B
AMD1	LOC111773176	FAAP100	SLC39A13			OCA2
GATAD1	TBC1D5	LOC111773407	MSH3			LTV1
LAPTM5	PGRMC1	LOC102149803	CLCN5			COQ8A
TTC3	CTSZ	GPR160	NCLN			AKAP1
AMIGO3	RP9	CEBPD	TMEM98			DNAH9
ASAH1	TFPI2	LOC100146619	CHRNE			CNOT6
PLEKHO2	PTGER4	PDLIM4	FOLR3			YWHAE
ANKRD16	LOC111772457	LOC102150964	ARL10			BRI3BP
FAM171A2	STX10	ZNF581	CAMK4			PAICS
PITPNM1	ITPKC	GHITM	GTDC1			SYMPK
S100A6	MCTP2	THBS2	RAB3GAP2			LIMK2
LENEP	PARP3	LOC100054725	ZSCAN2			RRN3
CRB2	ARPC1B	PPRC1	LOC111768727			VNN2
SMIM3	LOC111770471	ABRAXAS1	ANKZF1			EFHC2
USP19	PDZD11	ZNF618	CS			EID1
SH3PXD2A	ARNTL	ETNK2	TMEM37			TBC1D9B
FARP1	LOC100146589	VPS26A	MOGS			NRIP1
PELI2	YAF2	CALR	TMEM94			RABL6
ARHGAP42	RFFL	FAM122C	IMPA2			SERPINB6
MCM7	MTMR4	LOC100062706	LOC100630746			DTX1
EXPH5	CGNL1	PLCXD1	SGIP1			ATG3
ZMIZ1	SRSF5	FYTTD1	ESR2			H2BC13
DNAI2	LOC106782679	LOC106783112	SACM1L			COBLL1
SRC	ZBTB47	SSH2	RASGEF1B			HMGB1
H2BC11	ARHGAP42	PTK2B	MYOCD			CALD1
NUP35	DPM1	TOMM6	NUDT16			MPC2
TMEM171	PIK3C2A	NAP1L3	HSPA12A			TECPR1
RPA1	MAN1A1	METTL4	LOC111776136			TLR3
ARFRP1	GINS3	LOC100053918	ZNF692			COMMD6
ITGAL	MAT2B	FOXP4	QARS1			KIAA0586
TNFRSF1A	WIPF1	LOC111773828	ZNF7			ABHD14B
PLA2G6	ZFP36	TSPAN17	SPX			AP3D1
LOC111775044	DPP7	GAR1	DRC3			CSTF2
RNF19A	SHISA2	LOC111775911	LOC100057504			RPS6KA1
RBM22	CRYL1	SNRNP25	CC2D1B			PNPLA6
DPYSL3	POLE	TMEM129	TNFRSF1A			USP33
BUD13	MBOAT7	THYN1	LOC111768296			MTPN
DYNC2I1	LRP10	LOC102148665	IER5			UBAP2L
IMPACT	AFDN	ZFYVE21	MROH8			SHKBP1
ZSWIM8	MARS1	VCAN	LOC111772601			CLIC6
PLIN5	GPR180	PSMB6	CCDC174			CHD7
PTP4A2	DCUN1D3	FTMT	PACSIN2			NSMCE4A
EP400	DUS4L	FBXO32	DNAJC5			WDR91
ITPRIPL1	LBR	LOC111772154	CCDC8			PACSIN3
LOC100071709	C13H7orf61	LOC100063824	NSMF			LIN9
STAT2	ARF6	DECR1	SUGCT			SENP7
A2ML1	JUN	TMTC1	LOC100059994			MBNL3
H2AC5	NFE2L2	NDUFS2	SYNPO			ANKRD27
MAN2A2	ADAP2	TACSTD2	LOC111774596			SHISA5
MCUB	LOC111771512	LOC100056309	RHOBTB3			ATRAID
H2AZ1	ABR	SLC52A2	PDE10A			SPPL2B
COL17A1	LOC100146250	LOC102148181	MSL3			SIRT1
CAMTA2	TNFRSF21	DHX15	GRINA			SRSF1
URB1	NAIP	EDNRB	ZBTB9			TMPO
ZNF205	ZNF644	OGDHL	LOC111769935			HSD3B7
LOC111772089	LOC100147051	ZNF233	PRKD1			DENND4B
PRELID3B	MXRA8	MTRES1	FLNC			IGFBP3
TTC38	LOC111774237	ICE2	CCAR2			GALNT2
RNF19B	KBTBD12	CFAP45	SDHD			UBE2J1
PRR29	BCL2L11	LOC106781472	PRKCA			SZT2
LOC100063866	KIF13B	EGFLAM	FNTB			TMEM175
IGF2BP2	MINDY4	LOC111774515	LOC100064534			HSDL2
TCN2	ULK4	FAM234A	TUSC1			LOC100066109
PRKD2	NARF	LOC111770089	CUPIN1			DAB2IP
TUBB6	PLIN3	MKRN1	EEF2			PIM3
SPOUT1	THUMPD1	ERH	FBXO10			ARID1A
PPP2R2A	SERPINB11	LOC111772992	PITPNC1			SNRPA
LLGL2	TP53INP2	TOP3B	ALOX5AP			KHDRBS1
RBM3	VHL	DIXDC1	SYNPO2			PARP10A
SCCPDH	ASXL1	PTRH2	SLC35F2			BHLHE40
BAHD1	ATP6V1A	EPSTI1	LOC111776148			ARMC12
ARRDC1	STYK1	MLST8	LOC100059920			ABCA3
CRLS1	ACE	RMDN1	LOC111767530			SOX13
COPS2	SMAD3	NES	TMEM127			CRAMP1
GPR176	NAAA	NPC1	LAIR1			ABCA2
ADGRE5	PPP1R15A	SRP19	ADAMTS1			CTSA
ZRANB1	TOM1L1	RFWD3	WDR75			GAR1
MALT1	GCLC	S100A11	KLF11			FZD1
ZNF335	SDC1	ARIH2	LOC102148201			STK39
PAIP2	LOC111772355	LOC111771988	RRAGB			VARS1
OSBPL5	HHAT	MPZL2	LOC106783015			TRMT6
CAT	PBXIP1	TMEM234	USP45			JAZF1
ARHGEF1	PAQR4	MYLK	DNM1			LOC106782043
GSTM3	PLGRKT	SPX	CALR			REXO2
RSRP1	ING1	OSTM1	FRMPD4			TCF25
RELB	HPRT1	IAPP	DOCK6			ZNF32
PFDN2	LOC102150325	LOC100061551	LAMB1			TINF2
ATAD2	AKR1A1	LOC106781817	SMARCA4			OGDH
GRAP2	SEMA3D	KLHL21	SEMA3C			H3-3A
SEC11A	TINAGL1	PPM1D	TOMM6			LOC100629361
DLG4	INF2	DENND4B	ENOX2			GON7
NDST1	CASTOR2	ALDH16A1	SLC10A3			EVPL
EFEMP2	CD5L	ABHD15	LOC100072292			CRTC2
UBE2G1	HIVEP1	LOC106781105	SLC4A2			MXD1
SRRM2	PRKAB2	LOC111769395	LOC106783220			LTBP1
GAS7	IFI35	STXBP5	UGGT2			ORAI2
MSN	RAD54B	SLC18B1	GTPBP10			ZSCAN25
ATP6V1C2	IRF8	CYB5R1	UBE2V2			UCHL5
CRACDL	VPS26C	PTGES	PHC2			IFT122
DOK6	SGO2	STXBP4	ZNF570			AP1AR
MARK4	RIC3	MRPL22	ZDHHC5			INPP5E
IGF1R	ADAMTS17	CCDC190	NCAM1			KCNK5
WDR24	KRT35	ACTR2	SPRED2			PATL1
TTC9C	RSAD1	CXHXorf38	SMPDL3A			GNL2
BORCS7	BMP2K	ERAP1	SYDE1			NCDN
JARID2	ABCC8	TTC27	RRM2			SPIRE1
TRAF1	KRT36	MADD	ADAMTS5			LOC111774226
H2BC16	VWA2	ZC3H18	LYVE1			SAP18
TRIM29	LOC106782168	SENP8	FBXO45			DDX23
SERPINA5	FAM3D	LOC102150154	LRRC59			VDAC3
KLHL20	MIS18BP1	PPP1R10	GALNT18			ELMO1
PLEKHN1	CIB1	LOC100059242	GDPD5			CENPJ
ZNF710	IMPG2	EPB41	ZNF652			DNAH10
NUP107	CYB5R3	PLCD4	UNC5A			GRSF1
KCNAB2	LOC100062286	LOC111769200	LOC100060505			MTCL1
EEF2KMT	FRMD8	NCALD	PHKA2			PAQR3
CUL9	MYRIP	LOC111772146	HSPA2			H2BC25
L3MBTL2	SESTD1	SLC15A4	LOC100062102			LOC100057920
ARID3A	SLC16A1	CAMLG	LOXL2			PIP5K1C
CXXC4	DFFA	LOC106783034	FZD8			UFM1
EYA2	CYB5R1	ARHGAP12	MEIS3			QRICH1
MARK2	ZNF330	C7H11orf58	PFKP			SRP9
INTS1	KLF2	ITGB3BP	IFI27			TOMM22
PXDN	WDR27	LSM3	STC1			BMT2
KIF19	ODR4	P4HA2	H2AZ1			DENND4A
MCMBP	YBX3	CINP	POLN			CROT
H4-16	SFXN1	BICD1	WFDC1			ZFYVE27
ZFP92	ADCY5	PXK	ACP5			SLC25A36
PAWR	ZBTB42	UMPS	SYNDIG1			NDOR1
ZDHHC1	INTS14	TPP1	NDUFB2			MCTS1
SEMA6C	VAC14	RANGAP1	TEAD3			LOC100054448
CYTH1	SLC12A4	TOP1	MIA2			FBXO10
CGGBP1	RBL1	VPS26B	TTC9C			PLEKHA6
ADAP1	LOC111774001	LAPTM4B	LOC111767811			CC2D1A
NTPCR	LOC111773499	HMGXB3	PLEKHH1			ZNF598
TXLNA	LOC102148939	MEX3C	MROH1			JADE2
PYGB	MBD4	LOC106780956	ZFP36			LOC100071364
WDR38	LOX	ATG13	TAB1			SMCR8
NIPSNAP1	LOC111775590	HOXB5	ELAPOR1			CD63
ZNF483	HSPA8	PGAM1	CHST2			ZNF668
SUMO1	ALDH9A1	LOC111775797	DACH1			TPPP
ATP7B	LOC111767504	TSPAN13	MOXD1			NCK2
ZNF644	LOC106780989	LOC111773490	LOC111774221			CARM1
FAM193B	LOC111768316	C6	TPBG			SLC35E1
HDAC6	IMMP2L	ARL10	DACT1			ZMYM1
ERI1	PKD1	ZNF691	DNAH10			INTS8
FHDC1	LOC102147420	ZNF692	ZNF322			FANCL
PDLIM2	MTCP1	CTC1	LOC111773690			GMIP
LOC102147584	ZNF248	MORF4L2	CYBA			MYH9
LOC111770943	RXFP1	BRPF1	OLFM2			NUCB1
KLF4	HOMER3	PDK1	XK			TUBGCP2
ETV6	ITIH5	GSPT1	MRPS27			LRP4
TRAPPC12	SLC25A15	PPP1R12B	FLACC1			PIK3R2
PRDM1	MTSS1	CCDC159	CASK			PHYHD1
FOXJ1	LCP1	VCPKMT	LOC111770125			ATP6V0C
PITHD1	MFSD12	LOC102149837	RBPMS			CCT2
ADRA2C	TRIM62	MIR9109	CYB5R3			MRC2
GTF3C1	NPR3	ABHD17A	SPON1			LOC111769046
TAP2	LOC100630171	PTPN14	MRTFA			HEXB
TMSB15B	SMURF1	LOC111770262	URB1			LYN
PLD2	RAB27A	FAM120A	INTS13			BBS1
UNC93B1	ASCC2	CCDC115	MACC1			SP110
FKBP5	GRK5	PRKACB	MMRN2			SLC39A7
ABCA5	AGRN	HIKESHI	TNRC6A			CHPF
EIF4A1	LOC106780968	PTPRC	ZSCAN25			LIPA
CC2D1B	CDC7	PERP	GUCD1			EIF3M
SLC9A2	E2F3	GPR146	RHCE			TP53
CLBA1	STRADA	LOC111771317	COX16			ANAPC16
SLC3A2	RRAD	LOC100051657	LRRC66			PPM1H
CDR2	LOC106782191	GPN2	LOC100066528			PIK3R1
TLE3	LOC100052030	ACOT13	LOC100072605			LOC111771789
ZNF683	WDR35	DCUN1D2	PCMT1			DUSP11
COL5A2	LOC102149496	ARF4	TRAF4			TRAPPC9
HGS	LOC111774782	ZC4H2	COX4I1			LOC100051962
CDH16	LOC111772791	LOC102149522	LOC111773817			BLVRA
CLIC5	CHRDL1	GCSH	PRRC1			RUSC1
PLCB1	CORO2B	UTP15	LOC100050797			BTF3L4
XPC	CAPN5	ATF3	TBCCD1			RPP30
PARP1	MPEG1	HPS1	DUS1L			KIAA2013
NCAPG	MLNR	LOC111773956	RPS21			RNF144A
SLCO5A1	LOC111771791	LOC111776145	CDC42EP1			PLD1
CAPN5	PLXNA3	LOC100071726	ADAMTS10			ACO2
CTNND1	NEDD4L	LPIN2	HAUS5			DZIP1L
DNAAF3	ACAA2	RECK	ENTPD2			SMS
ZNF23	DCXR	G3BP2	P4HTM			PHF2
PARP3	RALGPS2	MAPRE2	LOC100069287			ZNRF1
NDRG4	ZNF660	CNOT6L	BRD7			ATP5F1E
WDHD1	LOC102148991	ZNF687	TTC39C			AGAP1
TOR3A	CCNG2	EIF2AK4	SDR16C5			ZNF780A
RARS1	LAMP1	LOC111775967	RIBC1			LOC111772092
PSD4	C28H12orf29	CCDC124	EBF1			CCM2
C13H16orf54	PSMA7	NOTUM	ACTA2			TEX2
HHAT	SULT1E1	LOC111769598	SCAP			PLXNA1
HMGN2	LRATD2	ACP1	HMOX2			EDC4
PGM1	PLOD3	CCDC77	LOC100050637			USP40
THUMPD3	IKZF3	KLF5	RPL35			MFAP5
NFXL1	LOC106782175	POP7	RRNAD1			LOC111772353
CANT1	NBEAL2	TPR	ATP1B3			TET3
TNKS2	MOV10	NRROS	FLVCR1			MCCC1
TMX2	LOC100052175	MRPL1	LOC106782537			NFYB
ILRUN	MFSD2B	DOP1B	TRIM63			LOC100630725
PCSK7	MELTF	TMEM80	TKT			RAB18
LOC111772887	SMIM13	NECTIN1	FCRL3			ALDH2
LOC100061341	LOC111767527	PRPF38A	PGAM5			TMEM132A
SRSF10	CADM1	RNF148	EMP2			KIAA1671
SEMA6A	LOC106782537	ZNF7	RGL1			TNKS1BP1
EIF1AX	KLHL4	LOC106782069	BTG1			SIDT2
SERPINB11	KIAA0513	LOC102148457	CASP2			THBS1
CDK5RAP2	LMTK2	TRIM23	LOC111769170			KDM6A
CCNI	DLL4	EFHD1	LOC111771112			ROR1
IQCA1	CXADR	VPS37C	SRSF5			LOC100053336
RBM15B	EIF4EBP2	SPPL3	LOC111771946			PI4KB
PRICKLE1	SPATS2	MRPS21	TMEM100			PAK1IP1
LOC100054206	PIK3R1	LOC111774782	SIMC1			PYGO1
CFAP92	PCNX2	CEP19	LOC100054282			KDM4B
LOC100146156	IQGAP3	ANAPC11	MAT2B			KNDC1
NCBP2	ETFRF1	OGFR	MTMR11			MUC1
OPLAH	FLCN	CHML	TMEM26			PSPH
ICAM3	THBS1	IFT43	TRAM1L1			SIAH1
IST1	LOC111772601	RCE1	LOC111775454			MED6
SAMD4B	LOC100052267	SLCO5A1	LOC100057920			DMAC2L
CD82	SCML1	SLC19A2	ITGB4			SH3YL1
ZDHHC8	GALNT10	DQB	TAGLN2			PGBD2
ELMOD3	RMDN2	LOC100054259	POLR3F			RPL22
PRRC2B	SLC46A3	RILPL1	LOC102148842			PIGY
PLEKHA7	DUSP7	LOC111771766	RRBP1			RESF1
ATXN10	EPHX2	TC2N	ACAD11			SFXN5
RAB11FIP4	IRAK1	MTMR1	YIPF3			PLEKHB2
CAVIN1	LOC111769055	LOC111772623	GUF1			LOC102149769
RRP15	POGLUT2	ECM2	LOC111767882			CBX5
SLC49A3	CYP2U1	WNT5A	LOC102149410			RREB1
IRAK1	C21H5orf22	ACSS1	RGS2			GOLGA7
SCAMP2	ZSCAN25	CHRDL1	LOC111772059			SNRNP27
BRCA2	CERS6	IGFBP4	LOC111770519			GRINA
RAB43	PDCD6IP	ZKSCAN1	IGFBP5			FBLIM1
ITPR3	H1-10	UPF3A	LOC100066257			MED15
TOMM20	LOC106782043	PIK3CD	LOC111774719			PPP4R2
LOC111771317	ACADVL	BZW2	MBIP			RBM19
ERRFI1	IRS2	ARPC1A	TMEM87A			PPP6C
MOCOS	PTRH2	COL5A2	C2CD2L			RUVBL2
LOC100630362	LOC100071590	LOC100629189	LOC111767480			TRIM25
DNAAF5	SORD	MFSD1	ERBB2			SCYL1
FBRS	ITPR3	E2F6	FAIM2			SRPK2
HELZ2	SLC38A1	LOC111775374	ADORA2A			AOX4
LOC111770678	MGME1	LOC100062286	SPNS2			FUZ
IQCE	KLC2	LOC106780875	SLC15A3			LOC100062625
H2BC19	HPN	SLC25A24	UCK2			PPP2R5D
CFP	SLC7A6	HINT1	AUP1			PRKCSH
UBN1	STK10	CASP3	COCH			JRK
SLC27A1	DELE1	DSTYK	CSGALNACT2			GTF3A
MCM2	TFEC	FANCD2	BCAM			PUS7
LRWD1	CYB561	ZFAND5	VPS37B			PIEZO1
PSMD11	LMNA	TMEM62	ZNF275			DOCK9
TARS2	C4BPA	ANAPC5	MBD4			ZNF646
LOC102148351	DOCK8	VPS37A	CDR2L			LSM1
EFHD2	ATG101	FAM76A	GCNT1			HEG1
C26H21orf62	TMSB15B	STX10	THG1L			NINJ1
PHAX	LOC100062440	TSHZ1	LOC111768009			ALPL
FLNA	SLC52A2	OSER1	CD38			TBCD
FBXO6	CNPPD1	SERPINB1	DACT3			PPP1R12B
SIGIRR	TMEM74	VAMP1	PFKFB3			PRPF31
RIN2	TRIM68	SNRPF	S100A6			SDK1
TNS2	TMEM184A	PSENEN	IGFN1			SLC4A2
ZNF770	LDHB	DHX33	FOCAD			LIMCH1
PLA2G2A	OAZ1	HSP90AA1	DUSP6			NUDT21
NHSL2	CD300LG	ZNF454	LAMP3			CSK
SLC9A1	SLC27A2	VASN	LOC111772281			NFYA
ME3	P4HA2	RAPGEFL1	KLRB1			FAM160B1
KCNS3	DCP2	NSL1	IQCB1			MBD1
ZFP64	LOC100146156	RBMX	SLCO3A1			ACTN4
BCR	EGFR	ZNF213	EHMT1			NIP7
LOC111773668	FUT1	POP4	PPIA			LOC100059326
PTDSS1	SLC35E4	CRACR2A	TMEM181			COQ8B
NCAPG2	MIEN1	AARS1	EVI2B			CSNK1G2
ABCB8	CEP135	KLHL24	P2RY14			CEP19
RANBP3	NGEF	P3H1	SAMSN1			MRPL53
HOXC4	PCTP	LOC111772311	TBC1D20			IL15
UBE2N	NSUN2	PTCD2	PRRC2A			PRR3
NOTCH2	ASB4	LOC111775401	PPFIA1			CSNK2A2
LOC100050473	PRRG3	ERBB3	YRDC			LASP1
HPF1	A2ML1	CALM1	PTPN14			ASB3
ANKRD11	HECTD4	ZNF793	EMC10			NXPE3
LRP1B	OMD	TIMM8B	TATDN3			TBC1D2
OAS2	MAD2L1	CRAMP1	PSIP1			VPS26A
LOC100059263	BLZF1	PRELID1	CEP295			UBE2H
CD68	PPEF1	HMGCL	PTS			SAR1A
UTP18	FZD3	PPFIBP2	NOD1			SELENOO
POM121C	PUDP	PAQR5	HORMAD2			SLC44A4
CLEC20A	CDH13	ACOT9	PEX5			HM13
KDM6B	FAP	LOC111768791	BBS5			TCTN2
ATP1B3	LOC100059263	ASAP3	LOC106781140			PSD3
ELL	TLR7	RAP1GAP2	LGR4			NFATC1
CEBPZOS	TIMD4	H2BC6	ISOC1			RABGGTB
TMEM259	SPIN4	SEC24D	ZNF713			CLUH
XPO6	LRRC28	SNX29	CCDC15			ENY2
TNFAIP8	WIPI2	LOC106782048	DNAH14			CYCS
FAM102A	MCM2	LOC111774522	OVCH1			LOC100060085
LOC111767432	LOC106783468	C1H15orf62	PRMT3			PRRC2A
ATP6V0D1	LOC102149932	CDC42BPG	APLF			HIRA
LGALS3BP	TWNK	AP4B1	SYK			RAD54L2
DYNLT3	GORAB	AKT1S1	FAT1			SLC39A1
SPG7	DNAAF2	LOC100059533	SLC22A3			ACIN1
PRKCZ	LOC111772690	INSIG1	MPIG6B			CIAPIN1
NEBL	ARAP3	GART	MIR23B			JAK2
CENPU	LOC100054259	ITGA6	LOC111768387			DDX54
FARP2	RHCE	GTF3C5	NAGK			PCBD2
PRR5L	APOA1	ADAM23	CACNA1G			RCBTB1
MAPKBP1	STARD9	RNFT1	RGS16			SALL1
FZD8	DNMT3B	LOC111772160	LOC102148848			DCTN5
GTF3C3	GRPEL2	LOC111769083	NFKB2			NASP
E4F1	ARHGAP19	C20H6orf132	TM4SF1			ABHD4
PAK6	LOC102148247	ATP6V0A4	ADAM12			MKNK1
PITPNB	CTSL	CADM1	KCNRG			TFE3
CP	KLHL13	MKNK1	LOC111769066			GAB2
SETD3	P19	HIF1AN	SLC29A1			LOC100055750
FAM102B	RTKN2	LOC100062201	CEP57			KEAP1
BRD4	BACE2	LOC111775757	NIBAN1			VCP
MFSD2A	APLNR	PKNOX1	NACC1			HNRNPK
PTPN6	MMS19	CARS1	LOC100630388			LOC102149732
FEM1A	PDZD2	PCYOX1L	LOC111775797			SERTAD2
ZNF326	PDCD4	RBM18	GLO1			DLEC1
ARMC7	JUNB	AQP4	USP36			LOC106781303
IL17RE	LOC111770324	IFI6	MARCHF3			MSL2
ANKRD46	LOC102149797	PON3	RCN2			GCN1
PRKCA	TAPBPL	C1GALT1C1	LTBP3			LOC100058979
CREB3L4	RAB27B	LOC111767574	SUSD1			CNOT3
SUGP2	GDF11	NOTCH2	PDGFA			CDC42BPB
MHCX1	CYBB	C21H5orf51	GPSM2			KLHDC4
RHOT2	DHRS4	LOC106781752	RAI14			NCOR2
PTPN1	FZD8	FILIP1L	TXNL4A			RBPJ
KIF17	ATP10D	DSE	CUL9			CFAP251
LRRC40	PPP4R1	TOM1L2	LOC102149826			LOC100052175
RNPEPL1	MSH2	LOC106781220	SV2B			CHMP1B
TMEM104	HAO1	TST	POT1			ZMYND8
DENND2A	LOXL1	LOC102147675	LOC111767479			NOLC1
UNC93A	GREB1L	FANCG	NMUR2			ATF7IP2
RNF11	PPP1R14C	RPS24	DPT			FMNL3
UBD	ID3	LOC102150469	NELFB			ATXN7L1
NR6A1	CRCP	NLRX1	LOC106782000			LSR
RBMX	DCAF13	PCK2	CAD			UBE2E1
RGS3	PPP1R12B	PBRM1	CITED2			CAPNS1
KDM4C	LNX1	CAMK2D	THADA			LOC100630549
MAGED1	MYH14	CIPC	ADGRG6			FOXO3
CCDC151	SEMA4F	CDADC1	S1PR2			MORF4L1
RNF157	SERINC5	HMGN3	LOC102147582			COPG1
FAM149A	PAXBP1	TRIM36	ZMAT3			SNRPN
MUC6	DSTYK	EVA1A	ALDH1L1			TPRKB
ARHGEF9	KMO	BAG2	LOC106783214			MYO5A
SBNO2	RAB12	HNRNPM	MLXIP			FASTKD1
DUSP12	STXBP6	LOC111769845	RCN1			SHROOM2
OASL	APBB1	TBC1D20	LOC111767944			TTYH3
DIDO1	LOC111773007	UBL3	HNRNPAB			ADAR
PCNP	C2CD4B	PABPC4	PRSS23			TIPRL
CKS2	GPR160	DCX	SLC2A10			CABIN1
SMIM5	ADPGK	PRSS8	IGFBP7			ZBED1
PCDH19	ARNTL2	TMEM53	IGF2BP2			CHIC1
KIAA0930	GPR176	TPM1	RNF103			DHDDS
HS1BP3	CPED1	YPEL3	NEK11			CHFR
SREBF2	GLIS3	NSFL1C	SEMA3G			NUDT19
SERPINB10	ARHGEF17	STMN1	FGF7			SLITRK4
SFT2D2	LOC100147519	PEBP4	SH2D2A			IRF3
STC2	TPCN1	LIN7A	NEDD9			STRIP1
BCL10	LOC111769366	ST3GAL6	SUPT5H			HELLS
JPH1	ACER3	LOC111768870	MED25			CUL5
CFAP100	GUCY1A1	ERCC6L2	ZNF132			KBTBD2
EHBP1L1	COA5	MTF2	SERPING1			ZNF516
CASZ1	ECI2	DMAC2L	LOC100630729			RPS15A
H1-5	LOC102151058	ASCL4	THOC2			DDX39B
PGGHG	TBPL1	TRMT6	GASK1A			MYO18A
RASSF7	CWF19L1	FOXN2	TBL1X			RIPOR1
ANKZF1	LOC102150204	LDHD	LOC111771974			TMEM263
LYRM1	MAGT1	LOC111768861	STX18			MIGA2
ZNF713	OSBPL11	LOC111771919	LOC106781718			ARRDC2
GRHL3	ZXDC	CNTRL	OTOA			PRSS23
CITED4	NLK	PRLR	RAB3C			MORC2
ASAP1	LPIN1	RPL12	TAGLN			CHRAC1
ELF4	FHDC1	ISG20L2	C6H12orf57			NMD3
DBT	PSMB6	LOC100054512	SPHK2			HSPA8
POLR2B	LOC100065342	GLE1	VGLL3			TMEM128
PPP1R15A	PENK	MTG1	PRXL2A			PDE3B
RNF40	LOC111771953	STRIP1	SND1			RHOBTB2
DPP9	FAM124A	UAP1L1	TPCN1			LOC100630879
TAPBPL	SHISA5	LOC111775847	LCA5			TXNIP
GPR108	COL4A1	AMIGO1	OTULIN			PPP6R2
URI1	TMPRSS4	LOC102149359	PUS7L			C25H9orf78
ATP2A3	NOS3	LOC100057095	SRRT			PLEKHM1
METTL9	IER5L	CFTR	LOC111770073			NR1D1
CEMIP2	PLLP	PLXNA2	CTDSP2			CLASRP
HPS1	TAF1D	ENC1	BCAR3			TAF1D
ZNF699	LOC111767499	HTT	MXRA8			TXNDC11
BTBD9	SSBP2	PIGB	LRP8			NT5DC3
SNX30	LOC106781494	LRRC31	ZBTB7A			LRRC59
SGMS2	FOS	RFNG	KANK3			KNOP1
NSMF	NTN1	SOAT1	EBAG9			FBN2
DAGLB	LOC102150099	LOC111768243	LOC111771987			HIF1A
GPBAR1	LOC111770439	FAM222B	TRIB2			SKIV2L
CTDP1	ATP11C	SPARC	GPAT3			RAD51C
MAPK15	LOC111771120	LOC100059263	MAPK8IP1			LAMB2
SRP19	CCT2	FMO5	PRLR			LOC100056651
CREBBP	LOC102150090	FSD1L	LOC111773890			SPOPL
MINK1	PIM3	SMARCA1	SLC25A6			PWWP2B
LCP1	SNX18	GHDC	ZNF219			PGFS
LIPT1	VANGL2	MAPK4	C8H18orf54			TBC1D16
LOC111767417	LOC111771809	TMEM141	STOX2			LOC111771759
LOC100064221	APPL2	ATP10D	GLIS2			NR1D2
FAM189B	CTNNA3	CDR2L	NXPE3			TRRAP
RFLNA	DLX5	LOC102149631	CARM1			DPP3
CLEC16A	TRAF2	BAX	STARD4			SF3A1
PPP6R1	DPH6	GPAT3	LOC100057335			PPARD
PAQR4	CBX5	EMID1	NUP62			SLC6A6
GTPBP1	MTRF1L	SRP54	COL5A2			POLDIP3
RTL5	NT5C2	CAMK2G	DDX51			MED18
CHST11	ARNT2	LRPPRC	LACC1			LONRF1
MEGF8	ADGRF2	AKAP8L	EME1			TKT
AP5Z1	CLDN12	EFCAB14	ASTE1			ZNF280D
RFC5	LOC111768646	COL1A2	LOC100059554			MEF2D
CDR2L	MAOA	LOC102148147	TMEM115			LOC111772974
LOC100058767	LEPR	CDH11	SRA1			SF3B2
ARHGAP9	SLC44A1	PPP1R11	MYO10			TOP3B
CIZ1	MARCHF5	SESN2	NAPEPLD			EXT1
TPRN	TMED5	ZNF286A	TRABD			GALNT1
MET	LOC106782189	LOC100061192	ADNP2			KLHL42
THAP4	GATC	MGST3	PARP3			USP12
RASSF9	LRP3	PIAS3	LOC111773352			ESCO1
H2AC11	HSPA4L	ARL5B	CERS6			AKAP8L
STAC	KIF20B	SH3KBP1	ATXN1L			ZNF507
CSNK1D	TSC22D3	LOC111773013	LOC102149797			UPF1
TNFSF14	FCHSD1	LEAP2	LOC100061970			ADCY6
KLF9	DPYSL2	PRMT3	LOC111774865			IRAK1BP1
DMAC1	CCDC8	TYMP	LOC100053273			CRIM1
AGTRAP	SGPP2	LOC100067884	GPATCH3			FAM234A
POLR1H	MLH1	LOC111769707	CENPB			LOC102147868
CFAP53	SMARCD2	RHOU	ZNF598			LOC100062014
SOX17	CHST14	H4-16	COX5A			MLLT6
THRA	LOC111775051	EMC6	PLA2G15			MRPS21
DVL1	CASP1	GBGT1	LOC111774598			CRELD2
ZER1	BOK	TGFA	NRARP			NFE2L1
ARHGEF10L	ARHGAP8	MAP3K13	CDR2			ETAA1
HDAC11	PTPRD	LTV1	GJA1			PPP2CB
LOC106781226	PCGF2	MRPL27	FGF14			FYCO1
DENND6B	PTOV1	TBC1D10A	NRCAM			EFR3B
LMCD1	JUP	RPS6KA3	LOC102150204			C1H10orf88
UCP2	ADAR	FABP3	AMN1			SNRNP48
LOC100063146	RNPC3	SUSD6	CSTF3			RALA
LRRC56	OGFRL1	DCAF16	FAM149A			LOC100060985
KPTN	SERINC2	DEK	ARID5B			CAPRIN1
LOC100049890	EIF2AK2	SNTB2	PPP1R15A			GNS
MZF1	LOC106781669	LOC100061235	TRMT1			MAP7D1
SIRPA	SMO	RSRP1	CHMP1A			LPIN2
ZNFX1	CGNL1	SRGN	GPC6			IGFBP4
PHRF1	LOC102148565	LOC111769810	RNH1			BUD23
SLC16A2	ANKMY2	MFHAS1	LOC102148929			TTC27
ZMYND10	CREB5	LOC100060406	LOC100064006			ZNF135
PSMD6	MYO9A	WDFY3	SSR4			GUCY1B1
PROM2	LOC111773172	TRAPPC9	SNAP23			BTBD6
TRIM8	LOC100064480	LOC100060075	GALNT15			PANK4
VWA3A	SAMD4B	RHOT2	MYO1G			SUGCT
EIF4EBP2	ADAM33	TRAPPC2L	PDE4A			CALU
DCAF11	C2H4orf33	PINK1	ZC3H6			RMND5A
SET	DENND4A	ARID4B	IGFBP2			NFIX
PARD3B	STAP2	KLC3	MED12L			EEF2K
OCA2	SRD5A3	CYHR1	BTG3			CDC37L1
LTV1	MED17	SFXN5	LOC102150222			MINDY4
COQ8A	ZNF483	PHYKPL	LOC111769046			CAMKK2
AKAP1	RTKN	COL6A1	PSMB2			DOCK7
ZBP1	MYO5B	PATJ	SELENOM			TMEM167B
DNAH9	FBXL4	SLC5A1	HYOU1			OTUD5
CNOT6	CIAPIN1	EMP2	PWWP2A			SFXN1
YWHAE	SLC25A10	CRYBG3	LOC102148009			PJA2
BRI3BP	LOC106781752	LOC100065387	LOC100146894			LOC100057862
PAICS	KRAS	WLS	LOC102148143			RNF180
SYMPK	ADA2	ITSN1	DLGAP1			CALR
NUAK2	MYOF	ATXN10	LOC100062031			SUMO2
LIMK2	TNKS2	PSMD14	KIF2A			CISD1
SOX6	COL4A2	RRP15	SEMA4D			LOC111771950
RRN3	SUN2	E4F1	PYGB			BCKDHB
VNN2	LOC100060608	SOCS5	LOC100053249			ZNF354A
EFHC2	PAPSS2	RHOBTB2	GLCE			CNDP2
EID1	KLHL2	SLC4A2	LOC111772091			MYO10
TBC1D9B	AMOTL2	C20H6orf52	STK35			ZFP36L1
NRIP1	GRSF1	ALDH3B1	DHX29			H2AC6
RABL6	LOC102148682	COQ8A	TERF1			LOC111767506
CFB	ETF1	MED28	MIP-2BETA			BUB3
RAB36	LOC100147680	U2AF1L4	CCDC32			TRIM35
SERPINB6	TPM3	LOC111771720	KIAA2026			DGKZ
DTX1	UBE2G2	LOC111774598	PROCR			PPAT
ATG3	GPX4	HAT1	DIO3			ZNF862
H2BC13	TPRKB	ANK2	SMC5			RSL24D1
COBLL1	FZD5	SLC43A2	PTER			MFAP3L
HMGB1	PANK1	HOOK2	LOC100065733			LDLRAD3
CALD1	LCN2	MGRN1	KIAA0040			EGLN1
MPC2	FRMD3	PRR13	RPL13			SCARA3
TECPR1	ABCG2	BTBD2	SERTAD4			ZDHHC2
TLR3	ATP13A4	LOC100060521	UHRF1BP1L			SYNGR1
COMMD6	SAT2	TUBGCP6	GLB1L			PCGF1
KIAA0586	BCAR3	STARD5	RP1L1			PDIK1L
ABHD14B	REPS1	NVL	HOXA11			EPHB3
AP3D1	PIEZO1	MOCS3	FGFR4			ADGRG1
UPK3B	CAMK2D	DAB2	ZBTB16			ADGRL1
CSTF2	LOC111775401	LARP7	EPS8			GRK2
RPS6KA1	PUS7L	LOC106781332	RAB23			DENR
PNPLA6	ZCCHC2	TTC31	CDCA7L			DCTN4
USP33	PPP1R9B	GCNT7	CXXC4			LRP10
MTPN	UBASH3B	AMDHD2	ALDH3A2			MTMR10
UBAP2L	LOC100057500	DENND6B	PAFAH2			RFX1
SHKBP1	GPRIN3	GMIP	NCAPG2			ZC3H7B
CLIC6	EDNRA	SNRPB	CFH			RGS5
CHD7	C8H12orf65	TNFSF10	TCF25			CCNJ
NSMCE4A	BCL7A	CPSF7	RAE1			TRIM56
WDR91	MUS81	LOC100051724	RGMB			ZNF687
PACSIN3	RAB20	LOC111776206	LOC111772027			GCC1
LIN9	LOC111774145	DDX39B	LOC111774059			AKAP17A
SENP7	LOC100065231	NFE2L1	TRIP6			RNF44
MBNL3	DIPK2A	TRNT1	HSPA8			BACH2
N4BP3	LOC111774758	LOC111772958	LOC111768311			CNST
ANKRD27	PARM1	COBL	APOD			SMCHD1
RIN3	OSBPL1A	ZCCHC24	LOC111769733			MRPL50
SHISA5	RHOC	MPDZ	ZSCAN22			PKN1
ATRAID	PARVB	CLCF1	TPPP3			BGN
CDC42EP2	OSR1	ASCC1	PTK2B			STK40
SPPL2B	LOC100060160	VNN2	PFDN6			MAST4
SIRT1	TBL1X	XYLT1	SLC2A9			CEP170B
SRSF1	TRMT11	TAGLN2	ZRANB3			SMURF2
TMPO	EFR3A	KNTC1	SLC7A1			STRN4
HSD3B7	LOC102148929	LOC111769272	MECR			SH3BP4
DENND4B	LOC111773837	PDAP1	GPR171			ZNF512B
IGFBP3	GVQW3	BLCAP	SGSM3			TET1
H2AC10	AUTS2	ZDHHC1	OMG			UBE2D1
GALNT2	KLRB1	ARHGEF38	TP53I11			GPR160
UBE2J1	EXT2	LOC102148201	SDHAF3			ELAPOR1
SZT2	HUNK	IL18BP	CASZ1			FAXDC2
TMEM175	WDR5B	SLC66A2	TRPM6			SCRIB
HSDL2	SKIDA1	UNKL	LOC100051778			UBE2B
LOC100066109	LOC102148710	LOC102147888	DCHS2			H2BC9
DAB2IP	LOC111772094	PLXNA3	ZFYVE16			TRIB1
HS3ST6	TP53I13	MAPK8IP3	BCKDHB			PDLIM4
LARGE2	LOC111771925	UGGT2	GLE1			BCAR3
PIM3	DCHS1	RAB40C	ABRACL			LOC100147475
ARID1A	MYCL	SREBF2	LOC100054029			EP300
SNRPA	WDFY4	GLB1L	AKAP7			MYH10
KHDRBS1	LOC111771450	LOC111772297	RND3			WDR48
PARP10A	FPGS	TOR3A	SNRPB			IFI30
NPNT	TPD52L1	IFT20	ASNSD1			MCM3
BHLHE40	CNTROB	NOL10	LPAR4			SREBF1
ARMC12	EPOP	CATSPERG	CCL28			MRPL47
ABCA3	MTR	LOC111771738	CTDSPL			CELSR1
CD83	LOC102147743	UEVLD	CPNE8			ARMT1
SOX13	PARVA	EPB41L4B	COL6A2			RIMKLB
CRAMP1	PLVAP	FAT1	ADAMTS15			GARRE1
ABCA2	LOC106781577	NPC2	LDHB			DOT1L
CCDC78	TCAF1	TBCEL	LOC111772303			MCOLN1
CTSA	LOC100060110	LOC111771952	IWS1			SLC22A23
GAR1	LIN7A	LOC102149723	RNF13			SKIL
FZD1	LOC106782347	AGO4	MSH2			KDM2A
STK39	RALGPS1	RP9	LOC100062650			VASN
VARS1	FRY	TOP3A	CTTN			GLI3
TRMT6	HOOK2	LAMA3	HK1			TMEM170B
JAZF1	LOC106782533	TRAFD1	EDC3			LSM5
SFXN3	CNOT6L	USP7	GSDMD			REXO4
LOC106782043	CAPG	BRD3	BAG5			SGSM3
BSPRY	PROM1	COL5A1	NOL6			CYB5R3
CXCL9	TMEM44	LTBP1	SGK1			LOC111767453
REXO2	GNB1	HSP90B1	LOC100071582			ACSF2
TCF25	ALG13	NIFK	VASP			ZEB1
ZNF32	LOC111773013	PEX10	NLGN4X			CACTIN
TINF2	RANBP1	POLR1F	NAV2			ERH
OGDH	AFF2	LOC111769710	TBC1D1			MDFIC
H3-3A	SFTA2	HNRNPR	RHOC			TRMT2A
SHROOM1	RAD1	XKR8	RUFY3			SCAP
LOC100629361	HMGA1	NRAS	PTGDS			BAG6
LRRC23	KCTD15	WDR81	LOC100053764			UHRF2
GON7	CLDND1	GNL3	AFG1L			USP46
EVPL	NBL1	OARD1	LOC106783107			CTNNBL1
CRTC2	LOC102147580	CNOT4	LOC111774377			ATN1
MXD1	P2RX7	MRPS36	ACKR4			HOMER2
DLX1	TSPAN11	LOC102149380	ABCA1			GMPPA
LTBP1	NCK1	LOC102150888	RAD9B			PTPN23
MACIR	SRGAP3	CDAN1	EPB41L1			C8H18orf21
ORAI2	LOC100059523	LOC100070352	PPP2R5E			EPC2
ZSCAN25	MUC20	PDCL3	LOC100072297			USP54
UCHL5	ABCG1	SMTN	LOC100062625			DCUN1D1
IFT122	THRB	CDKN2AIP	NELL2			CAAP1
AP1AR	LOC111774260	LMF1	PURG			LOC102150154
INPP5E	NRM	SDCCAG8	UCK1			IRS1
KCNK5	HAUS4	PLPP3	LOC111769302			RUSF1
PATL1	RRP1B	TMPPE	DAAM1			PRKCH
GNL2	CMSS1	INCENP	GATAD2A			HIF3A
NCDN	IL18	GPM6B	SMIM11A			KDELR2
SPIRE1	EFHD2	LOC102150720	LOC111768074			EIF2S3
COL22A1	SLC22A3	PLA2G4A	ERMP1			NUP62
LOC111774226	ARG2	LOC100049792	LRP2			CCT6A
SAP18	CSF1	IRF1	LOC100630543			SRSF4
DDX23	LOC111767872	LOC111771259	LOC102149887			TRIT1
VDAC3	SNRPE	YWHAE	LY5			CLIC4
ELMO1	ADGRG1	LOC102150894	SEC24C			WASHC1
C3H16orf46	LOC111768288	FBXL20	RAB3IP			EIF3E
DUSP5	C2H4orf46	MRPS23	DVL1			UBA6
PVRIG	RPP14	LOC111771089	PIP4K2C			SMARCC2
CENPJ	SEH1L	ZEB2	UQCRC1			ZNF287
DNAH10	DONSON	TUFT1	ZNF438			TSEN15
GRSF1	LOC102149734	SLC7A1	MTERF1			INSR
MTCL1	ADRA2C	FOXA2	BCL2			GTF2B
PAQR3	CASK	TEDC2	LOC102149359			NCKAP1
H2BC25	LOC100629578	GINS3	ADGB			LOC100147151
LOC100057920	ODAM	MRRF	RECK			CSRNP1
PIP5K1C	SMIM20	PCBD2	KITLG			HIBCH
UFM1	SERPINB2	CPT1A	LOC106781817			PHF6
QRICH1	HELZ2	SPECC1L	CPSF1			CD44
SRP9	CHST11	ENTPD7	GPM6B			CCDC191
IGSF5	ATXN7L1	ARL6IP1	ZNF865			PAK4
TOMM22	PDGFRL	ITGB2	ALAS1			PHF12
LOC100630072	MAP3K6	ODF2L	LOC102147629			MAP4
BMT2	FLOT2	LOC111771946	ANXA6			IL12RB2
DENND4A	EMB	ARMCX3	IFITM5			HNRNPA3
MEIS2	ADCY7	ATP6V1E1	LRR1			MORF4L2
CROT	APPBP2	TBRG4	ZDHHC16			H1-4
ZFYVE27	ANGPT2	LOC100058685	S1PR1			H2BC12
SLC25A36	MCTS1	ZDHHC8	ADGRA2			PCBP4
TEPSIN	PTPRA	RBM25	RUNX3			B3GALNT2
NDOR1	KDM4C	MAP2K7	NRG1			LOC111767444
MCTS1	DAB2IP	ADCY6	ITPRIPL2			RUNDC1
LOC100054448	LGR4	WSB1	CEP126			NOL11
FBXO10	RMND1	KMT5A	NECTIN2			EDRF1
RHOH	RAB35	SDCBP	LOC111775726			YWHAQ
PLEKHA6	LOC106782468	KCTD11	F2RL2			GPNMB
CC2D1A	LOC100067247	MKKS	PTPRD			RAP1GAP
ZNF598	MPLKIP	KIDINS220	SEC16A			AAGAB
JADE2	BHLHE40	RIDA	JDP2			CLPX
LOC100071364	PREB	SGO2	AASDH			AP1M1
SMCR8	LOC111772941	IFT172	LOC100053989			KIAA0100
CD63	STEAP1	FRAS1	GGT5			MIIP
ZNF668	IRF7	FGFR1OP2	NACC2			LOC106782427
TPPP	LOC111769836	RPA3	BBS2			CCND2
NCK2	LOC111773984	ZNF583	PINX1			MPP5
CARM1	RNF150	SEPTIN2	SULT1C4			SMIM20
CCR5	LOC106781315	LOC111772165	NTN1			TCEAL8
SLC35E1	CCL28	LGR4	MCOLN2			TGFB3
ZMYM1	ADAM15	MAN2A1	PARP11			LOC100064185
INTS8	TTI1	PDHX	LOC106782643			GTF3C6
FANCL	TANK	SMPD4	PLPPR4			LOC100630794
GMIP	C24H14orf132	PSMA1	ALG2			NOL4L
MYH9	PBX3	LOC111774036	JPH4			FAM200A
H2AC4	A4GALT	LOC111775294	REM1			LOC111775446
NUCB1	LOC100072323	MRPS7	LOC111773319			PPP1CB
TUBGCP2	FAM167A	LOC111772291	C1QTNF1			PPP1R37
LRP4	TAGLN	IFT22	HERC6			COL1A2
PIK3R2	ENPP4	NXN	LOC111775959			RPTOR
PHYHD1	CFAP91	CROCC	CHP2			CAPN10
ATP6V0C	LOC102148009	TBC1D17	RBM5			H2BC6
CCT2	MIR9182	LOC106782668	PEX10			PGPEP1
LRRC10B	WDFY2	FTSJ3	KLHL36			PLA2G2C
MRC2	PPP1R12A	TSC1	EIF1B			PTBP3
LOC111769046	SGK1	CP	SMIM5			TSN
RRS1	TLR3	SPATA5	STPG4			PIAS1
HEXB	LRRC32	ZNF696	ZMIZ1			H1-2
LYN	ZNF318	SLC22A2	MAGI3			PAIP1
SLC45A4	PPM1K	LOC111774697	PPP1R9B			KLHL36
BBS1	MTA3	LOC106782000	GPR63			LOC111774237
SP110	SLC8B1	CHD3	ARGLU1			TPCN1
FAM81A	CD47	GARS1	RFLNB			LOC106781151
SLC39A7	TSPO	SLC25A12	BZW2			TTC25
CHPF	PLEKHH1	POLR2H	RPS17			LOC111774036
LIPA	LOC111768642	SWT1	CPSF4			WASF3
EIF3M	GNPTG	PPP1R36	LOC111771316			SPATA13
TP53	RPUSD4	GATAD1	LOC111771592			LPCAT1
ANAPC16	CXXC5	MGAT1	PER3			SIGMAR1
PPM1H	RTN3	LOC100630388	LOC111775631			GNAI1
PIK3R1	HS3ST1	TRNAU1AP	DYNC2H1			DHX38
LOC111771789	RIPK2	RPS19	PLAC9			TFAM
DUSP11	SEPSECS	CLN8	PTGDR			LOC100146307
TRAPPC9	SELL	OMA1	TSTD2			SNRPG
LOC100051962	CHMP2A	ARMCX2	ADAMTSL1			TRIOBP
BLVRA	ATP6V0D2	CACNA2D1	SECTM1			BCL2
RUSC1	NUDT15	ATG7	BRCA2			SNTB2
BTF3L4	LOC111771425	ZNF333	MRPS25			PAPLN
RPP30	H2BC4	TET2	ZC3HAV1			ZADH2
KIAA2013	LOC111768376	NPHP3	TPM2			LYSMD4
RNF144A	ZNF703	SLC10A7	ATP6AP1L			PRKAG2
PLD1	ARHGAP10	MAK16	SLC45A3			CNOT7
ACO2	ZNF30	LOC111769716	PACRGL			PPP4R4
TLR9	TPR	LMO7	CADPS2			GATA2
DZIP1L	LOC102150289	LOC100051465	SFRP1			COL12A1
SMS	TEK	LOC106782189	ADCY3			MED30
PHF2	EIF1	LOC111767545	GATA2			MAP3K14
KIF1A	PDE4D	FGF7	ITGB3			ACTN1
ZNRF1	MCUR1	LOC100056099	DYRK3			SECISBP2
ATP5F1E	RASAL1	B3GAT3	ALDH16A1			DEGS1
AGAP1	CTNNA1	WDR77	ATP8B4			GNG11
SPEF1	LOC111768569	CISD1	PRRG1			EIF2AK3
ZNF780A	LOC106783216	RNF216	CERCAM			PJA1
LOC100054641	ERG	MICOS13	LOC102147675			ANTXR2
LOC111772092	OLFML2A	PSMC1	IL2RB			CYBA
CCM2	LOC100059905	GABPB1	LOC100050719			DNAJB4
LOC100049796	SMIM15	MFAP3L	ZFPM1			RPL9
TEX2	AP4B1	RAB11FIP1	NDP			DDX41
PLXNA1	LOC100065404	MIR8914	CENPJ			GCH1
EDC4	SPTLC3	LPGAT1	NPLOC4			PANK3
USP40	JPT1	DBF4	NCF2			TXLNG
MFAP5	LOC111768011	NFRKB	SLC16A2			LETMD1
TCTEX1D4	LMBRD1	FOXRED2	LOC100147162			DOCK1
LOC111772353	ZNF583	LOC100062082	TSPAN5			TTC32
FADS6	LOC102150110	TUBGCP5	BYSL			GMFB
TET3	LOC100051301	NEMP1	TMEM140			PEX26
MCCC1	LOC111770032	DSC2	NKTR			LOC100147680
NFYB	SLC19A2	MORN2	ALG11			AHCY
SRCIN1	AUH	TASOR2	ABCA2			ACVR2A
IQCD	IVD	SUN1	AP4B1			TTC21B
LOC100630725	LOC111774817	LOC100071401	CHRDL1			LARP1
RAB18	TUB	FBXO46	SOX4			PSMA7
ALDH2	RTP4	SEC23B	ZYX			FAM98A
TMEM132A	TSPAN8	NIPA1	LOC111772398			SAMD4A
KIAA1671	STN1	IRF2	LOC100061127			POLG
ISM2	RNF145	CAPZB	TNFRSF1B			LSM2
TNKS1BP1	WDCP	HORMAD2	MVP			PDK4
SIDT2	INPP5D	ERBB2	TSPYL2			SPATA7
THBS1	LOC106781999	NR6A1	LPAR1			ZNF629
KDM6A	ARL4A	EGF	PLXDC2			BCL2L1
ROR1	RHBDD2	RNF26	LOC100065392			IARS1
LOC100053336	LOC100068696	PAN2	SERINC1			FYN
PI4KB	ENPP1	CLEC3B	PLK3			RPS27L
PAK1IP1	MR1	ZNFX1	TGFB2			RPSA
PYGO1	ENG	ZKSCAN4	LOC111770943			EMC8
KDM4B	HACD3	ORMDL2	FCSK			HIVEP2
KNDC1	LARGE2	BAIAP2L1	GTF2H4			NIT2
MUC1	SLC5A6	PHYHD1	DDX42			AFAP1
PSPH	PPP2R3A	PIK3C2B	ENPP5			ZHX3
SIAH1	ECSCR	CCDC158	LOC111772037			RHOBTB3
MED6	GPRC5B	POLD2	HDAC5			MLXIP
DMAC2L	LOC111769935	EPHA1	STAT3			INPP5F
SH3YL1	NUDT3	ZNF280D	TMBIM4			BLOC1S2
KMT5C	ODC1	TFAM	ORC4			PLCD1
PGBD2	LOC106781318	ARPC5	FGFR1			ZSCAN22
RPL22	LOC100069522	TSPAN14	LLGL1			TIMM44
PIGY	LOC100055863	RASD1	NMNAT3			LAMTOR5
CDC20B	DPY19L1	ZNF770	OAZ1			PYGL
RESF1	NPDC1	IDE	TUBB6			CXADR
SFXN5	MIPEP	LOC100629234	TLR6			LRRC75A
PLEKHB2	NQO2	GRIK1	RANBP17			LOC100062808
LOC102149769	SPRYD3	PLAU	CFLAR			IFIT3
CBX5	ZDHHC14	MAPK13	ERCC2			SPRED1
RREB1	ZNF32	FCSK	LOC100146589			WWC2
GOLGA7	TSC22D4	WDR61	SLC25A35			ZNF280B
SNRNP27	RALGDS	SLC20A2	EIF2B3			IKBKE
GRINA	RAB7B	NIBAN1	GFRA1			EXOSC1
FBLIM1	MCM7	DECR2	FKBP5			PIGP
MED15	PIEZO2	DSG2	SHANK2			ABL1
PPP4R2	B4GALT2	HLTF	WDR41			SGSH
RBM19	LOC111775193	KLHL18	CAND2			HDAC7
PPP6C	ITGA4	XRCC3	ACER3			ADCY7
RUVBL2	DGKH	EMILIN2	ANK2			LOC111768554
TRIM25	ANKS1A	C2H1orf174	ENPP2			APPL2
SCYL1	NEU3	OLFML1	PTEN			CCDC120
SRPK2	MTUS1	TMEM131L	ZNF644			SRSF2
AOX4	UBE3D	RUBCNL	MN1			UBE2E3
FUZ	SLC9A4	MAP4K3	AFDN			ARAP1
LOC100062625	EPHA2	LOC100063697	XRCC5			ASPH
PPP2R5D	TTC9C	FH	MIR8921-1			PMEPA1
PRKCSH	LOC100064534	NDUFB6	PTOV1			MAPK1
JRK	PAG1	PDZRN3	FUNDC1			H4C19
GTF3A	IFNE	PPP1R3B	PCYT2			CRYBG3
LOC100067503	SH3GL2	RPS6KA2	DTWD1			UBE2D3
PUS7	CLSTN1	RASSF6	INAFM2			ARMCX2
PIEZO1	PFKFB3	FKBP4	TES			SHROOM3
DOCK9	TBK1	CASP7	LOC100063097			TBC1D22A
ZNF646	MGST1	SLC50A1	NIPAL1			TSC2
LSM1	LOC111769246	STARD4	MCM3			PSMC4
HEG1	FAM83H	MAPK3	LOC100054455			CCNC
LOC100067446	BLOC1S6	ELMO3	NAA16			TTLL12
NINJ1	FOSB	COL15A1	TPM1			LOC100054601
ALPL	ICOS	MAP1B	CRNKL1			ABRACL
TBCD	UBE2K	ZMYM6	SMAD6			PBXIP1
PPP1R12B	FRK	CLCC1	RAD1			EIF4EBP1
GPSM1	ADAMTS6	LOC100052677	KIAA0513			TARS3
PRPF31	FLT1	EXOC7	H2AX			CRTC3
SDK1	COL4A6	KIF20B	CDC37L1			FKBP14
SLC4A2	CMTR1	METTL16	HRH1			DLST
IL18R1	NUP42	MTMR6	ZNF343			PLXNB2
BIK	ILRUN	PTGER4	TMEM168			ZNF112
LIMCH1	ADAMTS1	HSPA2	COIL			FBXO31
NUDT21	LOC102149235	CFDP1	MME			PCMTD1
NPAS2	AMOT	PMM1	DCLK3			CUL4B
LOC111769803	SH3BP2	SMIM4	LOC111767481			CTSD
CSK	LOC100059700	NUCB2	LOC100066418			DSC2
NFYA	HIPK2	MLH3	LOC111772079			PACS2
FAM160B1	NDUFAF1	LOC100054184	DDX31			SLC25A10
MBD1	GET4	RPS6KB2	SNX21			LOC100065387
ELF3	DCTN4	ACTR3B	FYN			TRERF1
ACTN4	SPRED1	ACBD6	CLTB			HDAC10
LY6E	LOC106782351	TEAD2	MPC1			RTF1
C15H2orf81	LOC111770637	NOA1	HAS2			CTDSPL
NIP7	FTSJ1	PER1	PKN2			ASNSD1
LOC100059326	FAM136A	ODC1	RNASET2			CD81
COQ8B	ANLN	NMT1	FAU			FRRS1L
CSNK1G2	NELFA	HECW2	FGD5			ALDH16A1
CEP19	FANCD2	LOC111769713	DGCR6L			SSH3
LOC102148209	CNTLN	MRPL42	XPNPEP1			LOC111768318
MRPL53	ZW10	ARHGAP24	MMP14			RDH14
IL15	LOC111771832	UBE2E1	DENND11			CGN
PRR3	SHROOM1	LPAR3	UTP3			C4BPA
CSNK2A2	ESRRG	CCDC6	DNAAF2			SENP2
LASP1	PNISR	PEX7	DYNLT1			RIOK1
KAZN	LOC102147385	DBNL	LOC100067491			TMEM50A
ASB3	CAMK4	LIX1L	SIK3			SEC16A
LOC100059285	FAM83G	YTHDF1	FZD6			PNPT1
NXPE3	TAF5	CMPK1	C1R			H2BC10
TBC1D2	NCOA3	NUDT7	MYC			KBTBD7
VPS26A	EPM2AIP1	TCEANC2	LOC111775465			RRBP1
UBE2H	C23H9orf24	PDCD5	HID1			TTC7A
SAR1A	LATS2	ZC3H10	ATP2A2			DUSP1
CCDC114	HK2	UBL4A	C15H2orf42			D2HGDH
CXCL17	GDI1	PUS7L	ZNF707			RASSF3
SELENOO	RBPMS	BPNT2	AHCYL2			NFYC
SLC44A4	GPNMB	LOC100073089	THNSL1			TRPM3
HM13	LOC100062031	ENAH	PDLIM4			ITCH
TP73	LRRC59	LOC102148748	JAZF1			MPND
TCTN2	ARF5	KEAP1	CPEB1			TBC1D10B
PSD3	DUSP11	PCGF6	CD151			TMEM120A
B4GALNT2	H4C13	ADIPOR1	LOC111772210			WWC3
NFATC1	AS3MT	CBX3	SLC52A2			MTFR1L
EPS8L1	IL2RG	SFT2D3	CNTN4			MRPS10
RABGGTB	NT5DC1	PLA2G12A	CSNK1G2			CRTC1
CLUH	ARID5A	PCDH18	LZTFL1			LOC100052508
ENY2	ACYP2	ATM	ACTR1B			YIPF2
DNAI1	RARA	MFAP1	TEAD4			RNASET2
CYCS	LOC100061153	ATXN7L3	CCDC130			LOC100073305
CAPG	DQB	VNN1	ZBTB22			FLVCR1
LOC100060085	LOC100146699	NR4A1	TIGD4			STARD3NL
PRRC2A	ARMC10	ZNF268	DIPK1B			DDIT4
HIRA	DNAJB14	MFSD13A	SERTAD3			ANKRD6
RAD54L2	LOC111774032	F5	PENK			MID2
LOC111770385	NFAT5	ZNF629	LOC111774999			MTERF4
SLC39A1	GOLGA2	CEP290	FADD			EVI5
ACIN1	SLC22A17	TMEM26	LOC111770851			PDHB
CIAPIN1	ALAS1	PLEKHA2	VRK2			MAP2K4
JAK2	WDHD1	LOC111775628	BCL2L15			SEC22B
EVI5L	YBX1	PIP5K1C	LOC111768993			LOC111767394
DDX54	RBM48	ARHGEF5	SUSD6			LOC111771996
PCBD2	KIAA1958	NCBP2	LOC106781059			CTF1
RCBTB1	KNL1	CASP10	RHOBTB2			MLLT3
SALL1	ELP6	LOC111775295	TACSTD2			FBXL14
ANKRD13D	S100A4	PPHLN1	C1QC			BAMBI
DCTN5	CCND3	RO60	ATPSCKMT			RUSC2
SSC5D	EIF2B2	SUFU	GBA			MAP11
LRFN3	MAP4K3	PLSCR4	PLK2			FASN
NASP	PIK3C2B	ANXA6	EIF3K			GNAI2
ABHD4	PLEC	MRPL37	LIFR			MCC
MKNK1	OGN	C2H4orf33	PRKACA			MAN2C1
TFE3	PRDM15	ZCCHC10	RPS16			PLEKHA5
DNAJB13	ISYNA1	KLHDC2	ECD			CBFB
GAB2	CNTN3	POMT1	ZNF565			ZBTB4
LOC100055750	DDX41	GNPNAT1	LOC102149738			SIK1
STAB1	SLC35B4	LOC106783370	LOC111767553			DGUOK
KEAP1	ABO	PTPRU	LURAP1L			SLC35D2
VCP	ZDHHC13	GFOD1	RMND5B			DAPK1
HNRNPK	FKBP14	SLC6A6	NR1D2			YBX1
LOC102149732	CTSE	GMPR	ZNF596			AARS1
SERTAD2	SLC10A6	ZNF639	LOC106781193			BMF
DLEC1	RIPOR3	POLR1H	ADAMTS2			KPNA4
LOC106781303	RIPK4	B4GALT3	TRIM23			CEP89
MSL2	CDK9	SMIM15	KIAA1217			H4C3
GCN1	SPDL1	CDK5RAP1	ZADH2			ZBED6CL
LOC100058979	LOC100053583	QARS1	IP6K1			SIK3
CNOT3	ME2	CCDC157	NIPSNAP2			TM2D1
CDC42BPB	CHD1	ANKRD10	DCBLD2			HECA
CCDC86	ATG2A	KPNB1	ARMC12			CPNE3
KLHDC4	GPR34	RB1	PAPPA2			GPS1
GRTP1	ATL3	PLK2	ZNF584			MTSS2
TNFAIP8L1	LOC102148652	METAP2	PPP3CC			SMG5
NCOR2	SCML2	ELOVL6	CHST11			LOC111767468
RBPJ	OVOL2	RARS1	LOC111772923			RASSF4
CPLANE2	RNF144A	MAPK14	IRAK2			DNMBP
CFAP251	AHNAK	ZSCAN25	CLIC4			ZWILCH
LOC100052175	ARFGEF1	SERPINB11	SCN2B			IQSEC2
PNKD	IRAK3	SNRPG	LOC106781725			APOD
CHMP1B	PKHD1	EIF2B4	CNTLN			TAF1B
ZMYND8	TET1	CLTC	CLMP			HDAC3
NOLC1	CRY1	EXOSC8	H2BC8			LOC100049837
ATF7IP2	FLII	GTPBP10	CEP44			LOC100069857
TCTE1	GRAMD1B	GPR137B	LOC111774897			LOC111775907
KRT36	CAMK1D	GPT2	LOC111771745			ANKS3
FMNL3	PDK3	ZCCHC4	LOC100054641			PHF5A
ATXN7L1	ZFYVE9	EIF1B	YARS1			PIGF
LOC111769627	LOC111774705	ASPG	SEC61A1			MLH1
LSR	KTN1	BLZF1	LOC111771968			SNX3
VSTM5	EPN3	LIME1	CA5A			DDX51
UBE2E1	CTSA	C2CD3	SSH3			RBBP4
CAPNS1	LOC111774717	CUL9	HINT1			BTBD2
LOC100630549	MTRF1	TRIM66	MASP1			NUDCD2
FOXO3	YWHAH	HAUS1	SCRN1			CTTNBP2NL
LOC100051833	LSM4	SEPSECS	BMP4			BCORL1
MORF4L1	POLA1	FADS1	ZBED4			WIZ
PNMA8A	S100A14	CHTF8	PSMD4			PLOD1
AQP5	IBTK	DCLRE1C	BCR			PPIP5K2
COPG1	FAM89B	LOC111768754	LSM8			ARMC9
SNRPN	TNK1	CNNM3	DLL1			RABEP2
TPRKB	IL15	LOC111774802	TRMT2A			UTP14A
MYO5A	LOC102147584	BCOR	ZNF423			CBR4
FASTKD1	MPI	ASB6	LOC102149803			KATNBL1
SHROOM2	PTEN	RELN	FKBP14			CLDND1
TTYH3	RPA1	LANCL1	ASPH			ATMIN
ADAR	FAM162A	LOC111771910	ZNF335			P4HB
TIPRL	LOC111775381	ABCA6	SHE			SNRPE
CABIN1	CYRIA	LOC100057862	LOC111774525			TSC22D3
ZBED1	SLC9A6	EIF4G2	HMGXB3			TSPAN6
ARHGEF38	METTL11B	FAM200B	KHSRP			ASXL1
CCDC33	ARHGEF3	SMYD3	RCAN1			DNMT1
PTP4A3	ANXA7	LOC111772880	BTK			BSCL2
CHIC1	LOC111768913	SLC7A11	COL4A2			GNB1
DHDDS	ING4	ZNF346	DERA			H2AZ2
CHFR	LIMA1	EBP	TSPAN3			SEPTIN10
NUDT19	OLFML2B	SLC3A1	PCSK5			GIT1
SLITRK4	NFXL1	HLF	LOC111775610			UBE2R2
LOC111773634	DBF4	LOC100630653	LOC111767475			KIAA1191
IRF3	MRI1	LOC100062808	LOC111772506			TSHZ1
STRIP1	NUP210L	RIPOR1	THBS1			COPS5
HELLS	LOC111768196	GFPT2	FAM118A			MDM1
CUL5	C2H1orf210	LOC100062650	PLA2G7			NCKIPSD
KBTBD2	PTGS2	PLEKHG3	FBLN1			ZGPAT
ZNF516	IL1B	CRTC2	ABLIM1			POGLUT1
[truncated: 11,970 more rows]

## Sheet: 8. EV_Emb_Allcommon+unique Endo
All_RNAcoding_Evs_12120	All identified Embryo	12960_All common endom and unique to LE_ST_GE		Comparison	9568_Common elements in EVs Embryo Endometrium :	648_Elements only in EVs :	1369_Elements only in Endometrium :	1938_Elements only in Embryo :	986_Common elements in EVs Embryo :	891_Common elements in EVs Endometrium :	1132_Common elements in Embryo Endometrium :
LY6G6C	C2H4orf33	TM7SF3			LY6G6C	SLC9A4	P3H2	LOC111767416	MMD	HCAR2	ARHGAP24
SLC9A4	CAST	RGS2			SLC36A2	KCNN2	MIR23B	LOC111767498	RAB3B	CAV1	H1-1
SLC36A2	LOC111767416	GADD45B			ARL4C	PVALB	OR51L1	GLDC	SPRY2	TIMP3	LOC106783112
ARL4C	LOC111767498	NFIL3			WNT7B	NT5C1A	A2M	IRX2	SOCS3	FGF7	MYCN
KCNN2	DGKH	VSIR			TM7SF3	CXCL8	HBEGF	IRX3	CORO1A	PTPRD	FADS3
HCAR2	CD55	CD55			CYP26A1	GRXCR2	LOC111769757	HR	MDK	PHYHIPL	VGLL3
PVALB	ARHGAP24	ABCC1			LAMB1	MYO1F	LOC111770694	LOC100629622	GPR153	CERK	TBX3
CAV1	GLDC	LIPA			MCTP2	IL2RB	LOC111770153	LOC111772728	PHGDH	SHC3	DACH2
TIMP3	IRX2	AOPEP			ADAMTS1	WDFY4	LOC111768875	LOC100629602	PLK3	LOC100065068	SYCP2
FGF7	IRX3	PC			TMEM229A	ARHGAP30	LOC111768900	FAM43A	OGDHL	PROK2	RBPMS2
WNT7B	SLC15A2	SETD3			TRAF3	ZC3H12D	ADGRG2	PAG	LOC106780831	HPGD	LOC102147835
PTPRD	GALNT5	NR4A1			CCN2	LOC100059994	LOC111771592	LOC100629644	LOC100049792	ADSS1	TRIM36
TM7SF3	HR	ERRFI1			FADS2	RASAL3	LOC102150469	LOC100050711	CXCR4	AOX1	ABCC2
NT5C1A	CYP26A1	SYNJ2			FANCM	C4H7orf57	SLC43A1	LOC111772327	PPP1R18	TMEM229B	FMO2
MMD	LOC100629622	DSC2			BTBD3	ZNF750	ASIP	NCAM2	XIRP1	SLC46A2	LOC100065202
CYP26A1	LOC111772728	P3H2			LRP8	LOC111769596	VCAM1	CHST1	FAM229A	MX2	ARMH4
RAB3B	LOC100629602	RSRP1			GJB4	INPP5D	NAP1L3	LOC100053327	ATP6V0A4	FGF9	LOC111775970
SPRY2	NPL	GM2A			PECR	PSTPIP1	MS4A7	IRX4	ENGASE	KRT78	SLITRK6
PHYHIPL	CFTR	DOP1B			RBBP7	CHIT1	LOC102147489	DSG3	ADARB1	TSPAN11	ADAM22
SOCS3	FAM43A	SMPD1			FRAS1	LOC100630171	LOC106782873	TP63	RGS9BP	ADAMTSL1	PLA2R1
LAMB1	FSCN1	PLPP1			C1H15orf39	PREX1	KIAA1210	LOC111771736	MYO1G	LOC100070570	CHRM2
CERK	FGFR2	BCAP29			FAM13A	LOC111770964	LOC111773176	PTPRZ1	EGLN3	PDZD2	CEMIP
MCTP2	PAG	TMEM43			TAP1	PPP1R32	CD5L	UTF1	GGT7	LOC100072739	LOC111768645
ADAMTS1	LOC100058814	MAN2A1			ID2	SERPINA14	LOX	LOC111772301	ST3GAL4	LRG1	NPTX1
CORO1A	LOC100629644	CSRNP1			TMSB10	LOC100064092	LOC111767527	KCNV1	MB21D2	ENG	TMEM88
TMEM229A	POLR1B	ETV5			KCTD1	LOC111771768	LOC106782537	GALNT17	AMPD3	DUSP4	BCO1
TRAF3	ALPK3	UBE2J1			BCL2L11	OAS3	SCML1	LOC100630107	NAAA	PAX2	LRRK2
CCN2	KRT18	ARPC2			GPRIN3	LOC100146181	PPEF1	LOC102149901	PTGS2	GPR68	KCNJ3
MDK	ALS2CL	PRSS23			FREM1	CHST15	KMO	BPI	MUC5B	CSF1	SLC13A4
FADS2	ALDH4A1	CDR2			CASK	RASGRF2	CPED1	SH3TC2	LOC106781384	CREG2	CEBPA
SHC3	LOC100050711	FHL1			TRPV3	LOC111767628	LOC111769366	OVGP1	LOC111775993	PDE3A	RTN1
FANCM	LOC111772327	TMBIM1			CITED1	CCDC40	LOC102151058	TSPAN4	ANO7	FGF12	GATM
LOC100065068	H1-1	WFS1			ELOVL2	CTSW	LOC102150204	HSD17B14	S100G	TMPRSS6	STX1B
BTBD3	NCAM2	TAPT1			CHD5	CYTH4	CTNNA3	HAGHL	SHF	CES3	FMO1
PROK2	CHST1	BTBD3			CTH	HRCT1	LOC106781669	MIR492-1	LOC111771987	TMEM213	H2BU2
LRP8	PLCB1	PEX11A			FAM189A2	FAM78A	SKIDA1	LOC100069923	VASH1	ADAM15	LOC102149605
HPGD	FMN1	ABCA5			ASCC2	PLCB2	LOC102147580	DENND2C	HSD11B2	RASSF2	LOC111767840
GJB4	CHRNB1	RASSF8			LOC100071601	NR4A3	LOC111767872	LOC100630748	RSPH3	CD200	LOC106783468
PECR	EOGT	MIR23B			NEDD9	LOC100068406	PDGFRL	LOC111774591	SMPD3	CSF1R	LGR5
GPR153	SNTB1	AHNAK2			TUBB	LOC100061598	LOC111769836	ARHGAP28	SLCO2B1	NOS3	MAB21L3
RBBP7	CLDN3	SLC3A1			RFLNB	NLRC3	LOC100072323	GPX6	CDON	LOC100053918	LOC100057679
CXCL8	NIPAL2	HSD3B7			TFCP2L1	ADAMTSL5	MIR9182	COL9A2	ROGDI	SLC22A3	FGF13
FRAS1	S100A16	PM20D2			ADCY9	FERMT3	LOC102150289	ABCC6	VLDLR	KCNMA1	LOC111770981
ADSS1	APOA1	MYO5A			PFKP	RUNX3	LOC111770637	RLN	NEURL1B	NR4A1	EPHB2
C1H15orf39	RABGAP1L	CDK19			NAV2	RFX2	OGN	LOC111771240	LIF	LOC100053764	NRIP3
FAM13A	LOC100053327	CDCA4			DCHS1	DUOX1	SCML2	ZIC5	BBOX1	ACKR4	PRSS35
TAP1	CEP170B	NR2F2			LOC100052045	ARHGAP4	LOC111774717	MYBPC3	PAQR5	SLC24A4	CHRNA5
ID2	LOC106783112	ANXA2			FADS1	GPR35	CYRIA	RGN	KIF24	LOC100054308	LOC111775630
AOX1	IQGAP2	CLDN4			ELOVL6	LOC100066059	NUP210L	IL17F	MHCB3	GNAO1	LOC111774459
TMEM229B	PTGR1	AP2A1			AMN	LOC100059533	COL4A3	LOC100066722	ANKRD33B	SLC29A4	SLC14A1
PHGDH	ACADVL	EPB41L4B			WNT5A	CD96	PKHD1L1	SLC30A2	CADM4	FHL1	DNMT3B
TMSB10	FAM81A	ATP1B3			SLC41A1	SAXO2	LOC106783008	LOC100066332	LOC100054251	MYO3B	PTGFR
SLC46A2	IRX4	FOXP1			SIDT1	CLCF1	ARMCX4	PCSK1	TIMP1	MATN2	DKK1
KCTD1	ATP7B	LRP8			FSCN1	ARHGAP45	LOC100061584	CYP17A1	TLE2	ZNF185	NCAM1
GRXCR2	IGFBP7	SGMS1			NR2F2	LOC111769185	LOC111773196	HSD3B2	CDC25B	ANGPTL2	LOC111775676
PLK3	CROT	MARCKSL1			PPP1R16B	LCN15	LOC100072292	TMEM45B	DUSP9	LOC102150439	LOC111775813
BCL2L11	ETS1	CTH			SLC43A2	CFAP45	LOC111770788	PLA2G12B	PDE4B	LOC102148689	LOC102150595
GPRIN3	DSG3	ACOT9			FOSL2	C1QC	FMOD	ADGRB2	PLAUR	FCAMR	LOC111775815
MYO1F	MYO1C	ITPR1			ITGA2B	CFAP65	LOC100069287	TMEM63C	ADAM19	LOC111772215	LOC102147456
MX2	IDH3A	ZBTB10			DACT1	HIVEP3	STEAP4	PSTPIP2	H3C7	PSCA	LOC111773875
FREM1	TP63	HIP1			LHFPL2	CDH23	PECAM1	SOAT2	KCNJ2	LSP1	ERICH5
FGF9	SAMD4A	WWTR1			GPAT3	C1QA	PCDHB14	DRP2	PKDCC	TLL1	PLA2G7
KRT78	MYCN	TBC1D2			PLCE1	CIITA	LOC111773481	MIR371	LOC100630899	LOC100064515	PLA1A
CASK	FOSL2	GCNT1			ABCC1	SLCO4A1	LOC102149128	FAAH	LOC106780978	OAS1	ENPP2
TRPV3	GSTM3	LRRC8D			VCAN	CFAP46	LOC100064919	LOC111769259	ZNF385A	CHGA	FBP1
CITED1	CASTOR2	MIR9023			NEDD1	APOBR	LOC111769091	STAR	PUDP	CFAP157	GCGR
TSPAN11	MED25	NREP			WIPF3	AQP1	LOC111775374	LOC111774592	KCNJ15	LRRC71	PPWD1
ELOVL2	FADS3	ACP5			ZNF146	FXYD5	LOC111773132	ZYG11A	CATSPERG	VSIR	SLC46A1
CHD5	GOLIM4	LRAT			APOA1	HERC6	LOC100072332	RGS16	USP43	RTN4RL1	LOC111767609
CTH	ACSL5	CTNNAL1			DPYSL5	OLFM4	SULT1C4	FGG	PLSCR1	EPHA7	FRZB
FAM189A2	DOCK9	CENPU			CD4	DEPP1	F2RL2	H2AC17	LOC100059927	SEMA4A	RHEX
ASCC2	PCBD2	MSX2			SYNJ2	SYNGAP1	EMILIN2	LOC111776184	ADGRG6	HOPX	MIR8973
LOC100071601	SIK3	MID1			LOC111769370	PI3	LOC111773487	LOC100058982	PRR18	C1QB	LOC111769649
NEDD9	EXT2	GNS			ALDOB	PLEK	EMCN	P2RY1	PARM1	F5	LOC102150579
ADAMTSL1	LOC111771736	FOSL2			RND1	TAGAP	HVCN1	LOC106783381	FZD5	IGFBP1	SCUBE1
LOC100070570	PTPRZ1	EPHA7			MAPKAPK3	CCL4	LOC111768977	LOC106782966	ARHGEF15	SLIT3	SERPINE1
OGDHL	VGLL3	S100A6			LOC100067649	CXCR2	CDH11	LOC111773442	LOC100050395	ALDH3B1	POLR1G
TUBB	UBE2D1	RTL5			CD55	TYROBP	LEF1	LOC111770323	NFKBIE	DNAAF1	LOC111769700
RFLNB	UTF1	IKBKB			PLIN2	ICAM1	FGF1	ACOT7	CLTRN	PREX2	PTH1R
TFCP2L1	TBX3	PLCE1			ALDH1L1	RGS4	DIO2	FGA	ARRB1	ARNT2	LOC111767488
ADCY9	PDGFRA	IDS			NME1	FGR	XKR8	SYNPO2L	SH2B3	OTOA	TNC
PFKP	LOC102150725	OCA2			PTGR1	LTF	LOC100065011	LOC100630076	FAM83G	ZNF711	LOC111772290
NAV2	LOC111772301	SOAT1			FAM167A	VAV1	PCDHB6	LOC111772457	TMEM139	LOC111772307	CRISPLD1
PDZD2	FZD3	LOC100067589			GRN	TRPM2	SYK	GARNL3	SH3BP1	GPX7	THEMIS2
DCHS1	KCNV1	IGFBP3			SIPA1	JAK3	LOC102148292	CERS3	LIMK1	CCDC17	CLCN2
LOC100052045	FKBP1A	CEP104			CTNS	SPI1	RFTN2	LOC111774454	GRB7	LOC111772177	FIGN
FADS1	COL1A1	GCH1			DARS1	CSF2RB	LOC111773947	EXTL1	LOC102150681	C15H2orf50	IMPA2
LOC100072739	LOC100066131	SPTAN1			SRD5A1	FMNL1	RAMP2	STS	CLSTN3	DLL4	CPM
LRG1	ITGB4	IER3			CTSZ	TNFAIP2	CYP27C1	TIAM2	GPRC5C	LOC111771819	CTSL
ELOVL6	VIM	OR51L1			LOC100051065	SLA	LOC102149837	LMO1	ESRP2	HYAL4	UNC13D
ENG	NAV3	PLAGL2			SULF2	EPHA2	NLGN1	AFMID	ST3GAL3	CCDC13	UCHL1
AMN	TRPV3	SGSM1			ETV5	LOC100060539	IGSF10	CHI3L2	WWC1	LOC100068864	TIPIN
WNT5A	DACH2	PLP2			SLC2A1	GNG2	STRA6	PRR35	NNAT	FHAD1	MEI4
SLC41A1	SH3RF2	PJA2			PODN	LOC100058771	LOC102149344	RHBDL3	RGS9	ADAMTS14	TBC1D24
SIDT1	NUDT4	EGF			FXYD4	CXCL1	LOC111767944	KLF17	LRRC46	GAS2L2	RNLS
FSCN1	MAPKAPK3	ZNF185			MAST2	STX11	LOC102150524	LOC100052505	ZC3H12A	EGF	LOC111768175
NR2F2	ALAS1	PPTC7			PEX11A	C1H15orf48	LOC106782228	LOC100071612	BIN2	DRC7	LOC111770640
DUSP4	GALNT17	SPRED2			GABRP	RNASE6	SLC9A9	TGM1	PIM1	NAV1	RCOR2
PPP1R16B	KRT8	CLCN6			CDCA4	TMEM140	LOC106783109	GLDN	SLC51B	PTPRU	TP53I3
SLC43A2	LOC100630107	A2M			CASP2	HS3ST1	LOC102149881	H2AC7	KCNK6	LOC102149122	LOC111769717
IL2RB	IFFO2	FAM102A			DUSP6	ITGAX	CD34	DPPA3	WNT9A	FAP	FLRT2
FOSL2	DAZAP2	SLC2A1			PDGFC	CD53	ASPN	CA7	CORO2A	C13H16orf96	MYH7B
ITGA2B	B4GALT1	LIMD1			DEFB1	PIK3R5	WIF1	H2AC21	ITGB7	KRT35	LOC111771988
DACT1	FABP5	FAM241A			CNOT2	KCNK2	LOC102151092	PLET1	IER5	LOC111772477	LONRF2
LHFPL2	ITPR1	RAB11FIP1			GYS1	PLXNB3	LOC111771742	GFRA3	LOC111771459	LOC111770969	PPFIA4
GPAT3	SMPDL3A	PAQR3			GM2A	NOXO1	ROBO4	NEU2	GPT2	DNAH1	LOC111775967
PLCE1	HSPA4L	LOC111775907			CLPB	EVI2B	CXHXorf58	SLC16A3	H2AC16	RGS2	MYL9
WDFY4	EPB41L4A	STARD5			DRB	LOC111772917	PCDHB3	LOC102149409	KRT4	ABO	LOC111775797
PAX2	ZBTB4	LOC111775912			WFS1	SARM1	LOC102147348	ACOX2	NUDT1	LOC100056936	MTFMT
LOC106780831	LOC102149901	ABCA3			CCL28	RASSF5	MAMDC2	LOC100630807	EPHA1	LOC100056698	LOC111769272
ABCC1	MYH14	DOK6			NSG1	SOX3	LOC111774645	NRG1	ARHGEF16	LOC100052081	PRTG
VCAN	AQP5	FADS1			POR	SASH3	LOC100061670	LOC100055179	RASA3	LOC100070893	LOC111770723
NEDD1	TMEM184C	DUSP1			C2CD2L	ST6GALNAC4	LOC102149631	NKAIN1	KATNB1	GPSM3	ZNF521
GPR68	PELI2	IFRD1			WWTR1	DOCK2	LONRF3	ESYT3	PLEKHO2	LOC105761007	EREG
WIPF3	KRT19	MAST4			FBLN1	UBASH3B	MIR8914	LOC100050294	TMEM171	SAA1	COX4I2
ZNF146	BPI	PTPRJ			RBP4	CCDC157	LOC106782872	XYLB	LOC100071709	BATF2	TRPV5
APOA1	PDZRN3	LOC111771846			NRM	LOC100146440	BTNL9	SLC39A2	H2AC5	LOC100060505	CACNA1G
DPYSL5	ALDOB	AGR2			SWAP70	MUC5AC	LSAMP	LOC111770887	TUBB6	FCER1G	LOC111770505
CD4	SYCP2	OTOA			LOC111773844	HEY1	ARHGAP20	SLC2A2	DLG4	LIMD2	LOC106783150
SYNJ2	CDKN1A	LOC100058017			HES1	PLEKHO1	HGF	APOB	H2BC16	APOL6	LOC102150905
CSF1	SH3TC2	LOC102147400			MME	LOC100054259	LOC100072307	MIOX	KCNAB2	ATP2B2	TMEM200A
LOC111769370	LOC100069318	ITGB4			MAN2B1	LOC100057776	EPHA3	VSNL1	EEF2KMT	ANXA13	LOC102148748
ALDOB	PPP1R13L	FGD6			TYK2	FGD2	NDNF	SLC25A27	ADAP1	PTGER2	TRPC1
RND1	CST3	EFNA5			PTK2B	TEKT1	LOC100061508	NPR1	ATP7B	CLDN23	SCN5A
ARHGAP30	OVGP1	SUMF1			PLPPR2	LOC111774145	LOC100064451	LOC100061740	FOXJ1	PIK3CD	ORC1
CREG2	ELL2	RHOU			PHLDB2	DENND1C	LOC106780905	ABCB1	TMSB15B	SFTA2	TACR1
ZC3H12D	CDC16	AMD1			LOC100073089	ZAP70	LOC100063950	TLX2	PLD2	C13H16orf71	LOC102147514
MAPKAPK3	TSPAN4	RAB11FIP5			FNDC3B	SLC15A3	LOC102149364	SLC17A3	SLC9A2	IRAK3	RSPO3
LOC100067649	ARL15	ACOT6			SMAP2	LCK	LOC111770125	LOC100062381	CLBA1	LRRC73	IGDCC4
CD55	RBPMS2	GALNT4			CDK19	RGCC	LOC111774345	LOC111772073	SLCO5A1	NDP	ATP2A1
PLIN2	CMAS	MET			CEBPD	MDH1B	LOC102148342	LOC102148118	LOC100054206	LOC111775585	STRIP2
ALDH1L1	TFDP2	MARCKS			DOCK8	HSPB8	LOC111769245	ACP7	ICAM3	PPP1R14C	LOC111775833
NME1	LOC102147835	MPIG6B			TNFRSF1B	FAM171A2	TFPI	CYP11A1	SLC49A3	CTSE	ARSG
PTGR1	AKTIP	FEM1C			AOPEP	LENEP	LOC102150161	FGB	SIGIRR	ECM2	LOC111774866
FAM167A	HSD17B14	LOC111770564			TMBIM1	SMIM3	PER3	MYH15	CD68	HOXA5	ARHGAP44
LOC100049792	FLCN	MTURN			PDIA5	DNAI2	LOC111769066	DNASE1L3	CKS2	LOC102148712	LOC106781042
GRN	PPL	HIP1R			C23H9orf40	LOC111775044	LOC102150441	APOM	SMIM5	MX1	LOC102148548
SIPA1	S100A6	MAP2K1			MROH1	PLIN5	KLHL23	LOC106783374	JPH1	LOC102148440	SLC16A7
CTNS	AIG1	GOLIM4			SAMHD1	PRR29	SPARCL1	ZNF835	EHBP1L1	PANX2	DCHS2
DARS1	VTCN1	PTGR1			XPOT	LOC100063866	TEX14	C20H6orf141	RASSF7	DHX58	RASIP1
PDE3A	PKIB	CXXC4			STEAP3	GRAP2	LOC111767830	PINX1	GRHL3	LOC100054688	PHACTR3
SRD5A1	GLS	ENDOD1			AP2A1	SERPINA5	P2RY14	SLC25A21	CITED4	LOC100051371	RTN4IP1
CXCR4	DSP	MEX3A			TNIP1	PLEKHN1	USP51	LOC111774160	ELF4	KIAA2012	UPB1
CTSZ	BBS7	NT5E			RAI14	EYA2	PRLR	ECE2	GPBAR1	SH2D3C	ITM2A
LOC100051065	TRIM36	TMEM229B			LOC100051657	KIF19	LOC111774413	CCL27	PAQR4	IL17RC	LSM11
FGF12	FMNL2	ABHD16A			FBXO32	ZFP92	MXRA5	MRAS	ARHGAP9	GPRC5B	LOC100629578
SULF2	PLIN3	RIN2			GMNN	CLIC5	CLEC3B	ANKRD2	TPRN	RPS6KA2	AIF1L
ETV5	LAMA5	KLHL42			CDCA7	C13H16orf54	LOC102150625	FAT2	AGTRAP	ITGB2	LOC100067882
SLC2A1	MRI1	UBQLN1			KLHL13	IQCA1	COLGALT2	LOC100053263	DENND6B	SEMA3G	ST8SIA2
PODN	PLEKHH1	TSPAN13			STK10	CFP	LOC100061644	LOC111772536	UCP2	KCNN3	MELK
PPP1R18	SPTLC3	ATP6V1C2			PLPP1	ME3	RASGRP3	SEMA7A	PROM2	RUNX2	LOC111773057
TMPRSS6	PISD	INSIG2			LOC100058017	LOC111773668	NUDT13	NR5A2	NUAK2	ST6GALNAC3	LOC111769701
CES3	MBNL2	NTPCR			OS9	HOXC4	PMP22	LOC100062243	N4BP3	ESR1	SLC16A10
XIRP1	MICAL3	MMP26			TMCO4	LOC100050473	LOC111775471	LOC111775085	RIN3	LOC100060825	LOC111767494
FXYD4	HAGHL	NCAPG2			SHANK2	CLEC20A	FAM169B	LOC106782960	CDC42EP2	LOC100058098	COLCA2
FAM229A	MPST	PLEKHA2			PML	UBD	ABCA8	RPRM	H2AC10	PTGER4	SLC7A3
TMEM213	MIR492-1	LOC111775308			MPC1	OASL	LOC102149738	LOC111774329	LARGE2	NLRC5	PDGFRB
MAST2	LOC100069923	EML4			SMPD1	SERPINB10	LOC100061485	DSC1	NPNT	MMP26	LOC106781618
PEX11A	DENND2C	DAPK1			ARHGAP27	CFAP100	RAPGEF4	DSG1	SFXN3	LOC102149252	LOC111771463
GABRP	PARD6G	PTP4A2			GSTK1	MAPK15	GUCY1A2	CRLF1	BSPRY	PLXNA2	INSYN1
CDCA4	COL4A1	STX3			PER1	RASSF9	ACCS	LOC102150760	SHROOM1	LOC102147675	LOC111771146
CASP2	SLCO2B1	SLC34A2			MEX3A	TNFSF14	LOC106781645	KCNK17	DLX1	FNDC1	LOC100630139
LOC100059994	LOC100630748	TRPV6			ABHD14A	VWA3A	LOC102150268	LOC111768088	C3H16orf46	LAPTM5	ZNF503
ATP6V0A4	CDK19	ATXN10			LOC100055927	ZBP1	LOC111770362	LOC102150749	LOC100630072	CRB2	SLC26A11
ADAM15	TEAD3	PARD6B			FURIN	SOX6	LOC106782018	SALL4	MEIS2	ITGAL	LOC111769703
DUSP6	PCCB	ABL1			WIPI1	RAB36	CNTNAP5	C30H1orf115	TEPSIN	DPYSL3	LOC106781581
RASSF2	ARNTL2	GABRP			MAP3K21	HS3ST6	LOC111773490	TRNAK-UUU	H2AC4	MCUB	FEN1
PDGFC	MRPS9	DHRS7			BRIP1	CD83	LOC102149550	LOC100052562	RRS1	COL17A1	LOC100054226
DEFB1	ATG13	OTUD7B			RCC1	CXCL9	NEGR1	LOC111774586	FAM81A	GPR176	SYDE1
CNOT2	SINHCAF	CD36			HMGB3	LRRC23	C7H11orf65	LOC100147112	TLR9	OSBPL5	LOC111769080
GYS1	GRHL1	FANCC			TNS1	IGSF5	EDNRB	LOC100053069	LOC100049796	RELB	SNTA1
GM2A	ABCC2	RAPGEF5			NREP	RHOH	SORCS2	H1-6	ISM2	TRIM29	POP1
RASAL3	FMO2	MYO5C			MBP	CCR5	PCDH18	TRNAV-AAC	KMT5C	CXXC4	AADAT
CLPB	CCDC74B	ATF3			SLC29A1	KIF1A	LOC106782243	XRCC2	LOC100067503	SEMA6C	ESCO2
DRB	H1-5	TOB1			FIGNL1	LOC100054641	PI16	LOC111771983	LOC111769803	WDR38	TM6SF1
WFS1	GRTP1	LOC106781781			ARHGAP39	IQCD	LOC111772574	CLCN1	ELF3	PRDM1	LOC111770712
CD200	H4C7	ERBB2			TNFRSF11A	CDC20B	LOC111769188	GGT6	LY6E	ADRA2C	LOC100630173
CCL28	DAP	COG5			SEMA4B	IL18R1	LOC100072297	NXPH4	C15H2orf81	TAP2	SLC26A4
NSG1	TP53I13	NHS			LOC100062650	BIK	PRRX1	TRNAA-AGC	LOC102148209	ZNF683	LOC111772880
C4H7orf57	LOC100065202	SDF4			LOC100056283	NPAS2	LOC111773478	LOC102150677	KAZN	COL5A2	LOC100629506
POR	YPEL1	MX1			IFI6	CCDC114	LOC111775378	C24H14orf180	LOC100059285	DNAAF3	LOC111775596
CSF1R	LOC111774591	EIF4E3			ATP13A3	CXCL17	ISLR	TFAP2A	EPS8L1	SERPINB11	F2RL1
C2CD2L	ARMH4	KLF5			SPARC	B4GALNT2	FAT4	RRP9	CAPG	CFAP92	GSTA4
WWTR1	COL4A2	CLUH			DLG5	SSC5D	LOC102147850	GPC5	LOC111770385	CAVIN1	LOC102147741
ENGASE	ARHGAP28	PER2			EFNA5	STAB1	LRRN1	PTX3	EVI5L	HELZ2	LOC106781149
FBLN1	GPX6	STARD7			SMARCA1	LOC111769627	LOC106781642	CHST8	CCDC86	LOC111770678	LOC102147400
ZNF750	ARHGAP27	BAZ2B			ZBTB10	PNMA8A	LOC106780956	TRNAS-CGA	GRTP1	C26H21orf62	LOC111771919
RBP4	PLPPR2	LOC106783112			PDE5A	PTP4A3	OR2C1	GAB3	CPLANE2	PLA2G2A	LOC100059576
NRM	RNF11	LOC102149605			ASL	PLD4	LOC106781594	LOC106781615	PNKD	KCNS3	GPR52
SWAP70	MOCS1	GALC			RMI1	CCDC187	PLXDC1	PLAG1	VSTM5	LRP1B	LOC100052208
LOC111773844	IFRD1	TXNDC16			SUMF1	RNF186	LOC111775005	EIF4E1B	LOC100051833	LGALS3BP	PLP1
LOC111769596	TACC2	LOC102150658			EIF1B	NCKAP1L	LOC102147888	LOC102147531	ARHGEF38	PRR5L	BLK
HES1	SERPINB6	MADD			NFIL3	RHPN1	OLFML1	SULT4A1	LOC111771857	MFSD2A	GCKR
INPP5D	PLXNB2	KLF6			AHNAK2	EFCAB6	ANGPT4	LOC111772127	CABLES1	KIF17	LOC111771770
PSTPIP1	SYBU	FAM53B			GRK5	RALYL	LOC111767780	NYNRIN	ITPK1	PCDH19	RASL11A
CHIT1	RAB6B	EMC8			ATP10B	RERG	LOC111775066	LOC100064588	H2BC17	STC2	CYP3A89
MME	MEIS1	IGSF3			CD74	MIP-2BETA	EBF1	WNT4	H2BC7	CASZ1	JAM3
NOS3	MRPL32	C3H4orf19			TLN1	RIBC2	LOC106780959	LOC111772111	ZBTB42	TAPBPL	FGFR4
MAN2B1	LOC111767695	CTF1			PPARGC1A	CFAP74	WT1	LOC102147683	RPUSD2	RFLNA	GPC3
TYK2	FKBP3	MED21			CIC	FOXQ1	LOC100069440	FOLH1B	BAG3	RTL5	PIK3C2G
PTK2B	ABLIM1	ALDH2			GAK	PLVAP	LOC111772528	CHST13	FOXC1	STAC	ATG4A
ADARB1	ADGRG6	TMEM144			H6PD	CD1A4	COLEC12	LOC106782056	METTL1	CFAP53	SERPINF1
LOC100630171	COL9A2	SORBS2			ITPR1	CRYAB	PLPPR4	SLC2A5	LOC100050933	HDAC11	LOC100072224
PLPPR2	SERINC2	LARGE1			ENDOD1	DUOXA1	ABI3BP	LARP6	SPIRE2	LMCD1	RAB3IL1
PHLDB2	MXRA7	SCARA3			TIMM9	TTLL9	LOC100052888	HTR1B	MYBPC2	LRRC56	CNPY4
PREX1	NT5C2	SETD7			SEMA3C	PLPPR3	GFPT2	ABCB9	MCM5	SLC16A2	LOC111767895
LOC100073089	ABCC6	RPF1			H4C1	TMC4	HOXA11	SLC13A3	FAM3B	EFHC2	HAUS1
FNDC3B	KSR1	PXDC1			PLCH2	CCL5	LOC111771564	LOC111769765	RBP5	CFB	LOC111774743
RGS9BP	SOD3	IL6R			LRRC31	LOC100052500	LPAR6	SSPO	ZNF575	DTX1	LOC111775809
SMAP2	RLN	LMCD1			FAM53B	CARD14	LOC111768312	KBTBD8	MAP4K2	CLIC6	JMJD7
LOC111770964	WBP1L	SCD			SCNN1A	RIIAD1	LOC111770414	ZFP57	BNIPL	PARP10A	LOC106781494
CDK19	SLC38A6	PARG			PC	AOAH	LOC111771352	LOC102148833	DEF6	ARMC12	EXD1
MYO1G	TMEM25	NR4A2			TMEM86A	IQCN	LOC111774142	HAUS8	GAS8	CCDC78	LOC111772246
CEBPD	CLU	ACADM			MAP1A	MYO15B	GPX8	CDH3	IHH	FZD1	LOC102147707
DOCK8	LOC111767497	VPS37B			DCLK1	SLA2	RNASE4	ASCL2	BCAS1	STK39	TSPAN5
TNFRSF1B	NOTCH2	LOC100067994			MAGEE2	CROCC2	LOC111768074	LOC100054122	MAPK8IP2	JAZF1	LOC102150913
LOC100053918	WDR59	TM4SF1			MSX2	NHLRC4	COL15A1	SMLR1	LOC100630354	PVRIG	CSPG5
SLC22A3	TNKS1BP1	MAPK13			FBXL16	TRIM22	MYO3A	CDX2	SFXN2	DNAH10	CDC6
AOPEP	LOC111771240	LOC111769928			LUZP6	LOC100064176	FAM166B	MYL3	ALPK3	LOC100057920	LOC111770381
PPP1R32	PLD5	GEN1			ACADM	KCTD17	DCLK2	SLC35F2	ZDHHC18	LOC100054448	LOC111772281
TMBIM1	PLD3	FLNC			PRKCD	GNA14	ADCYAP1R1	ST6GALNAC5	PCP4L1	TPPP	LOC111771613
KCNMA1	ZIC5	MSTO1			ANKRD28	CCDC146	PALMD	DLX4	ESRRA	LRRC10B	ADGRL2
PDIA5	CANT1	MME			BNIP3	RGS14	LOC111775236	LOC111768416	ZNF628	SP110	RETSAT
NR4A1	LOC111772222	ZNF555			RAB27A	LOC100058940	TRAM1L1	LOC100630280	NECAP2	LOC100051962	LOC102147946
C23H9orf40	LOC111775970	SOX4			SLC38A1	LOC111774428	ADAMTS12	LOC100059134	GPX2	BLVRA	KLK1
EGLN3	NMD3	KIF5C			CAV2	CD247	LOC100072240	TRNAR-ACG	ECSIT	RNF144A	NKD1
LOC100053764	MYBPC3	SFT2D2			ZNF286A	PNMA3	HFM1	TRNAM-CAU	C20H6orf132	DZIP1L	LOC102150802
MROH1	RGN	LIMCH1			GJB3	FOXN4	LOC106782324	CPT1B	MAP3K10	SPEF1	BTK
SAMHD1	CD160	ABCD3			ZNF697	GIMAP8	LOC102149019	LOC111773059	TTLL6	TCTEX1D4	LOC102148459
XPOT	SLC39A9	RAI14			SLC5A6	DQX1	HORMAD2	LOC111769699	CDKN1A	FADS6	LOC102148060
ACKR4	TLCD4	EGFL8			MAST3	PIK3R6	LOC111771935	CYP19A1	CCDC9B	SRCIN1	LOC102148808
STEAP3	KALRN	PNPLA2			TTC34	TMEM176B	LOC111770222	TRNAV-GAC	PRAG1	THBS1	NCMAP
AP2A1	TMEM139	ALDH1L1			INPPL1	KCNH3	ZSCAN26	LOC102150507	H2BU1	ROR1	ELAPOR2
TNIP1	NMI	STEAP3			ATL2	CIB2	TLR4	CDC7	MTMR11	KNDC1	ORC6
SERPINA14	IL17F	FREM2			GLCCI1	ABI3	TMEM26	TTC36	DPCD	LOC102149769	PARVB
RAI14	LOC100066722	LTBP1			ATP1B1	PTPRE	LOC100054357	LOC100146530	TMEM52	FUZ	LOC111774132
SLC24A4	UCP2	TTC38			KLHL15	LOC100055483	LOC111772075	LOC106783425	ACYP1	LOC100067446	LOC111769658
GGT7	SLC30A2	COQ8A			EPHB4	CFAP126	SPX	DNA2	SPTSSB	ALPL	H3C4
LOC100051657	LOC100066332	FBXO11			THOC7	SEPTIN1	LIX1L	LOC102148957	SDF2L1	TP73	LOC111767915
FBXO32	SLITRK6	MPPED2			SHISA2	GSDMD	LOC102148965	TSHR	SCNN1B	DNAI1	KIT
GMNN	CWH43	LPGAT1			KANK1	CES2	LOC111768796	LOC111772074	HMMR	LRFN3	ANKEF1
LOC100054308	ADAM22	NIPAL1			MARCHF5	LOC100070123	LOC111772076	PRSS36	BICDL1	DNAJB13	LOC106782163
CDCA7	PLA2R1	RHOB			LOC100066066	RNF175	GPM6B	POLR3G	ARHGAP8	LOC102149732	LOC100064741
GNAO1	NDUFA5	HBEGF			NR4A2	LOC100147208	LOC106780888	LOC102149927	H2AC13	LOC106781303	SNHG4
KLHL13	NAPB	MYO1D			CKS1B	ABLIM2	TSHZ3	F10	HCLS1	CFAP251	LOC111773592
STK10	PLXDC2	ETV6			AKNA	SOSTDC1	AR	TSPAN18	IFNLR1	TCTE1	GPD1
SLC29A4	SUMF2	LOC106780979			COL4A2	HOXB7	NTRK2	H3C5	WDR93	KRT36	TOMM40L
LOC100064092	KIF1B	CDH1			RAB11FIP5	SFMBT2	LOC111775377	RRH	LPAR3	CCDC33	ITGA7
LOC111771768	NDRG4	RBM18			RYR3	THRB	ADGRD1	SFN	LOC100058565	LOC111773634	MACROD2
FHL1	MKRN1	TST			TSPAN13	ABCC9	SSPN	LOC102148311	SH2D4A	NEURL1	EME1
OAS3	PCSK1	PSEN2			LOC100063291	DNALI1	FKBP10	LOC106782842	ATP2C2	PDE3B	NPTXR
PLPP1	FAM126A	CENPQ			DENND1A	MYCL	CACNB2	TRNAR-UCU	CABYR	LOC100630879	LOC111771375
LOC100058017	FURIN	H2AC6			IL4R	LOC100055383	NR2F1	MIR372	MAPK4	NR1D1	MFSD4A
OS9	CHRM2	GEM			ABHD17C	GMFG	LOC102148406	LOC100147036	CD38	PGFS	LOC111775814
TMCO4	EP400	LOC111772577			NUP210	OSCP1	LOC111771883	HOXD8	RIPK4	FER1L6	LOC102150599
LOC100146181	CD47	EGR1			LOC102150725	CCDC65	RFTN1	LOC100049926	LAMB3	SLC6A6	LOC102150273
SHANK2	LOC111772031	LOC111769757			SOX4	SPINK5	ZFHX4	PELI3	DDX11	IRAK1BP1	CYGB
PML	DENND5B	ROBO1			GALNS	RSPH9	TIGD6	SYT6	SPINT1	EFR3B	CEP72
ST3GAL4	CYP17A1	ADAMTSL1			DDX52	ARAP3	WNT2	COL4A6	PKIB	LOC111769099	LOC102148520
MPC1	HSD3B2	DPY19L4			ITGB5	LOC100061663	LOC100147438	TINAGL1	CDK18	SUGCT	LOC111772182
CHST15	ANKIB1	FUT8			ELOVL7	C12H11orf49	SULF1	TMEM150C	H2AC15	NFIX	LOC106780996
SMPD1	MED12	SCCPDH			IFT140	TNNC1	TWIST2	LOC100053714	STING1	CAMKK2	LOC111775969
MB21D2	MGAT5	CAVIN1			GALNT11	B9D2	LUM	FER1L5	PHOSPHO2	LOC111771950	DIPK1B
ARHGAP27	TMEM45B	KLF9			MGST1	USP18	THBS2	LOC111774088	TFEB	SCARA3	MAP3K8
GSTK1	TMEM171	IRF2			COL4A1	DAPK2	GLT8D2	IFND2	P2RY11	LOC100630609	B4GAT1
PER1	ACOT13	HDAC11			GALNT4	LOC102148752	LOC106781817	LYPD5	CARD11	BGN	PLEKHA4
AMPD3	DDX60	DDIT4			LRP1	RAC2	LOC102148466	LOC106782852	FBXW9	CAMK1G	LOC102149939
MEX3A	PRPSAP1	DYRK3			LOC102150325	PIK3CG	DDR2	LOC111769335	SLC1A5	ELAPOR1	RNF207
ABHD14A	CEMIP	DCDC2			KATNIP	GNAZ	ACKR3	CTBS	SOWAHA	PDLIM4	SGCE
MYO3B	OGDHL	CD9			KLHL14	SLC4A8	LOC111768364	FZD7	FCHSD1	MFNG	KCNQ4
LOC100055927	SPTBN2	MAFB			SLC40A1	LOC100060608	LOC102148723	CGA	SH3TC1	ZEB1	MIR21
FURIN	MAK16	PCDH1			ARL5A	BCL11B	LGI2	DKK3	YBEY	MYCBPAP	LOC111768814
MATN2	PLA2G12B	WEE1			FAM107A	KLRD1	CPE	LOC106782071	ECM1	GZMB	BMP6
NAAA	SLC39A10	PLBD2			ACSL4	LOC100061699	LOC100065605	LY6H	RITA1	LOC102148356	LOC102149706
RASGRF2	SLCO2A1	UTP14A			RCN2	PID1	SYNPO2	CLIP4	WDR31	RAP1GAP	ABCD4
PTGS2	SPARC	CAT			SOCS2	RCSD1	COL16A1	KLK13	C10H19orf47	TGFB3	ITIH4
WIPI1	TIMP4	CCN1			STMN1	PLIN4	SNAI2	TCHH	CNTNAP2	PLA2G2C	CAND2
MAP3K21	PLS1	NUDT5			EPHB6	LOC100067842	LOC111767724	RADX	LOC100060996	TTC25	LOC106782077
LOC111767628	TRAPPC13	NDE1			AGPAT5	TCFL5	LRRC17	LOC111768228	GLB1L2	PAPLN	NID1
CCDC40	ITM2C	ATP2B4			KIF21B	RSPH4A	RGS11	HACD4	PROSER3	LOC111772844	LOC102150216
CTSW	TRIB2	SHMT1			TFPI2	XAF1	LOC111771039	SLC66A1	CWH43	MAP3K14	LOC111772113
BRIP1	GORASP1	LRATD1			INSIG2	C13H16orf89	ABCA13	MIR365-1	CAMSAP3	GNG11	LOC111774958
RCC1	TMEM63A	MOXD1			TNFRSF12A	EGR2	LOC102150698	DCLK3	TTC21A	GNLY	LOC111769232
HMGB3	P2RX4	GULP1			ANXA3	CD8A	GPR161	TECTB	TMEM203	PDK4	LOC111775401
TNS1	TTC7B	SNX25			GADD45A	LOC100059180	XG	COL27A1	SPAG8	LPAR5	LOC111769135
NREP	ADGRB2	GRPR			FAM3C	ERICH3	LOC100630235	LOC111774007	EPS8L2	FYN	MIR9109
MBP	CDS2	ARRDC3			MAPK13	TNNT3	NTNG1	GPR37	LOC100055180	TOGARAM2	EPHA4
SLC29A1	SCAMP1	SHROOM3			IL1RN	LRRC34	DUSP10	LOC100072585	C18H2orf76	DSCAML1	LOC106781130
FIGNL1	LOC102150068	IFI27			TNFAIP3	PPP1R1B	LOC111771426	ALAS2	H4C9	C11H17orf97	TENM3
CYTH4	INPP4A	SLC6A6			SRGN	CCL15	LOC111771020	LOC111772297	ARMC2	LRRC43	LOC111771393
ARHGAP39	TMEM63C	TENT5A			ZFP36	KLC3	LOC111767943	ITGB3	EFNB2	LRRC75A	LOC106783366
TNFRSF11A	H2BC7	LOC100070523			SNX10	DYNLRB2	LOC111768738	LOC100070895	LCN2	IFIT3	BDH1
SEMA4B	GALNT11	RNH1			IL15RA	LYPD6	LOC102148665	MIR130B	CMSS1	ADCY7	LOC102150464
LOC100062650	DTX3L	TACSTD2			G0S2	LOC102150609	LOC100060521	ERCC6L	LOC111769292	NEIL1	LOC111771766
LOC100056283	LOC100067589	PATL1			NFKB1	TTN	C7	FTCD	KLC2	ARMCX2	LOC100057504
IFI6	ASAP2	SNX9			LOC100059700	FAM227A	CCDC122	NTF4	UCK2	LKAAEAR1	LOC102150810
ATP13A3	CRPPA	NAALADL2			ANXA5	FOXS1	LOC111774765	SERPINF2	TCP11	LOC100054601	RNFT2
ZNF185	CD164	TNFAIP1			WARS1	LOC106781485	LOC100064949	LOC111771187	GRHL1	TARS3	LOC111773350
SPARC	PSTPIP2	CNDP2			CEP104	SPN	ALDH1A2	MIR365-2	FAM83H	RRAD	EGFLAM
DLG5	SCCPDH	PLAGL1			VIPAS39	ITPKA	LOC111772071	AIFM3	CLIP2	IL36G	COPZ2
HRCT1	LOXL2	RFLNB			LARGE1	LOC100064629	TDRD12	PCDH17	EML2	LOC100065387	DTWD2
EFNA5	NOTCH1	TBCD			MOGS	NOVA1	OLFML3	LOC111767657	KLHDC7A	FRRS1L	LOC111774525
SMARCA1	CTF1	YWHAG			SH3RF2	VWA3B	LOC111772595	LOC102149102	NEURL3	C4BPA	LOC102148199
ZBTB10	KRT4	BCL2			MTURN	ADORA1	RAD9B	BFSP1	C1RL	TRPM3	LOC111774719
PDE5A	CTDSPL	ANKRD27			IKBKB	TLR8	HLF	HENMT1	HPS6	LOC100052508	BRF2
ANGPTL2	PDE8A	ZDHHC9			LDHD	LOC100068433	NOXRED1	FABP1	MARCHF2	LOC102148620	LRP11
ASL	BORCS7	LOC111770694			DENND3	STMND1	LOC111772955	LOC111774821	PRR5	ANKRD6	LOC111771562
MUC5B	ITPRID2	LRRC66			HUNK	ZNF579	LOC106780981	TRNAE-CUC	KIF26A	LOC111772843	LOC111776175
LOC102150439	VASN	HES1			JUNB	LOC102147555	ADAMTS19	LOC106782777	LOC102148955	SEC14L3	LRRN2
LOC102148689	FAM168A	SOD3			SRSF3	KDR	LOC106783081	MND1	APOO	MCC	LOC111768432
LOC106781384	SOAT2	GNL2			STAT5B	LHX1	ACKR2	LIN28A	S1PR2	CFAP99	TAF5
RMI1	MRC2	DOCK6			LIMD1	GIMAP6	LOC111771639	MIR22	MVB12A	SLC35D2	LOC111770856
FCAMR	UNC13B	PTPN21			QSOX1	IL2RG	MIR27B	VSTM2A	LOC100146447	APOD	COL6A1
SUMF1	DRP2	NFATC2			NFKBIA	IL1RAP	LOC111775555	LOC111772303	TNFRSF21	LOC102150795	LOC111772622
FAM78A	FILIP1L	ACSF2			KRBA1	EHF	LOC106783422	LOC100051903	LOC111767793	CDHR4	LOC100146894
EIF1B	CST6	PLCD1			HNRNPA1	ODAM	LOC106782650	ACSL6	LOC111774284	RAVER2	LOC111774245
LOC111772215	SSH3	SCGB1A1			PITPNM2	CARD9	LOC111773358	UCN	ANTKMT	DCN	LOC111768272
NFIL3	MIR371	SELENOW			VAV3	LOC100069464	LOC106782846	COL6A6	TMEM216	FSTL4	VIT
AHNAK2	LAMC2	SVOPL			GADD45B	LOC100069009	LOC111773208	LOC111769680	MYPOP	SMOC2	LOC111772665
GRK5	CDKN2C	LOC100062650			IRAK2	C7H19orf71	GRIK4	FBXO27	ST6GALNAC2	DTX3	LOC102150220
PSCA	CTTNBP2	LOC111773967			SH3KBP1	LOC100053687	MIR24-2	IFNA1	NCKAP5L	LOC100070235	LOC111772834
ATP10B	SORBS2	FREM1			RPF1	LOC102148827	ADTRP	LOC100054567	LOC106783330	LOC102148185	ATP6AP1L
CD74	KIAA1522	OGFR			SASH1	CAMK1D	LOC111775953	LOC100057426	FHL2	TCP11L1	BNC2
TLN1	PNPO	ACSS3			KREMEN1	RET	LOC111773262	ACOT11	ADGRL3	GDF7	EDARADD
PLCB2	CHMP4C	FAM171A1			ICOSLG	MPEG1	LOC111772912	RDH8	MMP15	KRT80	LOC111771824
LOC111775993	LOC106783330	LOC100057862			SCARB1	JAG2	TMEM72	LOC102150412	MMP11	AXL	LOC111767715
ANO7	FAAH	RASSF2			EHD4	PLAT	SLC22A16	ALOX12B	MYH14	CACNG4	LOC102150907
LSP1	LOC111769259	PSMD2			IRF1	SPACA9	LOC111773593	LOC111767462	LOC111772819	ALDH1A3	WNT5B
S100G	STAR	CEP20			APOE	ELF5	LOC111770618	PRAP1	PTGES2	LOC102149652	LOC111772511
PPARGC1A	AP1M1	GABPB2			CX3CL1	FAM20A	SLC6A12	LOC102148236	CD3E	CD93	ZNF394
CIC	RNF24	COBLL1			MARCKS	LOC100060748	SSTR2	ARHGEF39	EIF4EBP3	FOXA1	LOC111775800
GAK	LOC111768645	KLF10			TMEM184B	CDHR3	LOC111769279	PTGIS	LSM7	TTC22	MIR9167
TLL1	ASAP1	HIF1A			ATP1A1	CD2	LOC111768383	LOC102149586	CHAF1B	ANOS1	LOC106782059
H6PD	CCL28	SLC25A30			MYO1C	IRF8	KRT17	THSD1	PRR7	INHBA	UBE3D
NR4A3	H2BC9	NDRG4			SOD2	MORN3	LOC111775371	PGAP4	EFNA4	AGR2	LOC102149242
LOC100068406	PTPN21	PTPRK			CBX1	KCNB2	LOC111773255	ZMAT4	KIF9	LOC100147494	LOC111776150
ITPR1	LOC111774592	TTYH3			SUOX	LOC100630790	LOC102149337	LOC111772147	TIMM10	CCDC189	LOC111772158
LOC100064515	NPTX1	BEND3			LOC106781387	LOC100061127	LOC111768565	LOC102150490	PKNOX2	MAP6	LOC102149000
OAS1	FHDC1	LSS			NEU1	TNFRSF18	LOC111768566	TMEM177	C25H9orf116	MAGEH1	LOC100071401
ENDOD1	ZYG11A	DENND11			TENT5A	LOC100062889	LOC111767866	LOC111770995	SCML4	FAM155B	PRKG2
LOC100061598	SRFBP1	INTS7			STAT5A	LOC102147639	LOC106781521	LOC100629830	GPATCH3	RAMP1	PLA2G15
SHF	ARHGEF28	PPP1R26			STAT3	LOC100630393	LOC106781657	IL36RN	LOC102147920	PLCB4	LOC111774605
TIMM9	RGS16	CCDC25			TICAM1	LOC100067247	LOC100064097	HMCN1	SAMD10	NFKBID	DOK2
SEMA3C	TSC22D1	SIDT1			B4GALT1	FLI1	VSIG1	GPR174	SYTL1	SEMA5A	LOC102150894
H4C1	ZHX1	ACSL1			STOM	LOC111768017	LOC111771502	LOC111773707	E2F3	TSNAXIP1	LOC100062079
PLCH2	FGG	PTPRG			LOC111770590	HSH2D	LOC111772934	OMP	AVPI1	APBB1IP	DSEL
LRRC31	TMEM88	CDCA7			TRIM26	TSPOAP1	A1CF	LOC111774016	KLHL25	ERICH2	LOC111769694
CHGA	BCO1	MCC			BRIX1	ATP2B3	LOC100057212	LOC100052146	RCAN2	ARMCX1	LOC111773890
FAM53B	ATP2B4	ZSCAN29			HNRNPH1	LOC100052689	SMOC1	SOX15	WDR83	PBX3	FST
SCNN1A	SFXN3	CCNL1			OTUD1	LOC111771758	TENM1	NLE1	LOC100056417	THY1	LOC106782060
PC	LOC106782427	CENPK			DOP1B	IL10RA	LOC106782651	NFASC	MVD	ASB4	NAP1L5
CFAP157	H2AC17	PSD3			SPINT2	LOC111775074	LOC111769186	LOC111768958	LOC100056712	IRF7	LOC111770842
TMEM86A	XKRX	DNAJB2			MRTFA	LOC111771974	ABHD1	PITX1	PRAF2	IFI44	CACNA2D1
LOC111771987	SMIM12	KCTD11			TCAF1	PSMB9	LOC100065039	APOC2	KAZALD1	CHRDL1	GRB14
LRRC71	WDR37	MANBA			C23H9orf64	PHLDA2	LOC106781774	LOC111771702	UBXN11	MAP1B	ALDH1L2
VSIR	LRRK2	DNAJB1			LRAT	FOSB	RSPO1	EXOC3L4	HYLS1	CATIP	LOC111773199
MAP1A	RHOBTB1	LOC106782427			IQSEC1	FAM81B	LOC106782662	LOC100052445	LOC111767486	TRIM14	PTHLH
DCLK1	KIAA0040	FCGRT			ZNF333	LOC102147786	LOC106782762	CTHRC1	SCNN1G	SMKR1	LOC102148033
MAGEE2	LOC111776184	SPATS2L			CNTRL	ZBTB12	LOC111771395	RYR2	FAM83B	SSUH2	GSTA3
VASH1	MRPL19	TACC2			FUNDC1	NOD1	LOC102149910	H3C15	LOC100052856	NIBAN1	LOC102149047
MSX2	CD74	CTNS			SLC7A5	ARHGAP25	GNG4	MGAT3	MAP1LC3A	UPK1B	LOC111769389
NLRC3	KCNJ3	PRNP			PLS3	LOC111775958	LOC106782679	IL18	ZNRD2	PCSK5	AATK
ADAMTSL5	ARHGEF26	PPIP5K2			TAPT1	SNED1	LOC111771512	LOC111769711	C7H11orf1	PACC1	SKA3
FBXL16	SEC24B	ZBED8			FGD3	RAPGEFL1	VWA2	LOC102149286	TMUB1	PROCR	LOC102149554
LUZP6	ADPRS	BAG2			MYO1E	FAM71E1	LOC106782168	LOC106781071	PUS1	LOC111771316	LOC106783262
ACADM	STRADB	IVNS1ABP			SOWAHB	LOC102150694	LOC102148939	PIWIL2	CFAP57	SLC8B1	LOC102148739
FERMT3	PDXDC1	FAM200B			SLC38A10	LOC100147031	LOC111768316	TERT	LOC111767478	C1H10orf90	GPR83
RTN4RL1	ARMH3	STARD8			IDH2	DBNDD1	MLNR	LOC111771148	SIRT6	LOC100056099	LOXL3
PRKCD	INTS13	PDP2			TTC39A	NME9	LOC106782175	IGF2BP1	ETV2	SCRN1	BMP2
ANKRD28	SMIM10L1	ATAD2			LOC100059091	PTPRN2	MFSD2B	GCAT	LURAP1L	LOC100054536	LOC111769832
HSD11B2	HUS1	BAMBI			GRAMD4	DRC1	MELTF	LOC111768877	ALDH4A1	LOC111772296	PRSS53
RUNX3	SACS	RTN4RL1			ARPC2	LOC100146250	LOC111772690	THRSP	PPP1R13L	MAFB	PPIF
BNIP3	SLC13A4	ACSL3			PLA2G12A	DUSP26	LOC111770324	RASL10B	LOC100630221	INHBB	FAXC
CHGA	C2H4orf3	LOC111773581			ARF3	ANKFN1	HAO1	PHACTR1	LPL	CCL8	SLC16A14
RAB27A	TDRD9	PSPH			PRPS2	LAT	LOC111771953	PCDH9	SLCO3A1	CRACD	LOC102148834
EPHA7	TCN2	TRPM4			COG1	RIBC1	LOC111774758	IFND1	FABP5	ADRA2A	MAP7D2
RFX2	LOC100058982	RWDD3			CLSTN1	CX3CR1	LOC111773837	GSDMB	MED22	TEKT2	LOC100147053
SLC38A1	ZNF618	MRGBP			SUSD1	DMTN	LOC111771925	LOC100063245	SLC36A1	ROBO2	ADGRA2
CAV2	SUV39H2	PKP4			AMACR	TAAR1	LOC106782347	LOC111776196	ETNK2	NTN4	DGAT2
ZNF286A	TNFAIP8	PUM3			FLII	NAB2	LOC106782468	NAGS	SVIP	LOC111775906	LOC106781134
GJB3	FAM189A2	GALNT1			RPAP1	BSN	LOC111773984	LOC111770018	LRR1	KLHL38	SLC38A7
DUOX1	PIKFYVE	CBWD1			ADGRA3	LRRC6	LOC106781315	LOC100629320	ARSH	FAM183A	RUNX1T1
ZNF697	P2RY1	LOC111773292			FES	GRIK1	LOC111768642	GPR50	SCARF2	KIF12	MAD2L1BP
RSPH3	CEBPA	CHN1			EHD1	ITGB6	LOC111768569	RFC4	GATA3	LOC100057809	LOC106781940
SLC5A6	RNF128	TBC1D9			TMC6	SAMD11	LOC111770032	LOC106781851	PRSS8	FILIP1	SLC16A13
MAST3	ACBD6	LOC100060985			HS6ST1	S100A4	LOC106781999	PHF24	DYNC2I2	LOC100057505	POLE2
ARHGAP4	WSB1	TTC8			CCS	FAM181A	LOC106781318	KCNT2	ST14	MGP	LOC106781718
SEMA4A	CCDC6	TTLL12			THOP1	CCDC96	LOC111769246	TSACC	GDPD3	GALNT6	LOC100063824
TTC34	HCFC2	PRKCZ			SBF1	CD244	METTL11B	LOC111772080	LFNG	SGSM1	PEG10
HOPX	RPP25L	GATA2			TOM1L2	FBP2	LOC111768196	SLC29A2	TJP3	C26H21orf58	MIR103
SMPD3	GM2A	FAM107A			POC1B	MISP	MAP3K15	LOC106780914	TAF4B	METTL7A	MAPK12
INPPL1	GXYLT2	RRAGD			MYO1D	FMO3	MYPN	SCNN1D	PDLIM7	LAMA2	TPBG
ATL2	TMEM245	C7H11orf54			DAB2	LOC100630667	LOC111770584	ZNF467	SCEL	TGM2	LOC102147722
GPR35	PLEKHA6	PDE3A			RBM10	LOC100058990	LOC106782235	LOC100069974	S100A12	KIF6	LRRC8E
SLCO2B1	MAN2A2	UBE2H			FAM234B	PKD1L3	SLC28A1	TBX2	LOC100051999	LOC111767397	CDH2
LOC100066059	TTLL12	PYGB			TMEM154	CFAP61	SLC26A7	LOC106783108	ISG15	C3H4orf54	LOC102149989
C1QB	FBXL20	PDZRN3			SINHCAF	SLAMF7	LOC102149361	LRTM2	LOC100070840	TNFSF10	LOC111771855
GLCCI1	SNX19	SOX5			CPSF1	STPG1	LOC100067285	SEMA4G	MKI67	AK8	TUBG2
CDON	LOC111767499	LOC106782877			LENG8	AQP9	LOC102150095	PTCHD3	CD320	RSPH14	LOC111775370
LOC100059533	SLC1A4	CBLL1			ACACB	SEMA3B	LOC106781159	LOC111768011	ZSWIM4	GABBR1	LOC111775725
ATP1B1	OSBPL7	ICE2			LNX1	SAMD15	LOC111768575	NUF2	LOC100057155	KIAA1549L	LOC111767905
CD96	RHBDF1	FAM53C			CDC14A	LCP2	PCDH15	METAP1D	ODF3B	C1R	P4HA3
KLHL15	LOC111769076	PLA2G12A			RAPGEF1	AGR3	GCSAM	LOC106782450	MSH5	MPPED2	LOC102147393
EPHB4	SH2D3A	TKT			LRATD1	KATNAL2	LOC111767867	GPRASP2	IFI35	ZC4H2	ZNF18
F5	TRIM4	EPB41L5			LOC102150103	RNF183	LOC111773623	C7H19orf67	EFNB1	LOC100064809	LOC111774985
THOC7	LOC106783381	ZBTB21			LGMN	AMER2	LOC106780945	CCNE1	FOXP4	IKZF2	TRNAV-UAC
SHISA2	LOC100146487	TIA1			RALGPS2	LZTS1	LGI3	EXOC3L2	MST1R	PABPC4L	LOC111770083
ROGDI	TRERF1	ALDH18A1			EPB41	GZMA	NUGGC	SLC39A5	TYRO3	CATSPERE	LOC111771946
IGFBP1	FAM3C	CERK			BIN1	TTC12	LOC111773859	AP3B2	RAB6B	CFAP91	LOC100056484
VLDLR	NMB	ZNRF3			LRRC8D	NPAS1	LOC111768310	LOC111769710	DNLZ	SERPINB5	LOC111775700
KANK1	SGCB	ZFHX3			PM20D1	GPR15	LOC111772824	CAMKV	SLC37A1	TOR4A	LOC111772091
MARCHF5	MMP15	PRDX3			MALSU1	MARCHF1	LOC111768568	BIRC5	LAD1	PTPRCAP	LOC111769181
SAXO2	CPT1A	PLA2G2A			IDUA	LOC111773378	LOC111774968	LOC111769707	TSPAN1	BCL2L14	GASK1B
SLIT3	LOC100056462	LOC111772155			ARAF	SPA17	LOC106783182	LOC111771135	BHLHE41	SPP1	LMO3
LOC100066066	LOC102147390	NFIB			SEMA4D	PIH1D2	LOC106781856	SERPINB13	BMP4	EHD2	LOC102150731
ALDH3B1	MTMR3	ENOX1			PTPRF	CFAP58	LOC111769974	LOC111775260	LOC100066697	TAF9B	LOC111776149
NR4A2	RNASEH1	LOC102150971			PNPLA7	MOK	SOHLH2	CRISP3	PDPN	MAN1A1	SYT7
CLCF1	SLC12A4	LOC111770153			MCM6	LGR6	LOC111774945	ESPN	LOC100060323	LOC111767452	LOC102150711
ARHGAP45	CD36	RAPGEF3			KLHL8	FBXO15	DYNLT2	H1-12	MFSD6L	CFAP299	LOC111774090
CKS1B	SIX1	ETS2			SLC50A1	RSAD2	LOC111774944	LOC111770911	CLDN1	KIAA0319	LOC111772967
AKNA	GLUD1	ZC3HAV1L			PTPN21	LDLRAD1	NYAP2	SLC26A3	PLSCR3	SLC15A1	LOC102151048
COL4A2	SLC45A4	TSC22D2			DEAF1	SLC24A2	LOC111773907	MCAM	CDK6	SLCO1A2	KCTD7
LOC111769185	LOC106782966	ASPH			PLK2	LOC111772210	LOC111769061	LOC100068991	CCDC74B	ANKMY1	LOC111773024
DNAAF1	DSC2	DOP1A			FBN1	OBSCN	SLC16A12	LOC111772592	MAP4K1	LOC100062102	LOC111775845
RAB11FIP5	B4GALT4	GOLGA5			H4C7	MAK	LOC111769093	LOC111771412	LOC111771852	LOC100054114	LOC102149995
NEURL1B	ARSA	FUZ			TBC1D8	TRIP6	LOC111767901	NEFL	CAVIN3	MPIG6B	LOC102150751
RYR3	H1-4	PPM1L			IGF2	LOC106781824	LOC106780960	TRAF5	NCKAP5	GSAP	LOC106782048
LCN15	RTN1	NID1			SORL1	SPATA17	LOC102148288	H4C14	TMEM38B	FLT3LG	LOC102149614
CFAP45	CCNG2	ELOVL6			NRBP2	GCNT4	LOC102148636	LIX1	RASEF	P4HTM	FDXACB1
TSPAN13	TMBIM1	MFAP5			PTPN3	FAM216B	LOC111768917	LOC111774072	MBOAT1	EFCAB12	LOC100070683
LIF	LOC111773442	ARHGEF18			LOC100062210	C14H5orf46	LOC111772963	SHE	PGAP6	TMOD1	LOC111774902
LOC100063291	PAPSS2	ABRACL			STARD7	GCNT3	SLC16A4	PGBD5	DNASE2	C23H9orf24	MIR703
PREX2	SREK1IP1	TMEM106C			KLHL17	TCTEX1D1	LOC100052638	GPAT2	WFDC2	ENOX1	EEF1AKNMT
DENND1A	GPD1L	SNX2			MVP	LRRC36	TLR5	LOC102149864	PKIG	UST	LOC111771031
IL4R	TTLL6	IQSEC1			NISCH	HBA2	LOC111767733	EPHA6	BYSL	KLF15	LOC100072218
ABHD17C	ZADH2	ABHD17C			SLC27A4	LOC100147436	LOC102149098	PRRG2	MIER2	LOC100147344	LOC106781748
ARNT2	CELSR2	SLC30A4			SEPTIN9	FAM166C	LOC106781759	HPDL	LOC100062268	CCDC80	CHAC2
BBOX1	MARVELD2	LOC111768875			BEX4	MMP16	CCN6	ZIC2	BAD	NCALD	CCN3
NUP210	LOC100054251	BZW2			COG7	CCDC190	CBY2	SYT16	SSBP4	IFI44L	ASCL4
OTOA	MAST2	BTG2			PTK7	LOC100070707	LOC111775353	MIR664	LOC100147485	SPNS2	LOC111772772
LOC102150725	LOC111770323	HDAC2			OARD1	BST2	LOC111774667	TRABD2A	C2H1orf122	TRPM1	LOC102147876
ZNF711	ANKRD52	GSTK1			LOC100060997	JHY	LOC102149759	H4C15	FZD10	CD7	SLC39A4
SOX4	ACOT7	PPP1R3C			LOC100064534	CDA	LOC111768975	STK31	NUBP2	TEKT3	LOC111773292
LOC111772307	TCAF1	IRF6			DENND2B	LOC106781843	DNAJC27	TRNAP-AGG	NXNL2	LIN7A	AIFM2
GPX7	CD4	LOC111768900			DHX8	PIWIL4	LOC111773548	TNFRSF11B	LOC100054934	DACH1	LOC111776136
CCDC17	BCL2L2	ADGRG2			FAM135A	GNAL	LOC106782784	TUBA8	SLCO2A1	LRP3	LOC100067536
LOC111772177	CCNG2	LOC111771592			SLX4	FAM124A	SERPINA6	TNS4	SARS2	MORN1	ENOSF1
C15H2orf50	SIPA1L1	LRRC8B			DEF8	SLC4A3	LOC111773872	LOC100053110	LOC102148804	ANKAR	LYSMD2
GALNS	ACP5	NT5DC3			WHAMM	CCDC172	IL1A	HPD	TMEM53	MORN5	LOC111768726
DLL4	TMEM117	ECE1			RAB3D	GALNT18	LOC102147327	TF	LOC100051276	DQB	PTGES
LOC111771819	RXRA	TNS3			NOTCH1	CCDC159	SPI2	LY6G5B	SPTBN2	IGFBP5	LOC111772790
DDX52	FGA	TOMM22			DTNBP1	CMPK2	LOC111770204	LOC111768524	APBB1	LOC106782412	TRIL
ITGB5	ZDHHC15	MAST3			PPM1F	ARHGEF37	LOC102149696	LOC106783386	KYNU	RTP4	LOC111767795
C1QC	SYNPO2L	C2CD2			PLTP	AKAP6	LOC111775358	BARX1	DCTPP1	LY96	LOC111770404
HYAL4	TTPAL	PLEKHA1			TTC1	CSRNP3	LOC111773643	SLC9A3	LOC111771486	SRRM4	LOC111772352
CFAP65	LOC100630076	MARVELD1			VAC14	DZANK1	CAMK2B	MCIDAS	LOC111768417	LOC100051301	LOC102150628
CCDC13	SEMA3E	ID1			STX3	EBF4	LOC106780994	LOC111776187	GDPD2	LAYN	DDIAS
ELOVL7	BLNK	LOC102148546			CCDC117	FANK1	LOC102150023	LOC102149489	CBX2	CFAP73	TPX2
PAQR5	ANKS1A	OSBPL3			TACSTD2	LOC100066253	LOC111768093	AQP11	CAVIN2	PTPRB	LOC102148201
IFT140	GMPR	HYAL2			LOC100053583	LOC111767441	TTC23L	PUSL1	GMPR	PLEKHS1	PLAU
LOC100068864	LPGAT1	PPP2R2A			MICAL2	CCDC60	FSCB	GSC	GALNT5	RORB	LOC106781220
FHAD1	LOC111772457	PARP12			SNX33	LRRIQ1	LOC111773469	ADA	ZNF771	NRGN	ADAMTS9
ADAMTS14	GPR107	ACKR4			ACSS1	LY9	LOC102149298	LOC102148281	IGFBP2	CNN1	LOC111775714
GALNT11	PRSS8	PPA1			TCF7	PEBP4	LOC111773873	LOC111775726	MON1A	RIPPLY1	LOC100630516
MGST1	GMPS	ZNF704			ZNF672	CD3D	LOC111772905	LOC100271875	CHMP4C	MLPH	RELL2
KIF24	GATM	STC1			B3GNT7	OSMR	LOC106782381	KCNT1	LOC100051782	LOC100069277	CRABP2
COL4A1	FAM135A	EPB41			MORC4	DNER	LOC106782140	LOC100050083	SERINC2	XKR5	LOC100057745
MHCB3	IKBKB	SYNE3			IL17RA	FXYD2	LOC102150418	LOC111775598	TSTD1	CCDC30	LOC106781775
GAS2L2	LEPROT	GUCY1B1			SHMT1	SPATS1	SLC9C1	LOC111774931	HCFC1R1	TEX52	GABRR3
HIVEP3	OXTR	HDAC5			H2BC3	IGSF11	LOC111772436	TMEM120B	LOC100630564	LOC100147160	SVEP1
GALNT4	GOLM1	S100A16			NT5E	NUAK1	LOC111773836	SYT2	PDF	PRRT1B	LOC102150253
CDH23	CAVIN3	ADGRA3			MYO9B	LOC102148773	LOC111769838	TGM3	LOC100146976	STARD8	LOC111767827
EGF	GARNL3	CLIC6			TMEM184A	RNF32	PABPC1L2A	LOC111769681	DNM3	LOC106781219	TMEM267
DRC7	CERS3	TP53BP2			LOC102148742	SH2D1A	LOC111776172	LOC111770258	ADAP2	LOC111775957	LOC111772589
ANKRD33B	FRY	KLF7			H2BC8	GLI2	LOC111772104	TRNAY-GUA	BCS1L	BEND5	LOC100630169
NAV1	HMOX1	AMACR			SH3PXD2B	HOXB5	LOC111772615	LOC100630611	LOC100056462	LOC100057107	VRK1
LRP1	LOC100057188	TGIF1			PLA2G4F	THEMIS	LOC111773245	C11H17orf100	UPK1A	ADAMTS5	UBE2T
CADM4	ENDOD1	ERBB3			PSMC6	LOC102147726	CLEC5A	LOC100055651	FAM83F	ZNF853	LOC111771558
LOC102150325	LOC111774454	MYO1E			CTNNAL1	LOC111775998	LOC111769281	SLC31A2	SCD5	GRPR	LOC111769393
C1QA	EXTL1	MSN			SNX29	FAM229B	LOC111772139	RMI2	RHOV	VPS37D	LOC102147418
KATNIP	LARP7	PLEKHM3			LMNB1	TRAT1	LOC111773579	TK1	LOC102149852	SERTAD4	LOC100630497
PTPRU	STX1B	RARG			PTRH2	HAVCR2	LOC111768574	FRMD3	GMNC	LMO2	SNAPC5
KLHL14	STS	TMTC2			PEX11B	EMP1	LOC106782275	HHEX	CCDC160	ROPN1	LOC111772160
SLC40A1	TIAM2	H4C2			XYLT1	SLC35F3	INSL5	DLGAP5	CSTA	SARDH	LOC100065912
CIITA	FMO1	MTMR1			VIM	LOC106782144	LOC111770034	B3GNT3	ATP5MC1	B4GALNT4	DHODH
LOC102149122	LMO1	MAP3K21			MED21	CCDC181	LOC102150079	LOC111774514	PRICKLE3	LHB	SEMA6D
ARL5A	LOC100066576	PGAP1			CEBPB	FXYD3	LOC102151094	LOC111771666	LOC111772382	SLC36A4	LOC111767873
SLCO4A1	SIRT5	H4C1			CUX1	ITK	LOC102150514	LOC111771004	CACNA1A	CIBAR2	LOC111772921
FAM107A	AFMID	LOC111767880			SLC38A2	EGR3	C9	KCNH2	ALKBH4	DNAH3	CHP2
ACSL4	WNK2	NSD2			SDC1	LOC102149368	LOC111769796	LOC111775533	PKP3	PALM	LOC111773581
RCN2	RCBTB2	WDR12			KDM5C	NBL1	P2RY13	LOC111767993	CCDC9	DRC3	GTPBP8
CFAP46	LURAP1L	LOC102150469			EMC10	TMEM44	LOC111775432	DUSP8	COMTD1	CFAP77	NID2
FAP	PRR15	TSC22D1			LOC100070523	LOC102151104	LOC106783293	LOC100066133	B3GALT6	DYNLT2B	LOC111774778
SOCS2	CD3E	ATP6V0D1			PHLPP1	ADCY2	LOC106782715	BEST2	MAP3K9	ADGRF2	LOC111775820
LOC100054251	PRPS2	DHCR24			GDPD5	UBE2L6	LOC106780932	LHX8	SLC25A25	C28H22orf23	LOC111768861
STMN1	CA13	OXTR			CLPTM1	ATP8A2	LOC106782440	LOC111773142	HTATIP2	LOC111770613	CPXM2
EPHB6	UBE2J1	DBNDD2			NFKB2	FRMD4A	KIAA0408	LOC106783440	SNN	MAB21L4	LOC111772468
APOBR	ARAP2	BMPR1B			ARRDC3	SNTN	LOC111771554	LOC111769012	LOC100052588	PDLIM3	ZNF554
TIMP1	CCNYL1	PTPRU			ALS2CL	CLDN10	SPAM1	LOC106781572	HOXB2	LOC106783154	LOC100629536
AQP1	TRIM47	EHD2			FKBP3	TMPRSS11D	LOC102148677	ARHGAP23	FAM221A	C3AR1	LOC111768465
AGPAT5	NANS	SLC43A1			ATF6B	LOC100057758	LOC106782689	SLC7A9	KLF2	ARSL	LOC102149005
KIF21B	CHI3L2	GCA			CITED2	LOC102148954	LOC111771448	PRSS16	UGT8	NKAIN2	LOC111776148
C13H16orf96	GLRX	BEX4			TCIRG1	SYNE4	LOC111769779	SPDYC	TNFRSF14	CLDN2	MIR1892
TFPI2	PRR35	ARF3			LAMC1	BBOF1	LOC111774970	EXOSC6	BOK	BHLHB9	ASB5
KRT35	PFKFB2	STMN1			PCDH1	MAN1C1	LOC111774907	POLA2	DAAM2	DYRK3	ZFP37
TLE2	HIPK2	XPOT			ZNF189	LOC102150213	LOC106781959	TNNT1	KLF16	HEYL	LOC100049851
INSIG2	RHBDL3	PLCB1			ARG2	FBXO2	LOC102149588	NKX2-8	LOC106782922	RAI2	LOC111776193
FXYD5	MSH2	MYLIP			NF2	LOC111769802	FBXO39	LY6L	FAM207A	SPOCK2	LOC102150380
HERC6	NASP	ACVR1			LOC111769297	KRT222	ENTPD8	TRIP13	TOX	AKT3	LOC100057612
LOC111772477	KIAA0100	ITGA2			SLC25A29	SHFL	AXDND1	CA4	CLDN7	PBLD	LOC111771990
OLFM4	NREP	FAM234B			TOP3A	SPAG17	LOC111767610	TAT	PLA2G4B	ANKRD45	ETV4
DEPP1	AIDA	UBTD2			TGFBI	LOC111769795	LOC111773185	MDGA2	CNKSR1	FAM184A	THSD7A
CDC25B	BAMBI	ARHGAP12			SOX21	LOC106783470	LOC100051526	LOC111774295	SHANK3	C21H19orf44	NOSTRIN
SYNGAP1	H2AC14	TMEM63B			FPGS	ALB	LOC106780988	SKA1	H4C11	PRKCB	FKBP7
PI3	H2BU2	RTF1			OTUD7B	HRH1	LY49E	LOC111775811	FABP3	CYBB	LOC102149190
TNFRSF12A	OSR2	DLST			EQMCE1	CCDC81	LOC111773582	CDIN1	ABTB2	FCMR	LBX2
LOC111770969	LOC102149605	MTG1			HSPA1A	ANGPTL3	LOC111774692	TRNAN-GUU	NDUFA2	CFAP161	BUB1
DUSP9	KLF17	POC1B			HDLBP	PLEKHG7	C25H9orf43	TRIM71	ROPN1L	COL6A3	FHIT
DNAH1	MET	H4C8			PRDX6	LOC111772260	LOC111774366	GPRASP1	EPN3	ZBED3	LOC111774423
RGS2	MAPK13	EZR			TRA2B	TLX3	LOC100059205	TRNP1	PIN4	FFAR4	LOC111772131
ANXA3	LOC100146156	LOC111767873			ITPRIP	SLC6A20	LOC102148059	GPRIN2	MGLL	HAS3	LOC102150338
GADD45A	ST6GAL2	LOC111770999			TATDN2	GRK4	LOC111771912	TEX30	TMEM45A	CCDC153	DPF3
ABO	UBE2B	FBXL5			DTX2	B3GNT8	LOC111773476	LOC100061446	MARVELD3	LOC102149020	LOC111771410
FAM3C	L3MBTL2	LOC100057920			NPHP4	OPN4	LOC111770138	LOC111767662	METTL22	HID1	TAMALIN
MAPK13	H3C7	DTNBP1			HSPD1	HOATZ	LOC111770137	LOC102147670	LOC111774648	SERPINB7	CMC4
PLEK	LOC111767840	LOC111767412			MIS18BP1	AQP4	LOC111767731	FAM72A	NUSAP1	PRELP	LOC111770149
TAGAP	FCHO2	DMAC1			LOC111774207	LOC100629325	LOC111770631	GDPGP1	TRADD	ZBED2	MPV17
CCL4	NIPSNAP2	LOC102149826			EPS8	MAP3K19	LOC111768797	LOC106781751	APCDD1	C22H20orf96	ZNF671
IL1RN	TUSC3	ADAMTS5			ELP6	CABCOCO1	ITGAD	LOC111774158	CAPS	TSPYL5	LOC111773238
CXCR2	MUC16	ADM			RNF2	ARMC3	ARSF	LOC106781507	FGFR3	RAB31	TMEM191C
LOC100056936	EIF3M	ALDH1A1			FLCN	CYS1	SPRY4	LOC102149493	SEMA3E	ZEB2	LOC111775590
TNFAIP3	TTC39A	ASIP			FUS	PTGDR	LOC111772931	LOC106782340	ADIRF	PRXL2C	LOC111773250
SRGN	SLC44A4	USP53			MCM3AP	ACVR1C	LOC111770872	SATB2	PPP1R14A	LOC111768656	LOC111770503
ZFP36	LOC100052505	SEPTIN6			CCNDBP1	OMG	F7	SEC14L5	STXBP6	LOC106781227	WDR25
TYROBP	STAP2	ITGB5			A4GALT	PRR15L	LOC102147405	PLA2G2E	TIMM13	RSPH1	LOC111775994
SNX10	LOC100071612	SCAI			SYNE1	LY49F	LOC111768042	KIFC2	AK4	FXYD6	C16H3orf35
ICAM1	TGM1	CLIC1			DR1	TTC29	LOC111774372	LOC106781579	ENHO	STARD9	EMILIN1
PDE4B	TSPYL4	EPS8			H3C3	LOC111774817	LOC106782731	PLK1	CIDEB	TMEM8B	LOC111769682
IL15RA	MAN2B1	OBSL1			NACC2	PRSS12	PKD2L2	ARMC6	KRT15	IFIH1	LOC102148565
RGS4	TBC1D12	GLCCI1			SMTNL2	LOC111774805	LOC102148188	LOC100053210	LOC100050462	FAM124B	ELOVL4
LOC100056698	LOC106783468	TPI1			RAD1	A1BG	LOC100061367	LOC100068351	ANPEP	EQMHCC1	LOC106781725
LOC100052081	SLC18B1	ARHGEF9			PLOD3	LOC106782067	LOC111774673	MIR8949	ARF5	SPRY1	IQCC
FGR	GET1	PRMT6			ZNF282	CAPS2	LOC111772925	LOC106781590	MR1	HES4	LOC100057598
PLAUR	NAALADL2	ARHGEF26			HK1	LOC102149380	LOC111775663	ONECUT2	FAM131A	RIMS2	LOC111773972
LOC100070893	FNTA	DVL1			NELFCD	ANKDD1B	LOC111770623	GJB2	DNAL4	LOC100050599	LOC111767654
G0S2	ISYNA1	VCAM1			DNM2	FN3K	LOC111772271	LOC106781306	TSPAN15	DPP4	LOC111774515
GPSM3	IGF1R	FIBP			CBX3	GPR82	LOC111775473	CYP27A1	MST1	SKAP1	CXCL12
LOC105761007	LGALS8	STON2			STAT6	HSBP1L1	ASZ1	ANXA9	MMACHC	SPTB	SPDL1
SAA1	LOC100056283	C10H19orf12			EEFSEC	PDGFB	LAX1	LOC100064555	DOK1	LOC106783210	MMP19
LTF	CDC42BPA	SPAG1			CLCN7	ENTPD1	LOC106782990	LOC100071505	OTC	CCDC92	LOC111774705
BATF2	BAIAP2L1	CTTNBP2NL			HMGN1	C5H1orf141	LOC111772553	IGF2BP3	GPRC5A	STAT4	LOC111773568
VAV1	CFAP44	B3GNT2			ADD3	TMEM42	LOC111768430	LOC111769395	SMUG1	CCDC170	LOC111775757
TRPM2	BBOX1	PDK4			HDAC5	C8H22orf31	LOC111776016	LOC111770185	TMEM150A	RORC	LOC111770564
LOC100060505	HSPA2	ADD3			THRAP3	WFDC1	MIR9051	VGLL1	LOC100147624	DRAXIN	LOC111774953
NFKB1	URI1	WDR44			SURF4	NAALADL1	LOC106781922	ZNF660	LOC100069722	ABHD15	LOC111770412
LOC100059700	LGR5	SYPL1			COMMD3	FANCD2OS	LOC102150670	GPC4	MEST	ACE	LOC111770730
ADAM19	OPHN1	AAMP			MAVS	IL1RL2	LOC111775002	LOC100051555	LOC106781801	RNF39	LOC102148474
JAK3	PLS3	LOC100061341			FOXP1	THEG	LOC111774711	HJURP	LOC100050287	LOC100059845	LOC102148143
SPI1	HM13	DCAF16			HSD11B1L	HERC5	LOC111771894	CDCA5	LOC100630255	SLC27A6	LOC111772258
ANXA5	GLDN	LSM14B			BCAP29	ADGRB1	LOC106782986	H2AW	GCHFR	TMTC2	LOC106782238
CSF2RB	ZBTB17	CSRP1			FNBP1L	APOBEC4	LOC111773884	B4GALNT1	LOC102150467	ITIH5	LOC111774519
FMNL1	ATIC	KIAA1217			ZNF48	ARMC4	LOC111772552	TRNAF-GAA	LOC100056788	LRRK1	LOC111768423
WARS1	H2AC7	AGO4			H2BC15	EVA1C	LOC102148676	LOC111771662	LOC100051834	HOXA3	TRNAH-GUG
CEP104	MAB21L3	E2F5			ANXA2	MALL	LOC111768109	LOC111773429	MGMT	ARMH1	LOC106781105
VIPAS39	NKRF	DPAGT1			NRP1	BPIFC	LOC111767879	DPPA4	MIEF2	UBXN10	LOC106780968
LARGE1	DPPA3	TMBIM4			H2BC20	TMEM232	LOC106783287	LOC111775532	VSIG10	CPQ	GIPC3
TNFAIP2	UCHL3	PALLD			TTC16	CFAP52	TRIM46	LOC111771696	SEMA3D	DYDC2	LOC111771729
SLA	CA7	C1H15orf39			WDR81	KCNA3	LETM2	TLCD1	YBX2	PCYT1B	LOC111773151
FCER1G	AREG	TMEM86A			PAFAH1B2	RAB7B	TAS2R42	SP6	IGSF9	NOXA1	LOC111770215
MOGS	H2AC21	IFI6			LRRC8B	LOC100066811	C9H8orf34	APELA	PICK1	ANKRD66	APBA1
H3C7	ACAP3	SPDEF			LOC111770338	CCDC39	ST18	CNDP1	CCDC88B	MLKL	ZBTB3
KCNJ2	H2BC25	DZIP3			EPB41L4B	DNAAF4	LOC106781401	DLL1	CDKN2C	RETREG1	PLEKHG2
SH3RF2	RXFP1	SAMHD1			TPRA1	LOC100073105	CLGN	LOC111775035	DNPH1	HBA	TMOD2
MTURN	JUND	LOC102150154			DNAJC30	PSD	LOC102149581	MYO7A	LOC100055516	TRIM9	DDX43
IKBKB	PLET1	ELK3			TP53BP2	EPDR1	CHRNA6	LOC100052921	NDUFS6	C1QTNF12	LOC111775610
LDHD	GFRA3	JPT2			B4GALT3	RBP1	NCR1	FNDC10	NECAB3	MREG	LOC102148682
DENND3	NEU2	ICA1			SATB1	ANO1	LOC102148336	LOC102150691	BLVRB	CRISPLD2	LOC111773712
HUNK	CAPG	MED25			WDFY2	LOC111775547	LOC111769056	LOC111769679	ATG4D	LRRC18	LOC111775792
JUNB	OLFML2A	LOC111770960			PADI2	LOC100064891	LOC106782808	LOC100146633	RASL11B	RASAL1	LOC111767706
PKDCC	DEF8	LOC106783165			KIF20B	PRKAG3	LOC111773477	HROB	CDC42EP5	C1H10orf99	LOC111770141
SRSF3	SURF2	APEX1			CCDC71	NT5C	SLC11A1	LOC111773590	LOC100051162	TENM4	TCEANC
STAT5B	MFGE8	NAP1L3			LBH	CLNK	LOC106782843	TRNAC-GCA	TMEM125	LAMC3	TFAP2C
LIMD1	MYLK	RAB14			TRIB2	CHL1	TNFSF15	LOC111772479	MAD2L1	SPAG16	LOC100071590
QSOX1	SLC16A3	TFDP2			LOC111770931	ENKUR	WDR49	LOC106782263	RPP25L	RNF122	TDP1
EPHA2	LOC102149409	KCNK1			TFIP11	IKZF1	LOC111773920	LOC100066807	RHOF	PRRG1	LOC111772614
NFKBIA	HELLS	LOC111771454			LOC100065231	LOC100069448	LOC111768338	H3C1	KCNAB3	MAFF	RBM11
KRBA1	FUT11	MAGI3			SMIM13	CYP2D50	LOC106781885	TRNAA-CGC	ATP12A	PPP1R42	LOC111773316
LOC100630899	PRELID3B	CRACR2B			RASD1	LOC100069973	LOC111771648	HGD	MRPL14	SCUBE2	LOC102147975
LOC100060539	FBXO25	PIBF1			ATXN7L3B	LOC100034070	MIR34B	LOC102148992	MICOS13	CYFIP2	GSDME
GNG2	STC1	RNF103			ST6GALNAC6	WNK3	LOC111770897	TRNAS-GCU	RAB19	ATF3	LOC111774319
LOC100058771	LOC100057679	INSIG1			LGALS1	KLRB1	CGREF1	LOC111771698	LOC100061978	SLC6A14	ZNF165
HNRNPA1	DNAJC1	AKAP1			SPATS2L	RHBG	LOC106782755	LOC111770072	LOC111774601	LOC100058633	LOC106782861
PITPNM2	STK17B	MTHFD1			FGD6	PLEKHD1	LOC102149727	PMEL	BRME1	PAQR6	THEM4
CXCL1	LOC100062625	ACO1			EML1	IKZF3	LOC111768026	LOC102147979	GIPC1	C21H5orf49	LOC111774480
STX11	MECOM	KIF21A			YWHAG	DNAAF6	LY49C	SRARP	RGS10	LOC102148215	LOC111775846
VAV3	FGF13	LOC102150637			H2AC8	CCDC113	LOC111768468	PCDH10	CLSTN2	UBA7	ACTR5
GADD45B	NEDD4L	ITFG1			H2AC14	DUSP22	LOC111771103	LOC111772190	LSM10	C24H14orf132	LOC111772398
IRAK2	SERTAD2	EFCAB14			ODF2	HOXB8	LOC111774658	LOC111776139	LOC100055003	C28H12orf75	LOC111774897
SH3KBP1	PSAT1	LDLRAP1			RAB9A	LOC111772259	LOC111768030	CCNB2	SMPDL3A	FBLN7	LOC111774524
C1H15orf48	TAF12	MS4A7			MFN2	ZBBX	LOC106781640	UNC13C	LOC106782589	ENKD1	LOC106782000
LOC106780978	EXOC4	KBTBD7			PARVA	KLHDC9	LOC102147649	TRNAS-AGA	LPXN	GHDC	LOC102147644
ZNF385A	DARS1	LOC100050004			GBGT1	SUSD4	LOC111771126	LOC111771425	TMEM38A	TMEM212	LOC111768069
RPF1	HSD17B4	INCENP			LMF1	DGKG	LOC106783352	TRNAG-UCC	TACC3	CAMK1	LOC106782376
SASH1	ACOX2	CDC16			ST3GAL1	LOC100146748	LOC111775608	TRIML2	DAPP1	MYOZ1	KIF23
KREMEN1	OXR1	NDEL1			DTD2	CXCR6	LOC111769708	H4C10P	NEK6	ENTPD2	PDE9A
PUDP	STT3B	LOC100058028			SMTN	STK33	LOC111770871	EXO1	C2H1orf210	SDCBP2	WDR86
ICOSLG	HP1BP3	MBTD1			NXN	SERPINA3	LOC111771496	LOC102150405	GRAMD2A	GYG2	SEC31B
SCARB1	SRPK1	H2BC5			SUPT5H	TNFSF13B	LOC111767886	SOX12	LOC111767426	C22H20orf85	LOC111775525
EHD4	SH3BGRL3	CPTP			DDX24	ARHGAP33	LOC111769017	C16H3orf14	PLCD3	IQCH	LOC100629395
IRF1	LOC111770981	PHLDB1			MTF2	LOC102148710	LOC102148198	LRRC20	SYTL2	IFT81	LOC100066249
APOE	H4C3	LOC100054308			CAMSAP1	CD37	LOC111767810	QPRT	LOC100063545	LYPD6B	LOC102148264
CX3CL1	EPHB2	LOC111772589			MOV10	LOC100050719	LOC111772904	FZD2	TEDC1	FBXO36	LOC111772066
MARCKS	CALCOCO1	MYO1C			SPTAN1	DNAI3	LOC111773860	GAS2	BAX	RNF217	C11H17orf47
TMEM184B	CHD3	PROSER2			ARID5A	LOC100056988	LOC106782911	CDT1	SCHIP1	ASB14	LOC111772339
ATP1A1	FAM234B	LOC102149803			ATG9B	LOC100057843	LOC111771468	LOC111772126	LOC111770056	LDLRAD4	EME2
MYO1C	LOC100630807	LDOC1			RPIA	MYB	LOC106782973	H3C2	LOC100630054	CASP4	LOC102150637
SOD2	SBF2	PPL			TRPS1	LOC102151002	LOC102148633	PDSS1	LOC111771225	MNDA	LOC111771172
CBX1	LCP1	ISOC1			LOC111775308	LOC100072612	LOC111769709	GABRA5	MTHFR	SPATA18	AMIGO1
LIMD2	MTHFD1	CNTRL			TMEM106C	LOC111771032	LOC106781245	LOC106782389	LOC111772306	GJB5	LOC111774084
SUOX	NRIP3	C12H11orf95			RAD51AP1	STARD6	LOC111774668	LOC111774064	GTPBP3	LOC111771132	LOC106783246
RNASE6	H2BC4	NEMP2			LPAR1	ROS1	LOC111768617	LOC111769008	HDHD3	LOC100052267	LOC100063178
LOC106781387	FES	MAST2			RHOU	ICA1L	TMPRSS11F	LOC102149776	NCEH1	LAMA4	LOC111771985
TMEM140	PTK2B	METTL9			BCAR1	PPP1R36	LOC111773426	LOC102148167	PLEKHG5	NPHP1	LOC100147148
APOL6	F3	U2AF1			SMIM10L1	AOC1	LOC111767841	TRNAP-UGG	C19H3orf52	HCST	CCDC168
NEU1	TLR3	H1-1			NR1H3	LEKR1	SLC1A1	LOC111773058	IMMP2L	LOC102151055	LOC102147838
TENT5A	DESI2	GUSB			CEP20	SCG5	XKR6	KLK15	GPM6A	LRRC49	LOC111771291
STAT5A	MCCC2	PDGFD			WNK2	MSRB2	LOC111772509	LOC100059683	PHLDB3	SCN8A	LOC111773676
STAT3	GABPA	ZHX1			PNRC2	CLECL1	LOC111771517	LOC111774839	DPH2	IFNE	LOC111767652
TICAM1	SNX25	SALL1			KSR1	HACD1	CPN1	LOC111768644	SUSD3	LOC100067994	LOC111774527
B4GALT1	MAL2	FCHSD2			DST	LOC111771762	B3GNT6	LOC111770315	C3H4orf48	TMEM91	LOC111770008
STOM	NRG1	CPNE3			HYOU1	CD3G	LOC111774903	LOC111769766	CST6	DEUP1	LOC111772662
KCNJ15	LRP4	INPP5K			CWC15	CARNS1	GYS2	LOC111773354	LOC111772607	CNTLN	LOC106781059
LOC111770590	PRSS35	SATB1			PCNA	IPCEF1	LOC102151039	MTHFD1L	LAMC2	ENO4	ZNF599
TRIM26	ZNF483	RBBP7			LOC100069750	IL7	FAM227B	LOC111769760	CBLC	NLRX1	LOC106782354
HS3ST1	LOC100055179	ARMT1			DCTN1	CERKL	COL4A4	SYNGR3	PDZK1IP1	TIMD4	LOC111774840
BRIX1	ARNT	MFGE8			NIBAN2	BHLHA15	ARL9	CENPM	PTPN18	C9H8orf89	CUNH12orf40
ATP2B2	PCBP2	ANXA5			SDF4	KLRK1	MOV10L1	LOC100070179	LOC100056913	LCA5L	LOC111771454
ANXA13	TFAM	MTCH1			TES	LINGO4	DIPK1C	EFCAB3	TRAPPC1	AK9	LOC111769713
HNRNPH1	C22H20orf27	RBMX			KLHDC2	SLAMF6	LOC111771166	FAM171B	NDUFAF8	ABCC8	LOC111775803
OTUD1	CHRNA5	TNFSF10			TMEM30B	FGD1	LOC111773407	FLRT3	LOC111774802	EFEMP1	LOC111775642
DOP1B	MPPE1	SERTAD4			IGSF3	LOC102149163	LOC100146619	LOC106782533	GRWD1	LOC102150110	LOC102150482
SPINT2	NKAIN1	LOC100073089			CAPN1	NRARP	LOC111773828	RRM2	NFKBIL1	TSHZ2	LOC102148562
MRTFA	SMAD6	PGAP2			ATXN3	LOC111773998	FTMT	ZIC3	USP13	MAOA	LOC100066125
CATSPERG	BSDC1	ITGB8			DCTD	ADAM28	ZNF233	PNPLA3	CDK5	NMNAT3	LOC111773607
TCAF1	NKX3-1	FUNDC1			PDLIM5	LOC100065342	LOC106781472	LOC102148639	LHPP	FLACC1	LOC106782464
C23H9orf64	HEXD	TES			PASK	LOC102147828	LOC111769200	LOC106782882	TEAD4	SPINK7	LOC111772165
PTGER2	CPT2	TDRD7			PIGR	EVI2A	NOTUM	LOC100070639	TMPRSS2	LOC100630090	ADAMTS6
LRAT	MTF1	IQGAP2			ERCC8	CD80	LOC111769598	TRNAK-CUU	ZNF674	SMPD5	FAM122C
IQSEC1	KAT2A	ZNF618			MGAT4B		LOC111772311	LOC111774583	CCDC24	SYT8	LOC111772900
[truncated: 13,412 more rows]

## Sheet: 9. All prot Emb vs EV
All prot embryo 2248	All prot EV	imputed proteins		Comparison	574_Common elements in Allprot EVs All prot Em :	383_Elements only in Allprot EVs :	1623_Elements only in All prot Em :
[truncated: 2,248 more rows]

[truncated: 8 more sheets: 10. Comp DA_prot-codRNA vs prot, 11. DE embryo, 12.Summary_miRNAs_EVs_on_embryo, 13. DE endometrium LE, 14. Summary_miRNAs_EVs_on_LE, 15.uEVs protei vs other species, 16.uEVs miRNAs vs other species, 17.uEVs mRNAs vs. other species]
